# Supplementary material for: Wolfberry genomes and the evolution of Lycium (Solanaceae)
Source: Commun Biol. 2021 Jun 3;4:671. doi: 10.1038/s42003-021-02152-8 (PMC8175696; doi:10.1038/s42003-021-02152-8)
Supplement: Supplementary file 4 — Supplementary Data 1 [file 42003_2021_2152_MOESM4_ESM.xls]

GO_ID	GO_Term	GO_Class	Pvalue	AdjustedPv	x1	x2	n	N	EnrichDirect	GOlevl	GeneID
GO:0009765	photosynthesis, light harvesting	BP	1.73E-160	2.20E-157	101	329	1313	345970	Over	5	XP_016447636.1,XP_016448162.1,XP_016487828.1,XP_016487829.1,PGSC0003DMP400023742,PGSC0003DMP400023745,PGSC0003DMP400029202,XP_016556253.1,XP_016556254.1,XP_016556261.1,XP_016556264.1,XP_016557460.1,XP_016570609.1,XP_016570611.1,Lba11g02575,Lba11g02117,Lba11g02063,Lba04g01337,CCG016759.1,CCG017256.1,CCG017257.1,CCG042278.1,CCG042279.1,CCG046714.1,XP_016445667.1,XP_016448715.1,XP_016456390.1,XP_016…
GO:0004175	endopeptidase activity	MF	2.60E-124	3.29E-121	221	7389	1313	345970	Over	6	CCG011660.1,CCG048388.1,XP_016507823.1,Solyc02g081370.2.1,Solyc07g043630.1.1,Solyc07g043640.2.1,Solyc07g043660.2.1,Sme2.5_07572.1_g00001.1,XP_016454084.1,XP_016459445.1,XP_016469254.1,PGSC0003DMP400011990,PGSC0003DMP400012118,PGSC0003DMP400012119,PGSC0003DMP400012122,PGSC0003DMP400012124,PGSC0003DMP400012126,PGSC0003DMP400013994,PGSC0003DMP400013997,PGSC0003DMP400018521,PGSC0003DMP400018523,PGSC0…
GO:0042802	identical protein binding	MF	2.33E-109	2.96E-106	98	865	1313	345970	Over	4	PGSC0003DMP400011990,PGSC0003DMP400012118,PGSC0003DMP400012119,PGSC0003DMP400012122,PGSC0003DMP400012124,PGSC0003DMP400012126,PGSC0003DMP400013994,PGSC0003DMP400013997,PGSC0003DMP400018521,PGSC0003DMP400018523,PGSC0003DMP400027005,PGSC0003DMP400027006,PGSC0003DMP400060436,PGSC0003DMP400064549,XP_016538586.1,XP_016538618.1,XP_016543318.1,XP_016550861.1,XP_016552727.1,XP_016553836.1,XP_016555665.1,…
GO:0004197	cysteine-type endopeptidase activity	MF	7.21E-108	9.13E-105	77	368	1313	345970	Over	7	PGSC0003DMP400008399,XP_016568947.1,CCG050491.1,XP_016473108.1,XP_016513656.1,Peaxi162Scf00002g00516.1,Peinf101Scf01857g02018.1,Solyc08g079160.2.1,Sme2.5_00297.1_g00008.1,PGSC0003DMP400003936,PGSC0003DMP400024416,PGSC0003DMP400051182,XP_016550106.1,XP_016561825.1,XP_016567950.1,XP_016576885.1,Lba07g01791,Lba08g00318,CCG001178.1,CCG006594.1,CCG031701.1,CCG038301.1,CCG045793.1,XP_016432895.1,XP_016…
GO:0008152	metabolic process	BP	1.41E-100	1.78E-97	893	134898	1313	345970	Over	2	PGSC0003DMP400002755,PGSC0003DMP400002756,PGSC0003DMP400008179,PGSC0003DMP400013369,PGSC0003DMP400015231,PGSC0003DMP400025789,PGSC0003DMP400027889,PGSC0003DMP400027890,PGSC0003DMP400029260,PGSC0003DMP400032552,PGSC0003DMP400037180,PGSC0003DMP400037181,PGSC0003DMP400041630,PGSC0003DMP400041667,PGSC0003DMP400053749,PGSC0003DMP400058544,XP_016549739.1,XP_016551369.1,XP_016558642.1,XP_016560213.1,XP_…
GO:0043086	negative regulation of catalytic activity	BP	2.43E-96	3.08E-93	99	1208	1313	345970	Over	5	PGSC0003DMP400011990,PGSC0003DMP400012118,PGSC0003DMP400012119,PGSC0003DMP400012122,PGSC0003DMP400012124,PGSC0003DMP400012126,PGSC0003DMP400013994,PGSC0003DMP400013997,PGSC0003DMP400018521,PGSC0003DMP400018523,PGSC0003DMP400027005,PGSC0003DMP400027006,PGSC0003DMP400060436,PGSC0003DMP400064549,XP_016538586.1,XP_016538618.1,XP_016543318.1,XP_016550861.1,XP_016552727.1,XP_016553836.1,XP_016555665.1,…
GO:0004252	serine-type endopeptidase activity	MF	1.67E-94	2.11E-91	124	2486	1313	345970	Over	6	PGSC0003DMP400011990,PGSC0003DMP400012118,PGSC0003DMP400012119,PGSC0003DMP400012122,PGSC0003DMP400012124,PGSC0003DMP400012126,PGSC0003DMP400013994,PGSC0003DMP400013997,PGSC0003DMP400018521,PGSC0003DMP400018523,PGSC0003DMP400027005,PGSC0003DMP400027006,PGSC0003DMP400058901,PGSC0003DMP400060436,PGSC0003DMP400064549,XP_016538586.1,XP_016538618.1,XP_016543318.1,XP_016550861.1,XP_016552727.1,XP_016553…
GO:0008233	peptidase activity	MF	2.65E-92	3.36E-89	229	11652	1313	345970	Over	4	CCG011660.1,CCG048388.1,XP_016507823.1,Solyc02g081370.2.1,Solyc07g043630.1.1,Solyc07g043640.2.1,Solyc07g043660.2.1,Sme2.5_07572.1_g00001.1,XP_016454084.1,XP_016459445.1,XP_016469254.1,XP_016489633.1,PGSC0003DMP400011990,PGSC0003DMP400012118,PGSC0003DMP400012119,PGSC0003DMP400012122,PGSC0003DMP400012124,PGSC0003DMP400012126,PGSC0003DMP400013994,PGSC0003DMP400013997,PGSC0003DMP400018521,PGSC0003DMP…
GO:0070011	peptidase activity, acting on L-amino acid peptides	MF	5.01E-92	6.35E-89	224	11146	1313	345970	Over	5	CCG011660.1,CCG048388.1,XP_016507823.1,Solyc02g081370.2.1,Solyc07g043630.1.1,Solyc07g043640.2.1,Solyc07g043660.2.1,Sme2.5_07572.1_g00001.1,XP_016454084.1,XP_016459445.1,XP_016469254.1,XP_016489633.1,PGSC0003DMP400011990,PGSC0003DMP400012118,PGSC0003DMP400012119,PGSC0003DMP400012122,PGSC0003DMP400012124,PGSC0003DMP400012126,PGSC0003DMP400013994,PGSC0003DMP400013997,PGSC0003DMP400018521,PGSC0003DMP…
GO:0003824	catalytic activity	MF	1.04E-88	1.31E-85	795	116273	1313	345970	Over	2	PGSC0003DMP400002755,PGSC0003DMP400002756,PGSC0003DMP400008179,PGSC0003DMP400013369,PGSC0003DMP400015231,PGSC0003DMP400025789,PGSC0003DMP400027889,PGSC0003DMP400027890,PGSC0003DMP400029260,PGSC0003DMP400032552,PGSC0003DMP400037180,PGSC0003DMP400037181,PGSC0003DMP400041630,PGSC0003DMP400041667,PGSC0003DMP400053749,PGSC0003DMP400058544,XP_016549739.1,XP_016558642.1,XP_016560213.1,XP_016560393.1,XP_…
GO:0006508	proteolysis	BP	1.27E-80	1.60E-77	207	10876	1313	345970	Over	7	CCG011660.1,CCG048388.1,XP_016507823.1,Solyc02g081370.2.1,Solyc07g043630.1.1,Solyc07g043640.2.1,Solyc07g043660.2.1,Sme2.5_07572.1_g00001.1,XP_016454084.1,XP_016459445.1,XP_016469254.1,PGSC0003DMP400011990,PGSC0003DMP400012118,PGSC0003DMP400012119,PGSC0003DMP400012122,PGSC0003DMP400012124,PGSC0003DMP400012126,PGSC0003DMP400013994,PGSC0003DMP400013997,PGSC0003DMP400018521,PGSC0003DMP400018523,PGSC0…
GO:0050790	regulation of catalytic activity	BP	7.58E-79	9.60E-76	100	1882	1313	345970	Over	4	PGSC0003DMP400011990,PGSC0003DMP400012118,PGSC0003DMP400012119,PGSC0003DMP400012122,PGSC0003DMP400012124,PGSC0003DMP400012126,PGSC0003DMP400013994,PGSC0003DMP400013997,PGSC0003DMP400018521,PGSC0003DMP400018523,PGSC0003DMP400027005,PGSC0003DMP400027006,PGSC0003DMP400060436,PGSC0003DMP400064549,XP_016538586.1,XP_016538618.1,XP_016543318.1,XP_016550861.1,XP_016552727.1,XP_016553836.1,XP_016555665.1,…
GO:0016485	protein processing	BP	1.09E-76	1.38E-73	225	13596	1313	345970	Over	6	CCG011660.1,CCG048388.1,XP_016507823.1,Solyc02g081370.2.1,Solyc07g043630.1.1,Solyc07g043640.2.1,Solyc07g043660.2.1,Peinf101Scf00123g03007.1,Peaxi162Scf00364g00721.1,Sme2.5_07572.1_g00001.1,PGSC0003DMP400003437,CCG039177.1,XP_016454084.1,XP_016459445.1,XP_016469254.1,Peaxi162Scf00191g00077.1,Peaxi162Scf00794g00319.1,Sme2.5_08777.1_g00003.1,PGSC0003DMP400027291,PGSC0003DMP400027325,Solyc04g005070.2…
GO:0006091	generation of precursor metabolites and energy	BP	2.07E-75	2.62E-72	104	2280	1313	345970	Over	4	Peinf101Scf00408g07016.1,XP_016550106.1,XP_016447636.1,XP_016448162.1,XP_016487828.1,XP_016487829.1,PGSC0003DMP400023742,PGSC0003DMP400023745,PGSC0003DMP400029202,XP_016556253.1,XP_016556254.1,XP_016556261.1,XP_016556264.1,XP_016557460.1,XP_016570609.1,XP_016570611.1,Lba11g02575,Lba11g02117,Lba11g02063,Lba04g01337,CCG016759.1,CCG017256.1,CCG017257.1,CCG042278.1,CCG042279.1,CCG046714.1,XP_01644566…
GO:0016831	carboxy-lyase activity	MF	2.27E-75	2.87E-72	74	818	1313	345970	Over	5	PGSC0003DMP400001500,PGSC0003DMP400026007,PGSC0003DMP400045624,PGSC0003DMP400045653,PGSC0003DMP400050606,PGSC0003DMP400050613,XP_016544807.1,XP_016548704.1,XP_016555146.1,XP_016569517.1,XP_016582162.1,Lba02g01869,CCG005067.1,CCG023478.1,CCG043029.1,CCG043030.1,CCG043894.1,CCG046299.1,CCG046300.1,XP_016433837.1,XP_016443588.1,XP_016458869.1,XP_016467027.1,XP_016478760.1,XP_016492676.1,XP_016497242…
GO:0030170	pyridoxal phosphate binding	MF	2.64E-73	3.34E-70	74	872	1313	345970	Over	4	PGSC0003DMP400001500,PGSC0003DMP400026007,PGSC0003DMP400045624,PGSC0003DMP400045653,PGSC0003DMP400050606,PGSC0003DMP400050613,XP_016544807.1,XP_016548704.1,XP_016555146.1,XP_016569517.1,XP_016582162.1,Lba02g01869,CCG005067.1,CCG023478.1,CCG043029.1,CCG043030.1,CCG043894.1,CCG046299.1,CCG046300.1,XP_016433837.1,XP_016443588.1,XP_016458869.1,XP_016467027.1,XP_016478760.1,XP_016492676.1,XP_016497242…
GO:0004356	glutamate-ammonia ligase activity	MF	1.64E-60	2.08E-57	36	102	1313	345970	Over	7	PGSC0003DMP400049161,PGSC0003DMP400049162,XP_016543409.1,XP_016543410.1,Lba08g00455,Lba08g01700,CCG034549.1,CCG034550.1,CCG036062.2,XP_016438326.1,XP_016496386.1,XP_016514645.1,Peaxi162Scf00110g00619.1,Peaxi162Scf00163g00216.1,Peaxi162Scf00529g00035.1,Peaxi162Scf00780g01019.1,Peaxi162Scf00837g00009.1,Peaxi162Scf00958g00520.1,Peaxi162Scf02002g00013.1,Peinf101Scf00304g26014.1,Peinf101Scf00487g09022…
GO:0008234	cysteine-type peptidase activity	MF	1.51E-53	1.92E-50	79	1954	1313	345970	Over	6	XP_016489633.1,PGSC0003DMP400008399,XP_016568947.1,CCG050491.1,XP_016473108.1,XP_016513656.1,Peaxi162Scf00002g00516.1,Peinf101Scf01857g02018.1,Solyc08g079160.2.1,Sme2.5_00297.1_g00008.1,PGSC0003DMP400003936,PGSC0003DMP400024416,PGSC0003DMP400051182,XP_016550106.1,XP_016561825.1,XP_016567950.1,XP_016576885.1,Lba07g01791,Lba08g00318,CCG001178.1,CCG006594.1,CCG031701.1,CCG038301.1,CCG045793.1,XP_016…
GO:0051179	localization	BP	1.38E-45	1.75E-42	458	63758	1313	345970	Over	2	PGSC0003DMP400027889,PGSC0003DMP400058544,XP_016538510.1,XP_016560396.1,XP_016570349.1,XP_016578988.1,XP_016581240.1,CCG006581.1,CCG013979.1,CCG037832.1,XP_016459313.1,XP_016468738.1,XP_016473021.1,Peinf101Scf00178g01013.1,Peinf101Scf04399g00029.1,Solyc01g060180.2.1,Solyc02g081360.2.1,Solyc03g032210.2.1,Solyc12g099360.1.1,Sme2.5_01244.1_g00004.1,Peaxi162Scf00294g00032.1,Peaxi162Scf00294g00411.1,P…
GO:0006810	transport	BP	1.19E-36	1.51E-33	420	60983	1313	345970	Over	3	PGSC0003DMP400027889,PGSC0003DMP400058544,XP_016538510.1,XP_016560396.1,XP_016570349.1,XP_016578988.1,XP_016581240.1,CCG006581.1,CCG013979.1,CCG037832.1,XP_016459313.1,XP_016468738.1,XP_016473021.1,Peinf101Scf00178g01013.1,Peinf101Scf04399g00029.1,Solyc01g060180.2.1,Solyc02g081360.2.1,Solyc03g032210.2.1,Solyc12g099360.1.1,Sme2.5_01244.1_g00004.1,Peaxi162Scf00294g00032.1,Peaxi162Scf00294g00411.1,P…
GO:0045735	nutrient reservoir activity	MF	3.50E-35	4.43E-32	54	1450	1313	345970	Over	2	PGSC0003DMP400013283,PGSC0003DMP400047613,XP_016577621.1,Lba06g00530,CCG026513.1,CCG026514.1,XP_016449295.1,XP_016458794.1,XP_016468163.1,Peaxi162Scf00101g00910.1,Peaxi162Scf00205g00011.1,Peaxi162Scf00476g00220.1,Peaxi162Scf00476g00223.1,Peaxi162Scf00476g00315.1,Peaxi162Scf00476g00321.1,Peinf101Scf03531g00023.1,Peinf101Scf03531g00027.1,Peinf101Scf03531g00034.1,Solyc11g072380.1.1,Sme2.5_00897.1_g0…
GO:0016829	lyase activity	MF	1.73E-33	2.19E-30	75	3369	1313	345970	Over	3	XP_016550106.1,PGSC0003DMP400001500,PGSC0003DMP400026007,PGSC0003DMP400045624,PGSC0003DMP400045653,PGSC0003DMP400050606,PGSC0003DMP400050613,XP_016544807.1,XP_016548704.1,XP_016555146.1,XP_016569517.1,XP_016582162.1,Lba02g01869,CCG005067.1,CCG023478.1,CCG043029.1,CCG043030.1,CCG043894.1,CCG046299.1,CCG046300.1,XP_016433837.1,XP_016443588.1,XP_016458869.1,XP_016467027.1,XP_016478760.1,XP_016492676…
GO:0016787	hydrolase activity	MF	5.47E-31	6.93E-28	323	44477	1313	345970	Over	3	PGSC0003DMP400002755,PGSC0003DMP400002756,PGSC0003DMP400008179,PGSC0003DMP400027890,PGSC0003DMP400032552,PGSC0003DMP400041667,XP_016560213.1,XP_016560393.1,XP_016562124.1,XP_016572610.1,CCG011660.1,CCG034734.1,CCG048388.1,XP_016485822.1,XP_016507823.1,XP_016508241.1,Peaxi162Scf00065g00021.1,Peaxi162Scf00918g00017.1,Peaxi162Scf00918g00027.1,Peaxi162Scf01116g00015.1,Peinf101Scf00123g02009.1,Solyc02…
GO:0004601	peroxidase activity	MF	2.06E-29	2.62E-26	72	3595	1313	345970	Over	3	Peinf101Scf00049g11023.1,PGSC0003DMP400044198,XP_016579433.1,Lba04g02539,CCG046476.1,XP_016433492.1,Peaxi162Scf00012g00364.1,Peinf101Scf01086g02014.1,Solyc07g052540.2.1,Sme2.5_09030.1_g00002.1,CCG029980.1,XP_016439631.1,PGSC0003DMP400001367,PGSC0003DMP400001368,PGSC0003DMP400009359,PGSC0003DMP400009373,PGSC0003DMP400026430,PGSC0003DMP400044197,PGSC0003DMP400044199,XP_016579397.1,XP_016580668.1,Lb…
GO:0006979	response to oxidative stress	BP	2.74E-29	3.47E-26	72	3612	1313	345970	Over	4	Peinf101Scf00049g11023.1,PGSC0003DMP400044198,XP_016579433.1,Lba04g02539,CCG046476.1,XP_016433492.1,Peaxi162Scf00012g00364.1,Peinf101Scf01086g02014.1,Solyc07g052540.2.1,Sme2.5_09030.1_g00002.1,CCG029980.1,XP_016439631.1,PGSC0003DMP400001367,PGSC0003DMP400001368,PGSC0003DMP400009359,PGSC0003DMP400009373,PGSC0003DMP400026430,PGSC0003DMP400044197,PGSC0003DMP400044199,XP_016579397.1,XP_016580668.1,Lb…
GO:0048037	cofactor binding	MF	6.30E-29	7.98E-26	81	4651	1313	345970	Over	3	CCG040051.1,XP_016435462.1,XP_016496117.1,XP_016455830.1,PGSC0003DMP400001500,PGSC0003DMP400026007,PGSC0003DMP400045624,PGSC0003DMP400045653,PGSC0003DMP400050606,PGSC0003DMP400050613,XP_016544807.1,XP_016548704.1,XP_016555146.1,XP_016569517.1,XP_016582162.1,Lba02g01869,CCG005067.1,CCG023478.1,CCG043029.1,CCG043030.1,CCG043894.1,CCG046299.1,CCG046300.1,XP_016433837.1,XP_016443588.1,XP_016458869.1,…
GO:0016758	transferase activity, transferring hexosyl groups	MF	1.40E-27	1.78E-24	75	4191	1313	345970	Over	5	PGSC0003DMP400022516,PGSC0003DMP400047407,PGSC0003DMP400047475,PGSC0003DMP400051373,PGSC0003DMP400051382,PGSC0003DMP400066256,XP_016554331.1,XP_016554379.1,XP_016555151.1,XP_016569004.1,XP_016571892.1,XP_016571893.1,XP_016572384.1,XP_016572492.1,XP_016572494.1,XP_016572495.1,XP_016574593.1,Lba10g02356,Lba10g02359,CCG000609.1,CCG004809.1,CCG004810.1,CCG010002.1,CCG010003.1,CCG028683.1,CCG028687.1,…
GO:0019752	carboxylic acid metabolic process	BP	5.29E-27	6.70E-24	106	8200	1313	345970	Over	6	PGSC0003DMP400053749,CCG021660.1,CCG034737.1,CCG040051.1,XP_016435462.1,XP_016449155.1,XP_016473601.1,XP_016495665.1,XP_016496117.1,Peaxi162Scf00580g00413.1,Peaxi162Scf01183g00137.1,Sme2.5_08199.1_g00002.1,Peinf101Scf02710g00015.1,Peinf101Scf00123g05005.1,XP_016483301.1,CCG022068.1,CCG001178.1,Peaxi162Scf03648g00013.1,PGSC0003DMP400001500,PGSC0003DMP400026007,PGSC0003DMP400045624,PGSC0003DMP40004…
GO:0016747	transferase activity, transferring acyl groups other than amino-acyl groups	MF	1.16E-24	1.47E-21	62	3214	1313	345970	Over	5	XP_016544744.1,CCG041005.1,Peaxi162Scf00269g00135.1,Peinf101Scf01803g01001.1,PGSC0003DMP400046272,XP_016545384.1,Lba01g00373,CCG041008.1,XP_016458380.1,Sme2.5_11197.1_g00001.1,PGSC0003DMP400013591,Solyc10g008680.1.1,Sme2.5_20224.1_g00001.1,PGSC0003DMP400011498,Sme2.5_11197.1_g00002.1,Lba01g00366,Peinf101Scf01803g02003.1,PGSC0003DMP400046269,XP_016545552.1,XP_016545728.1,Lba01g00364,Lba01g00369,Lb…
GO:0005215	transporter activity	MF	6.53E-24	8.28E-21	320	48311	1313	345970	Over	2	PGSC0003DMP400027889,PGSC0003DMP400058544,XP_016538510.1,XP_016570349.1,XP_016578988.1,XP_016581240.1,CCG006581.1,CCG013979.1,CCG037832.1,XP_016459313.1,XP_016468738.1,XP_016473021.1,Peaxi162Scf00017g00098.1,Peinf101Scf00178g01013.1,Peinf101Scf00471g06010.1,Peinf101Scf04399g00029.1,Solyc01g060180.2.1,Solyc02g081360.2.1,Solyc03g032210.2.1,Sme2.5_01244.1_g00004.1,Peaxi162Scf00120g00019.1,Peaxi162Sc…
GO:0016746	transferase activity, transferring acyl groups	MF	4.19E-23	5.31E-20	66	3904	1313	345970	Over	4	Solyc12g044310.1.1,Peaxi162Scf00646g00018.1,XP_016544744.1,CCG041005.1,Peaxi162Scf00269g00135.1,Peinf101Scf01803g01001.1,PGSC0003DMP400046272,XP_016545384.1,Lba01g00373,CCG041008.1,XP_016458380.1,Sme2.5_11197.1_g00001.1,PGSC0003DMP400013591,Solyc10g008680.1.1,Sme2.5_20224.1_g00001.1,PGSC0003DMP400011498,Sme2.5_11197.1_g00002.1,Lba01g00366,Peinf101Scf01803g02003.1,PGSC0003DMP400046269,XP_016545552…
GO:0016020	membrane	CC	6.41E-21	8.12E-18	619	119848	1313	345970	Over	2	PGSC0003DMP400013369,PGSC0003DMP400015231,PGSC0003DMP400025789,PGSC0003DMP400027889,PGSC0003DMP400029260,PGSC0003DMP400058544,XP_016538510.1,XP_016558642.1,XP_016561812.1,XP_016570349.1,XP_016570413.1,XP_016572630.1,XP_016576131.1,XP_016578988.1,XP_016581240.1,CCG006581.1,CCG011660.1,CCG013979.1,CCG015675.1,CCG021661.1,CCG037832.1,XP_016445222.1,XP_016446028.1,XP_016459313.1,XP_016460025.1,XP_016…
GO:0016757	transferase activity, transferring glycosyl groups	MF	1.02E-20	1.29E-17	76	5626	1313	345970	Over	4	Sme2.5_01341.1_g00009.1,PGSC0003DMP400022516,PGSC0003DMP400047407,PGSC0003DMP400047475,PGSC0003DMP400051373,PGSC0003DMP400051382,PGSC0003DMP400066256,XP_016554331.1,XP_016554379.1,XP_016555151.1,XP_016569004.1,XP_016571892.1,XP_016571893.1,XP_016572384.1,XP_016572492.1,XP_016572494.1,XP_016572495.1,XP_016574593.1,Lba10g02356,Lba10g02359,CCG000609.1,CCG004809.1,CCG004810.1,CCG010002.1,CCG010003.1,…
GO:0019835	cytolysis	BP	1.42E-19	1.80E-16	24	468	1313	345970	Over	3	PGSC0003DMP400002755,PGSC0003DMP400002756,PGSC0003DMP400008179,PGSC0003DMP400032552,PGSC0003DMP400041667,XP_016560213.1,XP_016560393.1,XP_016562124.1,XP_016572610.1,XP_016485822.1,XP_016508241.1,Peaxi162Scf00065g00021.1,Peaxi162Scf00918g00017.1,Peaxi162Scf00918g00027.1,Peaxi162Scf01116g00015.1,Peinf101Scf00123g02009.1,Solyc02g082870.2.1,Solyc02g082880.2.1,Solyc03g031940.2.1,Sme2.5_00721.1_g00001.…
GO:0046906	tetrapyrrole binding	MF	4.28E-19	5.42E-16	111	11301	1313	345970	Over	4	Peinf101Scf00049g11023.1,XP_016499554.1,Peaxi162Scf00791g00023.1,Lba11g02575,Lba11g02117,Lba11g02063,Lba04g01337,Lba12g01280,Lba12g01279,Lba12g01281,Solyc02g070990.1.1,XP_016537896.1,Sme2.5_02846.1_g00003.1,PGSC0003DMP400044198,XP_016579433.1,Lba04g02539,CCG046476.1,XP_016433492.1,Peaxi162Scf00012g00364.1,Peinf101Scf01086g02014.1,Solyc07g052540.2.1,Sme2.5_09030.1_g00002.1,CCG029980.1,XP_016439631…
GO:0008536	Ran GTPase binding	MF	9.27E-19	1.17E-15	16	146	1313	345970	Over	8	PGSC0003DMP400007618,PGSC0003DMP400027802,XP_016580421.1,Lba07g02210,Lba02g00925,CCG014996.1,CCG043457.1,XP_016448815.1,XP_016448862.1,XP_016450778.1,XP_016511971.1,Peaxi162Scf00273g01016.1,Peaxi162Scf00738g00214.1,Peinf101Scf00664g01021.1,Peinf101Scf01049g00010.1,Peinf101Scf03666g00016.1
GO:0044699	single-organism process	BP	1.17E-18	1.48E-15	782	164364	1313	345970	Over	2	PGSC0003DMP400013369,PGSC0003DMP400025789,PGSC0003DMP400027889,PGSC0003DMP400027890,PGSC0003DMP400029260,PGSC0003DMP400053749,PGSC0003DMP400058544,XP_016538510.1,XP_016551369.1,XP_016560396.1,XP_016561812.1,XP_016570349.1,XP_016570413.1,XP_016578988.1,XP_016581240.1,CCG004977.1,CCG006581.1,CCG011660.1,CCG013979.1,CCG021660.1,CCG021661.1,CCG034737.1,CCG037832.1,CCG040051.1,XP_016435462.1,XP_016446…
GO:0009617	response to bacterium	BP	3.39E-18	4.30E-15	24	538	1313	345970	Over	4	PGSC0003DMP400002755,PGSC0003DMP400002756,PGSC0003DMP400008179,PGSC0003DMP400032552,PGSC0003DMP400041667,XP_016560213.1,XP_016560393.1,XP_016562124.1,XP_016572610.1,XP_016485822.1,XP_016508241.1,Peaxi162Scf00065g00021.1,Peaxi162Scf00918g00017.1,Peaxi162Scf00918g00027.1,Peaxi162Scf01116g00015.1,Peinf101Scf00123g02009.1,Solyc02g082870.2.1,Solyc02g082880.2.1,Solyc03g031940.2.1,Sme2.5_00721.1_g00001.…
GO:0044710	single-organism metabolic process	BP	3.44E-17	4.36E-14	317	52876	1313	345970	Over	3	PGSC0003DMP400025789,PGSC0003DMP400027889,PGSC0003DMP400027890,PGSC0003DMP400053749,XP_016581240.1,CCG004977.1,CCG021660.1,CCG034737.1,CCG040051.1,XP_016435462.1,XP_016449155.1,XP_016473601.1,XP_016495665.1,XP_016496117.1,XP_016500104.1,Peaxi162Scf00580g00413.1,Peaxi162Scf01183g00137.1,Peaxi162Scf01183g00138.1,Peaxi162Scf01261g00138.1,Solyc02g082910.2.1,Solyc06g008920.2.1,Sme2.5_01341.1_g00009.1,…
GO:0005093	Rab GDP-dissociation inhibitor activity	MF	6.94E-17	8.79E-14	17	231	1313	345970	Over	7	Solyc12g099360.1.1,CCG022315.1,Peinf101Scf00001g15025.1,PGSC0003DMP400023745,PGSC0003DMP400029202,CCG017256.1,CCG017257.1,CCG042278.1,CCG042279.1,CCG046714.1,XP_016445667.1,XP_016456390.1,XP_016486500.1,Peaxi162Scf00603g00011.1,Peaxi162Scf00603g00014.1,Sme2.5_04919.1_g00006.1,XP_016556262.1
GO:0015444	magnesium-importing ATPase activity	MF	1.32E-16	1.67E-13	17	240	1313	345970	Over	8	Peaxi162Scf00079g01418.1,PGSC0003DMP400026007,PGSC0003DMP400045624,PGSC0003DMP400050613,CCG005067.1,XP_016467027.1,Peaxi162Scf00045g02025.1,Peaxi162Scf00045g02038.1,Peinf101Scf02027g00014.1,Peinf101Scf02357g00017.1,Peinf101Scf05569g00022.1,Solyc08g068600.2.1,Solyc08g068670.2.1,Solyc08g068680.2.1,XP_016548694.1,XP_016490096.1,Sme2.5_20224.1_g00001.1
GO:0020037	heme binding	MF	2.53E-16	3.20E-13	104	11209	1313	345970	Over	5	Peinf101Scf00049g11023.1,XP_016499554.1,Peaxi162Scf00791g00023.1,Solyc02g070990.1.1,XP_016537896.1,Sme2.5_02846.1_g00003.1,PGSC0003DMP400044198,XP_016579433.1,Lba04g02539,CCG046476.1,XP_016433492.1,Peaxi162Scf00012g00364.1,Peinf101Scf01086g02014.1,Solyc07g052540.2.1,Sme2.5_09030.1_g00002.1,CCG029980.1,XP_016439631.1,PGSC0003DMP400001367,PGSC0003DMP400001368,PGSC0003DMP400009359,PGSC0003DMP4000093…
GO:0019538	protein metabolic process	BP	4.57E-16	5.79E-13	245	38389	1313	345970	Over	4	CCG011660.1,CCG048388.1,XP_016457105.1,XP_016507823.1,Peinf101Scf00774g05003.1,Solyc02g081370.2.1,Solyc07g043630.1.1,Solyc07g043640.2.1,Solyc07g043660.2.1,Peinf101Scf00123g03007.1,Peaxi162Scf00364g00721.1,Sme2.5_07572.1_g00001.1,PGSC0003DMP400003437,CCG039177.1,XP_016454084.1,XP_016459445.1,XP_016469254.1,XP_016483301.1,Peaxi162Scf00191g00077.1,Peaxi162Scf00794g00319.1,Sme2.5_08777.1_g00003.1,PGS…
GO:0010467	gene expression	BP	3.19E-15	4.05E-12	299	50694	1313	345970	Over	5	PGSC0003DMP400041667,XP_016551369.1,XP_016558642.1,XP_016562744.1,CCG011660.1,CCG037831.1,CCG048388.1,XP_016454900.1,XP_016457105.1,XP_016486532.1,XP_016490917.1,XP_016507823.1,XP_016508241.1,Peaxi162Scf00017g00818.1,Peinf101Scf00562g10002.1,Peinf101Scf00774g05003.1,Peinf101Scf00861g00004.1,Peinf101Scf02809g00013.1,Solyc02g081370.2.1,Solyc03g031940.2.1,Solyc07g043630.1.1,Solyc07g043640.2.1,Solyc0…
GO:0044281	small molecule metabolic process	BP	1.42E-13	1.80E-10	115	14374	1313	345970	Over	4	PGSC0003DMP400053749,CCG021660.1,CCG034737.1,CCG040051.1,XP_016435462.1,XP_016449155.1,XP_016473601.1,XP_016495665.1,XP_016496117.1,Peaxi162Scf00580g00413.1,Peaxi162Scf01183g00137.1,Peaxi162Scf01261g00138.1,Solyc02g082910.2.1,Sme2.5_08199.1_g00002.1,Peinf101Scf02710g00015.1,Peinf101Scf00123g05005.1,CCG039177.1,CCG045574.1,XP_016483301.1,Peaxi162Scf00794g00026.1,CCG022068.1,CCG001178.1,Peaxi162Scf…
GO:0001539	ciliary or bacterial-type flagellar motility	BP	6.54E-13	8.29E-10	38	2424	1313	345970	Over	4	Peinf101Scf05146g00004.1,PGSC0003DMP400012124,Peinf101Scf00197g29004.1,Solyc12g088760.1.1,Sme2.5_04861.1_g00008.1,Peaxi162Scf00783g00041.1,Peinf101Scf05457g00004.1,Peinf101Scf00190g00013.1,Solyc03g005760.1.1,CCG042280.1,Peaxi162Scf01292g00029.1,Peinf101Scf00600g07005.1,Peaxi162Scf00699g00323.1,PGSC0003DMP400047407,PGSC0003DMP400047475,PGSC0003DMP400066256,XP_016555151.1,XP_016571892.1,XP_01657249…
GO:0015693	magnesium ion transport	BP	1.08E-12	1.37E-09	17	417	1313	345970	Over	8	Peaxi162Scf00079g01418.1,PGSC0003DMP400026007,PGSC0003DMP400045624,PGSC0003DMP400050613,CCG005067.1,XP_016467027.1,Peaxi162Scf00045g02025.1,Peaxi162Scf00045g02038.1,Peinf101Scf02027g00014.1,Peinf101Scf02357g00017.1,Peinf101Scf05569g00022.1,Solyc08g068600.2.1,Solyc08g068670.2.1,Solyc08g068680.2.1,XP_016548694.1,XP_016490096.1,Sme2.5_20224.1_g00001.1
GO:0044765	single-organism transport	BP	4.73E-12	6.00E-09	285	50703	1313	345970	Over	3	PGSC0003DMP400027889,PGSC0003DMP400058544,XP_016538510.1,XP_016560396.1,XP_016570349.1,XP_016578988.1,XP_016581240.1,CCG006581.1,CCG013979.1,CCG037832.1,XP_016459313.1,XP_016468738.1,XP_016473021.1,Peinf101Scf00178g01013.1,Solyc01g060180.2.1,Solyc02g081360.2.1,Solyc03g032210.2.1,Sme2.5_01244.1_g00004.1,Peaxi162Scf00294g00032.1,Peaxi162Scf00294g00411.1,Peaxi162Scf00784g00010.1,Peinf101Scf00861g020…
GO:0009288	bacterial-type flagellum	CC	4.62E-11	5.86E-08	39	2942	1313	345970	Over	5	Peinf101Scf05146g00004.1,PGSC0003DMP400012124,Peinf101Scf00197g29004.1,Solyc12g088760.1.1,Sme2.5_04861.1_g00008.1,Peaxi162Scf00783g00041.1,Peinf101Scf05457g00004.1,Peinf101Scf00190g00013.1,Solyc03g005760.1.1,CCG042280.1,Peaxi162Scf01292g00029.1,Peinf101Scf00600g07005.1,XP_016479679.1,Peaxi162Scf00699g00323.1,PGSC0003DMP400047407,PGSC0003DMP400047475,PGSC0003DMP400066256,XP_016555151.1,XP_01657189…
GO:0009605	response to external stimulus	BP	8.56E-11	1.09E-07	86	10568	1313	345970	Over	3	PGSC0003DMP400002755,PGSC0003DMP400002756,PGSC0003DMP400008179,PGSC0003DMP400032552,PGSC0003DMP400041667,XP_016560213.1,XP_016560393.1,XP_016562124.1,XP_016572610.1,XP_016485822.1,XP_016508241.1,Peaxi162Scf00065g00021.1,Peaxi162Scf00918g00017.1,Peaxi162Scf00918g00027.1,Peaxi162Scf01116g00015.1,Peinf101Scf00123g02009.1,Solyc02g082870.2.1,Solyc02g082880.2.1,Solyc03g031940.2.1,Sme2.5_00721.1_g00001.…
GO:0071702	organic substance transport	BP	1.10E-10	1.39E-07	101	13368	1313	345970	Over	4	PGSC0003DMP400027889,XP_016560396.1,XP_016581240.1,CCG006581.1,XP_016468738.1,Solyc01g060180.2.1,Solyc12g099360.1.1,Sme2.5_01244.1_g00004.1,Peaxi162Scf00294g00032.1,Peaxi162Scf00294g00411.1,PGSC0003DMP400027322,Lba04g02765,Lba03g02900,CCG022315.1,CCG039177.1,XP_016444414.1,XP_016466565.1,Peaxi162Scf00191g00077.1,Peaxi162Scf00236g00710.1,Peaxi162Scf00236g00711.1,Peaxi162Scf00794g00015.1,Peinf101Sc…
GO:0042744	hydrogen peroxide catabolic process	BP	9.10E-10	1.15E-06	9	117	1313	345970	Over	4	Lba04g02539,Lba11g01134,Lba11g01142,Lba11g01138,Lba11g01140,Lba04g02532,Lba05g00733,Lba11g00987,Lba04g02536
GO:0019899	enzyme binding	MF	1.03E-09	1.31E-06	21	1031	1313	345970	Over	4	PGSC0003DMP400007618,PGSC0003DMP400027802,XP_016580421.1,Lba07g02210,Lba02g00925,CCG014996.1,CCG043457.1,XP_016448815.1,XP_016448862.1,XP_016450778.1,XP_016511971.1,Peaxi162Scf00273g01016.1,Peaxi162Scf00738g00214.1,Peinf101Scf00664g01021.1,Peinf101Scf01049g00010.1,Peinf101Scf03666g00016.1,XP_016451943.1,Solyc08g065780.1.1,Peinf101Scf00457g09006.1,Peinf101Scf00457g09007.1,PGSC0003DMP400066399
GO:0016874	ligase activity	MF	1.19E-09	1.51E-06	42	3740	1313	345970	Over	3	Lba02g01154,Lba07g02085,Lba12g00872,Lba11g02323,Lba12g00871,XP_016483301.1,PGSC0003DMP400049161,PGSC0003DMP400049162,XP_016543409.1,XP_016543410.1,Lba08g00455,Lba08g01700,CCG034549.1,CCG034550.1,CCG036062.2,XP_016438326.1,XP_016496386.1,XP_016514645.1,Peaxi162Scf00110g00619.1,Peaxi162Scf00163g00216.1,Peaxi162Scf00529g00035.1,Peaxi162Scf00780g01019.1,Peaxi162Scf00837g00009.1,Peaxi162Scf00958g00520…
GO:0019222	regulation of metabolic process	BP	3.50E-09	4.44E-06	177	29902	1313	345970	Over	3	PGSC0003DMP400041667,XP_016551369.1,XP_016558642.1,XP_016562744.1,CCG037831.1,XP_016454900.1,XP_016457105.1,XP_016486532.1,XP_016490917.1,XP_016508241.1,Peaxi162Scf00017g00818.1,Peinf101Scf00562g10002.1,Peinf101Scf02809g00013.1,Solyc03g031940.2.1,Sme2.5_00515.1_g00003.1,XP_016437617.1,Peaxi162Scf00364g00073.1,Peinf101Scf00123g10004.1,PGSC0003DMP400045945,Sme2.5_06442.1_g00004.1,PGSC0003DMP4000273…
GO:0015031	protein transport	BP	1.54E-08	1.95E-05	52	5712	1313	345970	Over	4	XP_016560396.1,Solyc12g099360.1.1,Peaxi162Scf00294g00032.1,Peaxi162Scf00294g00411.1,CCG022315.1,CCG039177.1,PGSC0003DMP400007618,PGSC0003DMP400027802,XP_016580421.1,Lba07g02210,Lba02g00925,CCG014996.1,CCG043457.1,XP_016448815.1,XP_016448862.1,XP_016450778.1,XP_016511971.1,Peaxi162Scf00273g01016.1,Peaxi162Scf00646g00018.1,Peaxi162Scf00738g00214.1,Peinf101Scf00664g01021.1,Peinf101Scf01049g00010.1,P…
GO:0004994	somatostatin receptor activity	MF	2.95E-08	3.74E-05	14	535	1313	345970	Over	6	XP_016446028.1,XP_016500104.1,Peaxi162Scf00408g00849.1,Solyc08g075800.1.1,Sme2.5_01341.1_g00009.1,XP_016503892.1,Peinf101Scf08176g00018.1,XP_016581607.1,XP_016458312.1,XP_016495357.1,XP_016569004.1,XP_016574019.1,PGSC0003DMP400051294,XP_016434943.1
GO:0016491	oxidoreductase activity	MF	4.76E-08	6.03E-05	184	32585	1313	345970	Over	3	PGSC0003DMP400025789,PGSC0003DMP400027889,XP_016581240.1,CCG004977.1,CCG034737.1,CCG040051.1,XP_016435462.1,XP_016449155.1,XP_016495665.1,XP_016496117.1,XP_016500104.1,Peaxi162Scf00580g00413.1,Peaxi162Scf01183g00137.1,Peaxi162Scf01183g00138.1,Solyc06g008920.2.1,Sme2.5_01341.1_g00009.1,Sme2.5_08199.1_g00002.1,CCG050569.1,Peinf101Scf02710g00015.1,XP_016489086.1,XP_016552880.1,Peaxi162Scf00064g01530…
GO:0003774	motor activity	MF	9.40E-08	0.00011906	29	2399	1313	345970	Over	8	CCG034734.1,Peaxi162Scf00783g00041.1,Peinf101Scf05457g00004.1,Peinf101Scf00190g00013.1,PGSC0003DMP400047407,PGSC0003DMP400047475,PGSC0003DMP400066256,XP_016555151.1,XP_016571892.1,XP_016572492.1,XP_016572494.1,XP_016574593.1,CCG004810.1,XP_016465824.1,Peaxi162Scf00130g00067.1,Peaxi162Scf00130g00727.1,Peaxi162Scf00502g00011.1,Peinf101Scf00140g27001.1,Peinf101Scf01083g00005.1,Peinf101Scf02583g00011…
GO:0016168	chlorophyll binding	MF	9.92E-08	0.000125626	7	96	1313	345970	Over	5	Lba11g02575,Lba11g02117,Lba11g02063,Lba04g01337,Lba12g01280,Lba12g01279,Lba12g01281
GO:0055114	oxidation-reduction process	BP	1.13E-07	0.000143155	167	29265	1313	345970	Over	4	PGSC0003DMP400025789,PGSC0003DMP400027889,XP_016581240.1,CCG004977.1,CCG034737.1,CCG040051.1,XP_016435462.1,XP_016449155.1,XP_016495665.1,XP_016496117.1,XP_016500104.1,Peaxi162Scf00580g00413.1,Peaxi162Scf01183g00137.1,Peaxi162Scf01183g00138.1,Solyc06g008920.2.1,Sme2.5_01341.1_g00009.1,Sme2.5_08199.1_g00002.1,CCG050569.1,Peinf101Scf02710g00015.1,XP_016489086.1,XP_016552880.1,Peaxi162Scf00064g01530…
GO:0018298	protein-chromophore linkage	BP	1.31E-07	0.000166509	7	100	1313	345970	Over	7	Lba11g02575,Lba11g02117,Lba11g02063,Lba04g01337,Lba12g01280,Lba12g01279,Lba12g01281
GO:0030695	GTPase regulator activity	MF	1.46E-07	0.000185242	19	1142	1313	345970	Over	4	Solyc12g099360.1.1,CCG022315.1,Peaxi162Scf00791g00313.1,Peinf101Scf00001g15025.1,PGSC0003DMP400023745,PGSC0003DMP400029202,CCG017256.1,CCG017257.1,CCG042278.1,CCG042279.1,CCG046714.1,XP_016445667.1,XP_016456390.1,XP_016486500.1,Peaxi162Scf00603g00011.1,Peaxi162Scf00603g00014.1,Sme2.5_04919.1_g00006.1,XP_016556262.1,Peaxi162Scf00094g01121.1
GO:0015105	arsenite transmembrane transporter activity	MF	1.72E-07	0.000217459	11	356	1313	345970	Over	8	PGSC0003DMP400058544,XP_016570349.1,XP_016578988.1,CCG013979.1,CCG037832.1,XP_016459313.1,XP_016473021.1,Peinf101Scf00178g01013.1,Solyc03g032210.2.1,Peinf101Scf00861g02013.1,XP_016467094.1
GO:0015700	arsenite transport	BP	1.72E-07	0.000217459	11	356	1313	345970	Over	7	PGSC0003DMP400058544,XP_016570349.1,XP_016578988.1,CCG013979.1,CCG037832.1,XP_016459313.1,XP_016473021.1,Peinf101Scf00178g01013.1,Solyc03g032210.2.1,Peinf101Scf00861g02013.1,XP_016467094.1
GO:0042221	response to chemical	BP	1.21E-06	0.001537014	66	9213	1313	345970	Over	3	Sme2.5_00515.1_g00003.1,XP_016562696.1,XP_016482958.1,XP_016475185.1,XP_016460797.1,Peaxi162Scf00705g00114.1,Peaxi162Scf00783g00041.1,Peaxi162Scf00115g00510.1,XP_016574686.1,Peinf101Scf05457g00004.1,Peinf101Scf00190g00013.1,PGSC0003DMP400024416,XP_016490026.1,Sme2.5_03329.1_g00006.1,Peinf101Scf01203g09012.1,Solyc08g016770.2.1,Solyc08g066250.2.1,PGSC0003DMP400054829,Sme2.5_02846.1_g00001.1,Lba04g0…
GO:0005267	potassium channel activity	MF	1.68E-06	0.002132312	79	11849	1313	345970	Over	8	XP_016538510.1,XP_016550050.1,XP_016551021.1,XP_016551058.1,Peinf101Scf01033g06012.1,Peinf101Scf01436g08019.1,XP_016548382.1,CCG033860.1,Peinf101Scf00197g29030.1,CCG041960.1,Peaxi162Scf00300g00721.1,Peinf101Scf02842g00006.1,Peaxi162Scf00436g00311.1,Solyc08g065610.2.1,Solyc08g065710.1.1,Peinf101Scf01469g02028.1,XP_016487828.1,XP_016487829.1,XP_016556253.1,XP_016556254.1,XP_016556261.1,XP_016556264…
GO:0005249	voltage-gated potassium channel activity	MF	1.83E-06	0.002312422	69	9908	1313	345970	Over	9	XP_016538510.1,Peinf101Scf01033g06012.1,XP_016548382.1,CCG033860.1,Peinf101Scf00197g29030.1,Peaxi162Scf00300g00721.1,Peaxi162Scf00436g00311.1,Solyc08g065710.1.1,Peinf101Scf01469g02028.1,XP_016487828.1,XP_016487829.1,XP_016556253.1,XP_016556254.1,XP_016556261.1,XP_016556264.1,Peaxi162Scf00242g00092.1,Peaxi162Scf00603g00005.1,Peaxi162Scf00825g00003.1,Peaxi162Scf00825g00004.1,Peaxi162Scf20962g00002.…
GO:0015886	heme transport	BP	1.96E-06	0.002485289	28	2641	1313	345970	Over	5	XP_016581240.1,CCG006581.1,XP_016468738.1,Solyc01g060180.2.1,Sme2.5_01244.1_g00004.1,PGSC0003DMP400027322,XP_016444414.1,XP_016466565.1,Peaxi162Scf00191g00077.1,Peaxi162Scf00236g00710.1,Peaxi162Scf00236g00711.1,Peaxi162Scf00794g00015.1,Peinf101Scf00221g09002.1,Peinf101Scf01423g00005.1,Peinf101Scf01954g01006.1,Solyc10g084320.1.1,CCG006594.1,CCG031701.1,CCG004809.1,Peinf101Scf02583g00012.1,Peinf101…
GO:0015232	heme transporter activity	MF	2.08E-06	0.002630094	28	2649	1313	345970	Over	4	XP_016581240.1,CCG006581.1,XP_016468738.1,Solyc01g060180.2.1,Sme2.5_01244.1_g00004.1,PGSC0003DMP400027322,XP_016444414.1,XP_016466565.1,Peaxi162Scf00191g00077.1,Peaxi162Scf00236g00710.1,Peaxi162Scf00236g00711.1,Peaxi162Scf00794g00015.1,Peinf101Scf00221g09002.1,Peinf101Scf01423g00005.1,Peinf101Scf01954g01006.1,Solyc10g084320.1.1,CCG006594.1,CCG031701.1,CCG004809.1,Peinf101Scf02583g00012.1,Peinf101…
GO:0017004	cytochrome complex assembly	BP	3.39E-06	0.004299709	28	2720	1313	345970	Over	7	XP_016581240.1,CCG006581.1,XP_016468738.1,Solyc01g060180.2.1,Sme2.5_01244.1_g00004.1,PGSC0003DMP400027322,XP_016444414.1,XP_016466565.1,Peaxi162Scf00191g00077.1,Peaxi162Scf00236g00710.1,Peaxi162Scf00236g00711.1,Peaxi162Scf00794g00015.1,Peinf101Scf00221g09002.1,Peinf101Scf01423g00005.1,Peinf101Scf01954g01006.1,Solyc10g084320.1.1,CCG006594.1,CCG031701.1,CCG004809.1,Peinf101Scf02583g00012.1,Peinf101…
GO:0055085	transmembrane transport	BP	4.21E-06	0.005329222	79	12154	1313	345970	Over	4	XP_016550050.1,XP_016551021.1,XP_016551058.1,Peinf101Scf01436g08019.1,Peaxi162Scf00058g00010.1,Peaxi162Scf00058g00612.1,Peaxi162Scf00794g00026.1,XP_016568798.1,Peaxi162Scf00503g00216.1,Peinf101Scf00167g11032.1,Peaxi162Scf00791g00316.1,Peinf101Scf02842g00006.1,Peinf101Scf00471g01038.1,Solyc08g065610.2.1,XP_016504653.1,PGSC0003DMP400015464,XP_016556256.1,Peinf101Scf03352g00016.1,PGSC0003DMP40000338…
GO:0071704	organic substance metabolic process	BP	6.02E-06	0.007628	472	104785	1313	345970	Over	3	PGSC0003DMP400027890,PGSC0003DMP400041667,PGSC0003DMP400053749,XP_016551369.1,XP_016558642.1,XP_016562744.1,CCG011660.1,CCG021660.1,CCG034737.1,CCG037831.1,CCG040051.1,CCG048388.1,XP_016435462.1,XP_016449155.1,XP_016454900.1,XP_016457105.1,XP_016473601.1,XP_016486532.1,XP_016490917.1,XP_016495665.1,XP_016496117.1,XP_016507823.1,XP_016508241.1,Peaxi162Scf00017g00818.1,Peaxi162Scf00580g00413.1,Peax…
GO:0040011	locomotion	BP	6.47E-06	0.008198411	63	9118	1313	345970	Over	2	Peinf101Scf05146g00004.1,XP_016562696.1,XP_016482958.1,XP_016475185.1,PGSC0003DMP400012124,Peinf101Scf00197g29004.1,Solyc12g088760.1.1,Sme2.5_04861.1_g00008.1,XP_016460797.1,Peaxi162Scf00705g00114.1,Peaxi162Scf00783g00041.1,XP_016574686.1,Peinf101Scf05457g00004.1,Peinf101Scf00190g00013.1,PGSC0003DMP400024416,XP_016490026.1,Sme2.5_03329.1_g00006.1,Solyc03g005760.1.1,CCG042280.1,Peaxi162Scf01292g00…
GO:0006950	response to stress	BP	6.84E-06	0.008668681	101	16887	1313	345970	Over	3	Peaxi162Scf00017g00817.1,Peinf101Scf02710g00015.1,Peinf101Scf05146g00004.1,XP_016562696.1,Peaxi162Scf00236g01011.1,Peinf101Scf00049g11023.1,Peinf101Scf01154g01011.1,PGSC0003DMP400027005,XP_016487442.1,Peaxi162Scf01073g00010.1,XP_016465166.1,XP_016492084.1,PGSC0003DMP400024416,Sme2.5_03329.1_g00006.1,XP_016483960.1,Solyc08g066220.2.1,PGSC0003DMP400044198,XP_016579433.1,Lba04g02539,CCG046476.1,XP_0…
GO:0006935	chemotaxis	BP	7.37E-06	0.00933364	52	7049	1313	345970	Over	4	XP_016562696.1,XP_016482958.1,XP_016475185.1,XP_016460797.1,Peaxi162Scf00705g00114.1,Peaxi162Scf00783g00041.1,XP_016574686.1,Peinf101Scf05457g00004.1,Peinf101Scf00190g00013.1,PGSC0003DMP400024416,XP_016490026.1,Sme2.5_03329.1_g00006.1,Peinf101Scf01203g09012.1,Solyc08g016770.2.1,Solyc08g066250.2.1,PGSC0003DMP400054829,Sme2.5_02846.1_g00001.1,XP_016515055.1,PGSC0003DMP400047407,PGSC0003DMP400047475…
GO:0009535	chloroplast thylakoid membrane	CC	8.44E-06	0.01068959	7	186	1313	345970	Over	6	Lba11g02575,Lba11g02117,Lba11g02063,Lba04g01337,Lba12g01280,Lba12g01279,Lba12g01281
GO:0005261	cation channel activity	MF	1.18E-05	0.014908162	99	16692	1313	345970	Over	7	XP_016538510.1,XP_016550050.1,XP_016551021.1,XP_016551058.1,Peinf101Scf01033g06012.1,Peinf101Scf01436g08019.1,XP_016548382.1,Peaxi162Scf00058g00010.1,Peaxi162Scf00058g00612.1,PGSC0003DMP400013994,XP_016568798.1,CCG033860.1,Peaxi162Scf00503g00216.1,Peinf101Scf00167g11032.1,Peinf101Scf00197g29030.1,CCG041960.1,Peaxi162Scf00791g00316.1,Peaxi162Scf00300g00721.1,Peinf101Scf02842g00006.1,Peaxi162Scf004…
GO:0022843	voltage-gated cation channel activity	MF	1.18E-05	0.014982914	83	13343	1313	345970	Over	8	XP_016538510.1,Peinf101Scf01033g06012.1,XP_016548382.1,Peaxi162Scf00058g00010.1,Peaxi162Scf00058g00612.1,XP_016568798.1,CCG033860.1,Peaxi162Scf00503g00216.1,Peinf101Scf00167g11032.1,Peinf101Scf00197g29030.1,Peaxi162Scf00791g00316.1,Peaxi162Scf00300g00721.1,Peaxi162Scf00436g00311.1,Solyc08g065710.1.1,Peinf101Scf01469g02028.1,XP_016504653.1,XP_016487828.1,XP_016487829.1,XP_016556253.1,XP_016556254.…
GO:0050896	response to stimulus	BP	1.95E-05	0.024753411	335	71856	1313	345970	Over	2	PGSC0003DMP400002755,PGSC0003DMP400002756,PGSC0003DMP400008179,PGSC0003DMP400013369,PGSC0003DMP400029260,PGSC0003DMP400032552,PGSC0003DMP400041667,XP_016551369.1,XP_016560213.1,XP_016560393.1,XP_016562124.1,XP_016570413.1,XP_016572610.1,CCG021661.1,XP_016446028.1,XP_016464734.1,XP_016468077.1,XP_016485822.1,XP_016500104.1,XP_016508241.1,Peaxi162Scf00017g00617.1,Peaxi162Scf00065g00021.1,Peaxi162Sc…
GO:0022892	substrate-specific transporter activity	MF	2.42E-05	0.03066432	204	40659	1313	345970	Over	3	PGSC0003DMP400027889,PGSC0003DMP400058544,XP_016538510.1,XP_016570349.1,XP_016578988.1,CCG013979.1,CCG037832.1,XP_016459313.1,XP_016473021.1,Peinf101Scf00178g01013.1,Solyc02g081360.2.1,Solyc03g032210.2.1,Peaxi162Scf00784g00010.1,Peinf101Scf00099g03010.1,Peinf101Scf00099g04016.1,Peinf101Scf00861g02013.1,XP_016467094.1,PGSC0003DMP400045945,XP_016541193.1,XP_016550050.1,XP_016551021.1,XP_016551058.1…
GO:0022891	substrate-specific transmembrane transporter activity	MF	3.25E-05	0.041116759	198	39461	1313	345970	Over	4	PGSC0003DMP400058544,XP_016538510.1,XP_016570349.1,XP_016578988.1,CCG013979.1,CCG037832.1,XP_016459313.1,XP_016473021.1,Peinf101Scf00178g01013.1,Solyc02g081360.2.1,Solyc03g032210.2.1,Peaxi162Scf00784g00010.1,Peinf101Scf00099g03010.1,Peinf101Scf00099g04016.1,Peinf101Scf00861g02013.1,XP_016467094.1,PGSC0003DMP400045945,XP_016541193.1,XP_016550050.1,XP_016551021.1,XP_016551058.1,XP_016556627.1,XP_01…
