# Supplementary material for: Wolfberry genomes and the evolution of Lycium (Solanaceae)
Source: Commun Biol. 2021 Jun 3;4:671. doi: 10.1038/s42003-021-02152-8 (PMC8175696; doi:10.1038/s42003-021-02152-8)
Supplement: Supplementary file 5 — Supplementary Data 2 [file 42003_2021_2152_MOESM5_ESM.xls]

## Sheet: result (2)
Family/Genus	Con family	Exp family	p0.01 con family	p0.01 exp family	p0.01 con gene number	p0.01 exp gene number
Capsicum	1202	679	15	40	15	230
Lycium	672	275	9	12	18	218
Nicotiana	494	9645	2	487	0	5237
Petunia	1009	715	11	24	4	536
Solanaceae	395	887	5	19	68	1313
Solanum	288	32	12	3	135	23
			Con：contraction
		Note	Exp：expansion
