# Supplementary material for: Wolfberry genomes and the evolution of Lycium (Solanaceae)
Source: Commun Biol. 2021 Jun 3;4:671. doi: 10.1038/s42003-021-02152-8 (PMC8175696; doi:10.1038/s42003-021-02152-8)
Supplement: Supplementary file 6 — Supplementary Data 3 [file 42003_2021_2152_MOESM6_ESM.xls]

GO_ID	GO_Term	GO_Class	Pvalue	AdjustedPv	x1	x2	n	N	EnrichDirect	GOlevl	GeneID
GO:0043531	ADP binding	MF	0	0	607	2659	3613	345970	Over	5	CCG001611.2,XP_016573099.1,CCG003267.1,PGSC0003DMP400006047,PGSC0003DMP400008091,PGSC0003DMP400023886,PGSC0003DMP400032127,PGSC0003DMP400032128,PGSC0003DMP400039962,PGSC0003DMP400044306,PGSC0003DMP400049280,XP_016543176.1,XP_016543378.1,XP_016547899.1,XP_016548636.1,XP_016549047.1,XP_016550413.1,XP_016550581.1,XP_016550945.1,XP_016552121.1,XP_016559604.1,Lba05g01930,CCG004655.1,CCG004656.1,CCG012…
GO:0032559	adenyl ribonucleotide binding	MF	2.65E-100	4.94E-97	747	31490	3613	345970	Over	6	CCG001611.2,XP_016573099.1,CCG003267.1,PGSC0003DMP400006047,PGSC0003DMP400008091,PGSC0003DMP400023886,PGSC0003DMP400032127,PGSC0003DMP400032128,PGSC0003DMP400039962,PGSC0003DMP400044306,PGSC0003DMP400049280,XP_016543176.1,XP_016543378.1,XP_016547899.1,XP_016548636.1,XP_016549047.1,XP_016550413.1,XP_016550581.1,XP_016550945.1,XP_016552121.1,XP_016559604.1,Lba05g01930,CCG004655.1,CCG004656.1,CCG012…
GO:0030554	adenyl nucleotide binding	MF	4.64E-97	8.65E-94	748	32065	3613	345970	Over	6	CCG001611.2,XP_016573099.1,CCG003267.1,PGSC0003DMP400006047,PGSC0003DMP400008091,PGSC0003DMP400023886,PGSC0003DMP400032127,PGSC0003DMP400032128,PGSC0003DMP400039962,PGSC0003DMP400044306,PGSC0003DMP400049280,XP_016543176.1,XP_016543378.1,XP_016547899.1,XP_016548636.1,XP_016549047.1,XP_016550413.1,XP_016550581.1,XP_016550945.1,XP_016552121.1,XP_016559604.1,Lba05g01930,CCG004655.1,CCG004656.1,CCG012…
GO:0032553	ribonucleotide binding	MF	4.11E-80	7.67E-77	776	36926	3613	345970	Over	4	CCG001611.2,XP_016573099.1,CCG003267.1,PGSC0003DMP400006047,PGSC0003DMP400008091,PGSC0003DMP400023886,PGSC0003DMP400032127,PGSC0003DMP400032128,PGSC0003DMP400039962,PGSC0003DMP400044306,PGSC0003DMP400049280,XP_016543176.1,XP_016543378.1,XP_016547899.1,XP_016548636.1,XP_016549047.1,XP_016550413.1,XP_016550581.1,XP_016550945.1,XP_016552121.1,XP_016559604.1,Lba05g01930,CCG004655.1,CCG004656.1,CCG012…
GO:0032550	purine ribonucleoside binding	MF	5.32E-80	9.93E-77	767	36319	3613	345970	Over	6	CCG001611.2,XP_016573099.1,CCG003267.1,PGSC0003DMP400006047,PGSC0003DMP400008091,PGSC0003DMP400023886,PGSC0003DMP400032127,PGSC0003DMP400032128,PGSC0003DMP400039962,PGSC0003DMP400044306,PGSC0003DMP400049280,XP_016543176.1,XP_016543378.1,XP_016547899.1,XP_016548636.1,XP_016549047.1,XP_016550413.1,XP_016550581.1,XP_016550945.1,XP_016552121.1,XP_016559604.1,Lba05g01930,CCG004655.1,CCG004656.1,CCG012…
GO:0032555	purine ribonucleotide binding	MF	8.54E-80	1.59E-76	767	36358	3613	345970	Over	5	CCG001611.2,XP_016573099.1,CCG003267.1,PGSC0003DMP400006047,PGSC0003DMP400008091,PGSC0003DMP400023886,PGSC0003DMP400032127,PGSC0003DMP400032128,PGSC0003DMP400039962,PGSC0003DMP400044306,PGSC0003DMP400049280,XP_016543176.1,XP_016543378.1,XP_016547899.1,XP_016548636.1,XP_016549047.1,XP_016550413.1,XP_016550581.1,XP_016550945.1,XP_016552121.1,XP_016559604.1,Lba05g01930,CCG004655.1,CCG004656.1,CCG012…
GO:0017076	purine nucleotide binding	MF	9.80E-77	1.83E-73	768	37019	3613	345970	Over	5	CCG001611.2,XP_016573099.1,CCG003267.1,PGSC0003DMP400006047,PGSC0003DMP400008091,PGSC0003DMP400023886,PGSC0003DMP400032127,PGSC0003DMP400032128,PGSC0003DMP400039962,PGSC0003DMP400044306,PGSC0003DMP400049280,XP_016543176.1,XP_016543378.1,XP_016547899.1,XP_016548636.1,XP_016549047.1,XP_016550413.1,XP_016550581.1,XP_016550945.1,XP_016552121.1,XP_016559604.1,Lba05g01930,CCG004655.1,CCG004656.1,CCG012…
GO:0043168	anion binding	MF	3.40E-64	6.34E-61	784	40818	3613	345970	Over	4	CCG001611.2,XP_016573099.1,CCG003267.1,PGSC0003DMP400006047,PGSC0003DMP400008091,PGSC0003DMP400023886,PGSC0003DMP400032127,PGSC0003DMP400032128,PGSC0003DMP400039962,PGSC0003DMP400044306,PGSC0003DMP400049280,XP_016543176.1,XP_016543378.1,XP_016547899.1,XP_016548636.1,XP_016549047.1,XP_016550413.1,XP_016550581.1,XP_016550945.1,XP_016552121.1,XP_016559604.1,Lba05g01930,CCG004655.1,CCG004656.1,CCG012…
GO:0000166	nucleotide binding	MF	5.07E-64	9.46E-61	782	40711	3613	345970	Over	4	CCG001611.2,XP_016573099.1,CCG003267.1,PGSC0003DMP400006047,PGSC0003DMP400008091,PGSC0003DMP400023886,PGSC0003DMP400032127,PGSC0003DMP400032128,PGSC0003DMP400039962,PGSC0003DMP400044306,PGSC0003DMP400049280,XP_016543176.1,XP_016543378.1,XP_016547899.1,XP_016548636.1,XP_016549047.1,XP_016550413.1,XP_016550581.1,XP_016550945.1,XP_016552121.1,XP_016559604.1,Lba05g01930,CCG004655.1,CCG004656.1,CCG012…
GO:0005488	binding	MF	6.31E-56	1.18E-52	2010	147616	3613	345970	Over	2	CCG001611.2,XP_016573099.1,CCG003267.1,PGSC0003DMP400006047,PGSC0003DMP400008091,PGSC0003DMP400023886,PGSC0003DMP400032127,PGSC0003DMP400032128,PGSC0003DMP400039962,PGSC0003DMP400044306,PGSC0003DMP400049280,XP_016543176.1,XP_016543378.1,XP_016547899.1,XP_016548636.1,XP_016549047.1,XP_016550413.1,XP_016550581.1,XP_016550945.1,XP_016552121.1,XP_016559604.1,Lba05g01930,CCG004655.1,CCG004656.1,CCG012…
3DMP400008096,XP_016549658.1,Lba07g02011,CCG027984.1,XP_016475478.1,Solyc12g098620.1.1,XP_016469768.1,Peaxi162Scf00378g00416.1,Peinf101Scf00526g05016.1,Solyc08g007450.1.1,Sme2.5_00690.1_g00006.1,CCG048998.1,XP_016452881.1,Peinf101Scf01191g01022.1,PGSC0003DMP400012203,XP_016561920.1,Lba12g00647,CCG028828.1,XP_016490250.1,Peaxi162Scf00059g00716.1,Peinf101Scf00974g17007.1,Solyc02g067410.1.1,Sme2.5_0…
GO:0043167	ion binding	MF	1.50E-50	2.80E-47	1155	73824	3613	345970	Over	3	CCG001611.2,XP_016573099.1,CCG003267.1,PGSC0003DMP400006047,PGSC0003DMP400008091,PGSC0003DMP400023886,PGSC0003DMP400032127,PGSC0003DMP400032128,PGSC0003DMP400039962,PGSC0003DMP400044306,PGSC0003DMP400049280,XP_016543176.1,XP_016543378.1,XP_016547899.1,XP_016548636.1,XP_016549047.1,XP_016550413.1,XP_016550581.1,XP_016550945.1,XP_016552121.1,XP_016559604.1,Lba05g01930,CCG004655.1,CCG004656.1,CCG012…
GO:1901363	heterocyclic compound binding	MF	3.23E-35	6.03E-32	1318	93824	3613	345970	Over	3	CCG001611.2,XP_016573099.1,CCG003267.1,PGSC0003DMP400006047,PGSC0003DMP400008091,PGSC0003DMP400023886,PGSC0003DMP400032127,PGSC0003DMP400032128,PGSC0003DMP400039962,PGSC0003DMP400044306,PGSC0003DMP400049280,XP_016543176.1,XP_016543378.1,XP_016547899.1,XP_016548636.1,XP_016549047.1,XP_016550413.1,XP_016550581.1,XP_016550945.1,XP_016552121.1,XP_016559604.1,Lba05g01930,CCG004655.1,CCG004656.1,CCG012…
GO:0097159	organic cyclic compound binding	MF	5.16E-35	9.62E-32	1318	93917	3613	345970	Over	3	CCG001611.2,XP_016573099.1,CCG003267.1,PGSC0003DMP400006047,PGSC0003DMP400008091,PGSC0003DMP400023886,PGSC0003DMP400032127,PGSC0003DMP400032128,PGSC0003DMP400039962,PGSC0003DMP400044306,PGSC0003DMP400049280,XP_016543176.1,XP_016543378.1,XP_016547899.1,XP_016548636.1,XP_016549047.1,XP_016550413.1,XP_016550581.1,XP_016550945.1,XP_016552121.1,XP_016559604.1,Lba05g01930,CCG004655.1,CCG004656.1,CCG012…
GO:0003682	chromatin binding	MF	1.13E-30	2.10E-27	123	3460	3613	345970	Over	3	Peinf101Scf00262g05006.1,XP_016450214.1,PGSC0003DMP400057351,XP_016541408.1,XP_016479677.1,XP_016439891.1,XP_016507934.1,Solyc06g009710.2.1,PGSC0003DMP400007770,Solyc12g049350.1.1,PGSC0003DMP400012935,CCG000523.1,XP_016482665.1,Peaxi162Scf00147g00136.1,CCG031570.1,Peinf101Scf00336g18008.1,Sme2.5_12425.1_g00001.1,XP_016480686.1,PGSC0003DMP400063655,CCG008959.1,Peaxi162Scf00677g00011.1,Peinf101Scf0…
GO:0004144	diacylglycerol O-acyltransferase activity	MF	2.50E-18	4.66E-15	21	138	3613	345970	Over	8	PGSC0003DMP400000246,XP_016538225.1,XP_016538229.1,Lba02g00652,Lba05g01728,Lba05g01733,Lba06g01905,Lba06g01910,Lba06g01907,Lba06g01906,Lba06g01912,CCG003796.1,CCG014555.1,XP_016462015.1,XP_016473322.1,Peaxi162Scf00786g00127.1,Peinf101Scf02092g00028.1,Solyc01g095960.2.1,Sme2.5_02969.1_g00006.1,Sme2.5_12993.1_g00001.1,Lba09g00988
GO:0016539	intein-mediated protein splicing	BP	1.69E-15	3.16E-12	80	2760	3613	345970	Over	8	CCG001611.2,PGSC0003DMP400032127,XP_016543537.1,XP_016550413.1,XP_016550581.1,XP_016552121.1,CCG004656.1,XP_016458650.1,XP_016484143.1,XP_016499574.1,Peinf101Scf00262g05006.1,Peinf101Scf00459g00011.1,Peinf101Scf00898g04033.1,Peinf101Scf01836g03016.1,Peinf101Scf01836g06017.1,Peinf101Scf01836g07017.1,Solyc05g005330.2.1,Solyc05g007350.1.1,Solyc05g007640.2.1,Sme2.5_00942.1_g00008.1,Peaxi162Scf00378g0…
GO:0003700	sequence-specific DNA binding transcription factor activity	MF	6.46E-15	1.21E-11	255	14688	3613	345970	Over	3	CCG001611.2,XP_016458650.1,Peinf101Scf00077g09032.1,Peinf101Scf00898g05055.1,Solyc05g005330.2.1,Solyc05g012910.2.1,Peinf101Scf00898g04046.1,Peinf101Scf01279g04011.1,XP_016454932.1,Sme2.5_02745.1_g00006.1,XP_016566312.1,XP_016567373.1,Peaxi162Scf00014g00127.1,CCG012471.1,XP_016442860.1,Peaxi162Scf00078g00345.1,PGSC0003DMP400008432,XP_016486109.1,Sme2.5_00235.1_g00017.1,Sme2.5_00233.1_g00006.1,Pein…
GO:0005515	protein binding	MF	1.39E-12	2.60E-09	665	49152	3613	345970	Over	3	CCG003267.1,PGSC0003DMP400008091,PGSC0003DMP400032128,XP_016547899.1,XP_016550945.1,XP_016552121.1,Peinf101Scf00077g09034.1,Peinf101Scf00262g05006.1,Peinf101Scf00526g05004.1,Peinf101Scf00898g02009.1,Peinf101Scf00898g03002.1,Peinf101Scf01836g05007.1,Peinf101Scf01836g07017.1,Solyc05g012740.1.1,XP_016491728.1,XP_016480162.1,PGSC0003DMP400040216,PGSC0003DMP400044252,Solyc05g043420.1.1,Solyc05g050430.…
GO:0016667	oxidoreductase activity, acting on a sulfur group of donors	MF	4.96E-12	9.25E-09	45	1279	3613	345970	Over	4	PGSC0003DMP400019044,Solyc04g011840.1.1,PGSC0003DMP400019041,PGSC0003DMP400019045,XP_016553266.1,XP_016439245.1,Peaxi162Scf00133g00152.1,Peaxi162Scf00133g00158.1,Sme2.5_09386.1_g00002.1,Solyc04g011830.1.1,Lba10g01997,CCG033380.1,Peinf101Scf01032g03001.1,Solyc04g011850.1.1,XP_016505209.1,XP_016439248.1,Sme2.5_07032.1_g00001.1,CCG036655.1,Peaxi162Scf00133g00155.1,Peinf101Scf01032g03035.1,PGSC0003DM…
GO:0016747	transferase activity, transferring acyl groups other than amino-acyl groups	MF	2.34E-11	4.37E-08	78	3214	3613	345970	Over	5	Peinf101Scf00930g17010.1,Lba04g00974,PGSC0003DMP400016354,PGSC0003DMP400041741,PGSC0003DMP400043778,XP_016557747.1,XP_016557749.1,XP_016563939.1,Lba12g01219,Lba09g02127,Lba09g02130,Maker00011983,Lba09g02095,Lba04g00976,Lba04g02789,CCG022766.1,CCG029289.1,CCG045649.1,XP_016463703.1,XP_016473763.1,XP_016504435.1,Peaxi162Scf00045g01112.1,Peaxi162Scf00550g00012.1,Peinf101Scf00146g07030.1,Peinf101Scf0…
GO:0009269	response to desiccation	BP	4.21E-10	7.85E-07	10	57	3613	345970	Over	5	Peaxi162Scf00585g00514.1,Peinf101Scf00355g03015.1,Sme2.5_01071.1_g00004.1,PGSC0003DMP400033712,XP_016544727.1,Lba01g00614,CCG017765.1,XP_016503318.1,Solyc10g011900.2.1,XP_016492943.1
GO:0009607	response to biotic stimulus	BP	8.28E-10	1.54E-06	36	1034	3613	345970	Over	3	XP_016554125.1,Peinf101Ctg13603304g00001.1,PGSC0003DMP400040195,Lba10g01839,PGSC0003DMP400052673,XP_016551881.1,CCG039648.1,XP_016440471.1,Peaxi162Scf00723g00019.1,Peinf101Scf00277g02009.1,Solyc04g007760.2.1,Sme2.5_01983.1_g00006.1,CCG043341.1,XP_016512266.1,XP_016450078.1,XP_016486775.1,XP_016492684.1,Peinf101Scf00336g18008.1,PGSC0003DMP400002693,Lba09g00448,CCG041642.1,Peinf101Scf00680g04012.1,…
GO:0045017	glycerolipid biosynthetic process	BP	8.77E-10	1.64E-06	21	375	3613	345970	Over	5	PGSC0003DMP400000246,XP_016538225.1,XP_016538229.1,Lba02g00652,Lba05g01728,Lba05g01733,Lba06g01905,Lba06g01910,Lba06g01907,Lba06g01906,Lba06g01912,CCG003796.1,CCG014555.1,XP_016462015.1,XP_016473322.1,Peaxi162Scf00786g00127.1,Peinf101Scf02092g00028.1,Solyc01g095960.2.1,Sme2.5_02969.1_g00006.1,Sme2.5_12993.1_g00001.1,Lba09g00988
GO:0006952	defense response	BP	9.30E-10	1.73E-06	111	5704	3613	345970	Over	4	Lba05g01930,Peinf101Scf00077g09034.1,Lba10g01768,Lba05g02462,Lba10g01762,Lba10g01758,Lba08g01752,Lba05g01965,PGSC0003DMP400044252,Lba08g00073,Lba06g01624,Lba08g00383,Solyc00g102400.2.1,Solyc06g008400.1.1,Solyc06g008450.2.1,Solyc06g008480.1.1,Solyc06g008790.2.1,Lba05g01303,Lba05g00709,Lba04g02839,Peaxi162Scf00392g00126.1,Lba04g02907,PGSC0003DMP400005253,Lba04g02905,XP_016540144.1,Lba08g00333,Lba04…
GO:0009055	electron carrier activity	MF	1.08E-09	2.02E-06	130	7064	3613	345970	Over	2	Sme2.5_12088.1_g00002.1,PGSC0003DMP400041848,Peaxi162Scf01366g00019.1,XP_016572395.1,XP_016572388.1,PGSC0003DMP400041994,XP_016577185.1,CCG008267.1,XP_016433147.1,Peaxi162Scf00695g00009.1,Peaxi162Scf00695g00215.1,Peinf101Scf00464g01009.1,Solyc12g006460.1.1,Sme2.5_00235.1_g00017.1,Sme2.5_03195.1_g00006.1,PGSC0003DMP400046672,Solyc10g007860.2.1,XP_016553800.1,CCG008505.1,CCG008506.1,CCG029067.1,Pea…
GO:0016706	oxidoreductase activity, acting on paired donors, with incorporation or reduction of molecular oxygen, 2-oxoglutarate as one donor, and incorporation of one atom each of oxygen into both donors	MF	1.13E-09	2.10E-06	46	1573	3613	345970	Over	5	Peinf101Scf00898g02028.1,Peaxi162Scf01176g00019.1,PGSC0003DMP400020834,XP_016580431.1,CCG003013.1,CCG003015.1,CCG010703.1,XP_016463787.1,XP_016507600.1,XP_016509043.1,XP_016511151.1,Peaxi162Scf00833g00048.1,Peinf101Scf00838g01005.1,Solyc07g043420.2.1,Sme2.5_00020.1_g00016.1,Peinf101Scf00191g14004.1,Peaxi162Scf00107g00910.1,Peaxi162Scf00107g00039.1,XP_016437702.1,XP_016472459.1,PGSC0003DMP40005018…
GO:0047134	protein-disulfide reductase activity	MF	1.14E-09	2.12E-06	15	181	3613	345970	Over	6	PGSC0003DMP400011217,PGSC0003DMP400011221,CCG005710.1,CCG030383.1,Peaxi162Scf00319g00072.1,Solyc01g073830.1.1,Sme2.5_00089.1_g00022.1,XP_016560523.1,Sme2.5_00089.1_g00023.1,Peinf101Scf01307g10023.1,PGSC0003DMP400018457,Peaxi162Scf00149g00023.1,Peinf101Scf01605g01006.1,Solyc02g068680.1.1,Sme2.5_01976.1_g00003.1
GO:0016705	oxidoreductase activity, acting on paired donors, with incorporation or reduction of molecular oxygen	MF	2.52E-09	4.71E-06	194	11957	3613	345970	Over	4	PGSC0003DMP400049280,Peinf101Scf00898g02013.1,Peinf101Scf00898g02028.1,Peinf101Scf01836g05007.1,Peinf101Scf01836g06017.1,Peinf101Scf01836g07017.1,Solyc05g012890.1.1,Sme2.5_04312.1_g00002.1,Sme2.5_12088.1_g00002.1,Peaxi162Scf00378g00415.1,Peaxi162Scf01176g00019.1,PGSC0003DMP400041848,XP_016494496.1,PGSC0003DMP400027825,Peinf101Scf02115g00005.1,Sme2.5_04767.1_g00005.1,XP_016512080.1,Peaxi162Scf0136…
GO:0046983	protein dimerization activity	MF	3.00E-09	5.60E-06	88	4247	3613	345970	Over	4	Sme2.5_03195.1_g00006.1,Peinf101Scf08351g00002.1,Solyc11g020320.1.1,XP_016556770.1,Lba01g02859,CCG009272.1,XP_016502647.1,Peaxi162Scf00076g01010.1,PGSC0003DMP400048008,XP_016463686.1,Peinf101Scf02974g03004.1,Sme2.5_00113.1_g00009.1,PGSC0003DMP400057351,XP_016556869.1,XP_016555459.1,Peinf101Scf09753g00002.1,XP_016484291.1,XP_016476272.1,Peaxi162Scf01013g00025.1,PGSC0003DMP400038946,XP_016582225.1,…
GO:0043565	sequence-specific DNA binding	MF	6.30E-09	1.18E-05	115	6198	3613	345970	Over	6	XP_016454932.1,Sme2.5_02745.1_g00003.1,Sme2.5_02745.1_g00006.1,Sme2.5_00233.1_g00006.1,Lba01g02859,Solyc03g113940.2.1,CCG027330.1,XP_016554237.1,CCG007163.1,Peaxi162Scf00165g00147.1,Peinf101Scf00261g00030.1,Peaxi162Scf00165g00152.1,XP_016567618.1,CCG031529.1,Lba08g00020,Lba08g00026,PGSC0003DMP400004839,CCG010823.1,Lba12g02677,PGSC0003DMP400027172,XP_016561845.1,Lba12g00378,CCG024605.1,XP_01650884…
GO:0051213	dioxygenase activity	MF	7.96E-09	1.48E-05	52	2028	3613	345970	Over	4	Peinf101Scf00898g02028.1,Peaxi162Scf01176g00019.1,PGSC0003DMP400020834,XP_016580431.1,Lba11g01330,CCG003013.1,CCG003015.1,CCG010703.1,XP_016463787.1,XP_016507600.1,XP_016509043.1,XP_016511151.1,Peaxi162Scf00833g00048.1,Peinf101Scf00838g01005.1,Solyc07g043420.2.1,Sme2.5_00020.1_g00016.1,Peinf101Scf00191g14004.1,Maker00007499,Lba11g01334,Lba11g01332,Lba11g01333,Peaxi162Scf00107g00910.1,Peaxi162Scf0…
GO:0008234	cysteine-type peptidase activity	MF	4.12E-08	7.69E-05	49	1954	3613	345970	Over	6	XP_016448092.1,Solyc07g009190.1.1,XP_016549949.1,XP_016573484.1,Solyc01g100900.2.1,Lba12g01480,PGSC0003DMP400018064,XP_016562035.1,Lba12g01471,Lba12g01478,Lba08g00261,CCG014150.1,CCG041855.1,XP_016437926.1,XP_016449330.1,XP_016460882.1,XP_016495627.1,Peaxi162Scf00261g00085.1,Peinf101Scf00562g07015.1,Solyc02g076980.2.1,Sme2.5_04224.1_g00004.1,XP_016558330.1,Lba11g02162,Peinf101Scf00195g10008.1,Lba…
GO:0016746	transferase activity, transferring acyl groups	MF	4.91E-08	9.15E-05	79	3904	3613	345970	Over	4	Peinf101Scf00930g17010.1,Lba04g00974,PGSC0003DMP400016354,PGSC0003DMP400041741,PGSC0003DMP400043778,XP_016557747.1,XP_016557749.1,XP_016563939.1,Lba12g01219,Lba09g02127,Lba09g02130,Maker00011983,Lba09g02095,Lba04g00976,Lba04g02789,CCG022766.1,CCG029289.1,CCG045649.1,XP_016463703.1,XP_016473763.1,XP_016504435.1,Peaxi162Scf00045g01112.1,Peaxi162Scf00550g00012.1,Peinf101Scf00146g07030.1,Peinf101Scf0…
GO:0015035	protein disulfide oxidoreductase activity	MF	9.76E-08	0.000181934	30	927	3613	345970	Over	6	PGSC0003DMP400019044,Solyc04g011840.1.1,PGSC0003DMP400019041,PGSC0003DMP400019045,XP_016553266.1,XP_016439245.1,Peaxi162Scf00133g00152.1,Peaxi162Scf00133g00158.1,Sme2.5_09386.1_g00002.1,Solyc04g011830.1.1,Lba10g01997,CCG033380.1,Peinf101Scf01032g03001.1,Solyc04g011850.1.1,XP_016505209.1,XP_016439248.1,Sme2.5_07032.1_g00001.1,CCG036655.1,Peaxi162Scf00133g00155.1,Peinf101Scf01032g03035.1,XP_0165455…
GO:0016758	transferase activity, transferring hexosyl groups	MF	1.10E-07	0.000205299	82	4191	3613	345970	Over	5	PGSC0003DMP400010581,PGSC0003DMP400010634,Lba04g02953,Lba04g02951,Lba10g01801,CCG046915.1,Sme2.5_09776.1_g00002.1,Sme2.5_10963.1_g00001.1,XP_016541131.1,XP_016541155.1,CCG046914.1,Peaxi162Scf00062g00110.1,Peaxi162Scf00062g10014.1,PGSC0003DMP400013803,PGSC0003DMP400029312,XP_016540285.1,XP_016575009.1,XP_016575014.1,Lba04g02954,CCG007337.1,CCG007339.1,CCG046916.1,XP_016453001.1,Peaxi162Scf00185g00…
GO:0044212	transcription regulatory region DNA binding	MF	5.66E-07	0.001054775	38	1464	3613	345970	Over	7	Lba01g02859,Solyc03g113940.2.1,Lba08g00020,Lba08g00026,CCG010823.1,Lba12g02677,Lba09g02475,Sme2.5_00580.1_g00004.1,Lba02g00434,Lba01g02278,PGSC0003DMP400012203,XP_016561920.1,CCG028828.1,XP_016490250.1,Peaxi162Scf00059g00716.1,Peinf101Scf00974g17007.1,Solyc02g067410.1.1,Sme2.5_03205.1_g00003.1,XP_016451115.1,PGSC0003DMP400032249,XP_016564294.1,CCG001149.1,XP_016442723.1,Peaxi162Scf00740g00548.1,P…
GO:0004869	cysteine-type endopeptidase inhibitor activity	MF	1.19E-06	0.002215065	11	160	3613	345970	Over	6	Lba05g00288,Sme2.5_10924.1_g00001.1,PGSC0003DMP400014844,XP_016554168.1,CCG015246.1,XP_016453294.1,Peinf101Scf03187g02009.1,Solyc05g054120.1.1,XP_016438188.1,Peinf101Scf03187g02032.1,Peaxi162Scf00610g00115.1
GO:0003677	DNA binding	MF	4.36E-06	0.008138646	489	38546	3613	345970	Over	5	CCG001611.2,XP_016573099.1,PGSC0003DMP400032127,XP_016543176.1,XP_016548636.1,XP_016559604.1,CCG004655.1,CCG021474.1,XP_016458650.1,XP_016460043.1,XP_016463992.1,XP_016514913.1,Peinf101Scf00077g09032.1,Peinf101Scf00262g05006.1,Peinf101Scf00484g00005.1,Peinf101Scf00484g01028.1,Peinf101Scf00898g05055.1,Peinf101Scf01836g10029.1,Solyc05g007640.2.1,Solyc05g012910.2.1,Sme2.5_03333.1_g00010.1,Peinf101Sc…
GO:0071555	cell wall organization	BP	5.76E-06	0.010746763	31	1193	3613	345970	Over	4	Lba01g01061,Lba01g01063,Lba04g01742,Lba04g02169,Lba04g01709,Lba04g02170,PGSC0003DMP400067391,XP_016562141.1,Lba12g01945,CCG031523.1,CCG042190.1,XP_016515417.1,Peaxi162Scf00328g01110.1,Peinf101Scf01063g09010.1,Solyc00g170510.1.1,Solyc02g083830.1.1,Sme2.5_00015.1_g00023.1,Sme2.5_00015.1_g00024.1,CCG013598.1,CCG042189.1,Peinf101Scf01063g09012.1,Peaxi162Scf00328g00119.1,PGSC0003DMP400001489,Lba02g018…
GO:0031326	regulation of cellular biosynthetic process	BP	1.83E-05	0.034149456	358	27623	3613	345970	Over	5	CCG001611.2,PGSC0003DMP400032127,XP_016548636.1,CCG021474.1,XP_016458650.1,Peinf101Scf00077g09032.1,Peinf101Scf00898g05055.1,Solyc05g005330.2.1,Solyc05g007640.2.1,Solyc05g012910.2.1,Peinf101Scf00898g04046.1,Peinf101Scf01279g04011.1,Peaxi162Scf01176g00023.1,PGSC0003DMP400003952,XP_016556034.1,XP_016576083.1,Solyc06g008800.1.1,PGSC0003DMP400040909,Peinf101Scf00094g06015.1,Peinf101Scf01349g04005.1,S…
GO:0006355	regulation of transcription, DNA-templated	BP	2.39E-05	0.044551043	345	26588	3613	345970	Over	6	CCG001611.2,PGSC0003DMP400032127,XP_016548636.1,CCG021474.1,XP_016458650.1,Peinf101Scf00077g09032.1,Peinf101Scf00898g05055.1,Solyc05g005330.2.1,Solyc05g007640.2.1,Solyc05g012910.2.1,Peinf101Scf00898g04046.1,Peinf101Scf01279g04011.1,XP_016556034.1,Solyc06g008800.1.1,PGSC0003DMP400040909,Peinf101Scf00094g06015.1,Peinf101Scf01349g04005.1,Solyc04g011960.1.1,XP_016454932.1,Sme2.5_18723.1_g00001.1,Sme2…
GO:0000015	phosphopyruvate hydratase complex	CC	2.48E-05	0.046196766	15	396	3613	345970	Over	5	Peinf101Scf01503g01021.1,Sme2.5_02413.1_g00006.1,Sme2.5_01074.1_g00002.1,PGSC0003DMP400041158,PGSC0003DMP400041159,XP_016571578.1,XP_016445032.1,Peaxi162Scf00673g00124.1,Peinf101Scf01186g03014.1,Solyc01g104390.1.1,XP_016458691.1,CCG041281.1,Peaxi162Scf00011g00232.1,XP_016504753.1,Peaxi162Scf00673g00123.1
GO:0004634	phosphopyruvate hydratase activity	MF	2.48E-05	0.046196766	15	396	3613	345970	Over	6	Peinf101Scf01503g01021.1,Sme2.5_02413.1_g00006.1,Sme2.5_01074.1_g00002.1,PGSC0003DMP400041158,PGSC0003DMP400041159,XP_016571578.1,XP_016445032.1,Peaxi162Scf00673g00124.1,Peinf101Scf01186g03014.1,Solyc01g104390.1.1,XP_016458691.1,CCG041281.1,Peaxi162Scf00011g00232.1,XP_016504753.1,Peaxi162Scf00673g00123.1
