# Supplementary material for: Wolfberry genomes and the evolution of Lycium (Solanaceae)
Source: Commun Biol. 2021 Jun 3;4:671. doi: 10.1038/s42003-021-02152-8 (PMC8175696; doi:10.1038/s42003-021-02152-8)
Supplement: Supplementary file 7 — Supplementary Data 4 [file 42003_2021_2152_MOESM7_ESM.xls]

MapID	MapTitle	Pvalue	AdjustedPv	x	y	n	N	EnrichDirect	GeneIDs
map00196	Photosynthesis - antenna proteins	7.32E-81	1.76E-79	52	184	1313	345970	Over	PGSC0003DMP400023742,PGSC0003DMP400023745,PGSC0003DMP400029202,Lba11g02575,Lba11g02117,Lba11g02063,Lba04g01337,CCG016759.1,CCG017256.1,CCG017257.1,CCG042278.1,CCG042279.1,CCG046714.1,Peaxi162Scf03648g00013.1,Solyc03g005760.1.1,Solyc03g005770.1.1,Solyc03g005780.1.1,PGSC0003DMP400023738,PGSC0003DMP400023743,PGSC0003DMP400064602,Lba12g01280,CCG003499.1,CCG006141.1,Sme2.5_00556.1_g00015.1,Sme2.5_0491…
map00340	Histidine metabolism	2.94E-57	7.07E-56	38	151	1313	345970	Over	PGSC0003DMP400001500,PGSC0003DMP400026007,PGSC0003DMP400045624,PGSC0003DMP400045653,PGSC0003DMP400050606,PGSC0003DMP400050613,Lba02g01869,CCG005067.1,CCG023478.1,CCG043029.1,CCG043030.1,CCG043894.1,CCG046299.1,CCG046300.1,Peaxi162Scf00822g00314.1,Solyc04g071140.2.1,Solyc08g006750.2.1,Solyc08g068600.2.1,Solyc08g068630.2.1,Solyc08g068670.2.1,Sme2.5_00678.1_g00003.1,CCG027700.1,PGSC0003DMP400013262,…
map00908	Zeatin biosynthesis	2.23E-27	5.35E-26	30	451	1313	345970	Over	PGSC0003DMP400022516,PGSC0003DMP400047407,PGSC0003DMP400047475,PGSC0003DMP400051373,PGSC0003DMP400051382,PGSC0003DMP400066256,Lba10g02356,Lba10g02359,CCG000609.1,CCG004809.1,CCG004810.1,CCG010002.1,CCG010003.1,CCG028683.1,CCG028687.1,Solyc04g008310.1.1,Solyc04g008330.1.1,Solyc04g016210.2.1,Solyc04g016230.2.1,Sme2.5_00810.1_g00003.1,Sme2.5_01707.1_g00009.1,Sme2.5_06940.1_g00001.1,Sme2.5_11202.1_g0…
map01100	Metabolic pathways	2.09E-26	5.03E-25	146	14344	1313	345970	Over	Lba02g01154,Lba07g02085,Lba12g00872,Lba11g02323,Lba08g00883,PGSC0003DMP400023742,PGSC0003DMP400023745,PGSC0003DMP400029202,Lba11g02575,Lba11g02117,Lba11g02063,Lba04g01337,CCG016759.1,CCG017256.1,CCG017257.1,CCG042278.1,CCG042279.1,CCG046714.1,Peaxi162Scf03648g00013.1,Solyc03g005760.1.1,Solyc03g005770.1.1,Solyc03g005780.1.1,PGSC0003DMP400023738,PGSC0003DMP400023743,PGSC0003DMP400064602,Lba12g01280…
map00940	Phenylpropanoid biosynthesis	3.04E-21	7.31E-20	41	1582	1313	345970	Over	PGSC0003DMP400044198,Lba04g02539,CCG046476.1,Solyc07g052540.2.1,CCG029980.1,PGSC0003DMP400001367,PGSC0003DMP400001368,PGSC0003DMP400009359,PGSC0003DMP400009373,PGSC0003DMP400026430,PGSC0003DMP400044197,PGSC0003DMP400044199,Lba11g01134,Lba11g01142,Lba11g01138,Lba11g01140,Lba04g02532,CCG010518.1,CCG020287.1,CCG020317.1,CCG020321.1,CCG046479.1,CCG047889.1,Peaxi162Scf00007g01118.1,Peaxi162Scf00012g00…
map01110	Biosynthesis of secondary metabolites	9.76E-16	2.34E-14	84	8188	1313	345970	Over	Lba02g01154,Lba07g02085,Lba12g00872,Lba11g02323,Lba08g00883,PGSC0003DMP400001500,PGSC0003DMP400026007,PGSC0003DMP400045624,PGSC0003DMP400045653,PGSC0003DMP400050606,PGSC0003DMP400050613,Lba02g01869,CCG005067.1,CCG023478.1,CCG043029.1,CCG043030.1,CCG043894.1,CCG046299.1,CCG046300.1,Peaxi162Scf00822g00314.1,Solyc04g071140.2.1,Solyc08g006750.2.1,Solyc08g068600.2.1,Solyc08g068630.2.1,Solyc08g068670.2…
map00942	Anthocyanin biosynthesis	6.37E-10	1.53E-08	6	26	1313	345970	Over	Lba01g00373,Lba01g00366,Lba01g00364,Lba01g00369,Lba01g00368,Lba01g00370
map00100	Steroid biosynthesis	4.75E-09	1.14E-07	10	192	1313	345970	Over	PGSC0003DMP400023763,PGSC0003DMP400035209,Lba12g00736,Lba12g02904,Lba11g02673,Solyc02g068070.2.1,Solyc02g094040.2.1,Solyc03g005020.2.1,Sme2.5_00041.1_g00011.1,Sme2.5_02353.1_g00001.1
map00062	Fatty acid elongation	4.67E-05	0.001121491	7	243	1313	345970	Over	PGSC0003DMP400043990,Lba06g00575,Lba06g00433,CCG023512.1,CCG023508.1,CCG046187.1,CCG023509.1
map00630	Glyoxylate and dicarboxylate metabolism	0.001212216	0.029093175	8	539	1313	345970	Over	Lba02g01154,Lba07g02085,Lba12g00872,Lba11g02323,Lba08g00883,Lba08g00455,Lba08g01700,Lba08g01726
map00360	Phenylalanine metabolism	0.001608456	0.038602952	6	323	1313	345970	Over	Lba09g01938,Lba09g01719,Lba09g01937,Lba04g01204,Lba04g01206,Lba04g01205
