# Supplementary material for: Wolfberry genomes and the evolution of Lycium (Solanaceae)
Source: Commun Biol. 2021 Jun 3;4:671. doi: 10.1038/s42003-021-02152-8 (PMC8175696; doi:10.1038/s42003-021-02152-8)
Supplement: Supplementary file 8 — Supplementary Data 5 [file 42003_2021_2152_MOESM8_ESM.xls]

GO_ID	GO_Term	GO_Class	Pvalue	AdjustedPv	x1	x2	n	N	EnrichDirect	GOlevl	GeneID
GO:0031087	deadenylation-independent decapping of nuclear-transcribed mRNA	BP	1.78E-07	0.000145417	6	11	926	33581	Over	7	Lba10g01329,Lba04g00643,Lba02g00637,Lba02g00638,Lba02g00639,Lba02g00640
GO:0000290	deadenylation-dependent decapping of nuclear-transcribed mRNA	BP	6.29E-07	0.000515112	6	13	926	33581	Over	9	Lba10g01329,Lba04g00643,Lba02g00637,Lba02g00638,Lba02g00639,Lba02g00640
GO:0035770	ribonucleoprotein granule	CC	3.94E-06	0.003228094	8	35	926	33581	Over	4	Lba10g01329,Lba04g00643,Lba02g00637,Lba02g00638,Lba09g01815,Lba09g01816,Lba02g00639,Lba02g00640
