# Supplementary material for: Wolfberry genomes and the evolution of Lycium (Solanaceae)
Source: Commun Biol. 2021 Jun 3;4:671. doi: 10.1038/s42003-021-02152-8 (PMC8175696; doi:10.1038/s42003-021-02152-8)
Supplement: Supplementary file 9 — Supplementary Data 6 [file 42003_2021_2152_MOESM9_ESM.xls]

GO_ID	GO_Term	GO_Class	Pvalue	AdjustedPv	x1	x2	n	N	EnrichDirect	GOlevl	GeneID
GO:0016772	transferase activity, transferring phosphorus-containing groups	MF	1.51E-38	7.15E-36	82	2028	248	33581	Over	4	Lba12g01363,Lba12g01376,Lba12g01373,Lba12g01375,Lba12g01362,Lba12g01367,Lba04g02203,Lba11g00623,Lba12g01370,Lba12g01357,Lba04g02202,Lba11g00868,Lba11g00022,Lba03g00765,Lba12g01361,Lba11g02547,Lba01g01262,Lba11g00023,Lba03g00614,Lba05g00414,Lba03g00521,Lba03g00524,Lba03g00790,Lba03g00788,Lba03g00620,Lba03g00629,Lba03g00619,Lba03g00610,Lba03g00625,Lba03g00927,Lba03g00615,Lba03g00627,Lba07g00136,Lba…
GO:0016301	kinase activity	MF	1.72E-31	8.19E-29	70	1797	248	33581	Over	5	Lba12g01363,Lba12g01376,Lba12g01373,Lba12g01375,Lba12g01362,Lba12g01367,Lba04g02203,Lba11g00623,Lba12g01370,Lba12g01357,Lba04g02202,Lba11g00868,Lba11g00022,Lba03g00765,Lba12g01361,Lba11g02547,Lba01g01262,Lba11g00023,Lba03g00614,Lba05g00414,Lba03g00521,Lba03g00524,Lba03g00790,Lba03g00788,Lba03g00620,Lba03g00629,Lba03g00619,Lba03g00610,Lba03g00625,Lba03g00927,Lba03g00615,Lba03g00627,Lba07g00136,Lba…
GO:0003824	catalytic activity	MF	6.38E-22	3.03E-19	148	10154	248	33581	Over	2	Lba12g01363,Lba12g01376,Lba12g01373,Lba12g01375,Lba12g01362,Lba12g01367,Lba04g02203,Lba11g00623,Lba12g01370,Lba12g01357,Lba04g02202,Lba11g00868,Lba11g00022,Lba03g00765,Lba12g01361,Lba11g02547,Lba01g01262,Lba11g00023,Lba03g00614,Lba05g00414,Lba03g00521,Lba03g00524,Lba03g00790,Lba03g00788,Lba03g00620,Lba03g00629,Lba03g00619,Lba03g00610,Lba03g00625,Lba03g00927,Lba03g00615,Lba03g00627,Lba04g01686,Lba…
GO:0016740	transferase activity	MF	1.42E-21	6.74E-19	85	3829	248	33581	Over	3	Lba12g01363,Lba12g01376,Lba12g01373,Lba12g01375,Lba12g01362,Lba12g01367,Lba04g02203,Lba11g00623,Lba12g01370,Lba12g01357,Lba04g02202,Lba11g00868,Lba11g00022,Lba03g00765,Lba12g01361,Lba11g02547,Lba01g01262,Lba11g00023,Lba03g00614,Lba05g00414,Lba03g00521,Lba03g00524,Lba03g00790,Lba03g00788,Lba03g00620,Lba03g00629,Lba03g00619,Lba03g00610,Lba03g00625,Lba03g00927,Lba03g00615,Lba03g00627,Lba07g00136,Lba…
GO:0044425	membrane part	CC	9.31E-21	4.42E-18	117	6957	248	33581	Over	2	Lba12g01363,Lba12g01376,Lba12g01373,Lba12g01375,Lba12g01362,Lba12g01367,Lba04g02203,Lba11g00623,Lba12g01370,Lba12g01357,Lba04g02202,Lba11g00868,Lba11g00022,Lba03g00765,Lba12g01361,Lba11g02547,Lba01g01262,Lba11g00023,Lba03g00614,Lba05g00414,Lba03g00521,Lba03g00524,Lba03g00790,Lba03g00788,Lba03g00629,Lba03g00619,Lba03g00610,Lba03g00625,Lba03g00927,Lba03g00615,Lba03g00627,Lba07g00136,Lba07g00133,Lba…
GO:1901363	heterocyclic compound binding	MF	5.42E-20	2.58E-17	120	7420	248	33581	Over	3	Lba12g01363,Lba12g01376,Lba12g01373,Lba12g01375,Lba12g01362,Lba12g01367,Lba04g02203,Lba11g00623,Lba12g01370,Lba12g01357,Lba04g02202,Lba11g00868,Lba11g00022,Lba03g00765,Lba12g01361,Lba11g02547,Lba01g01262,Lba11g00023,Lba03g00614,Lba05g00414,Lba03g00521,Lba03g00524,Lba03g00790,Lba03g00788,Lba03g00620,Lba03g00629,Lba03g00619,Lba03g00610,Lba03g00625,Lba03g00927,Lba03g00615,Lba03g00627,Lba02g00836,Lba…
GO:0097159	organic cyclic compound binding	MF	5.49E-20	2.61E-17	120	7421	248	33581	Over	3	Lba12g01363,Lba12g01376,Lba12g01373,Lba12g01375,Lba12g01362,Lba12g01367,Lba04g02203,Lba11g00623,Lba12g01370,Lba12g01357,Lba04g02202,Lba11g00868,Lba11g00022,Lba03g00765,Lba12g01361,Lba11g02547,Lba01g01262,Lba11g00023,Lba03g00614,Lba05g00414,Lba03g00521,Lba03g00524,Lba03g00790,Lba03g00788,Lba03g00620,Lba03g00629,Lba03g00619,Lba03g00610,Lba03g00625,Lba03g00927,Lba03g00615,Lba03g00627,Lba02g00836,Lba…
GO:0016021	integral component of membrane	CC	5.87E-20	2.79E-17	113	6699	248	33581	Over	3	Lba12g01363,Lba12g01376,Lba12g01373,Lba12g01375,Lba12g01362,Lba12g01367,Lba04g02203,Lba11g00623,Lba12g01370,Lba12g01357,Lba04g02202,Lba11g00868,Lba11g00022,Lba03g00765,Lba12g01361,Lba11g02547,Lba01g01262,Lba11g00023,Lba03g00614,Lba05g00414,Lba03g00521,Lba03g00524,Lba03g00790,Lba03g00788,Lba03g00629,Lba03g00619,Lba03g00610,Lba03g00625,Lba03g00927,Lba03g00615,Lba03g00627,Lba07g00136,Lba07g00133,Lba…
GO:0004672	protein kinase activity	MF	2.10E-18	9.96E-16	46	1333	248	33581	Over	6	Lba12g01363,Lba12g01376,Lba12g01373,Lba12g01375,Lba12g01362,Lba12g01367,Lba04g02203,Lba11g00623,Lba12g01370,Lba12g01357,Lba04g02202,Lba11g00868,Lba11g00022,Lba03g00765,Lba12g01361,Lba11g02547,Lba01g01262,Lba11g00023,Lba03g00614,Lba05g00414,Lba03g00521,Lba03g00524,Lba03g00790,Lba03g00788,Lba03g00620,Lba03g00629,Lba03g00619,Lba03g00610,Lba03g00625,Lba03g00927,Lba03g00615,Lba03g00627,Lba10g00771,Lba…
GO:0005524	ATP binding	MF	6.95E-17	3.30E-14	60	2441	248	33581	Over	6	Lba12g01363,Lba12g01376,Lba12g01373,Lba12g01375,Lba12g01362,Lba12g01367,Lba04g02203,Lba11g00623,Lba12g01370,Lba12g01357,Lba04g02202,Lba11g00868,Lba11g00022,Lba03g00765,Lba12g01361,Lba11g02547,Lba01g01262,Lba11g00023,Lba03g00614,Lba05g00414,Lba03g00521,Lba03g00524,Lba03g00790,Lba03g00788,Lba03g00620,Lba03g00629,Lba03g00619,Lba03g00610,Lba03g00625,Lba03g00927,Lba03g00615,Lba03g00627,Lba10g00771,Lba…
GO:0009536	plastid	CC	1.55E-16	7.35E-14	37	951	248	33581	Over	5	Lba05g01137,Lba02g00656,Lba09g00778,Lba09g01463,Lba02g01041,Lba05g01222,Lba09g00777,Lba12g00299,Lba02g01057,Lba04g01762,Lba12g00298,Lba02g01035,Lba05g01172,Lba02g01044,Lba02g01039,Lba07g00348,Lba03g00929,Lba02g01040,Lba07g00347,Lba08g00540,Lba03g01019,Lba02g00520,Lba02g01046,Lba04g02342,Lba11g00027,Lba05g01182,Lba02g01028,Lba02g01047,Lba05g01181,Lba05g01234,Lba02g01030,Lba02g01042,Lba09g01464,Lba…
GO:0032549	ribonucleoside binding	MF	1.34E-15	6.38E-13	65	3006	248	33581	Over	5	Lba12g01363,Lba12g01376,Lba12g01373,Lba12g01375,Lba12g01362,Lba12g01367,Lba04g02203,Lba11g00623,Lba12g01370,Lba12g01357,Lba04g02202,Lba11g00868,Lba11g00022,Lba03g00765,Lba12g01361,Lba11g02547,Lba01g01262,Lba11g00023,Lba03g00614,Lba05g00414,Lba03g00521,Lba03g00524,Lba03g00790,Lba03g00788,Lba03g00620,Lba03g00629,Lba03g00619,Lba03g00610,Lba03g00625,Lba03g00927,Lba03g00615,Lba03g00627,Lba10g00771,Lba…
GO:0009507	chloroplast	CC	2.46E-15	1.17E-12	35	924	248	33581	Over	6	Lba05g01137,Lba09g00778,Lba09g01463,Lba02g01041,Lba05g01222,Lba09g00777,Lba12g00299,Lba02g01057,Lba04g01762,Lba12g00298,Lba02g01035,Lba05g01172,Lba02g01044,Lba02g01039,Lba07g00348,Lba03g00929,Lba02g01040,Lba07g00347,Lba08g00540,Lba02g00520,Lba02g01046,Lba04g02342,Lba11g00027,Lba05g01182,Lba02g01028,Lba02g01047,Lba05g01181,Lba05g01234,Lba02g01030,Lba02g01042,Lba09g01464,Lba02g01034,Lba05g01174,Lba…
GO:0004650	polygalacturonase activity	MF	1.06E-14	5.04E-12	12	57	248	33581	Over	6	Lba04g01686,Lba04g01680,Lba07g01870,Lba07g01871,Lba07g01875,Lba07g01878,Lba07g01876,Lba09g01798,Lba04g01685,Lba07g01873,Lba09g01796,Lba07g01869
GO:0030246	carbohydrate binding	MF	1.45E-14	6.89E-12	22	341	248	33581	Over	3	Lba03g00614,Lba05g00414,Lba03g00521,Lba03g00524,Lba03g00790,Lba03g00788,Lba03g00620,Lba03g00629,Lba03g00619,Lba03g00610,Lba03g00625,Lba03g00927,Lba03g00615,Lba03g00627,Lba10g00771,Lba10g00778,Lba10g00788,Lba10g00781,Lba10g00784,Lba10g00776,Lba01g01068,Lba01g01069
GO:0015238	drug transmembrane transporter activity	MF	4.02E-14	1.91E-11	13	82	248	33581	Over	4	Lba09g02402,Lba01g01282,Lba03g01403,Lba04g00345,Lba02g02268,Lba12g02422,Lba05g01322,Lba02g00670,Lba06g01123,Lba06g00725,Lba02g00899,Lba02g00902,Lba06g01122
GO:0016168	chlorophyll binding	MF	1.05E-13	4.97E-11	11	51	248	33581	Over	5	Lba02g01039,Lba07g00348,Lba03g00929,Lba02g01040,Lba07g00347,Lba08g00540,Lba03g01019,Lba02g00520,Lba02g01046,Lba04g02342,Lba11g00027
GO:0034357	photosynthetic membrane	CC	2.63E-13	1.25E-10	18	238	248	33581	Over	3	Lba05g01172,Lba02g01044,Lba05g01167,Lba02g01039,Lba07g00348,Lba03g00929,Lba02g01040,Lba07g00347,Lba08g00540,Lba03g01019,Lba02g00520,Lba02g01046,Lba04g02342,Lba11g00027,Lba05g01182,Lba02g01028,Lba02g01047,Lba02g01042
GO:0018298	protein-chromophore linkage	BP	3.17E-13	1.51E-10	11	56	248	33581	Over	7	Lba02g01039,Lba07g00348,Lba03g00929,Lba02g01040,Lba07g00347,Lba08g00540,Lba03g01019,Lba02g00520,Lba02g01046,Lba04g02342,Lba11g00027
GO:0042651	thylakoid membrane	CC	6.96E-13	3.31E-10	17	217	248	33581	Over	4	Lba05g01172,Lba02g01044,Lba02g01039,Lba07g00348,Lba03g00929,Lba02g01040,Lba07g00347,Lba08g00540,Lba03g01019,Lba02g00520,Lba02g01046,Lba04g02342,Lba11g00027,Lba05g01182,Lba02g01028,Lba02g01047,Lba02g01042
GO:0009535	chloroplast thylakoid membrane	CC	7.98E-13	3.79E-10	16	186	248	33581	Over	6	Lba05g01172,Lba02g01044,Lba02g01039,Lba07g00348,Lba03g00929,Lba02g01040,Lba07g00347,Lba08g00540,Lba02g00520,Lba02g01046,Lba04g02342,Lba11g00027,Lba05g01182,Lba02g01028,Lba02g01047,Lba02g01042
GO:0015979	photosynthesis	BP	7.81E-12	3.71E-09	15	182	248	33581	Over	4	Lba05g01167,Lba02g01039,Lba07g00348,Lba03g00929,Lba02g01040,Lba07g00347,Lba08g00540,Lba03g01019,Lba02g00520,Lba02g01046,Lba04g02342,Lba11g00027,Lba05g01182,Lba02g01028,Lba02g01047
GO:0030623	U5 snRNA binding	MF	2.11E-11	1.00E-08	5	5	248	33581	Over	7	Lba08g01500,Lba08g01502,Lba08g01501,Lba07g00602,Lba06g00236
GO:0009521	photosystem	CC	2.69E-11	1.28E-08	12	107	248	33581	Over	3	Lba05g01167,Lba02g01039,Lba07g00348,Lba03g00929,Lba02g01040,Lba07g00347,Lba08g00540,Lba03g01019,Lba02g00520,Lba02g01046,Lba04g02342,Lba11g00027
GO:0003899	DNA-directed RNA polymerase activity	MF	3.35E-11	1.59E-08	12	109	248	33581	Over	7	Lba05g01137,Lba02g00656,Lba09g00778,Lba09g01463,Lba02g01041,Lba05g01222,Lba09g00777,Lba12g00299,Lba02g01057,Lba04g01762,Lba12g00298,Lba02g01035
GO:0015297	antiporter activity	MF	6.92E-11	3.29E-08	13	145	248	33581	Over	6	Lba09g02402,Lba01g01282,Lba03g01403,Lba04g00345,Lba02g02268,Lba12g02422,Lba05g01322,Lba02g00670,Lba06g01123,Lba06g00725,Lba02g00899,Lba02g00902,Lba06g01122
GO:0017070	U6 snRNA binding	MF	1.26E-10	5.98E-08	5	6	248	33581	Over	7	Lba08g01500,Lba08g01502,Lba08g01501,Lba07g00602,Lba06g00236
GO:0005488	binding	MF	1.60E-10	7.59E-08	124	10313	248	33581	Over	2	Lba12g01363,Lba12g01376,Lba12g01373,Lba12g01375,Lba12g01362,Lba12g01367,Lba04g02203,Lba11g00623,Lba12g01370,Lba12g01357,Lba04g02202,Lba11g00868,Lba11g00022,Lba03g00765,Lba12g01361,Lba11g02547,Lba01g01262,Lba11g00023,Lba03g00614,Lba05g00414,Lba03g00521,Lba03g00524,Lba03g00790,Lba03g00788,Lba03g00620,Lba03g00629,Lba03g00619,Lba03g00610,Lba03g00625,Lba03g00927,Lba03g00615,Lba03g00627,Lba02g00836,Lba…
GO:0022804	active transmembrane transporter activity	MF	6.62E-10	3.14E-07	18	382	248	33581	Over	4	Lba09g02402,Lba01g01282,Lba03g01403,Lba04g00345,Lba02g02268,Lba12g02422,Lba05g01322,Lba02g00670,Lba06g01123,Lba06g00725,Lba02g00899,Lba02g00902,Lba06g01122,Lba05g01172,Lba05g01536,Lba02g01044,Lba04g02415,Lba02g01042
GO:0009772	photosynthetic electron transport in photosystem II	BP	1.15E-09	5.46E-07	6	16	248	33581	Over	6	Lba08g00540,Lba03g01019,Lba02g00520,Lba02g01046,Lba04g02342,Lba11g00027
GO:0070181	SSU rRNA binding	MF	1.16E-09	5.51E-07	5	8	248	33581	Over	7	Lba06g00511,Lba01g00777,Lba03g01318,Lba06g02208,Lba05g00945
GO:0032991	macromolecular complex	CC	1.85E-09	8.79E-07	42	2051	248	33581	Over	2	Lba02g02268,Lba02g01057,Lba08g00388,Lba08g00393,Lba06g00511,Lba01g00777,Lba03g01318,Lba06g02208,Lba05g00945,Lba05g01172,Lba05g01536,Lba02g01044,Lba04g02415,Lba05g01167,Lba02g01039,Lba07g00348,Lba03g00929,Lba02g01040,Lba07g00347,Lba11g02201,Lba12g00464,Lba11g02202,Lba11g02203,Lba08g01500,Lba08g01502,Lba08g01501,Lba07g00602,Lba06g00236,Maker00007585,Lba08g00540,Lba03g01019,Lba02g00520,Lba02g01046,L…
GO:0045156	electron transporter, transferring electrons within the cyclic electron transport pathway of photosynthesis activity	MF	5.43E-09	2.58E-06	6	20	248	33581	Over	3	Lba08g00540,Lba03g01019,Lba02g00520,Lba02g01046,Lba04g02342,Lba11g00027
GO:0010467	gene expression	BP	9.87E-09	4.69E-06	53	3151	248	33581	Over	5	Lba02g00836,Lba11g01109,Lba06g01810,Lba06g01840,Lba01g02533,Lba04g00774,Lba09g00690,Lba03g02087,Lba05g01137,Lba02g00656,Lba09g00778,Lba09g01463,Lba02g01041,Lba05g01222,Lba09g00777,Lba12g00299,Lba02g01057,Lba04g01762,Lba12g00298,Lba02g01035,Lba08g00386,Lba08g00388,Lba08g00704,Lba03g02728,Lba03g00835,Lba08g00526,Lba08g00343,Lba04g02145,Lba07g00746,Lba07g01091,Lba08g00393,Lba06g00511,Lba01g00777,Lba…
GO:0000160	phosphorelay signal transduction system	BP	1.43E-08	6.78E-06	9	85	248	33581	Over	5	Lba08g00386,Lba08g00704,Lba03g02728,Lba03g00835,Lba08g00526,Lba08g00343,Lba04g02145,Lba07g00746,Lba07g01091
GO:0032039	integrator complex	CC	1.44E-08	6.86E-06	4	5	248	33581	Over	4	Lba11g02201,Lba12g00464,Lba11g02202,Lba11g02203
GO:0009856	pollination	BP	3.66E-08	1.74E-05	10	126	248	33581	Over	4	Lba10g00771,Lba10g00778,Lba10g00788,Lba10g00781,Lba10g00784,Lba10g00776,Lba01g01068,Lba01g01069,Lba08g00388,Lba08g00393
GO:0019843	rRNA binding	MF	4.19E-08	1.99E-05	9	96	248	33581	Over	6	Lba06g00511,Lba01g00777,Lba03g01318,Lba06g02208,Lba05g00945,Maker00007585,Lba02g01047,Lba05g01175,Lba08g00534
GO:0019684	photosynthesis, light reaction	BP	5.49E-08	2.61E-05	9	99	248	33581	Over	5	Lba08g00540,Lba03g01019,Lba02g00520,Lba02g01046,Lba04g02342,Lba11g00027,Lba05g01182,Lba02g01028,Lba02g01047
GO:0015935	small ribosomal subunit	CC	5.49E-08	2.61E-05	9	99	248	33581	Over	5	Lba06g00511,Lba01g00777,Lba03g01318,Lba06g02208,Lba05g00945,Lba02g01047,Lba02g01042,Lba09g01464,Lba02g01034
GO:0031047	gene silencing by RNA	BP	7.82E-08	3.72E-05	8	74	248	33581	Over	5	Lba02g00836,Lba11g01109,Lba06g01810,Lba06g01840,Lba01g02533,Lba04g00774,Lba09g00690,Lba03g02087
GO:0043231	intracellular membrane-bounded organelle	CC	1.03E-07	4.89E-05	73	5418	248	33581	Over	4	Lba02g02268,Lba05g01137,Lba02g00656,Lba09g00778,Lba09g01463,Lba02g01041,Lba05g01222,Lba09g00777,Lba12g00299,Lba02g01057,Lba04g01762,Lba12g00298,Lba02g01035,Lba08g00386,Lba08g00388,Lba08g00704,Lba03g02728,Lba03g00835,Lba08g00526,Lba08g00343,Lba04g02145,Lba07g00746,Lba07g01091,Lba08g00393,Lba06g00511,Lba01g00777,Lba03g01318,Lba06g02208,Lba05g00945,Lba05g01172,Lba05g01536,Lba02g01044,Lba04g02415,Lba…
GO:0044391	ribosomal subunit	CC	1.19E-07	5.67E-05	12	223	248	33581	Over	4	Lba06g00511,Lba01g00777,Lba03g01318,Lba06g02208,Lba05g00945,Lba02g01047,Lba02g01042,Lba09g01464,Lba02g01034,Lba05g01174,Lba05g01175,Lba08g00534
GO:0022900	electron transport chain	BP	1.60E-07	7.61E-05	9	112	248	33581	Over	4	Lba08g00540,Lba03g01019,Lba02g00520,Lba02g01046,Lba04g02342,Lba11g00027,Lba05g01182,Lba02g01028,Lba02g01047
GO:0044446	intracellular organelle part	CC	1.78E-07	8.48E-05	40	2233	248	33581	Over	3	Lba02g02268,Lba02g01057,Lba08g00388,Lba08g00393,Lba06g00511,Lba01g00777,Lba03g01318,Lba06g02208,Lba05g00945,Lba05g01172,Lba02g01044,Lba02g01039,Lba07g00348,Lba03g00929,Lba02g01040,Lba07g00347,Lba11g02201,Lba12g00464,Lba11g02202,Lba11g02203,Lba08g01500,Lba08g01502,Lba08g01501,Lba07g00602,Lba06g00236,Maker00007585,Lba08g00540,Lba02g00520,Lba02g01046,Lba04g02342,Lba11g00027,Lba05g01182,Lba02g01028,L…
GO:0043170	macromolecule metabolic process	BP	1.98E-07	9.39E-05	66	4765	248	33581	Over	4	Lba02g00836,Lba11g01109,Lba06g01810,Lba06g01840,Lba01g02533,Lba04g00774,Lba09g00690,Lba03g02087,Lba10g00776,Lba01g01068,Lba05g01137,Lba02g00656,Lba09g00778,Lba09g01463,Lba02g01041,Lba05g01222,Lba09g00777,Lba12g00299,Lba02g01057,Lba04g01762,Lba12g00298,Lba02g01035,Lba08g00386,Lba08g00388,Lba08g00704,Lba03g02728,Lba03g00835,Lba08g00526,Lba08g00343,Lba04g02145,Lba07g00746,Lba07g01091,Lba08g00393,Lba…
GO:0009635	response to herbicide	BP	3.98E-07	0.000189032	3	3	248	33581	Over	4	Lba02g01046,Lba04g02342,Lba11g00027
GO:0044428	nuclear part	CC	4.24E-07	0.00020154	18	584	248	33581	Over	4	Lba02g01057,Lba08g00388,Lba08g00393,Lba06g00511,Lba01g00777,Lba03g01318,Lba06g02208,Lba05g00945,Lba11g02201,Lba12g00464,Lba11g02202,Lba11g02203,Lba08g01500,Lba08g01502,Lba08g01501,Lba07g00602,Lba06g00236,Maker00007585
GO:0048544	recognition of pollen	BP	6.48E-07	0.000307985	8	97	248	33581	Over	4	Lba10g00771,Lba10g00778,Lba10g00788,Lba10g00781,Lba10g00784,Lba10g00776,Lba01g01068,Lba01g01069
GO:0071704	organic substance metabolic process	BP	8.39E-07	0.000398477	82	6713	248	33581	Over	3	Lba04g01686,Lba04g01680,Lba07g01870,Lba07g01871,Lba07g01875,Lba07g01878,Lba07g01876,Lba09g01798,Lba04g01685,Lba07g01873,Lba09g01796,Lba07g01869,Lba02g00836,Lba11g01109,Lba06g01810,Lba06g01840,Lba01g02533,Lba04g00774,Lba09g00690,Lba03g02087,Lba10g00776,Lba01g01068,Lba05g01137,Lba02g00656,Lba09g00778,Lba09g01463,Lba02g01041,Lba05g01222,Lba09g00777,Lba12g00299,Lba02g01057,Lba04g01762,Lba12g00298,Lba…
GO:0030529	ribonucleoprotein complex	CC	8.69E-07	0.0004127	20	747	248	33581	Over	3	Lba08g00388,Lba08g00393,Lba06g00511,Lba01g00777,Lba03g01318,Lba06g02208,Lba05g00945,Lba08g01500,Lba08g01502,Lba08g01501,Lba07g00602,Lba06g00236,Maker00007585,Lba02g01047,Lba02g01042,Lba09g01464,Lba02g01034,Lba05g01174,Lba05g01175,Lba08g00534
GO:0004252	serine-type endopeptidase activity	MF	8.91E-07	0.00042305	9	137	248	33581	Over	6	Lba03g01712,Lba03g01718,Lba03g01720,Lba03g01716,Lba03g01708,Lba05g01616,Lba03g01715,Lba03g01707,Lba03g01709
GO:0009055	electron carrier activity	MF	1.73E-06	0.000821693	11	237	248	33581	Over	2	Lba02g01039,Lba07g00348,Lba03g00929,Lba02g01040,Lba07g00347,Lba08g00540,Lba03g01019,Lba02g00520,Lba02g01046,Lba04g02342,Lba11g00027
GO:0016180	snRNA processing	BP	1.97E-06	0.000935801	4	13	248	33581	Over	8	Lba11g02201,Lba12g00464,Lba11g02202,Lba11g02203
GO:0004386	helicase activity	MF	2.21E-06	0.001051075	10	196	248	33581	Over	8	Lba11g02316,Lba11g02312,Lba11g02320,Lba11g02293,Lba11g02304,Lba11g02297,Lba11g02299,Lba12g00864,Lba11g02301,Lba11g02294
GO:0043167	ion binding	MF	3.00E-06	0.001423216	73	5908	248	33581	Over	3	Lba12g01363,Lba12g01376,Lba12g01373,Lba12g01375,Lba12g01362,Lba12g01367,Lba04g02203,Lba11g00623,Lba12g01370,Lba12g01357,Lba04g02202,Lba11g00868,Lba11g00022,Lba03g00765,Lba12g01361,Lba11g02547,Lba01g01262,Lba11g00023,Lba03g00614,Lba05g00414,Lba03g00521,Lba03g00524,Lba03g00790,Lba03g00788,Lba03g00620,Lba03g00629,Lba03g00619,Lba03g00610,Lba03g00625,Lba03g00927,Lba03g00615,Lba03g00627,Lba10g00771,Lba…
GO:0022414	reproductive process	BP	4.01E-06	0.001902991	13	367	248	33581	Over	2	Lba10g00771,Lba10g00778,Lba10g00788,Lba10g00781,Lba10g00784,Lba10g00776,Lba01g01068,Lba01g01069,Lba08g00388,Lba08g00393,Lba11g02201,Lba12g00464,Lba11g02203
GO:0009987	cellular process	BP	4.08E-06	0.001936591	92	8142	248	33581	Over	2	Lba04g01686,Lba04g01680,Lba07g01870,Lba07g01871,Lba07g01875,Lba07g01878,Lba07g01876,Lba09g01798,Lba04g01685,Lba07g01873,Lba09g01796,Lba07g01869,Lba03g01403,Lba02g00836,Lba11g01109,Lba06g01810,Lba06g01840,Lba01g02533,Lba04g00774,Lba09g00690,Lba03g02087,Lba10g00771,Lba10g00778,Lba10g00788,Lba10g00781,Lba10g00784,Lba10g00776,Lba01g01068,Lba01g01069,Lba05g01137,Lba02g00656,Lba09g00778,Lba09g01463,Lba…
GO:0009522	photosystem I	CC	4.96E-06	0.002355531	6	59	248	33581	Over	4	Lba05g01167,Lba02g01039,Lba07g00348,Lba03g00929,Lba02g01040,Lba07g00347
GO:0045259	proton-transporting ATP synthase complex	CC	4.96E-06	0.002355531	6	59	248	33581	Over	4	Lba05g01172,Lba05g01536,Lba02g01044,Lba04g02415,Lba02g01042,Lba02g01034
GO:0015986	ATP synthesis coupled proton transport	BP	8.00E-06	0.00380065	6	64	248	33581	Over	8	Lba05g01172,Lba05g01536,Lba02g01044,Lba04g02415,Lba02g01042,Lba02g01034
GO:0051704	multi-organism process	BP	8.51E-06	0.004042084	11	280	248	33581	Over	2	Lba02g02268,Lba10g00771,Lba10g00778,Lba10g00788,Lba10g00781,Lba10g00784,Lba10g00776,Lba01g01068,Lba01g01069,Lba08g00388,Lba08g00393
GO:0044260	cellular macromolecule metabolic process	BP	8.89E-06	0.004224522	58	4443	248	33581	Over	4	Lba10g00776,Lba01g01068,Lba05g01137,Lba02g00656,Lba09g00778,Lba09g01463,Lba02g01041,Lba05g01222,Lba09g00777,Lba12g00299,Lba02g01057,Lba04g01762,Lba12g00298,Lba02g01035,Lba08g00386,Lba08g00388,Lba08g00704,Lba03g02728,Lba03g00835,Lba08g00526,Lba08g00343,Lba04g02145,Lba07g00746,Lba07g01091,Lba08g00393,Lba06g00511,Lba01g00777,Lba03g01318,Lba06g02208,Lba05g00945,Lba02g01039,Lba07g00348,Lba03g00929,Lba…
GO:0071555	cell wall organization	BP	9.51E-06	0.004515479	12	339	248	33581	Over	4	Lba04g01686,Lba04g01680,Lba07g01870,Lba07g01871,Lba07g01875,Lba07g01878,Lba07g01876,Lba09g01798,Lba04g01685,Lba07g01873,Lba09g01796,Lba07g01869
GO:0044444	cytoplasmic part	CC	9.97E-06	0.004737908	47	3318	248	33581	Over	4	Lba02g02268,Lba05g01137,Lba02g00656,Lba09g00778,Lba09g01463,Lba02g01041,Lba05g01222,Lba09g00777,Lba12g00299,Lba02g01057,Lba04g01762,Lba12g00298,Lba02g01035,Lba08g00388,Lba08g00393,Lba06g00511,Lba01g00777,Lba03g01318,Lba06g02208,Lba05g00945,Lba05g01172,Lba05g01536,Lba02g01044,Lba04g02415,Lba02g01039,Lba07g00348,Lba03g00929,Lba02g01040,Lba07g00347,Lba08g00540,Lba03g01019,Lba02g00520,Lba02g01046,Lba…
GO:0031981	nuclear lumen	CC	1.01E-05	0.00478947	13	400	248	33581	Over	5	Lba02g01057,Lba08g00388,Lba08g00393,Lba06g00511,Lba01g00777,Lba03g01318,Lba06g02208,Lba05g00945,Lba11g02201,Lba12g00464,Lba11g02202,Lba11g02203,Maker00007585
GO:0046933	proton-transporting ATP synthase activity, rotational mechanism	MF	1.81E-05	0.00860322	5	44	248	33581	Over	8	Lba05g01172,Lba05g01536,Lba02g01044,Lba04g02415,Lba02g01042
GO:0044238	primary metabolic process	BP	2.04E-05	0.009700277	74	6346	248	33581	Over	3	Lba04g01686,Lba04g01680,Lba07g01870,Lba07g01871,Lba07g01875,Lba07g01878,Lba07g01876,Lba09g01798,Lba04g01685,Lba07g01873,Lba09g01796,Lba07g01869,Lba10g00776,Lba01g01068,Lba05g01137,Lba02g00656,Lba09g00778,Lba09g01463,Lba02g01041,Lba05g01222,Lba09g00777,Lba12g00299,Lba02g01057,Lba04g01762,Lba12g00298,Lba02g01035,Lba08g00386,Lba08g00388,Lba08g00704,Lba03g02728,Lba03g00835,Lba08g00526,Lba08g00343,Lba…
GO:0009523	photosystem II	CC	2.34E-05	0.011094845	6	77	248	33581	Over	4	Lba08g00540,Lba03g01019,Lba02g00520,Lba02g01046,Lba04g02342,Lba11g00027
GO:0034472	snRNA 3'-end processing	BP	3.23E-05	0.015364842	3	9	248	33581	Over	9	Lba11g02201,Lba12g00464,Lba11g02203
GO:0016591	DNA-directed RNA polymerase II, holoenzyme	CC	3.41E-05	0.016189995	5	50	248	33581	Over	6	Lba02g01057,Lba11g02201,Lba12g00464,Lba11g02202,Lba11g02203
GO:0022857	transmembrane transporter activity	MF	3.48E-05	0.016535257	19	882	248	33581	Over	3	Lba09g02402,Lba01g01282,Lba03g01403,Lba04g00345,Lba02g02268,Lba12g02422,Lba05g01322,Lba02g00670,Lba06g01123,Lba06g00725,Lba02g00899,Lba02g00902,Lba06g01122,Lba05g01172,Lba05g01536,Lba02g01044,Lba04g02415,Lba02g01042,Lba02g01034
GO:0005730	nucleolus	CC	3.97E-05	0.018848602	8	169	248	33581	Over	5	Lba08g00388,Lba08g00393,Lba06g00511,Lba01g00777,Lba03g01318,Lba06g02208,Lba05g00945,Maker00007585
GO:0003676	nucleic acid binding	MF	4.89E-05	0.023226408	49	3742	248	33581	Over	4	Lba02g00836,Lba11g01109,Lba06g01810,Lba06g01840,Lba01g02533,Lba04g00774,Lba09g00690,Lba03g02087,Lba05g01137,Lba02g00656,Lba09g00778,Lba09g01463,Lba02g01041,Lba05g01222,Lba09g00777,Lba12g00299,Lba02g01057,Lba04g01762,Lba12g00298,Lba02g01035,Lba08g00386,Lba08g00388,Lba08g00704,Lba03g02728,Lba03g00835,Lba08g00526,Lba08g00343,Lba04g02145,Lba07g00746,Lba07g01091,Lba08g00393,Lba06g00511,Lba01g00777,Lba…
GO:0008152	metabolic process	BP	5.07E-05	0.024080201	85	7806	248	33581	Over	2	Lba04g01686,Lba04g01680,Lba07g01870,Lba07g01871,Lba07g01875,Lba07g01878,Lba07g01876,Lba09g01798,Lba04g01685,Lba07g01873,Lba09g01796,Lba07g01869,Lba02g00836,Lba11g01109,Lba06g01810,Lba06g01840,Lba01g02533,Lba04g00774,Lba09g00690,Lba03g02087,Lba10g00776,Lba01g01068,Lba05g01137,Lba02g00656,Lba09g00778,Lba09g01463,Lba02g01041,Lba05g01222,Lba09g00777,Lba12g00299,Lba02g01057,Lba04g01762,Lba12g00298,Lba…
GO:0022627	cytosolic small ribosomal subunit	CC	5.43E-05	0.025795768	5	55	248	33581	Over	6	Lba06g00511,Lba01g00777,Lba03g01318,Lba06g02208,Lba05g00945
GO:0003735	structural constituent of ribosome	MF	5.68E-05	0.026970531	12	407	248	33581	Over	3	Lba06g00511,Lba01g00777,Lba03g01318,Lba06g02208,Lba05g00945,Lba02g01047,Lba02g01042,Lba09g01464,Lba02g01034,Lba05g01174,Lba05g01175,Lba08g00534
GO:0051539	4 iron, 4 sulfur cluster binding	MF	6.46E-05	0.030677809	5	57	248	33581	Over	5	Lba02g01039,Lba07g00348,Lba03g00929,Lba02g01040,Lba07g00347
GO:0045261	proton-transporting ATP synthase complex, catalytic core F(1)	CC	8.87E-05	0.042148216	4	32	248	33581	Over	4	Lba05g01172,Lba05g01536,Lba02g01044,Lba04g02415
GO:0043234	protein complex	CC	9.09E-05	0.043158124	24	1372	248	33581	Over	3	Lba02g02268,Lba02g01057,Lba05g01172,Lba05g01536,Lba02g01044,Lba04g02415,Lba05g01167,Lba02g01039,Lba07g00348,Lba03g00929,Lba02g01040,Lba07g00347,Lba11g02201,Lba12g00464,Lba11g02202,Lba11g02203,Lba08g00540,Lba03g01019,Lba02g00520,Lba02g01046,Lba04g02342,Lba11g00027,Lba02g01042,Lba02g01034
