# Supplementary material for: Wolfberry genomes and the evolution of Lycium (Solanaceae)
Source: Commun Biol. 2021 Jun 3;4:671. doi: 10.1038/s42003-021-02152-8 (PMC8175696; doi:10.1038/s42003-021-02152-8)
Supplement: Supplementary file 10 — Supplementary Data 7 [file 42003_2021_2152_MOESM10_ESM.xls]

MapID	MapTitle	Pvalue	AdjustedPv	x	y	n	N	EnrichDirect	GeneIDs
map00195	Photosynthesis	2.64E-17	3.96E-16	20	193	248	33581	Over	Lba05g01172,Lba02g01044,Lba05g01167,Lba04g01852,Lba02g01039,Lba07g00348,Lba03g00929,Lba02g01040,Lba07g00347,Lba03g01369,Lba08g00540,Lba03g01019,Lba05g01168,Lba02g00520,Lba02g01046,Lba04g02342,Lba11g00027,Lba08g00535,Lba08g00646,Lba02g01042
map03020	RNA polymerase	1.63E-09	2.45E-08	13	187	248	33581	Over	Lba06g02422,Lba05g01137,Lba02g00656,Lba09g00778,Lba09g01463,Lba02g01041,Lba05g01222,Lba09g00777,Lba12g00299,Lba02g01057,Lba04g01762,Lba12g00298,Lba02g01035
map04626	Plant-pathogen interaction	4.90E-08	7.36E-07	21	685	248	33581	Over	Lba07g00136,Lba07g00133,Lba07g00140,Lba07g00131,Lba06g01166,Lba07g00142,Lba07g00143,Lba07g00130,Lba06g02424,Lba07g00141,Lba07g00134,Lba04g02913,Lba04g02919,Lba09g00477,Lba06g02211,Lba04g02914,Lba04g02917,Lba04g02482,Lba04g02485,Lba04g02483,Lba04g02484
map00040	Pentose and glucuronate interconversions	1.07E-06	1.61E-05	12	274	248	33581	Over	Lba04g01686,Lba04g01680,Lba07g01870,Lba07g01871,Lba07g01875,Lba07g01878,Lba07g01876,Lba09g01798,Lba04g01685,Lba07g01873,Lba09g01796,Lba07g01869
map00240	Pyrimidine metabolism	1.17E-06	1.75E-05	13	328	248	33581	Over	Lba06g02422,Lba05g01137,Lba02g00656,Lba09g00778,Lba09g01463,Lba02g01041,Lba05g01222,Lba09g00777,Lba12g00299,Lba02g01057,Lba04g01762,Lba12g00298,Lba02g01035
map00230	Purine metabolism	3.67E-06	5.50E-05	13	364	248	33581	Over	Lba06g02422,Lba05g01137,Lba02g00656,Lba09g00778,Lba09g01463,Lba02g01041,Lba05g01222,Lba09g00777,Lba12g00299,Lba02g01057,Lba04g01762,Lba12g00298,Lba02g01035
map01100	Metabolic pathways	7.19E-05	0.001077953	52	4120	248	33581	Over	Lba04g01686,Lba04g01680,Lba07g01870,Lba07g01871,Lba07g01875,Lba07g01878,Lba07g01876,Lba09g01798,Lba04g01685,Lba07g01873,Lba09g01796,Lba07g01869,Lba06g02422,Lba05g01137,Lba02g00656,Lba09g00778,Lba09g01463,Lba02g01041,Lba05g01222,Lba09g00777,Lba12g00299,Lba02g01057,Lba04g01762,Lba12g00298,Lba02g01035,Lba05g01172,Lba05g01536,Lba02g01044,Lba04g02415,Lba05g01167,Lba04g01852,Lba02g01039,Lba07g00348,Lba…
map00190	Oxidative phosphorylation	0.000110854	0.001662803	10	309	248	33581	Over	Lba05g01172,Lba05g01536,Lba02g01044,Lba04g02415,Lba05g01182,Lba02g01047,Lba05g01181,Lba05g01234,Lba02g01030,Lba02g01042
map03010	Ribosome	0.001556721	0.023350815	11	510	248	33581	Over	Lba06g00511,Lba01g00777,Lba03g01318,Lba06g02208,Lba05g00945,Lba02g01028,Lba09g01464,Lba02g01034,Lba05g01174,Lba05g01175,Lba08g00534
