# Supplementary material for: Wolfberry genomes and the evolution of Lycium (Solanaceae)
Source: Commun Biol. 2021 Jun 3;4:671. doi: 10.1038/s42003-021-02152-8 (PMC8175696; doi:10.1038/s42003-021-02152-8)
Supplement: Supplementary file 11 — Supplementary Data 8 [file 42003_2021_2152_MOESM11_ESM.xlsx]

## Sheet: (a)
Species	Gene ID	Motif 4	IP	Group
Capsicum annuum	CA00g93220	AA---GND--------	9.1	Solanaceae S-RNasesII
Capsicum annuum	CA01g00640	AA---GND--------	9.42	Solanaceae S-RNasesII
Capsicum annuum	CA01g00650	---------MD-----	8.29	Solanaceae S-RNasesII
Capsicum annuum	CA01g00720	AA---GND--------	9.1	Solanaceae S-RNasesII
Capsicum annuum	CA01g12690	----------------	4.38	Class I RNase-T2s
Capsicum annuum	CA06g26220	----------------	4.44	Class II RNase-T2s
Capsicum annuum	CA07g00200	GL---D---------P	7.57	Solanaceae S-RNasesII
Capsicum annuum	CA07g00220	----------------	6.15	Solanaceae S-RNasesII
Capsicum annuum	CA10g06780	----------------	5.59	Class I RNase-T2s
Capsicum annuum	CA11g04150	----------------	5.02	Class I RNase-T2s
Capsicum annuum	CA11g04200	CP---SSD-------G	5.33	Class I RNase-T2s
Lycium barbarum	Lba07g00055	KQ---D---------P	9.2	Solanaceae S-RNasesII
Lycium barbarum	Lba07g00046	EG---SNK--------	9.35	Solanaceae S-RNasesII
Lycium barbarum	Lba07g00047	VQ---D---------P	9.24	Solanaceae S-RNasesII
Lycium barbarum	Lba07g00050	KT---D---------N	9.1	Solanaceae S-RNasesII
Lycium barbarum	Lba07g00057	ED---WNE--------	4.32	Solanaceae S-RNasesII
Lycium barbarum	Lba07g00054	EN---SNS--------	8.04	Solanaceae S-RNasesII
Lycium barbarum	Lba07g00049	EN---SNS--------	7.53	Solanaceae S-RNasesII
Lycium barbarum	Lba11g02261	RG---RAD--------	9.46	Solanaceae S-RNasesII
Lycium barbarum	Lba11g02262	RG---RAD--------	9.17	Solanaceae S-RNasesII
Lycium barbarum	Lba11g00998	RS---NTD--------	9.58	Solanaceae S-RNasesII
Lycium barbarum	Lba06g01482	SE---STNRER-----	8.38	Solanaceae S-RNasesII
Lycium barbarum	Lba06g01481	----------------	9.68	Solanaceae S-RNasesII
Lycium barbarum	Lba10g01563	----------------	6.69	Class I RNase-T2s
Lycium barbarum	Lba05g02484	CP---SSD-------G	7.15	Class I RNase-T2s
Lycium barbarum	Lba02g01102	YD---YQTGID----E	8.52	Solanaceae S-RNases1
Lycium barbarum	Lba03g00110	RL---NSN--------	8.58	Solanaceae S-RNasesII
Lycium barbarum	Lba02g02608	SG---WTD--------	8.36	Solanaceae S-RNasesII
Nicotiana_attenuata	NIATv7_g00235.t1	CE---AVSNCHH--GK	7.47	Class II RNase-T2s
Nicotiana_attenuata	NIATv7_g02559.t1	FD---ENHAKE----K	8.43	Solanaceae S-RNases1
Nicotiana_attenuata	NIATv7_g11298.t1	RG---RPD--------	9.04	Solanaceae S-RNasesII
Nicotiana_attenuata	NIATv7_g11863.t1	YG---NTN--------	9.46	Solanaceae S-RNasesII
Nicotiana_attenuata	NIATv7_g12084.t1	---------MG----N	4.75	Class I RNase-T2s
Nicotiana_attenuata	NIATv7_g13821.t1	CG---SPRSCHH--KK	6.81	Class II RNase-T2s
Nicotiana_attenuata	NIATv7_g20359.t1	CP---SSD-------G	5.22	Class I RNase-T2s
Nicotiana_attenuata	NIATv7_g20361.t1	CP---SGT-------G	4.75	Class I RNase-T2s
Nicotiana_attenuata	NIATv7_g38625.t1	YG---GIN--------	5.24	Solanaceae S-RNasesII
Nicotiana_attenuata	NIATv7_g62783.t1	AG---RQD--------	9.05	Solanaceae S-RNasesII
Nicotiana_benthamiana	Niben101Scf01148g01006.1	CE---AISNCHH--GK	5.5	Class II RNase-T2s
Nicotiana_benthamiana	Niben101Scf04006g01029.1	CG---SPRSCHH--RK	5.87	Class II RNase-T2s
Nicotiana_benthamiana	Niben101Scf04082g01003.1	----------------	4.51	Class I RNase-T2s
Nicotiana_benthamiana	Niben101Scf04082g01004.1	CP---SSD-------G	8.18	Class I RNase-T2s
Nicotiana_benthamiana	Niben101Scf04418g11001.1	CG---SPRSCHH--RK	6.81	Class II RNase-T2s
Nicotiana_benthamiana	Niben101Scf05025g01004.1	KY---KANCMN----R	9	Solanaceae S-RNases1
Nicotiana_benthamiana	Niben101Scf05203g10008.1	----------------	8.78	Solanaceae S-RNases1
Nicotiana_benthamiana	Niben101Scf05712g03007.1	----VS----------	6.04	Class I RNase-T2s
Nicotiana_benthamiana	Niben101Scf05712g03020.1	----------------	4.84	Class I RNase-T2s
Nicotiana_benthamiana	Niben101Scf09597g01002.1	CP---SSD-------G	6.06	Class I RNase-T2s
Nicotiana_tabacum	Nitab4.5_0000014g0040.1	----------------	5.27	Class I RNase-T2s
Nicotiana_tabacum	Nitab4.5_0000040g0340.1	CP---SSD-------G	5.04	Class I RNase-T2s
Nicotiana_tabacum	Nitab4.5_0000040g0350.1	----------------	4.81	Class I RNase-T2s
Nicotiana_tabacum	Nitab4.5_0000077g0160.1	----------------	5.25	Class II RNase-T2s
Nicotiana_tabacum	Nitab4.5_0000391g0400.1	----------------	8.81	Class I RNase-T2s
Nicotiana_tabacum	Nitab4.5_0001348g0160.1	CE---AVSNCHH--GK	5.3	Class II RNase-T2s
Nicotiana_tabacum	Nitab4.5_0001482g0040.1	DG---GIN--------	8.5	Solanaceae S-RNasesII
Nicotiana_tabacum	Nitab4.5_0002231g0010.1	AG----TN--------	9.2	Solanaceae S-RNasesII
Nicotiana_tabacum	Nitab4.5_0002472g0090.1	CP---SNN-------G	6.31	Class I RNase-T2s
Nicotiana_tabacum	Nitab4.5_0002547g0030.1	HG---RSD--------	9.34	Solanaceae S-RNasesII
Nicotiana_tabacum	Nitab4.5_0003805g0010.1	YS---KMKTIQ----T	8.5	Solanaceae S-RNases1
Nicotiana_tabacum	Nitab4.5_0003950g0040.1	CP---SSD-------G	5.76	Class I RNase-T2s
Nicotiana_tabacum	Nitab4.5_0003950g0050.1	CP---SGT-------G	4.81	Class I RNase-T2s
Nicotiana_tabacum	Nitab4.5_0004982g0060.1	CE---AVSNCHH--GK	5.34	Class II RNase-T2s
Nicotiana_tabacum	Nitab4.5_0005592g0010.1	AV---TNLSIKQ----	8.75	Class I RNase-T2s
Nicotiana_tabacum	Nitab4.5_0007093g0020.1	RG---RPN--------	8.69	Solanaceae S-RNasesII
Nicotiana_tabacum	Nitab4.5_0007133g0060.1	-G---RSD--------	9.14	Solanaceae S-RNasesII
Nicotiana_tabacum	Nitab4.5_0011745g0010.1	----------------	7.71	Class I RNase-T2s
Nicotiana_tabacum	Nitab4.5_0014290g0010.1	CG---SPRSCHH--RK	6.5	Class II RNase-T2s
Petunia axillaris	Peaxi162Scf00003g05349.1	YG---IPD--------	9.03	Solanaceae S-RNasesII
Petunia axillaris	Peaxi162Scf00018g00238.1	CP---SNN-------G	5.34	Class I RNase-T2s
Petunia axillaris	Peaxi162Scf00023g00239.1	CP---SSD-------G	5.19	Class I RNase-T2s
Petunia axillaris	Peaxi162Scf00023g00251.1	CP---SGS-------G	4.62	Class I RNase-T2s
Petunia axillaris	Peaxi162Scf00023g00259.1	-----ASS--------	7.79	Class I RNase-T2s
Petunia axillaris	Peaxi162Scf00023g02528.1	E---------------	9.45	Class I RNase-T2s
Petunia axillaris	Peaxi162Scf00023g02529.1	----------------	4.74	Class I RNase-T2s
Petunia axillaris	Peaxi162Scf00062g00616.1	AS---RPD--------	9.03	Solanaceae S-RNasesII
Petunia axillaris	Peaxi162Scf00222g00034.1	CP---SSD-------G	5.12	Class I RNase-T2s
Petunia axillaris	Peaxi162Scf00222g00314.1	CP---SSD-------G	5.07	Class I RNase-T2s
Petunia axillaris	Peaxi162Scf00222g00321.1	CP---TNN-------G	5.06	Class I RNase-T2s
Petunia axillaris	Peaxi162Scf00222g00322.1	CP---NAN-------N	9.22	Class I RNase-T2s
Petunia axillaris	Peaxi162Scf00315g00073.1	----------------	5.82	Class II RNase-T2s
Petunia axillaris	Peaxi162Scf00336g00045.1	TT---AQFALT----S	8.96	Solanaceae S-RNases1
Petunia axillaris	Peaxi162Scf00457g00003.1	TN---QD--------Q	8.33	Solanaceae S-RNasesII
Petunia axillaris	Peaxi162Scf00457g00004.1	EN---SRP--------	8.22	Solanaceae S-RNasesII
Petunia axillaris	Peaxi162Scf00457g00010.1	EN---SGP--------	6.98	Solanaceae S-RNasesII
Petunia axillaris	Peaxi162Scf00746g00027.1	PK---FPA--------	8.85	Solanaceae S-RNasesII
Petunia axillaris	Peaxi162Scf00803g00534.1	LI---KSD--------	7.62	Solanaceae S-RNasesII
Petunia axillaris	Peaxi162Scf01075g00113.1	-----GPD--------	9.06	Solanaceae S-RNasesII
Petunia axillaris	Peaxi162Scf01242g00036.1	CE---ASSTCHH--GT	5.48	Class II RNase-T2s
Petunia axillaris	Peaxi162Scf01298g00002.1	TS---KSA-LH----R	9.01	Solanaceae S-RNases1
Petunia axillaris	Peaxi162Scf02151g00011.1	PK---FPS--------	8.85	Solanaceae S-RNasesII
Petunia inflata	Peinf101Ctg13313204g00001.1	PT---FPA--------	7.46	Solanaceae S-RNasesII
Petunia inflata	Peinf101Ctg13466480g00004.1	-----ATD--------	8.32	Solanaceae S-RNasesII
Petunia inflata	Peinf101Ctg13668087g00002.1	----------------	7.63	Class II RNase-T2s
Petunia inflata	Peinf101Scf00041g24007.1	TS---ETDCLG----N	8.62	Solanaceae S-RNases1
Petunia inflata	Peinf101Scf00042g03016.1	IR---NTD--------	7.87	Solanaceae S-RNasesII
Petunia inflata	Peinf101Scf00374g00006.1	PT---FPD--------	7.07	Solanaceae S-RNasesII
Petunia inflata	Peinf101Scf00457g19016.1	AR---GQD--------	8.2	Solanaceae S-RNasesII
Petunia inflata	Peinf101Scf00457g19017.1	AR---GQD--------	8.41	Solanaceae S-RNasesII
Petunia inflata	Peinf101Scf00797g13007.1	CG---SPRGCHH--KR	5.76	Class II RNase-T2s
Petunia inflata	Peinf101Scf01010g01004.1	FD---EKYAKD----K	8.8	Solanaceae S-RNases1
Petunia inflata	Peinf101Scf01190g00011.1	-----GTD--------	9.28	Solanaceae S-RNasesII
Petunia inflata	Peinf101Scf01271g10023.1	DG---VPD--------	8.8	Solanaceae S-RNasesII
Petunia inflata	Peinf101Scf01586g02005.1	TD---EAVCLE----K	7.99	Solanaceae S-RNases1
Petunia inflata	Peinf101Scf01609g00026.1	CP---SGS-------G	6.07	Class I RNase-T2s
Petunia inflata	Peinf101Scf01609g01023.1	CP---SGS-------G	5.44	Class I RNase-T2s
Petunia inflata	Peinf101Scf01609g01024.1	CP---SSD-------G	4.9	Class I RNase-T2s
Petunia inflata	Peinf101Scf01850g02001.1	TN---QV--------Q	8.68	Solanaceae S-RNasesII
Petunia inflata	Peinf101Scf01850g02013.1	EN---SRP--------	7.55	Solanaceae S-RNasesII
Petunia inflata	Peinf101Scf01933g03005.1	TS---RPD--------	8.42	Solanaceae S-RNasesII
Petunia inflata	Peinf101Scf02501g02013.1	-----ATD--------	8.75	Solanaceae S-RNasesII
Petunia inflata	Peinf101Scf02918g00019.1	-----GSD--------	9.41	Solanaceae S-RNasesII
Petunia inflata	Peinf101Scf02938g00011.1	PT---FPA--------	6.95	Solanaceae S-RNasesII
Petunia inflata	Peinf101Scf02938g00014.1	PT---FPA--------	8.71	Solanaceae S-RNasesII
Petunia inflata	Peinf101Scf03039g00016.1	DG---VPD--------	5.95	Solanaceae S-RNasesII
Petunia inflata	Peinf101Scf03275g01034.1	CE---ASSTCHH--GT	5.27	Class II RNase-T2s
Petunia inflata	Peinf101Scf03419g00001.1	PK---FPA--------	8.85	Solanaceae S-RNasesII
Petunia inflata	Peinf101Scf04313g00005.1	PT---FPD--------	7.1	Solanaceae S-RNasesII
Petunia inflata	Peinf101Scf10655g00008.1	DG---VPD--------	8.21	Solanaceae S-RNasesII
Solanum tuberosum	PGSC0003DMP400005112	----------------	5.26	Class I RNase-T2s
Solanum tuberosum	PGSC0003DMP400005163	CP---KNN-------G	6.05	Class I RNase-T2s
Solanum tuberosum	PGSC0003DMP400030458	VH---WTD--------	5.83	Solanaceae S-RNasesII
Solanum tuberosum	PGSC0003DMP400034698	FR---WTD--------	9.01	Solanaceae S-RNasesII
Solanum tuberosum	PGSC0003DMP400034699	FR---WTD--------	8.85	Solanaceae S-RNasesII
Solanum tuberosum	PGSC0003DMP400045711	DS---GPS-------Y	8.65	Solanaceae S-RNasesII
Solanum tuberosum	PGSC0003DMP400045712	DS---GPS-------Y	8.94	Solanaceae S-RNasesII
Solanum tuberosum	PGSC0003DMP400046457	VD---QASALK----D	6.88	Solanaceae S-RNases1
Solanum tuberosum	PGSC0003DMP400046458	VD---QASALK----D	8.65	Solanaceae S-RNases1
Solanum tuberosum	PGSC0003DMP400047749	ED---FNE--------	4.76	Solanaceae S-RNasesII
Solanum tuberosum	PGSC0003DMP400047750	EN---SQK--------	9.01	Solanaceae S-RNasesII
Solanum tuberosum	PGSC0003DMP400047751	EN---SQK--------	9.48	Solanaceae S-RNasesII
Solanum tuberosum	PGSC0003DMP400047752	EN---SQK--------	8.75	Solanaceae S-RNasesII
Solanum tuberosum	PGSC0003DMP400047753	EN---SQK--------	8.9	Solanaceae S-RNasesII
Solanum tuberosum	PGSC0003DMP400047778	-----TGEKLQ----S	8.32	Solanaceae S-RNasesII
Solanum tuberosum	PGSC0003DMP400047779	KQ---D---------P	8.51	Solanaceae S-RNasesII
Solanum tuberosum	PGSC0003DMP400048138	FSF-HDTDLRSLPWIF	4.94	Class II RNase-T2s
Solanum tuberosum	PGSC0003DMP400048139	----------------	7.63	Class II RNase-T2s
Solanum tuberosum	PGSC0003DMP400048140	CE---ATSTCHH--EK	8.3	Class II RNase-T2s
Solanum tuberosum	PGSC0003DMP400050535	CG---SPRSCHH--KK	5.11	Class II RNase-T2s
Solanum tuberosum	PGSC0003DMP400050536	CG---SPRSCHH--KK	8.47	Class II RNase-T2s
Solanum tuberosum	PGSC0003DMP400054830	VH---WTD--------	7.66	Solanaceae S-RNasesII
Solanum tuberosum	PGSC0003DMP400054831	VH---WTD--------	8.56	Solanaceae S-RNasesII
Solanum tuberosum	PGSC0003DMP400062781	----------------	7.68	Solanaceae S-RNasesII
Solanum tuberosum	PGSC0003DMP400064318	VG---RSD--------	5.32	Solanaceae S-RNasesII
Solanum melongena	SMEL_000g023950.1.01	GR---DDAR------D	9.27	Solanaceae S-RNasesII
Solanum melongena	SMEL_000g044870.1.01	CP---RNS-------G	5.76	Class I RNase-T2s
Solanum melongena	SMEL_000g063320.1.01	----------------	4.72	Class II RNase-T2s
Solanum melongena	SMEL_000g063340.1.01	CG---SPRSCHH--KR	8.53	Class II RNase-T2s
Solanum melongena	SMEL_006g246090.1.01	HHR------------K	6.15	Class II RNase-T2s
Solanum melongena	SMEL_006g269340.1.01	----------------	5.51	Class II RNase-T2s
Solanum melongena	SMEL_007g272410.1.01	AK---E---------P	7.99	Solanaceae S-RNasesII
Solanum melongena	SMEL_007g272420.1.01	EN---AQN--------	8.42	Solanaceae S-RNasesII
Solanum melongena	SMEL_010g350230.1.01	CP---SSD-------G	5.08	Class I RNase-T2s
Solanum melongena	SMEL_010g350240.1.01	CP---SGT-------G	4.69	Class I RNase-T2s
Solanum melongena	SMEL_010g350260.1.01	CP---KNN-------G	6.5	Class I RNase-T2s
Solanum_chilense	SOLCI000643400_T001	CL---RNK-------G	5.27	Class I RNase-T2s
Solanum_chilense	SOLCI001451800_T001	CP---SSD-------G	5.42	Class I RNase-T2s
Solanum_chilense	SOLCI001891000_T001	CS---SPRSCHH--KK	7.06	Class II RNase-T2s
Solanum_chilense	SOLCI002899600_T001	CP---SGS-------G	4.43	Class I RNase-T2s
Solanum_chilense	SOLCI004948700_T001	YT---QSYGRD----K	8.88	Solanaceae S-RNases1
Solanum_chilense	SOLCI005023400_T001	----------------	6.79	Class II RNase-T2s
Solanum_chilense	SOLCI005435900_T001	CP---SNN-------G	6.37	Class I RNase-T2s
Solanum lycopersicum	Solyc01g055200.1.1	FT---EQDAKQ----K	8.75	Solanaceae S-RNases1
Solanum lycopersicum	Solyc04g005640.3.1	CP---SNN-------G	6.64	Class I RNase-T2s
Solanum lycopersicum	Solyc05g007940.3.1	CP---SSD-------G	5.73	Class I RNase-T2s
Solanum lycopersicum	Solyc05g007950.4.1	CP---SGS-------G	5.24	Class I RNase-T2s
Solanum lycopersicum	Solyc05g009515.1.1	ST-------------D	8.72	Solanaceae S-RNasesII
Solanum lycopersicum	Solyc05g013210.3.1	CL---RNK-------G	7.63	Class I RNase-T2s
Solanum lycopersicum	Solyc06g082890.4.1	CK---ATSTCHH--EK	6.69	Class II RNase-T2s
Solanum lycopersicum	Solyc07g006560.3.1	KQ---D---------P	8.5	Solanaceae S-RNasesII
Solanum lycopersicum	Solyc07g006570.4.1	EN---AQK--------	8.86	Solanaceae S-RNasesII
Solanum lycopersicum	Solyc09g020110.3.1	CS---SPRSCHH--KK	7.06	Class II RNase-T2s
Solanum pennellii	Sopen04g001680.1	CP---SNN-------G	5.96	Class I RNase-T2s
Solanum pennellii	Sopen05g003790.1	CP---SSD-------G	5.44	Class I RNase-T2s
Solanum pennellii	Sopen05g003800.1	CP---SGS-------G	4.78	Class I RNase-T2s
Solanum pennellii	Sopen05g005310.1	ST-------------D	9.1	Solanaceae S-RNasesII
Solanum pennellii	Sopen06g034250.1	CK---ATSTCHH--EK	7.5	Class II RNase-T2s
Solanum pennellii	Sopen06g034250.2	CK---ATSTCHH--EK	6.74	Class II RNase-T2s
Solanum pennellii	Sopen07g002640.1	KQ---D---------P	8.69	Solanaceae S-RNasesII
Solanum pennellii	Sopen07g002650.1	DN---AHK--------	9.09	Solanaceae S-RNasesII
Solanum pennellii	Sopen09g012980.1	CS---SPRSCHH--KK	8.92	Class II RNase-T2s
Solanum_pimpinellifolium	Sopim01g055200.0.1	FT---EQDAKQ----K	8.75	Solanaceae S-RNases1
Solanum_pimpinellifolium	Sopim04g005640.0.1	CP---SNN-------G	6.64	Class I RNase-T2s
Solanum_pimpinellifolium	Sopim05g007940.0.1	CP---SSD-------G	5.73	Class I RNase-T2s
Solanum_pimpinellifolium	Sopim05g007950.0.1	CP---SGS-------G	4.57	Class I RNase-T2s
Solanum_pimpinellifolium	Sopim05g013210.0.1	CL---RNK-------G	7.63	Class I RNase-T2s
Solanum_pimpinellifolium	Sopim06g082890.0.1	CK---ATSTCHH--EK	6.69	Class II RNase-T2s
Solanum_pimpinellifolium	Sopim07g006560.0.1	----------------	8.52	Solanaceae S-RNasesII
Solanum_pimpinellifolium	Sopim07g006570.0.1	EN---AQK--------	8.86	Solanaceae S-RNasesII
Solanum_pimpinellifolium	Sopim09g020110.0.1	CS---SPRSCHH--KK	7.06	Class II RNase-T2s

## Sheet: (b)
Species	Gene ID	Motif 4	Group	Haplotype / Gene Name /Note
Zea mays	Zma-AAB37265.1	CP---SNN-------G	Class I RNase-T2s	kin1
Solanum tuberosum	Stu-CAA44600.1	FE---REIGIR----D	Solanaceae S-RNases I	S2
Solanum peruvianum	Sper-CAA81334.1	YD---YWYGID----K	Solanaceae S-RNases I	S6
Solanum peruvianum	Sper-CAA81333.1	SH---EYAGLN----D	Solanaceae S-RNases I	S7
Solanum peruvianum	Sper-CAA81332.1	YE---KLYGIE----K	Solanaceae S-RNases I
Solanum peruvianum	Sper-BAC00933.1	SR---AGEIKK----Y	Solanaceae S-RNases I	S25
Solanum peruvianum	Sper-BAC00932.1	FD---EDYGKD----E	Solanaceae S-RNases I	S24
Solanum peruvianum	Sper-BAC00924.1	FD---EDYGRD----K	Solanaceae S-RNases I	S15
Solanum peruvianum	Sper-BAA04147.1	ST---KIIGLQ----F	Solanaceae S-RNases I	S13
Solanum peruvianum	Sper-AAA77040.1	LT---EAASLN----S	Solanaceae S-RNases I
Solanum peruvianum	Sper-AAA77039.1	RS---KDNSMD----N	Solanaceae S-RNases I
Solanum pennellii	Spen-ADC52411.1	SN---QGS--------	Solanaceae S-RNases I
Solanum neorickii	Sne-BAC00940.1	YD---EDYGEK----E	Solanaceae S-RNases I
Solanum lycopersicum	Sly-CAL64053.1	CS---SPRSCHH--KK	Class II RNase-T2s
Solanum lycopersicum	Sly-CAA55896.1	CP---SSD-------G	Class I RNase-T2s
Solanum lycopersicum	Sly-CAA55895.1	CP---SGS-------G	Class I RNase-T2s
Solanum habrochaites	Sha-ADC52410.1	RS---KDNSMD----N	Solanaceae S-RNases I
Solanum habrochaites	Sha-ADC52409.1	LT---EAASLK----H	Solanaceae S-RNases I
Solanum habrochaites	Sha-ADC52408.1	LT---EAASLK----R	Solanaceae S-RNases I
Solanum habrochaites	Sha-ADC52407.1	LD---KSTSLN----D	Solanaceae S-RNases I
Solanum habrochaites	Sha-ADC52406.1	YP---QIYARD----K	Solanaceae S-RNases I
Solanum habrochaites	Sha-ADC52405.1	YD---KDYGRN----K	Solanaceae S-RNases I
Solanum chilense	Schi-BAC00934.1	FD---EDYGRD----K	Solanaceae S-RNases I	S1
Solanum chacoense	Scha-AAF36980.1	YD---KLYGID----K	Solanaceae S-RNases I
Solanum chacoense	Scha-AAD56217.1	TT---EVESKK----N	Solanaceae S-RNases I
Solanum chacoense	Scha-AAB30528.1	ID---QASARK----D	Solanaceae S-RNases I
Rhizopus niveus	Rni-BAA02042.1	GN-------------N	Rosaceae S-RNases	RNase Rh precursor
Pyrus pyrifolia	Ppy-BAC84996.1	NR---RAN--------	Rosaceae S-RNases	S9
Pyrus pyrifolia	Ppy-BAC65223.1	NR---NDH--------	Rosaceae S-RNases	S8
Pyrus pyrifolia	Ppy-BAA32416.1	DR---TNH--------	Rosaceae S-RNases	S7
Pyrus pyrifolia	Ppy-BAA32415.1	DR---TDH--------	Rosaceae S-RNases	S6
Pyrus pyrifolia	Ppy-BAA32414.1	DR---TKN--------	Rosaceae S-RNases	S5
Pyrus pyrifolia	Ppy-BAA32413.1	DR---TKN--------	Rosaceae S-RNases	S3
Pyrus pyrifolia	Ppy-BAA32412.1	NR---SDH--------	Rosaceae S-RNases	S1
Pyrus pyrifolia	Ppy-BAA28354.1	NR---SDH--------	Rosaceae S-RNases	S4
Pyrus pyrifolia	Ppy-BAA08475.1	CP---SSN-------G	Class I RNase-T2s	RNase PP2
Prunus salicina	Psa-BAF42766.1	SG---ND---------	Rosaceae S-RNases	Sb
Prunus salicina	Psa-BAC20936.1	SG---NE---------	Rosaceae S-RNases	Sc
Prunus persica	Pper-BAF42768.1	SG---ND---------	Rosaceae S-RNases	S1
Prunus mume	Pmu-BAC66630.1	SG---ND---------	Rosaceae S-RNases	S7
Prunus mume	Pmu-BAC56115.1	GS---ND---------	Rosaceae S-RNases	S1
Prunus mume	Pmu-BAC56114.1	SG---ND---------	Rosaceae S-RNases	Sf
Prunus mume	Pmu-ABV72004.1	RG---ND---------	Rosaceae S-RNases	S16
Prunus mume	Pmu-ABV72003.1	SG---ND---------	Rosaceae S-RNases	S15
Prunus mume	Pmu-ABV72002.1	SG---ND---------	Rosaceae S-RNases	S14
Prunus dulcis	Pdu-BAA95317.1	NA------------NY	Rosaceae S-RNases	Sa
Prunus dulcis	Pdu-BAA34664.1	SG---ND---------	Rosaceae S-RNases	Sc
Prunus dulcis	Pdu-BAA34663.1	SG---ND---------	Rosaceae S-RNases	Sb
Prunus dulcis	Pdu-AAG31930.1	CP---SGS-------G	Class I RNase-T2s	RNase PD2
Prunus dulcis	Pdu-AAG09465.1	CP---SSN-------G	Class I RNase-T2s	S-like ribonuclease PD1
Prunus avium	Pav-CAC27784.1	SG---ND---------	Rosaceae S-RNases	S1
Prunus avium	Pav-BAA83480.1	SG---ND---------	Rosaceae S-RNases	S4
Prunus armeniaca	Par-ADZ73655.1	SG---ND---------	Rosaceae S-RNases	S-locus associated ribonuclease
Prunus armeniaca	Par-AAT69244.1	SG---ND---------	Rosaceae S-RNases	S1
Petunia x hybrida	Phy-BAQ19087.1	ST---AQFALK----S	Solanaceae S-RNases I	S0m
Petunia x hybrida	Phy-BAQ19086.1	TS---KSA-LH----R	Solanaceae S-RNases I	Sm
Petunia x hybrida	Phy-BAQ19085.1	FD---EDYANA----K	Solanaceae S-RNases I	S22m
Petunia x hybrida	Phy-BAQ19084.1	FD---EDYANA----K	Solanaceae S-RNases I	S22
Petunia x hybrida	Phy-BAQ19083.1	FD---KETGMQ----D	Solanaceae S-RNases I	S10
Petunia x hybrida	Phy-BAJ24848.1	KS---KSEATR----T	Solanaceae S-RNases I
Petunia x hybrida	Phy-BAJ24847.1	YT---ERDAIQ----L	Solanaceae S-RNases I
Petunia x hybrida	Phy-BAA76514.1	YK---EAYARR----E	Solanaceae S-RNases I	SB2
Petunia x hybrida	Phy-BAA76513.1	TD---EADCKG----T	Solanaceae S-RNases I	SB1
Petunia x hybrida	Phy-ACV83770.1	CP---SGS-------G	Class I RNase-T2s	RNase_Phy1_partial
Petunia x hybrida	Phy-ACV83769.1	-----GTD--------	Solanaceae S-RNases II	RNase_Phy3_partial
Petunia x hybrida	Phy-ACV83768.1	PK---FPA--------	Solanaceae S-RNases II	RNase_Phy4
Petunia x hybrida	Phy-ACV83767.1	CP---SSD-------G	Class I RNase-T2s	RNase_Phy5_partial
Petunia x hybrida	Phy-AAA60466.1	FD---ETYANT----K	Solanaceae S-RNases I	S3
Petunia x hybrida	Phy-AAA60465.1	TT---AQFALT----S	Solanaceae S-RNases I	S1
Petunia integrifolia subsp. inflata	Pin-sub-BAE73275.1	FD---ENYAKK----H	Solanaceae S-RNases I	S-RNase
Petunia integrifolia subsp. inflata	Pin-sub-AAG40753.1	ST---EYASMR----Y	Solanaceae S-RNases I	S21
Petunia integrifolia subsp. inflata	Pin-sub-AAG40752.1	TTEAVSKQ-------G	Solanaceae S-RNases I	S20
Petunia integrifolia subsp. inflata	Pin-sub-AAG40751.1	FD---EDYANS----K	Solanaceae S-RNases I	S19
Petunia integrifolia subsp. inflata	Pin-sub-AAG40750.1	HS---KDDGMN----L	Solanaceae S-RNases I	S17
Petunia integrifolia subsp. inflata	Pin-sub-AAG40749.1	TT---KQLCMQ----D	Solanaceae S-RNases I	S16
Petunia integrifolia subsp. inflata	Pin-sub-AAG40748.1	FA---ENYAKD----K	Solanaceae S-RNases I	S15
Petunia integrifolia subsp. inflata	Pin-sub-AAG40747.1	FD---EKYAKD----K	Solanaceae S-RNases I	S13
Petunia integrifolia subsp. inflata	Pin-sub-AAG40746.1	FD---EHYAKI----N	Solanaceae S-RNases I	S12
Petunia integrifolia subsp. inflata	Pin-sub-AAG40744.1	TTEAVSKK-------A	Solanaceae S-RNases I	S10
Petunia integrifolia subsp. inflata	Pin-sub-AAG40743.1	YE---KEYGLQ----H	Solanaceae S-RNases I	S9
Petunia integrifolia subsp. inflata	Pin-sub-AAG40742.1	FH---ENCAKD----K	Solanaceae S-RNases I	S8
Petunia integrifolia subsp. inflata	Pin-sub-AAG40741.1	YK---EPYARN----E	Solanaceae S-RNases I	S7
Petunia integrifolia subsp. inflata	Pin-sub-AAG40740.1	YD---KEYGLE----H	Solanaceae S-RNases I	S6
Petunia integrifolia subsp. inflata	Pin-sub-AAG21384.1	FD---EKYAST----K	Solanaceae S-RNases I	S2
Petunia integrifolia subsp. inflata	Pin-sub-AAA33727.2	FD---EKFAKI----K	Solanaceae S-RNases I	S3
Petunia integrifolia subsp. inflata	Pin-sub-AAA33726.1	FD---ENYAKY----H	Solanaceae S-RNases I	S1
Petunia inflata	Pinf_S6	FD---EKYAKD----K	Solanaceae S-RNases I
Petunia axillaris	Pax-sub-AAX11683.1	SL---AHIALT----S	Solanaceae S-RNases I	S19
Petunia axillaris	Pax-sub-AAN76455.1	FN---KEVGLK----Y	Solanaceae S-RNases I
Petunia axillaris	Pax-sub-AAN76454.1	FN---KEVGLK----Y	Solanaceae S-RNases I
Petunia axillaris	Pax-sub-AAN76453.1	SK---EIDGKK----K	Solanaceae S-RNases I
Petunia axillaris	Pax-AAK15437.1	FD---ENYAKK----H	Solanaceae S-RNases I
Petunia axillaris	Pax-AAK15436.1	HS---KDDGMN----L	Solanaceae S-RNases I	S13
Petunia axillaris	Pax-AAK15435.1	YS---RNNAIQ----T	Solanaceae S-RNases I
Petunia axillaris	Pax-AAK15434.1	TT---AQFALT----S	Solanaceae S-RNases I
Oryza sativa	Osa-BAB19803	CP---SND-------G	Class I RNase-T2s
Nicotiana tabacum	Nta-BAA95448.1	CP---SDT-------G	Class I RNase-T2s
Nicotiana sylvestris	Nsy-CAA05306.1	YS---KMKTIQ----T	Solanaceae S-RNases I
Nicotiana glutinosa	Ngl-BAC77613.1	CP---SGT-------G	Class I RNase-T2s	Ribonuclease NW
Nicotiana glutinosa	Ngl-BAA84469.1	CP---SSD-------G	Class I RNase-T2s	RNase NGR3
Nicotiana glutinosa	Ngl-BAA84468.1	CG---SPRSCHH--RK	Class II RNase-T2s	RNase NGR2
Nicotiana alata	Nal-CAA27428.1	KT---KFDSLD----K	Solanaceae S-RNases I
Nicotiana alata	Nal-BAA24018.1	ID---KADCLD----H	Solanaceae S-RNases I
Nicotiana alata	Nal-BAA24017.1	RS---RSDAQD----V	Solanaceae S-RNases I
Nicotiana alata	Nal-AAB40028.1	RE---KADCMK----T	Solanaceae S-RNases I	S6
Nicotiana alata	Nal-AAB07492.1	IA---RADCIE----H	Solanaceae S-RNases I	S3
Nicotiana alata	Nal-AAA87898.1	TA---ETYCKQ----H	Solanaceae S-RNases I	S7
Nicotiana alata	Nal-AAA87045.1	YH---RDFGLE----N	Solanaceae S-RNases I	SA2
Nicotiana alata	Nal-AAA21135.1	CP---SGT-------G	Class I RNase-T2s	RNase NE
Malus domestica	Mdo-AAK58854.1	DR---TNH--------	Rosaceae S-RNases
Malus domestica	Mdo-AAK58853.1	DR---TNH--------	Rosaceae S-RNases
Malus domestica	Mdo-AAK58852.1	NR---RAH--------	Rosaceae S-RNases
Malus domestica	Mdo-AAA79842.1	NR---KAH--------	Rosaceae S-RNases	S3 RNase precursor
Malus domestica	Mdo-AAA79841.1	NR---KNH--------	Rosaceae S-RNases	S2 RNase precursor
Malus domestica	Mdo-AAA61821.1	DR---TDH--------	Rosaceae S-RNases	S9
Hordeum vulgare	Hvu-AAF45043.1	CP---SNN-------G	Class I RNase-T2s	rsh1
Hordeum vulgare	Hvu-AAB58719.1	CP---ASD-------G	Class I RNase-T2s
Antirrhinum majus x Antirrhinum hispanicum	Ama-hi-CAD33235.1	CG---SPSNCHG--GK	Class II RNase-T2s
Antirrhinum hispanicum	Ahi-CCH50735.1	LK---RKR-DP----E	Antirrhinum S-RNases	S1
Antirrhinum hispanicum	Ahi-CAC41959.1	RD---SKLGF-----S	Antirrhinum S-RNases	S3
Antirrhinum hispanicum	Ahi-CAA65320.1	QQ---SIAGL-----S	Antirrhinum S-RNases	S4
Antirrhinum hispanicum	Ahi-CAA65319.1	RR---QRK-VP----G	Antirrhinum S-RNases	S2
Antirrhinum hispanicum	Ahi-CAA65318.1	KR---KNIRKP----D	Antirrhinum S-RNases	S5
