# Supplementary material for: Wolfberry genomes and the evolution of Lycium (Solanaceae)
Source: Commun Biol. 2021 Jun 3;4:671. doi: 10.1038/s42003-021-02152-8 (PMC8175696; doi:10.1038/s42003-021-02152-8)
Supplement: Supplementary file 12 — Supplementary Data 9 [file 42003_2021_2152_MOESM12_ESM.xlsx]

## Sheet: Table 2
Chr	Str	End	GeneID	Motif 4	IP	group	Located in hybridization hotspots
Chr02	77810853	77811897	Lba02g01102	DVRKLS-EL---DKRWPQLK-------YDYQTGIDEQY-LWKKE	8.52	Solanaceae_S-RNases1	YES
Chr02	148756329	148757613	Lba02g02608	SKTLEK-EL---HKYWPSL-----------LSGWTDEE-FWMHE	8.36	Solanaceae_S-RNasesII	NO
Chr03	1786454	1787173	Lba03g00110	DQNLVS-NL---RHVWPSV-----------VRLNSNED-FWKYE	8.58	Solanaceae_S-RNasesII	NO
Chr05	142723706	142767174	Lba05g02484	ISDLIS-TM---EKNWPSLA----------CPSSDGVR-FWSHE	7.15	Class_I_RNase-T2s	YES
Chr06	101215468	101215942	Lba06g01481	YPTLKT-RL---ETIWPN--------------------------	9.68	Solanaceae_S-RNasesII	YES
Chr06	101243658	101256341	Lba06g01482	AEKLIV-DF---MLAVPMIG----------SESTNRER------	8.38	Solanaceae_S-RNasesII	YES
Chr07	841676	846679	Lba07g00046	FRPIEN-QL---MAFWPTL-----------REGSNKRD-IWKHE	9.35	Solanaceae_S-RNasesII	NO
Chr07	869801	872610	Lba07g00047	DTTMVN-KL---NPFWPSL------------TVQDPKD-MWKEA	9.24	Solanaceae_S-RNasesII	NO
Chr07	879618	883237	Lba07g00049	FRPIED-KL---VKFWPQL-----------RENSNSRD-LWKHE	7.53	Solanaceae_S-RNasesII	NO
Chr07	941046	969913	Lba07g00050	KPDLVT-QL---DKFWPSL------------TKTDNKK-MWQEA	9.1	Solanaceae_S-RNasesII	NO
Chr07	990919	994598	Lba07g00054	FRPIED-KL---VKFWPQL-----------RENSNSWD-LWKHE	8.04	Solanaceae_S-RNasesII	NO
Chr07	1010954	1013943	Lba07g00055	DTTMVN-KL---NPFWPSL------------TKQDPKD-MWKEA	9.2	Solanaceae_S-RNasesII	YES
Chr07	1056909	1059361	Lba07g00057	FEPIED-EL---VTFWPSL-----------REDWNERD-LWAHE	4.32	Solanaceae_S-RNasesII	YES
Chr10	97341837	97345989	Lba01G032835	ESN-----------------------------------------	6.69	Class_I_RNase-T2s	NO
Chr11	18947436	18948276	Lba10g01563	DQNLVN-NL---RHVWPTL-----------VRSNTDEG-FWKYE	9.58	Solanaceae_S-RNasesII	YES
Chr11	114703254	114705283	Lba11g02261	DQALVR-DL---HTYWYSL-----------IRGRADFA-LWKHE	9.46	Solanaceae_S-RNasesII	YES
Chr11	114789711	114790916	Lba11g02262	DKALVR-DL---HTYWYSL-----------IRGRADFA-LWKHE	9.17	Solanaceae_S-RNasesII	YES
