# Supplementary material for: Wolfberry genomes and the evolution of Lycium (Solanaceae)
Source: Commun Biol. 2021 Jun 3;4:671. doi: 10.1038/s42003-021-02152-8 (PMC8175696; doi:10.1038/s42003-021-02152-8)
Supplement: Supplementary file 13 — Supplementary Data 10 [file 42003_2021_2152_MOESM13_ESM.xlsx]

## Sheet: CESA
Supplementary Data 10. The putative cellulose synthetic genes in the Lycium genome.
Ortholog ID	Top hit Arabidopsis gene	Score	E value	Alias	Short description
Lba02g00036	AT5G05170	691	0	CESA3, ATCESA3, MRE1, ELI1, IXR1, CEV1, ATH-B	ISOXABEN RESISTANT 1, CONSTITUTIVE EXPRESSION OF VSP 1, CELLULOSE SYNTHASE 3, Cellulose synthase family protein
Lba02g01913	AT5G64740	1679	0	CESA6, PRC1, IXR2, E112	PROCUSTE 1, ISOXABEN RESISTANT 2, cellulose synthase 6
Lba02g02046	AT5G64740	1434	0	CESA6, PRC1, IXR2, E112	PROCUSTE 1, ISOXABEN RESISTANT 2, cellulose synthase 6
Lba04g01837	AT4G32410	1834	0	CESA1, AtCESA1, ANY1, RSW	RADIALLY SWOLLEN 1, cellulose synthase 1
Lba06g01130	AT5G05170	1845	0	CESA3, ATCESA3, MRE1, ELI1, IXR1, CEV1, ATH-B	ISOXABEN RESISTANT 1, CONSTITUTIVE EXPRESSION OF VSP 1, CELLULOSE SYNTHASE 3, Cellulose synthase family protein
Lba07g00173	AT5G17420	1725	0	CESA7, ATCESA7, MUR10, IRX3	MURUS 10, IRREGULAR XYLEM 3, CELLULOSE SYNTHASE CATALYTIC SUBUNIT 7, Cellulose synthase family protein
Lba07g01403	AT5G64740	1608	0	CESA6, PRC1, IXR2, E112	PROCUSTE 1, ISOXABEN RESISTANT 2, cellulose synthase 6
Lba08g00700	AT4G32410	643	0	CESA1, AtCESA1, ANY1, RSW	RADIALLY SWOLLEN 1, cellulose synthase 1
Lba09g01081	AT5G44030	1053	0	CESA4, IRX5, NWS2	IRREGULAR XYLEM 5, cellulose synthase A4
Lba10g00801	AT5G64740	1645	0	CESA6, PRC1, IXR2, E112	PROCUSTE 1, ISOXABEN RESISTANT 2, cellulose synthase 6
Lba11g00278	AT2G25540	386	4e-122	CESA10	cellulose synthase 10
Lba12g01409	AT4G18780	1513	0	CESA8, ATCESA8, LEW2, IRX1	LEAF WILTING 2, IRREGULAR XYLEM 1, CELLULOSE SYNTHASE 8, cellulose synthase family protein

## Sheet: CSLA
Ortholog ID	Top hit Arabidopsis gene	Score	E value	Alias	Short description
Lba01g02655	AT5G22740	829	0	ATCSLA2, ATCSLA02	CELLULOSE SYNTHASE-LIKE A 2, ARABIDOPSIS THALIANA CELLULOSE SYNTHASE-LIKE A2, ARABIDOPSIS THALIANA CELLULOSE SYNTHASE-LIKE A02, cellulose synthase-like A02
Lba03g00151	AT5G03760	899	0	CSLA9, ATCSLA9, ATCSLA09, RAT4	RESISTANT TO AGROBACTERIUM TRANSFORMATION 4, CELLULOSE SYNTHASE LIKE A9, Nucleotide-diphospho-sugar transferases superfamily protein
Lba03g00256	AT5G03760	759	0	CSLA9, ATCSLA9, ATCSLA09, RAT4	RESISTANT TO AGROBACTERIUM TRANSFORMATION 4, CELLULOSE SYNTHASE LIKE A9, Nucleotide-diphospho-sugar transferases superfamily protein
Lba05g00141	AT5G03760	830	0	CSLA9, ATCSLA9, ATCSLA09, RAT4	RESISTANT TO AGROBACTERIUM TRANSFORMATION 4, CELLULOSE SYNTHASE LIKE A9, Nucleotide-diphospho-sugar transferases superfamily protein
Lba06g00218	AT5G22740	687	0	ATCSLA2, ATCSLA02	CELLULOSE SYNTHASE-LIKE A 2, ARABIDOPSIS THALIANA CELLULOSE SYNTHASE-LIKE A2, ARABIDOPSIS THALIANA CELLULOSE SYNTHASE-LIKE A02, cellulose synthase-like A02
Lba08g01642	AT2G35650	57	5e-10	CSLA7, ATCSLA7, ATCSLA07	CELLULOSE SYNTHASE LIKE A7, cellulose synthase like
Lba08g01715	AT5G03760	798	0	CSLA9, ATCSLA9, ATCSLA09, RAT4	RESISTANT TO AGROBACTERIUM TRANSFORMATION 4, CELLULOSE SYNTHASE LIKE A9, Nucleotide-diphospho-sugar transferases superfamily protein
Lba10g00501	AT5G03760	773	0	CSLA9, ATCSLA9, ATCSLA09, RAT4	RESISTANT TO AGROBACTERIUM TRANSFORMATION 4, CELLULOSE SYNTHASE LIKE A9, Nucleotide-diphospho-sugar transferases superfamily protein

## Sheet: CSLB
Ortholog ID	Top hit Arabidopsis gene	Score	E value	Alias	Short description
Lba11g01056	AT2G32530	674	0	ATCSLB3, ATCSLB03	cellulose synthase-like B3

## Sheet: CSLC
Ortholog ID	Top hit Arabidopsis gene	Score	E value	Alias	Short description
Lba02g02318	AT4G07960	1016	0	ATCSLC12	CELLULOSE-SYNTHASE LIKE C12, Cellulose-synthase-like C12
Lba07g01588	AT4G07960	979	0	ATCSLC12	CELLULOSE-SYNTHASE LIKE C12, Cellulose-synthase-like C12
Lba09g00929	AT3G07330	942	0	ATCSLC6, ATCSLC06	CELLULOSE-SYNTHASE LIKE C6, Cellulose-synthase-like C6
Lba09g02019	AT2G24630	139	4e-39	ATCSLC8, ATCSLC08	CELLULOSE-SYNTHASE LIKE C8, Glycosyl transferase family 2 protein
Lba09g02020	AT4G31590	779	0	ATCSLC5, ATCSLC05	CELLULOSE-SYNTHASE LIKE C5, Cellulose-synthase-like C5
Lba12g02534	AT3G28180	846	0	ATCSLC4, CSLC4, ATCSLC04	CELLULOSE-SYNTHASE LIKE C4, Cellulose-synthase-like C4

## Sheet: CSLD
Ortholog ID	Top hit Arabidopsis gene	Score	E value	Alias	Short description
Lba03g01777	AT3G03050	1896	0	CSLD3, ATCSLD3, RHD7, KJK	ROOT HAIR DEFECTIVE 7, KOJAK, CELLULOSE SYNTHASE LIKE D3, cellulose synthase-like D3
Lba04g00826	AT3G03050	1917	0	CSLD3, ATCSLD3, RHD7, KJK	ROOT HAIR DEFECTIVE 7, KOJAK, CELLULOSE SYNTHASE LIKE D3, cellulose synthase-like D3
Lba05g00337	AT2G33100	1433	0	CSLD1, ATCSLD1	CELLULOSE-SYNTHASE LIKE D1, cellulose synthase-like D1
Lba08g01206	AT4G38190	1798	0	CSLD4, ATCSLD4	ARABIDOPSIS THALIANA CELLULOSE SYNTHASE-LIKE D4, cellulose synthase like D4
Lba09g02217	AT3G03050	1903	0	CSLD3, ATCSLD3, RHD7, KJK	ROOT HAIR DEFECTIVE 7, KOJAK, CELLULOSE SYNTHASE LIKE D3, cellulose synthase-like D3

## Sheet: CSLE
Ortholog ID	Top hit Arabidopsis gene	Score	E value	Alias	Short description
Lba04g02067	AT1G55850	696	0	ATCSLE1	cellulose synthase like E1
Lba11g00135	AT1G55850	789	0	ATCSLE1	cellulose synthase like E1

## Sheet: CSLG
Ortholog ID	Top hit Arabidopsis gene	Score	E value	Alias	Short description
Lba04g00090	AT4G23990	412	3e-138	ATCSLG3	ARABIDOPSIS THALIANA CELLULOSE SYNTHASE-LIKE G3, cellulose synthase like G3
Lba04g00091	AT4G23990	648	0	ATCSLG3	ARABIDOPSIS THALIANA CELLULOSE SYNTHASE-LIKE G3, cellulose synthase like G3
Lba04g02110	AT4G24010	471	3e-157	ATCSLG1	ARABIDOPSIS THALIANA CELLULOSE SYNTHASE LIKE G1, cellulose synthase like G1
Lba09g00314	AT4G23990	469	2e-155	ATCSLG3	ARABIDOPSIS THALIANA CELLULOSE SYNTHASE-LIKE G3, cellulose synthase like G3
Lba11g01337	AT4G24010	399	2e-128	ATCSLG1	ARABIDOPSIS THALIANA CELLULOSE SYNTHASE LIKE G1, cellulose synthase like G1
