# Supplementary material for: Wolfberry genomes and the evolution of Lycium (Solanaceae)
Source: Commun Biol. 2021 Jun 3;4:671. doi: 10.1038/s42003-021-02152-8 (PMC8175696; doi:10.1038/s42003-021-02152-8)
Supplement: Supplementary file 14 — Supplementary Data 11 [file 42003_2021_2152_MOESM14_ESM.xlsx]

## Sheet: PAL
Supplementary Data 11. The putative lignin synthetic genes in the Lycium genome.
Ortholog ID	Top hit Arabidopsis gene	Score	E value	Alias	Short description
Lba03g00285	AT2G37040	1219	0	PAL1, ATPAL1	PHE ammonia lyase 1
Lba03g00286	AT2G37040	164	1e-47	PAL1, ATPAL1	PHE ammonia lyase 1
Lba05g00045	AT3G53260	1183	0	PAL2, ATPAL2	phenylalanine ammonia-lyase 2
Lba08g01407	AT3G53260	1229	0	PAL2, ATPAL2	phenylalanine ammonia-lyase 2

## Sheet: C4H
Ortholog ID	Top hit Arabidopsis gene	Score	E value	Alias	Short description
Lba01g02920	AT2G30490	783	0	REF3, CYP73A5, ATC4H	REDUCED EPRDERMAL FLUORESCENCE 3, CINNAMATE 4-HYDROXYLASE, cinnamate-4-hydroxylase
Lba05g00757	AT2G30490	565	0	REF3, CYP73A5, ATC4H	REDUCED EPRDERMAL FLUORESCENCE 3, CINNAMATE 4-HYDROXYLASE, cinnamate-4-hydroxylase

## Sheet: 4CL
Ortholog ID	Top hit Arabidopsis gene	Score	E value	Alias	Short description
Lba01g02127	AT3G21240	794	0	AT4CL2, 4CL2	4-coumarate:CoA ligase 2
Lba03g01775	AT1G65060	705	0	4CL3	4-coumarate:CoA ligase 3
Lba03g02627	AT3G21240	770	0	AT4CL2, 4CL2	4-coumarate:CoA ligase 2
Lba07g00010	AT3G21240	795	0	AT4CL2, 4CL2	4-coumarate:CoA ligase 2
Lba07g01061	AT3G21240	771	0	AT4CL2, 4CL2	4-coumarate:CoA ligase 2

## Sheet: HCT
Ortholog ID	Top hit Arabidopsis gene	Score	E value	Alias	Short description
Lba01g02662	AT5G48930	237	1e-73	HCT	hydroxycinnamoyl-CoA shikimate/quinate hydroxycinnamoyl transferase
Lba06g00203	AT5G48930	241	1e-72	HCT	hydroxycinnamoyl-CoA shikimate/quinate hydroxycinnamoyl transferase
Lba06g00449	AT5G48930	192	1e-53	HCT	hydroxycinnamoyl-CoA shikimate/quinate hydroxycinnamoyl transferase
Lba06g00450	AT5G48930	196	5e-58	HCT	hydroxycinnamoyl-CoA shikimate/quinate hydroxycinnamoyl transferase
Lba06g00453	AT5G48930	201	1e-59	HCT	hydroxycinnamoyl-CoA shikimate/quinate hydroxycinnamoyl transferase
Lba07g01078	AT5G48930	720	0	HCT	hydroxycinnamoyl-CoA shikimate/quinate hydroxycinnamoyl transferase

## Sheet: C3H
Ortholog ID	Top hit Arabidopsis gene	Score	E value	Alias	Short description
None

## Sheet: CCoAOMT
Ortholog ID	Top hit Arabidopsis gene	Score	E value	Alias	Short description
Lba02g01785	AT4G26220	318	3e-108	CCoAOMT7	S-adenosyl-L-methionine-dependent methyltransferases superfamily protein
Lba02g02338	AT4G34050	86.3	1e-21	CCoAOMT1	caffeoyl coenzyme A O-methyltransferase 1, S-adenosyl-L-methionine-dependent methyltransferases superfamily protein
Lba02g02340	AT4G34050	286	5e-99	CCoAOMT1	caffeoyl coenzyme A O-methyltransferase 1, S-adenosyl-L-methionine-dependent methyltransferases superfamily protein
Lba06g03153	AT4G34050	454	4e-164	CCoAOMT1	caffeoyl coenzyme A O-methyltransferase 1, S-adenosyl-L-methionine-dependent methyltransferases superfamily protein
Lba08g01044	AT4G34050	457	1e-165	CCoAOMT1	caffeoyl coenzyme A O-methyltransferase 1, S-adenosyl-L-methionine-dependent methyltransferases superfamily protein
Lba09g00883	AT4G26220	249	7e-84	CCoAOMT7	S-adenosyl-L-methionine-dependent methyltransferases superfamily protein
Lba11g01977	AT1G67980	176	2e-53	CCOAMT	caffeoyl-CoA 3-O-methyltransferase
Lba12g02397	AT4G34050	441	6e-159	CCoAOMT1	caffeoyl coenzyme A O-methyltransferase 1, S-adenosyl-L-methionine-dependent methyltransferases superfamily protein
Lba12g02398	AT4G34050	449	2e-162	CCoAOMT1	caffeoyl coenzyme A O-methyltransferase 1, S-adenosyl-L-methionine-dependent methyltransferases superfamily protein
Lba12g02399	AT4G34050	447	3e-161	CCoAOMT1	caffeoyl coenzyme A O-methyltransferase 1, S-adenosyl-L-methionine-dependent methyltransferases superfamily protein

## Sheet: CCR
Ortholog ID	Top hit Arabidopsis gene	Score	E value	Alias	Short description
Lba01g02097	AT1G15950	773	0	IRX4, ATCCR1, CCR1	IRREGULAR XYLEM 4, cinnamoyl coa reductase 1
Lba03g02532	AT1G15950	687	0	IRX4, ATCCR1, CCR1	IRREGULAR XYLEM 4, cinnamoyl coa reductase 1

## Sheet: CCRL
Ortholog ID	Top hit Arabidopsis gene	Score	E value	Alias	Short description
Lba06g01305	AT1G68540	773	0	TKPR2, CCRL6	tetraketide alpha-pyrone reductase 2, cinnamoyl coA reductase-like 6, NAD(P)-binding Rossmann-fold superfamily protein

## Sheet: F5H
Ortholog ID	Top hit Arabidopsis gene	Score	E value	Alias	Short description
Lba07g01241	AT4G36220	360	2e-119	CYP84A1, FAH1, F5H1	ferulic acid 5-hydroxylase 1
Lba10g00977	AT4G36220	309	1e-99	CYP84A1, FAH1, F5H1	ferulic acid 5-hydroxylase 1
Lba11g02200	AT4G36220	643	0	CYP84A1, FAH1, F5H1	ferulic acid 5-hydroxylase 1
Lba11g02205	AT4G36220	452	3e-157	CYP84A1, FAH1, F5H1	ferulic acid 5-hydroxylase 1
Lba12g01992	AT4G36220	710	0	CYP84A1, FAH1, F5H1	ferulic acid 5-hydroxylase 1

## Sheet: COMT
Ortholog ID	Top hit Arabidopsis gene	Score	E value	Alias	Short description
Lba01g00530	AT5G54160	392	3e-136	COMT1, ATOMT1	O-methyltransferase 1
Lba01g02990	AT5G54160	331	4e-112	COMT1, ATOMT1	O-methyltransferase 1
Lba03g01725	AT5G54160	563	0	COMT1, ATOMT1	O-methyltransferase 1
Lba04g02435	AT5G54160	224	1e-70	COMT1, ATOMT1	O-methyltransferase 1
Lba08g00143	AT5G54160	312	6e-105	COMT1, ATOMT1	O-methyltransferase 1
Lba10g01651	AT5G54160	70.5	2e-14	COMT1, ATOMT1	O-methyltransferase 1
Lba12g00677	AT5G54160	79	5e-18	COMT1, ATOMT1	O-methyltransferase 1
Lba12g00678	AT5G54160	253	8e-82	COMT1, ATOMT1	O-methyltransferase 1
Lba12g00682	AT5G54160	239	2e-76	COMT1, ATOMT1	O-methyltransferase 1
Lba12g01525	AT5G54160	72.4	1e-15	COMT1, ATOMT1	O-methyltransferase 1

[truncated: 2 more sheets: CAD, LAC]
