# Supplementary material for: Wolfberry genomes and the evolution of Lycium (Solanaceae)
Source: Commun Biol. 2021 Jun 3;4:671. doi: 10.1038/s42003-021-02152-8 (PMC8175696; doi:10.1038/s42003-021-02152-8)
Supplement: Supplementary file 15 — Supplementary Data 12 [file 42003_2021_2152_MOESM15_ESM.xlsx]

## Sheet: Sheet1
Supplementary Data 12. The expression levels of the tandem duplicated genes of CAD and LAC in the stem transcriptomes. The stem region 1 to 4 represent the apical to basal parts of the stems of L. barbarum.
Gene ID	Stem region 1	Stem region 1	Stem region 1	Stem region 2	Stem region 2	Stem region 2	Stem region 3	Stem region 3	Stem region 3	Stem region 4	Stem region 4	Stem region 4
Lba10g00241	0.85	1.03	0.62	0.95	0.83	0.4	0.96	0.4	0.4	0.25	0.72	0.33
Lba10g00242	0.14	0.14	0.53	0.05	0.24	0.1	0	0.15	0	0	0	0.05
Lba10g00243	0.69	0.83	0.87	2.58	0.85	1.48	1.46	1.04	2.19	2.1	2.47	1.49
Lba08g00798	27.11	12.27	12.86	0.22	2.49	0.94	1.72	1.2	0.42	0.32	0.42	0.53
Lba03g00591	0.59	88.27	282.65	854.17	687.12	674.94	281.31	423.53	756.79	355.63	620.62	114
Lba03g00593	2.22	1.75	3.68	0	0.02	0	0	0	0.03	0	0.03	0
Lba03g00602	7.34	46.17	46.33	5.48	18.97	13.87	5.6	10.1	12.54	2.71	4.22	1.4
Lba03g00607	6.35	13.96	8.68	0.42	1.1	1.06	0.64	0.85	0.43	0.16	0.34	0.3
Lba03g00608	0.17	2.47	1.78	3.26	3.86	4.1	1.83	3.29	4.11	0.56	1.5	2.63
Lba03g00791	1.35	61.58	67.88	64.33	88.99	97.99	36.84	82.75	59.16	33.85	43.05	33.56
Lba12g02055	5.15	9.61	8.36	0.84	0.2	0.36	0.33	0.42	0.68	0.39	0.37	0.03
Lba12g02056	9.37	24.86	18.15	14.81	4.45	6.9	3.46	3.62	11.68	8.34	7.83	1.88
