# Supplementary material for: Wolfberry genomes and the evolution of Lycium (Solanaceae)
Source: Commun Biol. 2021 Jun 3;4:671. doi: 10.1038/s42003-021-02152-8 (PMC8175696; doi:10.1038/s42003-021-02152-8)
Supplement: Supplementary file 16 — Supplementary Data 13 [file 42003_2021_2152_MOESM16_ESM.xlsx]

## Sheet: Sheet1
Gene ID	Name	ORF (bp)	Protein length (aa)	Type	Subfamily	Pseudogene
Lba01g02228	Lb_AP1.1	741	246	MIKCc	A
Lba10g01613	Lb_AP1.2	648	215	MIKCc	A
Lba12g00581	Lb_AP1.3	828	275	MIKCc	A
Lba03g02360	Lb_AP1.4	741	246	MIKCc	A
Lba07g01514	Lb_FLC.1	597	198	MIKCc	FLC
Lba07g01520	Lb_FLC.2	498	165	MIKCc	FLC
Lba07g01522	Lb_FLC.3	666	221	MIKCc	FLC
Lba12g02568	Lb_AP1.8	750	249	MIKCc	A
Lba05g02388	Lb_AP1.9	822	273	MIKCc	A
Lba01g01692	Lb_STK	696	231	MIKCc	C/D
Lba01g01562	Lb_PI.1	639	212	MIKCc	B_PI
Lba04g01347	Lb_PI.2	627	208	MIKCc	B_PI
Lba01g01275	Lb_TM3.1	636	211	MIKCc	SOC1
Lba01g00668	Lb_TM3.2	660	219	MIKCc	SOC1
Lba07g01384	Lb_TM3.3	660	219	MIKCc	SOC1
Lba06g02117	Lb_TM3.4	684	227	MIKCc	SOC1
Lba06g02116	Lb_TM3.5	267	88	MIKCc	SOC1
Lba06g02115	Lb_TM3.6	612	203	MIKCc	SOC1	V
Lba03g01366	Lb_TM3.7	543	180	MIKCc	SOC1	V
Lba05g00129	Lb_TM3.8	993	330	MIKCc	SOC1	V
Lba07g01522	Lb_TM3.9	666	221	MIKCc	SOC1
Lba06g01981	Lb_TM3.10	612	203	MIKCc	SOC1	V
Lba01g00905	Lb_ANR1.1	768	255	MIKCc	ANR1
Lba06g02993	Lb_ANR1.2	975	324	MIKCc	ANR1
Lba08g00986	Lb_ANR1.3	696	231	MIKCc	ANR1
Lba12g02230	Lb_ANR1.4	702	233	MIKCc	ANR1
Lba02g02242	Lb_ANR1.5	927	308	MIKCc	ANR1
Lba07g01571	Lb_ANR1.6	906	301	MIKCc	ANR1
Lba10g01612	Lb_AGL2.1	741	246	MIKCc	E
Lba12g02569	Lb_AGL2.2	741	246	MIKCc	E
Lba03g02361	Lb_AGL2.3	750	249	MIKCc	E
Lba05g02389	Lb_AGL2.4	723	240	MIKCc	E
Lba07g00968	Lb_AGL2.5	741	246	MIKCc	E
Lba02g02397	Lb_MS.1	1020	339	MIKC*	S
Lba10g00987	Lb_MS.2	1038	345	MIKC*	S
Lba07g01517	Lb_FLC.4	594	197	MIKCc	FLC
Lba07g00983	Lb_MS.3	447	148	MIKC*	S
Lba07g01518	Lb_FLC.5	684	227	MIKCc	FLC
Lba07g01519	Lb_FLC.6	651	216	MIKCc	FLC
Lba07g01523	Lb_FLC.7	615	204	MIKCc	FLC
Lba07g01514	Lb_FLC.8	597	198	MIKCc	FLC
Lba07g01515	Lb_FLC.9	711	236	MIKCc	FLC
Lba07g01520	Lb_MS.4	498	165	MIKC*	S
Lba10g00284	Lb_SVP.1	882	293	MIKCc	SVP
Lba02g02203	Lb_SVP.2	705	234	MIKCc	SVP
Lba06g02967	Lb_SVP.3	669	222	MIKCc	SVP
Lba06g02968	Lb_SVP.4	855	284	MIKCc	SVP
Lba12g01999	Lb_AP3.1	678	225	MIKCc	B-AP3
Lba02g02684	Lb_AP3.2	516	171	MIKCc	B-AP3
Lba12g01350	Lb_AG.1	822	273	MIKCc	C/D
Lba02g01441	Lb_AG.2	705	234	MIKCc	C/D
Lba11g00615	Lb_AG.3	759	252	MIKCc	C/D
Lba02g01749	Lb_Bs	819	272	MIKCc	Bs
Lba03g02447	Lb_MP.1	783	260	MIKC*	P	V
Lba06g00937	Lb_MP.2	1764	587	MIKC*	P
Lba05g01643	Lb_AGL9	726	241	MIKCc	E
Lba05g00613	Lb_ MS.7	1395	464	MIKC*	S	V
Lba08g01964	Lb_AGL15	684	227	MIKCc	AGL15
Lba08g00790	Lb_AGL12	594	197	MIKCc	AGL12
Lba06g02114	Lb_AGL6	723	240	MIKCc	AGL6
Lba01g00628	Lb_MA1	516	171	Type I	Mα
Lba12g00065	Lb_MA2	498	165	Type I	Mα
Lba12g00066	Lb_MA3	573	190	Type I	Mα
Lba02g01846	Lb_MA7	669	222	Type I	Mα
Lba02g00510	Lb_MA8	315	104	Type I	Mα
Lba02g00505	Lb_MA9	315	104	Type I	Mα
Lba03g02817	Lb_MA11	1932	643	Type I	Mα
Lba05g00082	Lb_MA18	528	175	Type I	Mα
Lba06g03041	Lb_MA19	690	229	Type I	Mα
Lba06g03038	Lb_MA20	639	212	Type I	Mα
Lba06g03040	Lb_MA21	669	222	Type I	Mα
Lba06g03039	Lb_MA22	657	218	Type I	Mα
Lba06g02010	Lb_MA23	444	147	Type I	Mα
Lba06g01675	Lb_MA24	477	158	Type I	Mα
Lba06g00067	Lb_MA25	618	205	Type I	Mα
Lba01g00634	Lb_MA27	429	142	Type I	Mα	V
Lba01g02859	Lb_MB1	1011	336	Type I	Mb
Lba06g02781	Lb_MB2	402	133	Type I	Mb
Lba11g01479	Lb_MB3	1113	370	Type I	Mb
Lba08g00555	Lb_MC1	960	319	Type I	Mγ
Lba10g00994	Lb_MC2	801	266	Type I	Mγ
Lba10g00993	Lb_MC3	231	77	Type I	Mγ
Lba10g00992	Lb_MC4	801	266	Type I	Mγ
Lba04g02154	Lb_MC5	552	183	Type I	Mγ
Lba04g02153	Lb_MC6	552	183	Type I	Mγ
Lba06g02436	Lb_MC7	1206	401	Type I	Mγ
Lba01g90001	Lb_TM8	525	174	Type II	TM8
