# Supplementary material for: Wolfberry genomes and the evolution of Lycium (Solanaceae)
Source: Commun Biol. 2021 Jun 3;4:671. doi: 10.1038/s42003-021-02152-8 (PMC8175696; doi:10.1038/s42003-021-02152-8)
Supplement: Supplementary file 17 — Supplementary Data 14 [file 42003_2021_2152_MOESM17_ESM.xlsx]

## Sheet: Gene ID
Supplementary Data 14. Putative genes for LBP biosynthesis in the Lycium genome and their expression levels. The rows with green color represent gene duplications in Lycium and the tandem duplicated genes of Lycium are marked by red color.
Family name	Gene name	Arabidopsis gene	Lycium gene
GT8	GAUT1	At3g61130	Lba01g00661 Lba06g02111
GT8	GAUT4	At5g47780	Lba10g02425
GT8	GAUT7	At2g38650	Lba08g01208
GT8	GATL3	At1g13250	─
GT14	GlcAT14A	At5g39990	Lba11g01831
GT14	GlcAT14B	At5g15050	Lba03g00538 Lba07g01317 Lba10g02072 Lba12g02713
GT14	GlcAT14C	At2g37585	─
GT29	GALT29A	At1g08280	Lba01g02635
GT31	GALT31A	At1g32930	Lba04g00011
GT31	KNS4/UPEX1	At1g33430	Lba08g00625
GT31	GALT1	At1g26810	Lba05g02486 Lba05g02488
GT31	GALT2	At4g21060	─
GT31	GALT3	At3g06440	Lba05g00385
GT31	GALT4	At1g27120	─
GT31	GALT5	At1g74800	─
GT31	GALT6	At5g62620	Lba03g02238 Lba05g01845
GT37	FUT1	At2g03220	Lba01g01427 Lba03g02439 Lba07g00921
GT37	FUT4	At2g15390	─
GT37	FUT6	At1g14080	─
GT47	ARAD1	At2g35100	Lba12g01065
GT47	ARAD2	At5g44930	─
GT47	XGD1	At5g33290	Lba04g01803
GT47	ExAD	At3g57630	Lba01g00749
GT77	RRA1	At1g75120	─
GT77	RRA2	At1g75110	─
GT77	RRA3	At1g19360	Lba02g02579
GT77	RGXT1	At4g01770	─
GT77	RGXT2	At4g01750	─
GT77	RGXT3	At1g56550	─
GT77	RGXT4/MGP4	At4g01220	Lba06g01982
GT77	XEG113	At2g35610	Lba04g00965
GT77	RAY1	At1g70630	─
GT92	GALS1	At2g33570	─
GT92	GALS2	At5g44670	Lba01g00510
GT92	GALS3	At4g20170	Lba12g00767
GT95	HPAT1	At5g25265	Lba04g01884
GT95	HPAT2	At2g25260	─
GT95	HPAT3	At5g13500	Lba06g00176 Lba06g00823
GT96	SGT1	At3g01720	Lba05g02026
GT106	RRT1	At5g15740	Lba01g02220 Lba03g02350 Lba07g00975
GT106	RRT2	At3g02250	─
GT106	RRT3	At2g03280	─
GT106	RRT4	At1g14020	Lba02g00433 Lba05g02477
DUF579	AGM1	At1g27930	Lba07g00742
DUF579	AGM2	At1g67330	Lba05g01631
GT8	QUA1/GAUT8	At3g25140	Lba01g02977 Lba09g00947
	QUA2/TSD2	At1g78240	Lba02g02121
	CGR3	At5g65810	Lba02g02313 Lba08g00994

## Sheet: Expression
GeneID	red1	red2	red3	red4	red5	black1	black2	black3	black4	blask5	yellow1	yellow2	yellow3	yellow4	yellow5	N11	N12	N13	N14	N15	N51	N52	N53	N54	N55	R	J	Y	F	Fruit_ave	Description	Pathway	GO Component	GO Function	GO Process	Blast nr	Swissprot_annot	TrEMBL_annot
Lba06g02111	0	0	0	0	0	0	0	0	0	0	0	0	0	0	0	0	0	0.0210414	0	0	0	0	0	0	0	0	0	0	0	0	Glycosyltransferase (AHRD V1 **-- B9IC41_POPTR); contains Interpro domain(s) IPR002495 Glycosyl transferase, family 8	ko00500//Starch and sucrose metabolism;ko00520//Amino sugar and nucleotide sugar metabolism;ko01110//Biosynthesis of secondary metabolites	GO:0043231//intracellular membrane-bounded organelle	GO:0016740//transferase activity	GO:0010394//homogalacturonan metabolic process	gi|460368024|ref|XP_004229870.1|/0/PREDICTED: polygalacturonate 4-alpha-galacturonosyltransferase-like [Solanum lycopersicum]	Q9LE59	M0ZG02
Lba01g00661	14.0869	10.1281	8.70245	6.94512	7.44124	18.8365	14.2042	14.535	19.2155	15.0512	11.3374	11.2222	11.3	10.1806	9.51052	0	0	0.682473	0	1.90025	0	0	4.8579	0	4.5271	10.5299	23.2872	16.5237	15.5445	9.46076	Glycosyltransferase (AHRD V1 **-- B9IC41_POPTR); contains Interpro domain(s) IPR002495 Glycosyl transferase, family 8	ko00500//Starch and sucrose metabolism;ko00520//Amino sugar and nucleotide sugar metabolism;ko01110//Biosynthesis of secondary metabolites	-	GO:0016740//transferase activity	-	gi|565349490|ref|XP_006341726.1|/0/PREDICTED: polygalacturonate 4-alpha-galacturonosyltransferase-like [Solanum tuberosum]	Q9LE59	M1AND6
Lba10g02425	44.9203	29.7049	30.7903	25.4919	30.0116	57.6619	33.3372	38.4598	39.0488	36.0739	45.792	36.8162	30.7512	31.4595	40.641	0	0	0	0	0	0	0	0	1.6223	0	43.9295	58.9196	54.8829	38.5521	32.1838	Glycosyltransferase (AHRD V1 **-- B9HBZ3_POPTR); contains Interpro domain(s) IPR002495 Glycosyl transferase, family 8	ko00500//Starch and sucrose metabolism;ko00520//Amino sugar and nucleotide sugar metabolism;ko01110//Biosynthesis of secondary metabolites	-	GO:0016740//transferase activity	-	gi|565367137|ref|XP_006350235.1|/0/PREDICTED: probable galacturonosyltransferase 4-like isoform X4 [Solanum tuberosum]	Q93ZX7	M1CLK3
Lba08g01208	12.4347	3.99502	5.28113	3.7329	4.70123	10.0298	5.57638	3.96786	5.71077	2.86041	6.87394	6.21283	5.91807	4.89035	4.32531	8.4801	7.7393	1.73521	12.5027	0.582933	2.04045	3.6205	3.25753	1.35731	1.72878	10.1202	17.3688	12.3471	14.8452	6.029	Glycosyl transferase family 8 (AHRD V1 **-- A2Q3W2_MEDTR); contains Interpro domain(s) IPR002495 Glycosyl transferase, family 8	ko00500//Starch and sucrose metabolism;ko00520//Amino sugar and nucleotide sugar metabolism;ko01110//Biosynthesis of secondary metabolites	-	-	-	gi|460407134|ref|XP_004249011.1|/0/PREDICTED: probable galacturonosyltransferase 7-like [Solanum lycopersicum]	Q9ZVI7	K4D1Q7
Lba11g01831	11.9831	9.80015	9.13218	8.49262	8.25863	23.7682	19.971	11.7013	19.282	13.9599	9.03296	9.68201	10.6257	8.97496	12.175	9.83333	2.16853	5.56733	5.60918	5.00402	0.6313	4.72351	8.25167	1.3825	0	24.4448	21.7263	12.7477	17.3744	9.53334	Beta-1,3-galactosyl-O-glycosyl-glycoprotein beta-1,6-N-acetylglucosaminyltransferase 7 (AHRD V1 *--* GCNT7_HUMAN); contains Interpro domain(s) IPR003406 Glycosyl transferase, family 14	-	GO:0043231//intracellular membrane-bounded organelle	GO:0035252//UDP-xylosyltransferase activity	-	gi|565350711|ref|XP_006342309.1|/0/PREDICTED: xylosyltransferase 1-like [Solanum tuberosum]	Q9EPI1	M1BIJ4
Lba03g00538	27.352	78.0497	79.7857	73.7593	58.7942	35.4526	102.889	105.82	83.7619	112.369	77.041	84.5164	71.6243	65.7979	46.8874	6.28084	5.38482	9.00719	11.1467	16.3367	6.10911	8.42612	15.3834	13.2551	34.4206	10.2315	24.1034	73.6314	49.926	63.5482	Beta-1-3-galactosyl-o-glycosyl-glycoprotein (AHRD V1 **-* B6Z261_WHEAT); contains Interpro domain(s) IPR003406 Glycosyl transferase, family 14	-	-	GO:0035252//UDP-xylosyltransferase activity	-	gi|565348066|ref|XP_006341039.1|/0/PREDICTED: xylosyltransferase 2-like [Solanum tuberosum]	Q5QQ56	M1AHN3
Lba07g01317	0	0	0	0	0	0	0	0	0	0	0	0	0	0	0	0.494447	1.64636	0.065114	0	0.0436325	0.322937	1.95767	0.661627	0	0	0	0	0	0	0	Beta-1,3-galactosyl-O-glycosyl-glycoprotein beta-1,6-N-acetylglucosaminyltransferase 7 (AHRD V1 **-- GCNT7_HUMAN); contains Interpro domain(s) IPR003406 Glycosyl transferase, family 14	-	-	GO:0008194//UDP-glycosyltransferase activity	-	gi|565390019|ref|XP_006360744.1|/0/PREDICTED: xylosyltransferase 1-like [Solanum tuberosum]	Q5QQ53	M1A1U5
Lba10g02072	6.94229	4.94626	4.51149	4.75531	4.0483	3.06271	2.78285	2.72228	2.05958	2.51114	4.89492	4.74901	4.94295	5.03327	4.63085	0.427757	0	0	0.703043	0.286058	0	0	0	0.33911	0.376457	9.41793	6.30262	5.56477	5.71537	5.04073	Beta-1-3-galactosyl-o-glycosyl-glycoprotein (AHRD V1 **-* B6Z261_WHEAT); contains Interpro domain(s) IPR003406 Glycosyl transferase, family 14	-	-	-	-	gi|565391353|ref|XP_006361387.1|/0/PREDICTED: xylosyltransferase 1-like [Solanum tuberosum]	Q5QQ56	M1CYM3
Lba12g02713	52.8624	25.6474	20.8993	18.5728	15.245	57.2204	50.7921	70.4163	65.7815	65.7208	42.2516	31.4412	27.8446	28.2836	29.1945	2.03941	13.5981	12.5217	21.6134	0	15.1663	9.69823	9.93295	19.1515	8.75282	38.1744	59.0738	39.4601	37.3933	26.6454	Beta-1,3-galactosyl-O-glycosyl-glycoprotein beta-1,6-N-acetylglucosaminyltransferase 4 (AHRD V1 *--* GCNT4_DANRE); contains Interpro domain(s) IPR003406 Glycosyl transferase, family 14	-	GO:0043231//intracellular membrane-bounded organelle	GO:0035252//UDP-xylosyltransferase activity	-	gi|565342727|ref|XP_006338492.1|/0/PREDICTED: xylosyltransferase 1-like [Solanum tuberosum]	Q5QQ53	M0ZLX2
Lba01g02635	16.8827	6.04191	4.44026	4.31502	3.0974	10.072	9.63185	3.47337	1.73403	2.78685	7.34852	5.23307	6.02992	7.62376	2.9877	2.73832	0	0	0	0.279771	0	0	10.5925	1.24001	0	13.7603	10.0771	8.66109	5.00028	6.95546	Alpha-2 3-sialyltransferase (AHRD V1 ***- Q702S2_TAKRU); contains Interpro domain(s) IPR012163 Sialyltransferase	-	-	GO:0016757//transferase activity, transferring glycosyl groups	GO:0043412//macromolecule modification	gi|565360979|ref|XP_006347240.1|/0/PREDICTED: CMP-N-acetylneuraminate-beta-galactosamide-alpha-2,3-sialyltransferase 2-like [Solanum tuberosum]	Q6KB58	M1AAK0
Lba04g00011	8.28615	1.46236	0.674109	0.697851	0.282933	11.722	6.18264	1.57589	0.641676	1.65621	2.20285	0.718643	0.480486	0.304049	0.456976	16.2297	11.1505	7.62894	4.88664	1.78437	10.1554	6.47268	4.1856	3.40152	1.69961	12.9251	15.9448	5.06552	4.45927	2.28068	Beta-1 3-galactosyltransferase 6 (AHRD V1 **** B6UBH3_MAIZE); contains Interpro domain(s) IPR002659 Glycosyl transferase, family 31	-	GO:0031224//intrinsic component of membrane;GO:0043231//intracellular membrane-bounded organelle	GO:0035250//UDP-galactosyltransferase activity	GO:0006464//cellular protein modification process	gi|565354197|ref|XP_006344003.1|/0/PREDICTED: LOW QUALITY PROTEIN: probable beta-1,3-galactosyltransferase 6-like [Solanum tuberosum]	Q9MAP8	B9RYW6
Lba08g00625	0	0	0	0	0	0.233088	6.05187	6.24168	0.0303361	0.191148	0	0	0	0	0	66.35	243.193	166.775	1.85522	3.70949	59.3907	598.59	512.113	3.18554	1.42462	0	0	0	0	0	Beta-1 3-galactosyltransferase 6 (AHRD V1 ***- B6UBH3_MAIZE); contains Interpro domain(s) IPR002659 Glycosyl transferase, family 31	-	GO:0031224//intrinsic component of membrane;GO:0043231//intracellular membrane-bounded organelle	GO:0035250//UDP-galactosyltransferase activity	GO:0006464//cellular protein modification process	gi|460410813|ref|XP_004250812.1|/0/PREDICTED: probable beta-1,3-galactosyltransferase 8-like [Solanum lycopersicum]	Q9C809	M1D676
Lba05g02486	12.6353	12.8426	10.1438	16.7361	10.749	24.7221	8.45541	2.70364	2.05012	1.68965	30.1534	10.0646	13.0211	14.2793	25.8022	11.9193	13.8291	12.5698	11.5004	8.61234	14.14	10.1576	9.1942	10.1484	7.31741	24.683	61.0802	31.3324	20.0994	12.6214	Beta-1 3-galactosyltransferase-like protein (AHRD V1 **** D8SVH6_SELML); contains Interpro domain(s) IPR002659 Glycosyl transferase, family 31	-	GO:0031224//intrinsic component of membrane;GO:0043231//intracellular membrane-bounded organelle	GO:0005488;GO:0035250//UDP-galactosyltransferase activity	GO:0033692//cellular polysaccharide biosynthetic process;GO:0006464//cellular protein modification process	gi|460386276|ref|XP_004238825.1|/0/PREDICTED: beta-1,3-galactosyltransferase 15-like [Solanum lycopersicum]	Q8L7F9	K4BWW8
Lba05g00385	6.64448	4.64759	4.14923	3.51136	2.24201	13.6635	6.93399	7.71739	5.4502	5.33533	7.45298	6.11317	4.97946	6.61079	4.00623	9.30328	7.31449	6.11966	5.06477	2.30059	6.65723	4.6654	6.0184	5.91884	2.998	9.67994	12.1049	8.88807	6.18146	4.23893	Beta 1 3 galactosyltransferase (AHRD V1 ***- B6TVN8_MAIZE); contains Interpro domain(s) IPR002659 Glycosyl transferase, family 31	-	GO:0016020//membrane	GO:0016757//transferase activity, transferring glycosyl groups	-	gi|565378555|ref|XP_006355721.1|/0/PREDICTED: probable beta-1,3-galactosyltransferase 16-like [Solanum tuberosum]	Q9ASW1	M1CL83
Lba03g02238	12.2465	8.09652	8.35398	12.6546	10.0808	23.4768	29.8575	17.7095	15.6981	16.1652	24.1694	10.0383	8.67103	9.23572	19.8609	12.5168	17.5866	12.8626	8.8124	8.58689	12.6243	9.62703	17.9335	8.45522	9.67188	10.2255	36.3519	25.6584	29.4527	10.2865	Beta-1 3-galactosyltransferase-like protein (AHRD V1 ***- D8RWA4_SELML); contains Interpro domain(s) IPR002659 Glycosyl transferase, family 31	-	GO:0031224//intrinsic component of membrane;GO:0043231//intracellular membrane-bounded organelle	GO:0005488;GO:0035250//UDP-galactosyltransferase activity	GO:0006464//cellular protein modification process	gi|565356240|ref|XP_006344976.1|/0/PREDICTED: probable beta-1,3-galactosyltransferase 19-like [Solanum tuberosum]	Q9LV16	M1CA62
Lba05g01845	19.1622	8.01901	11.2953	9.46448	12.5881	12.0511	9.06378	8.08324	9.31352	8.71459	18.4197	9.41298	10.1384	10.1178	11.6567	0	0	0	0	0	0	0	0	0	0	14.4276	28.7609	21.2765	19.1936	12.1058	Beta-1 3-galactosyltransferase-like protein (AHRD V1 ***- D8RWA4_SELML); contains Interpro domain(s) IPR002659 Glycosyl transferase, family 31	-	GO:0031224//intrinsic component of membrane;GO:0043231//intracellular membrane-bounded organelle	GO:0005488;GO:0035250//UDP-galactosyltransferase activity	GO:0006464//cellular protein modification process	gi|460386112|ref|XP_004238744.1|/0/PREDICTED: probable beta-1,3-galactosyltransferase 19-like [Solanum lycopersicum]	Q9LV16	K4BWJ4
Lba01g01427	0	0	0	0	0	0	0	0	0	0	0	0	0	0	0	0	0	0	0	0.0342357	0.205327	0.392723	0.104978	0.383594	0.651008	0	0	0	0	0	Fucosyltransferase 7 (AHRD V1 **** B6SRP0_MAIZE); contains Interpro domain(s) IPR004938 Xyloglucan fucosyltransferase	-	-	GO:0031127//alpha-(1,2)-fucosyltransferase activity	GO:0044085;GO:0070085//glycosylation	gi|460393352|ref|XP_004242273.1|/0/PREDICTED: galactoside 2-alpha-L-fucosyltransferase-like [Solanum lycopersicum]	Q9M5Q1	M0ZPU3
Lba12g01065	24.6638	23.4929	19.44	16.1977	18.1963	33.123	16.0913	13.8602	10.6509	14.4623	20.2786	20.0709	19.1258	15.2008	18.2497	17.2966	17.1792	18.1813	21.8646	13.7082	17.413	14.6194	18.9792	22.9651	18.5208	14.5104	29.5522	25.1186	21.3607	20.3981	Exostosin family protein-like protein (AHRD V1 **-- Q84SM6_ORYSJ); contains Interpro domain(s) IPR004263 Exostosin-like	-	GO:0043231//intracellular membrane-bounded organelle	-	GO:0000271//polysaccharide biosynthetic process;GO:0042546//cell wall biogenesis	gi|565398989|ref|XP_006365046.1|/0/PREDICTED: probable glycosyltransferase At5g11130-like [Solanum tuberosum]	Q6DBG8	M1AP20
Lba04g01803	0	0	0	0	0	0	0	0	0	0	0	0	0	0	0	0.83107	0.617692	0.370783	0	0.395037	0.355356	0.864749	1.26423	0.750803	0.511436	0	0	0	0	0	Exostosin-like (AHRD V1 ***- A4Q7M8_MEDTR); contains Interpro domain(s) IPR004263 Exostosin-like	ko00534//Glycosaminoglycan biosynthesis - heparan sulfate;ko01100//Metabolic pathways	GO:0031224//intrinsic component of membrane;GO:0043231//intracellular membrane-bounded organelle	GO:0008194//UDP-glycosyltransferase activity	GO:0010393;GO:0000271//polysaccharide biosynthetic process	gi|565373149|ref|XP_006353139.1|/0/PREDICTED: probable glycosyltransferase At3g42180-like [Solanum tuberosum]	Q3E9A4	M1BTL8
Lba01g00749	8.85262	11.6812	29.546	17.7502	29.1849	10.2276	5.62605	8.69051	14.947	8.1048	9.73078	14.3824	18.5759	20.4308	40.5523	0	0.68543	0.469933	0	0	2.44177	1.08026	0	0.88161	0	41.9234	8.98499	15.3771	15.0712	19.403	Exostosin-like glycosyltransferase (AHRD V1 **-- A8J984_CHLRE); contains Interpro domain(s) IPR004263 Exostosin-like	-	-	-	-	gi|565365719|ref|XP_006349551.1|/0/PREDICTED: uncharacterized protein LOC102592127 [Solanum tuberosum]	Q10SX7	M1BR39
Lba02g02579	67.7411	43.4816	30.2381	26.1176	26.6969	84.1951	77.1195	84.5543	67.6283	78.3804	47.0543	42.7346	37.0958	30.6139	26.8909	26.235	27.5767	29.8193	19.9462	22.8089	29.516	23.6519	30.8605	34.8096	23.8263	66.0358	52.0092	45.1575	48.9349	38.8551	Glycosyltransferase family 77 protein (AHRD V1 ***- C1N277_MICPS); contains Interpro domain(s) IPR003388 Reticulon	-	GO:0043231//intracellular membrane-bounded organelle	-	GO:0048468//cell development	gi|565349893|ref|XP_006341913.1|/0/PREDICTED: UDP-D-xylose:L-fucose alpha-1,3-D-xylosyltransferase 1-like isoform X1 [Solanum tuberosum]	Q9ZSJ0	M1A2F8
Lba06g01982	8.10213	7.18168	7.32806	7.90749	5.87577	17.2905	13.277	9.62785	5.26423	8.9684	6.88597	10.7679	10.0817	10.337	9.00445	7.08214	6.08557	5.40738	10.0227	2.81068	9.13306	4.96639	6.50846	9.38369	5.02184	5.61745	8.21013	13.2662	7.85047	7.27903	1 3-alpha-D-xylosyltransferase (AHRD V1 **-* Q9ZSJ2_ARATH); contains Interpro domain(s) IPR003388 Reticulon	-	GO:0043231//intracellular membrane-bounded organelle	GO:0016763//transferase activity, transferring pentosyl groups	GO:0010396;GO:0003006//developmental process involved in reproduction	gi|565345125|ref|XP_006339649.1|/0/PREDICTED: UDP-D-xylose:L-fucose alpha-1,3-D-xylosyltransferase MGP4-like [Solanum tuberosum]	Q9M146	M0ZGC9
Lba04g00965	33.4434	31.2718	28.8889	24.3777	29.2467	29.051	22.7079	18.786	16.5593	13.4274	29.6651	24.4593	24.1456	26.7608	31.8226	24.1565	17.8339	16.5453	27.3602	12.8267	13.8409	13.8325	13.8039	24.6707	22.1083	37.2983	41.0206	31.3346	45.9082	29.4457	Glycosyltransferase-like protein (AHRD V1 ***- D8SY69_SELML); contains Interpro domain(s) IPR003388 Reticulon	-	GO:0043231//intracellular membrane-bounded organelle	GO:0016763//transferase activity, transferring pentosyl groups	GO:0006464//cellular protein modification process;GO:0048468//cell development;GO:0009832//plant-type cell wall biogenesis	gi|460400999|ref|XP_004246017.1|/0/PREDICTED: uncharacterized protein LOC101254412 [Solanum lycopersicum]	Q9FXA7	K4CMQ1
Lba01g00510	77.0522	56.9374	31.1886	28.9585	20.088	81.0164	61.4909	154.912	84.0074	95.8132	64.7886	68.6315	56.4065	65.9396	38.1258	18.9651	18.4923	23.6713	31.0163	42.4546	24.5992	21.4194	33.1546	46.5752	63.75	112.181	60.6695	66.2272	104.319	42.8449	Novel protein (AHRD V1 *-*- B8JM89_DANRE); contains Interpro domain(s) IPR008166 Protein of unknown function DUF23	-	GO:0043231//intracellular membrane-bounded organelle	-	GO:0044085	gi|565372053|ref|XP_006352613.1|/0/PREDICTED: uncharacterized protein LOC102598072 [Solanum tuberosum]	-	M1ASP3
Lba12g00767	3.42588	1.67258	0.83659	1.39042	0.735038	10.5788	11.3404	14.934	10.6044	16.9854	2.97317	1.72573	1.72869	2.59744	2.69914	4.44192	6.98833	8.01065	8.48656	50.4414	3.40274	2.98765	5.32797	9.72711	48.5943	12.271	8.71614	3.46751	102.303	1.6121	Unknown Protein (AHRD V1); contains Interpro domain(s) IPR008166 Protein of unknown function DUF23	-	GO:0044424	-	-	gi|565398516|ref|XP_006364820.1|/0/PREDICTED: uncharacterized protein LOC102595515 [Solanum tuberosum]	-	M1B2A7
Lba04g01884	154.049	151.294	129.562	162.651	146.477	162.215	136.813	170.212	110.481	123.861	139.058	103.42	98.1937	113.925	114.878	89.7744	73.3789	75.5837	77.7527	49.1212	67.2604	74.9622	85.2988	174.466	74.6157	140.75	108.15	133.026	90.3203	148.807	Os04g0226400 protein (Fragment) (AHRD V1 *-*- C7J118_ORYSJ)	-	GO:0044437;GO:0016020//membrane	-	-	gi|565357625|ref|XP_006345640.1|/0/PREDICTED: uncharacterized protein LOC102578961 [Solanum tuberosum]	-	M1B9S7
Lba06g00176	4.67162	11.9062	8.77238	8.22936	5.66799	7.14195	3.95731	2.9018	2.55279	2.94798	4.20101	11.6103	7.27351	5.31716	3.0117	0	0	0	0	0.59522	0	0	0	0	0	3.40617	2.99759	6.93647	5.53443	7.84951	Os04g0226400 protein (Fragment) (AHRD V1 *-*- C7J118_ORYSJ)	-	GO:0043231//intracellular membrane-bounded organelle	-	-	gi|565357852|ref|XP_006345744.1|/0/PREDICTED: uncharacterized protein LOC102596193 [Solanum tuberosum]	-	M1AYW7
Lba06g00823	18.6528	14.0303	12.5277	14.7091	14.1709	32.8366	18.6388	19.2672	19.2843	33.3472	17.4885	11.2525	11.7731	14.1514	15.7414	15.8375	12.0117	11.0115	11.4039	8.8645	12.314	8.32415	10.9232	14.2977	9.59072	19.0735	29.7616	25.3178	17.2278	14.8182	Os04g0226400 protein (Fragment) (AHRD V1 *-*- C7J118_ORYSJ)	-	-	-	-	gi|460410979|ref|XP_004250892.1|/0/PREDICTED: uncharacterized protein LOC101260693 [Solanum lycopersicum]	-	W9SJ16
Lba05g02026	16.0781	15.106	24.444	15.7183	21.5249	12.892	9.74427	10.4415	13.131	12.0776	11.9508	13.4506	16.7867	13.8411	20.9995	0	0	0	0	0	0	1.00261	0	0	0	18.323	21.7308	18.29	20.0109	18.5743	Homology to unknown gene (Fragment) (AHRD V1 *-*- Q00Y41_OSTTA)	-	-	-	-	gi|565354650|ref|XP_006344223.1|/0/PREDICTED: uncharacterized protein LOC102606280 [Solanum tuberosum]	P08452	M1D071
Lba01g02220	35.2288	10.1784	10.7558	15.6028	11.1166	57.9248	11.1266	14.8021	10.3112	9.47525	24.541	13.7278	14.3046	19.2903	18.6496	54.2535	56.7611	23.7646	18.4299	17.8999	37.8811	41.2183	34.8365	14.2462	8.93444	52.0676	69.9232	42.0473	59.1578	16.5765	Os03g0169000 protein (Fragment) (AHRD V1 ***- Q0DUS7_ORYSJ); contains Interpro domain(s) IPR004348 Protein of unknown function DUF246, plant	-	-	-	-	gi|565356480|ref|XP_006345092.1|/0/PREDICTED: uncharacterized protein At1g04910-like [Solanum tuberosum]	Q8W486	M1CAF3
Lba03g02350	17.0228	5.69032	8.72794	8.8533	9.36268	51.2378	14.2047	5.39942	5.25815	6.77614	10.7015	10.7663	10.3005	8.27317	10.4494	13.464	17.2766	10.0775	8.67491	5.06588	14.4583	14.7558	43.2861	13.6612	9.34555	9.03993	31.8555	16.8313	20.0122	9.93141	Os03g0169000 protein (Fragment) (AHRD V1 ***- Q0DUS7_ORYSJ); contains Interpro domain(s) IPR004348 Protein of unknown function DUF246, plant	-	GO:0033177//proton-transporting two-sector ATPase complex, proton-transporting domain	GO:0015077//monovalent inorganic cation transmembrane transporter activity	GO:0006754//ATP biosynthetic process	gi|460392017|ref|XP_004241614.1|/0/PREDICTED: uncharacterized protein At1g04910-like [Solanum lycopersicum]	Q8W486	K4C8B1
Lba07g00975	28.7199	2.65922	2.50638	1.41088	0.624749	25.0069	10.6362	8.05352	10.3882	5.28899	10.835	5.54771	4.76381	2.56876	0.922213	3.00233	5.16916	1.41225	2.95212	1.55985	2.72222	2.89495	3.77962	4.15306	2.42133	17.9653	36.3898	19.5431	20.7795	7.18423	Os03g0169000 protein (Fragment) (AHRD V1 ***- Q0DUS7_ORYSJ); contains Interpro domain(s) IPR004348 Protein of unknown function DUF246, plant	-	-	-	-	gi|565385586|ref|XP_006358681.1|/0/PREDICTED: uncharacterized protein At1g04910-like [Solanum tuberosum]	Q8W486	M0ZQT8
Lba02g00433	4.20951	2.50292	2.50809	2.04078	1.81442	5.25064	2.86287	3.44081	2.03737	3.05957	4.6856	4.08976	3.80053	4.89665	2.74445	2.69747	4.17507	3.07418	2.10671	1.19077	0.848157	5.42643	4.2118	1.14946	0.601407	4.64076	5.11226	4.35522	5.77689	2.61514	Os03g0169000 protein (Fragment) (AHRD V1 ***- Q0DUS7_ORYSJ); contains Interpro domain(s) IPR004348 Protein of unknown function DUF246, plant	-	-	GO:0016740//transferase activity	-	gi|460365902|ref|XP_004228834.1|/0/PREDICTED: uncharacterized protein At1g04910-like [Solanum lycopersicum]	Q8W486	K4BY35
Lba05g02477	0	0	0	0	0	0	0	0	0	0	0	0	0	0	0	0	0	0	0	0	0	0	0	0	0	0	0	0	0	0	Os03g0169000 protein (Fragment) (AHRD V1 ***- Q0DUS7_ORYSJ); contains Interpro domain(s) IPR004348 Protein of unknown function DUF246, plant	-	GO:0009536//plastid	GO:0016740//transferase activity	-	gi|565364076|ref|XP_006348753.1|/0/PREDICTED: uncharacterized protein At1g04910-like [Solanum tuberosum]	Q8W486	K4BY35
Lba07g00742	0	0	0	0	0	0	0	0	0	0	0	0	0	0	0	0	0	0.0906507	24.1522	22.3071	0.0966496	0.391426	0.0325409	0.0952301	0.219977	0	0	0	0	0	Expressed protein (Fragment) (AHRD V1 *-*- B3VV43_POPTN); contains Interpro domain(s) IPR006514 Protein of unknown function DUF579, plant	-	GO:0043231//intracellular membrane-bounded organelle	-	-	gi|460394959|ref|XP_004243057.1|/1.66583e-157/PREDICTED: glucuronoxylan 4-O-methyltransferase 1-like [Solanum lycopersicum]	Q6NMK1	M1CXS7
Lba05g01631	14.1376	1.19411	1.09526	1.6372	2.24028	44.0412	71.3544	3.51361	2.82744	4.5726	0.923643	1.33554	1.91483	2.82016	4.77724	0.712866	0.372219	0.878038	12.1818	14.0693	1.31359	1.09997	1.04624	0.404819	2.46281	16.1978	10.3676	0.900295	14.8852	4.06089	Expressed protein (Fragment) (AHRD V1 *-*- B3VV43_POPTN); contains Interpro domain(s) IPR006514 Protein of unknown function DUF579, plant	-	GO:0043231//intracellular membrane-bounded organelle	-	-	gi|565371191|ref|XP_006352193.1|/0/PREDICTED: glucuronoxylan 4-O-methyltransferase 2-like [Solanum tuberosum]	Q6NMK1	M1D7Y3
Lba01g02977	73.5782	97.9044	74.5055	48.7166	41.8438	152.444	66.3043	53.6535	36.9834	45.5277	88.1259	103.82	85.7902	51.1815	51.5591	26.2074	34.8703	53.0172	67.9383	12.7046	45.4814	6.99407	61.929	36.6256	23.645	39.5541	98.0891	116.866	39.635	67.3097	Glycosyltransferase (AHRD V1 **-- B9NC17_POPTR); contains Interpro domain(s) IPR002495 Glycosyl transferase, family 8	ko00500//Starch and sucrose metabolism;ko00520//Amino sugar and nucleotide sugar metabolism;ko01110//Biosynthesis of secondary metabolites	GO:0043231//intracellular membrane-bounded organelle	GO:0008194//UDP-glycosyltransferase activity	GO:0010394//homogalacturonan metabolic process;GO:0000271//polysaccharide biosynthetic process	gi|565372195|ref|XP_006352682.1|/0/PREDICTED: galacturonosyltransferase 8-like [Solanum tuberosum]	Q9LSG3	M1BS80
Lba02g02121	61.4015	42.3421	43.2133	43.2068	42.6505	68.2389	27.6112	41.2887	87.3979	73.6843	27.9513	29.8129	34.6155	30.336	60.4417	0	2.28009	10.2536	8.0767	0	0	1.80622	2.65145	6.20707	0	27.6634	50.2841	37.4957	52.4168	46.5628	Dehydration-responsive protein-like (AHRD V1 **-- Q653G1_ORYSJ); contains Interpro domain(s) IPR004159 Protein of unknown function DUF248, methyltransferase putative	-	GO:0043231//intracellular membrane-bounded organelle	GO:0016741	GO:0010394//homogalacturonan metabolic process;GO:0009725//response to hormone;GO:0022622//root system development	gi|565404626|ref|XP_006367734.1|/0/PREDICTED: probable pectin methyltransferase QUA2-like [Solanum tuberosum]	Q9C9Q8	M1D402
Lba02g02313	4.1071	2.65247	1.67474	1.87756	1.16032	8.84457	7.67229	10.1263	9.6912	12.2477	4.41503	3.86397	3.95896	3.93471	2.66564	0	0.691893	1.17265	2.38162	0	1.35478	2.81492	0.841635	0.390296	0.980499	4.40632	2.51586	4.24509	3.78754	2.29444	Unknown Protein (AHRD V1)	-	GO:0009534//chloroplast thylakoid;GO:0016020//membrane;GO:0044437	-	-	gi|565380898|ref|XP_006356828.1|/0/PREDICTED: uncharacterized protein At3g49720-like [Solanum tuberosum]	Q9M2Y6	M1A1I0
Lba08g00994	18.416	17.1409	15.6313	14.7607	15.2708	0	0	0	0	0	13.1974	15.1021	15.1074	20.2579	18.736	2.89219	1.47218	1.61481	5.57206	2.17101	6.60411	4.2517	4.07187	9.24616	4.85734	8.71438	18.6837	20.4231	14.4146	16.2439	Unknown Protein (AHRD V1)	-	GO:0044431//Golgi apparatus part;GO:0009534//chloroplast thylakoid;GO:0016020//membrane;GO:0044437	-	GO:0010393	gi|460406674|ref|XP_004248786.1|/0/PREDICTED: uncharacterized protein At3g49720-like [Solanum lycopersicum]	Q9M2Y6	K4D055
