# Supplementary material for: Wolfberry genomes and the evolution of Lycium (Solanaceae)
Source: Commun Biol. 2021 Jun 3;4:671. doi: 10.1038/s42003-021-02152-8 (PMC8175696; doi:10.1038/s42003-021-02152-8)
Supplement: Supplementary file 18 — Supplementary Data 15 [file 42003_2021_2152_MOESM18_ESM.xlsx]

## Sheet: Sheet1
Supplementary Data 15. Number of putative pectin biosynthetic genes in Lycium and other Solanaceae genomes.
Family name	Gene name	Arabidopsis	L. barbarum	C. annuum cv. CM334	C. annuum L. (Zunla-1)	P. inflata	P. axillaris	Potato	Eggplant	Tomato
GT8	GAUT1	At3g61130	2	2	2	2	2	2	2	2
GT8	GAUT2	At2g46480	0	0	0	0	0	0	0	0
GT8	GAUT3	At4g38270	0	1	1	1	1	1	0	1
GT8	GAUT4	At5g47780	1	1	1	1	1	1	0	1
GT8	GAUT5	At2g30575	0	0	1	0	0	0	0	0
GT8	GAUT6	At1g06780	2	2	2	2	2	2	1	2
GT8	GAUT7	At2g38650	1	1	1	1	1	0	0	1
GT8	GATL3	At1g13250	0	1	1	1	1	1	1	1
GT8	GATL4	At3g06260	3	3	3	5	4	2	2	3
GT14	GlcAT14A	At5g39990	1	1	1	1	1	1	1	1
GT14	GlcAT14B	At5g15050	4	5	5	3	4	5	5	4
GT14	GlcAT14C	At2g37585	0	1	1	1	1	2	0	2
GT29	GALT29A	At1g08280	1	1	1	2	1	1	1	1
GT31	GALT31A	At1g32930	1	1	1	0	0	0	0	1
GT31	KNS4/UPEX1	At1g33430	1	1	1	1	1	1	0	1
GT31	GALT1	At1g26810	2	1	1	2	2	1	1	1
GT31	GALT2	At4g21060	0	1	1	1	1	0	1	2
GT31	GALT3	At3g06440	1	1	1	1	1	1	1	1
GT31	GALT4	At1g27120	0	0	0	0	0	0	0	0
GT31	GALT5	At1g74800	0	0	1	0	0	0	0	0
GT31	GALT6	At5g62620	2	4	3	3	3	3	2	3
GT37	FUT1	At2g03220	3	2	3	2	4	2	3	3
GT37	FUT4	At2g15390	0	0	0	0	0	0	0	0
GT37	FUT6	At1g14080	0	0	0	0	0	0	0	0
GT47	ARAD1	At2g35100	1	1	1	2	2	1	0	1
GT47	ARAD2	At5g44930	0	0	0	0	0	0	0	0
GT47	XGD1	At5g33290	1	0	0	0	0	0	0	1
GT47	ExAD	At3g57630	1	1	1	1	1	1	1	1
GT77	RRA1	At1g75120	0	0	0	0	0	0	0	0
GT77	RRA2	At1g75110	0	0	0	3	1	1	1	0
GT77	RRA3	At1g19360	1	2	2	2	2	2	0	2
GT77	RGXT1	At4g01770	0	0	0	0	0	0	0	0
GT77	RGXT2	At4g01750	0	0	0	0	0	0	0	0
GT77	RGXT3	At1g56550	0	0	0	0	0	0	0	0
GT77	RGXT4/MGP4	At4g01220	1	1	1	1	1	1	0	1
GT77	XEG113	At2g35610	1	1	1	1	1	0	1	1
GT77	RAY1	At1g70630	0	1	1	1	1	0	1	1
GT92	GALS1	At2g33570	0	1	1	1	1	1	1	1
GT92	GALS2	At5g44670	1	3	2	1	1	1	1	1
GT92	GALS3	At4g20170	1	1	1	0	0	1	1	2
GT95	HPAT1	At5g25265	1	1	1	1	1	1	1	1
GT95	HPAT2	At2g25260	0	0	0	0	0	0	0	0
GT95	HPAT3	At5g13500	2	1	2	2	2	2	2	3
GT96	SGT1	At3g01720	1	1	1	1	1	1	1	1
GT106	RRT1	At5g15740	3	2	2	3	3	3	2	3
GT106	RRT2	At3g02250	0	0	0	0	0	0	0	0
GT106	RRT3	At2g03280	0	0	0	0	0	0	0	0
GT106	RRT4	At1g14020	2	2	2	2	2	1	2	2
DUF579	AGM1	At1g27930	1	2	2	2	2	1	2	1
DUF579	AGM2	At1g67330	1	2	2	0	0	1	0	1
GT8	QUA1/GAUT8	At3g25140	2	1	2	4	2	2	1	2
	QUA2/TSD2	At1g78240	1	1	1	1	1	1	0	1
	QUA3	At4g00740	1	1	1	1	1	1	1	1
	CGR3	At5g65810	2	2	2	3	3	1	1	2
