# Supplementary material for: Wolfberry genomes and the evolution of Lycium (Solanaceae)
Source: Commun Biol. 2021 Jun 3;4:671. doi: 10.1038/s42003-021-02152-8 (PMC8175696; doi:10.1038/s42003-021-02152-8)
Supplement: Supplementary file 19 — Supplementary Data 16 [file 42003_2021_2152_MOESM19_ESM.xlsx]

## Sheet: Gene ID
Supplementary Data 16. Genes involved in biosynthesis of nucleotide sugars that supply pectin biosynthesis. The rows with green color represent gene duplications in Lycium and the tandem duplicated genes of Lycium are marked by red color.
Gene/family name	Arabidopsis	L. barbarum
CWINV1	AT3G13790	Lba03g03023
SWEET17	AT4G15920	Lba06g02490 Lba06g02491
STP4	AT3G19930	─
SUC2	AT1G22710	Lba02g01674 Lba02g02269
SUS4	AT3G43190	Lba11g01435 Lba11g01436 Lba04g02898
CINV1	AT1G35580	─
UGP1	AT3G03250	Lba06g01527
UGP2	AT5G17310	Lba05g00298
VTC1	AT2G39770	Lba01g01132 Lba08g00823 Lba03g00655
UGE1	AT1G12780	Lba04g00315
UGD1	AT1G26570	─
GMD1	AT5G66280	─
GMD2	AT3G51160	Lba03g02669 Lba12g01965
GME	AT5G28840	Lba06g01747 Lba09g00248
UXS3	AT5G59290	Lba05g00231
		Lba06g00684
RHM1/ROL1	AT1G78570	Lba11g00503 Lba01g00203 Lba04g01150
RGP1	AT3G02230	Lba12g00582 Lba12g02573 Lba11g01950
GGLT1/GONST3	AT1G76340	Lba03g02029 Lba01g02378
GFT1/GONST4	AT5G19980	Lba09g01546 Lba01g01020
UAfT2	AT5G11230	─
UXT1	AT2G28315	Lba08g00459 Lba06g00088
UUAT1	AT5G04160	Lba10g01924 Lba08g02043
		Lba08g01968
UTR1	AT2G02810	─
UTR3	AT1G14360	Lba02g00454 Lba05g01909
URGT1	AT1G76670	─
UXE1	AT1G30620	Lba12g01159 Lba11g01328 Lba02g01431
UXE3	AT2G34850	─
GAE6	AT3G23820	Lba07g01965 Lba09g00159 Lba05g00973
*ld022167
