# Supplementary material for: Wolfberry genomes and the evolution of Lycium (Solanaceae)
Source: Commun Biol. 2021 Jun 3;4:671. doi: 10.1038/s42003-021-02152-8 (PMC8175696; doi:10.1038/s42003-021-02152-8)
Supplement: Supplementary file 20 — Supplementary Data 17 [file 42003_2021_2152_MOESM20_ESM.xlsx]

## Sheet: All pathway genes
Supplementary Data 17a. Numbers of genes involved in biosynthesis of nucleotide sugars that supply pectin biosynthesis in Lycium and other Solanaceae genomes.
Gene/family name	Arabidopsis	L. barbarum	C. annuum cv. CM334	C. annuum L. (Zunla-1)	P. inflata	P. axillaris	Potato	Eggplant	Tomato
CWINV1	AT3G13790	1	2	2	3	1	1	1	1
SWEET17	AT4G15920	2	2	3	3	3	3	1	3
SWEET1-17		37	31	32	47	42	29	28	32
STP4	AT3G19930	0	0	0	0	0	0	0	0
STP1-14		25	22	21	26	25	25	18	21
SUC2	AT1G22710	1	1	1	3	3	1	1	1
SUC1-9		3	4	4	5	5	2	2	4
SUS4	AT3G43190	3	2	2	4	3	2	3	3
SUS1-6		6	5	5	7	6	6	6	6
CINV1	AT1G35580	0	0	0	0	0	0	0	0
CINV whole family		10	6	7	11	10	8	8	10
UGP1	AT3G03250	1	0	1	0	0	0	0	2
UGP2	AT5G17310	1	2	2	2	3	1	2	1
VTC1	AT2G39770	3	2	2	4	3	3	4	3
UGE1	AT1G12780	1	1	1	1	1	1	1	1
UGE1-5		3	3	3	3	3	3	2	3
UGD1	AT1G26570	0	0	0	0	0	0	0	0
UGD1-4		5	7	7	4	4	5	7	5
GMD1	AT5G66280	0	3	1	6	2	1	1	1
GMD2		2	0	1	0	0	1	0	1
GME	AT5G28840	2	2	2	2	2	2	2	2
UXS3	AT5G59290	0	1	0	0	0	0	0	0
UXS1-6		10	9	7	9	9	10	6	11
UER1	AT1G63000	1	1	1	1	1	1	1	1
RHM1/ROL1	AT1G78570	3	3	3	3	3	3	3	3
RGP1	AT3G02230	3	4	4	3	3	3	3	6
RGP1-5		10	6	7	11	11	8	7	8
GGLT1/GONST3	AT1G76340	2	2	3	2	2	2	2	2
GFT1/GONST4	AT5G19980	2	2	1	1	1	0	1	1
UAfT2	AT5G11230	0	0	0	0	0	0	0	0
UAfT1-4		4	3	5	4	3	4	3	3
UXT1	AT2G28315	2	2	2	2	1	2	1	1
UUAT1	AT5G04160	3	3	3	3	3	3	3	3
UTR1	AT2G02810	0	0	0	0	0	0	0	0
UTR3	AT1G14360	2	2	2	2	2	2	2	2
URGT1	AT1G76670	1	1	1	1	1	1	0	1
URGT1-6		4	4	4	4	4	3	2	3
UXE1	AT1G30620	4	3	4	4	3	3	4	4
UXE3	AT2G34850	0	0	0	0	0	0	0	0
GAE6	AT3G23820	3	2	2	2	2	3	1	2
GAE1-6		10	9	9	11	10	10	9	9

## Sheet: SWEET family
Supplementary Data 17b. The whole family genes of SWEET in Lycium genomes. The seven sets of tandem duplications were marked by different colors.
Lba01g01386 Lba01g02326 Lba03g01569 Lba03g01867 Lba03g02298 Lba04g00072 Lba05g01670 Lba09g02373 Lba09g02469 Lba11g00504 Lba11g01657 Lba11g01662 Lba11g02562 Lba12g01331	Lba01g01503 Lba01g01505	Lba01g02443 Lba01g02445 Lba01g02447	Lba02g01815 Lba02g01816 Lba02g01817 Lba02g01818	Lba03g01821 Lba03g01822 Lba03g01823 Lba03g01824 Lba03g01825 Lba03g01826 Lba03g01828	Lba06g02490 Lba06g02491	Lba07g01305 Lba07g01306	Lba09g00851 Lba09g00853 Lba09g00854
