# Supplementary material for: Wolfberry genomes and the evolution of Lycium (Solanaceae)
Source: Commun Biol. 2021 Jun 3;4:671. doi: 10.1038/s42003-021-02152-8 (PMC8175696; doi:10.1038/s42003-021-02152-8)
Supplement: Supplementary file 21 — Supplementary Data 18 [file 42003_2021_2152_MOESM21_ESM.txt]

#NEXUS
BEGIN TREES;

	UTREE 1 = ((((((((((((Solanum_lycopersicum:7.328, Solanum_tuberosum:7.328) [&95%={ 5.32276,9.33511}]:8.8624, Solanum_melongena:16.1904) [&95%={ 12.0413,20.6989}]:5.0623, Capsicum_annuum:21.2527) [&95%={ 16.619,26.0685}]:4.6801, (Lycium_ruthenicum:7.218, Lycium_barbarum:7.218) [&95%={ 4.22194,11.5146}]:18.7148) [&95%={ 21.0571,30.8374}]:8.2382, Nicotiana_tabacum:34.171) [&95%={ 29.5272,37.4712}]:6.2984, (Petunia_inflata:5.7035, Petunia_axillaris:5.7035) [&95%={ 3.3326,9.34436}]:34.7659) [&95%={ 39.9967,40.995}]:28.2901, (Ipomoea_nil:35.8908, Cuscuta_australis:35.8908) [&95%={ 25.3654,47.4253}]:32.8686) [&95%={ 59.1986,76.5611}]:14.0012, Coffea_arabica:82.7606) [&95%={ 74.9266,87.8359}]:4.6481, (Sesamum_indicum:44.315, Antirrhinum_majus:44.315) [&95%={ 28.5486,63.2119}]:43.0937) [&95%={ 79.9003,91.3307}]:15.1073, Helianthus_annuus:102.5159) [&95%={ 93.757,111.398}]:14.8879, (Vitis_vinifera:108.5862, Arabidopsis_thaliana:108.5862) [&95%={ 98.0644,117.403}]:8.8176) [&95%={ 110.239,123.941}]:42.9338, (Phalaenopsis_equestris:123.7625, Oryza_sativa:123.7625) [&95%={ 91.057,161.288}]:36.5751) [&95%={ 148.139,172.884}];

END;
