# Supplementary material for: Wolfberry genomes and the evolution of Lycium (Solanaceae)
Source: Commun Biol. 2021 Jun 3;4:671. doi: 10.1038/s42003-021-02152-8 (PMC8175696; doi:10.1038/s42003-021-02152-8)
Supplement: Supplementary file 22 — Supplementary Data 19 [file 42003_2021_2152_MOESM22_ESM.zip]

Archive with 14 entries (13 files):
- data/
- __MACOSX/._data
- data/Lycium2Solanum.rbh.paml.txt
- __MACOSX/data/._Lycium2Solanum.rbh.paml.txt
- data/Lycium2Petunia.rbh.paml.txt
- __MACOSX/data/._Lycium2Petunia.rbh.paml.txt
- data/Lycium_barbarum.cds.blast.tsv.mcl.ks_anchors.tsv
- __MACOSX/data/._Lycium_barbarum.cds.blast.tsv.mcl.ks_anchors.tsv
- data/Ipomoea2Lycium.rbh.paml.txt
- __MACOSX/data/._Ipomoea2Lycium.rbh.paml.txt
- data/Lycium2Nicotiana.rbh.paml.txt
- __MACOSX/data/._Lycium2Nicotiana.rbh.paml.txt
- data/Coffea2Lycium.rbh.paml.txt
- __MACOSX/data/._Coffea2Lycium.rbh.paml.txt
