# Supplementary material for: Wolfberry genomes and the evolution of Lycium (Solanaceae)
Source: Commun Biol. 2021 Jun 3;4:671. doi: 10.1038/s42003-021-02152-8 (PMC8175696; doi:10.1038/s42003-021-02152-8)
Supplement: Supplementary file 22 — Supplementary Data 19 [file 42003_2021_2152_MOESM22_ESM.zip › data/Lycium2Solanum.rbh.paml.txt]

gene1	gene2	aln_len	t	S	N	omega	dN	dS
Lycium|Lba01G000006	Solanum|Solyc08g045780.2.1	1377	0.4275	314.8	1062.2	0.2655	0.0873	0.3288
Lycium|Lba01G000091	Solanum|Solyc02g070610.2.1	1128	0.3430	297.5	830.5	0.3175	0.0730	0.2298
Lycium|Lba01G000117	Solanum|Solyc02g070770.2.1	876	0.3328	218.5	657.5	0.2507	0.0636	0.2535
Lycium|Lba01G000154	Solanum|Solyc02g070620.2.1	1266	0.5448	309.3	956.7	0.4898	0.1448	0.2956
Lycium|Lba01G000194	Solanum|Solyc02g069370.2.1	600	0.1549	132.4	467.6	0.0301	0.0064	0.2115
Lycium|Lba01G000228	Solanum|Solyc02g069840.2.1	375	0.2996	107.2	267.8	0.0226	0.0075	0.3306
Lycium|Lba01G000272	Solanum|Solyc02g069600.2.1	1404	0.5681	353.0	1051.0	0.2029	0.0953	0.4696
Lycium|Lba01G000307	Solanum|Solyc02g071330.2.1	951	0.1952	254.5	696.5	0.1250	0.0226	0.1811
Lycium|Lba01G000343	Solanum|Solyc02g071620.2.1	1095	0.3537	239.0	856.0	0.1504	0.0528	0.3511
Lycium|Lba01G000381	Solanum|Solyc06g008990.1.1	597	0.6931	137.8	459.2	0.3825	0.1683	0.4400
Lycium|Lba01G000422	Solanum|Solyc06g009610.1.1	1821	0.4273	432.6	1388.4	0.3762	0.1022	0.2716
Lycium|Lba01G000459	Solanum|Solyc06g009020.2.1	639	0.4937	153.7	485.3	0.2110	0.0866	0.4107
Lycium|Lba01G000507	Solanum|Solyc02g076770.1.1	558	0.6784	110.3	447.7	0.2208	0.1332	0.6033
Lycium|Lba01G000548	Solanum|Solyc02g076920.2.1	417	0.4325	91.9	325.1	0.1955	0.0756	0.3866
Lycium|Lba01G000593	Solanum|Solyc02g072500.2.1	1575	0.2515	423.6	1151.4	0.1248	0.0290	0.2327
Lycium|Lba01G000646	Solanum|Solyc02g077290.1.1	2772	0.3026	666.9	2105.1	0.3193	0.0667	0.2088
Lycium|Lba01G000702	Solanum|Solyc02g077390.1.1	1059	0.8149	234.4	824.6	0.2333	0.1572	0.6740
Lycium|Lba01G000786	Solanum|Solyc09g015530.2.1	1347	0.3574	282.8	1064.2	0.3815	0.0889	0.2330
Lycium|Lba01G000872	Solanum|Solyc08g005030.1.1	624	0.4914	159.3	464.7	0.4214	0.1213	0.2878
Lycium|Lba01G000952	Solanum|Solyc08g007170.1.1	993	1.2945	226.3	766.7	0.1521	0.1900	1.2495
Lycium|Lba01G001009	Solanum|Solyc08g007190.2.1	1536	0.2585	377.0	1159.0	0.1692	0.0391	0.2309
Lycium|Lba01G001073	Solanum|Solyc09g047880.1.1	291	1.2287	44.6	246.4	0.3365	0.3146	0.9349
Lycium|Lba01G001182	Solanum|Solyc06g036720.2.1	2085	0.3144	498.4	1586.6	0.3721	0.0747	0.2007
Lycium|Lba01G001304	Solanum|Solyc04g080930.2.1	1140	0.2680	308.4	831.6	0.1490	0.0351	0.2356
Lycium|Lba01G001486	Solanum|Solyc10g039280.1.1	915	0.2901	240.2	674.8	0.2731	0.0569	0.2085
Lycium|Lba01G001601	Solanum|Solyc07g065640.2.1	231	1.0045	47.6	183.4	0.3028	0.2271	0.7502
Lycium|Lba01G001668	Solanum|Solyc12g015810.1.1	1818	0.4344	487.6	1330.4	0.0996	0.0423	0.4245
Lycium|Lba01G001751	Solanum|Solyc04g054760.2.1	468	0.9027	101.6	366.4	0.3628	0.2178	0.6005
Lycium|Lba01G001811	Solanum|Solyc04g054730.2.1	1860	0.3769	479.9	1380.1	0.1166	0.0425	0.3646
Lycium|Lba01G001858	Solanum|Solyc07g018180.1.1	2631	0.5283	584.8	2046.2	0.4712	0.1409	0.2991
Lycium|Lba01G001945	Solanum|Solyc04g051610.2.1	1011	0.6398	241.7	769.3	0.2873	0.1338	0.4659
Lycium|Lba01G002051	Solanum|Solyc08g061250.2.1	1311	0.3705	305.2	1005.8	0.1147	0.0442	0.3849
Lycium|Lba01G002120	Solanum|Solyc00g022080.1.1	210	0.0285	75.1	134.9	0.6055	0.0077	0.0127
Lycium|Lba01G002212	Solanum|Solyc12g033060.1.1	819	0.6354	168.7	650.3	0.6151	0.1876	0.3050
Lycium|Lba01G002245	Solanum|Solyc02g078810.2.1	1446	0.3451	375.5	1070.5	0.2652	0.0669	0.2523
Lycium|Lba01G002287	Solanum|Solyc02g079130.2.1	627	0.3907	157.8	469.2	0.4598	0.1005	0.2186
Lycium|Lba01G002335	Solanum|Solyc02g078790.2.1	2730	0.3128	585.4	2144.6	0.2296	0.0606	0.2641
Lycium|Lba01G002372	Solanum|Solyc02g078130.2.1	555	0.9260	109.1	445.9	0.1792	0.1624	0.9062
Lycium|Lba01G002414	Solanum|Solyc02g079790.2.1	468	0.5209	98.9	369.1	0.1106	0.0643	0.5815
Lycium|Lba01G002450	Solanum|Solyc02g077850.2.1	1800	0.2715	431.5	1368.5	0.2101	0.0476	0.2265
Lycium|Lba01G002491	Solanum|Solyc02g079970.2.1	627	0.2650	148.8	478.2	0.0978	0.0277	0.2832
Lycium|Lba01G002556	Solanum|Solyc02g043860.2.1	2628	0.3729	597.8	2030.2	0.3378	0.0860	0.2545
Lycium|Lba01G002661	Solanum|Solyc12g008650.1.1	945	2.4709	187.4	757.6	0.0372	0.1342	3.6115
Lycium|Lba01G002726	Solanum|Solyc08g074490.2.1	1179	0.5413	269.6	909.4	0.2241	0.1007	0.4494
Lycium|Lba01G002837	Solanum|Solyc12g010000.1.1	528	0.6265	103.6	424.4	0.2612	0.1343	0.5141
Lycium|Lba01G002885	Solanum|Solyc12g010410.1.1	972	0.3361	210.5	761.5	0.1500	0.0503	0.3353
Lycium|Lba01G002938	Solanum|Solyc12g009850.1.1	336	0.7350	57.6	278.4	0.3037	0.1758	0.5790
Lycium|Lba01G003000	Solanum|Solyc05g026510.2.1	3258	0.2682	702.8	2555.2	0.2368	0.0527	0.2227
Lycium|Lba01G003064	Solanum|Solyc04g008630.2.1	2589	0.2050	699.6	1889.4	0.2920	0.0413	0.1414
Lycium|Lba01G003123	Solanum|Solyc04g008600.2.1	858	0.5126	194.8	663.2	0.2219	0.0951	0.4287
Lycium|Lba01G003236	Solanum|Solyc07g049630.1.1	363	0.7216	89.5	273.5	0.1489	0.0998	0.6704
Lycium|Lba01G003292	Solanum|Solyc08g082120.2.1	735	1.0639	181.1	553.9	0.8559	0.3405	0.3978
Lycium|Lba01G003327	Solanum|Solyc08g082880.2.1	1506	0.5019	339.5	1166.5	0.3723	0.1212	0.3257
Lycium|Lba01G003372	Solanum|Solyc08g082970.2.1	1386	0.3232	348.3	1037.7	0.1083	0.0351	0.3241
Lycium|Lba01G003396	Solanum|Solyc08g083290.2.1	2436	0.2592	597.7	1838.3	0.3612	0.0603	0.1668
Lycium|Lba01G003441	Solanum|Solyc08g083380.2.1	258	0.4004	61.3	196.7	0.0551	0.0263	0.4774
Lycium|Lba01G003469	Solanum|Solyc08g082620.2.1	1398	0.3836	361.1	1036.9	0.2337	0.0692	0.2962
Lycium|Lba01G003583	Solanum|Solyc01g094470.2.1	243	0.4684	62.3	180.7	0.1040	0.0486	0.4679
Lycium|Lba01G003636	Solanum|Solyc01g094860.2.1	2391	0.3282	590.8	1800.2	0.3777	0.0777	0.2059
Lycium|Lba01G003683	Solanum|Solyc01g095290.2.1	1086	0.2732	265.8	820.2	0.1415	0.0366	0.2589
Lycium|Lba01G003734	Solanum|Solyc01g094770.2.1	633	0.3383	150.6	482.4	0.6305	0.0990	0.1569
Lycium|Lba01G003791	Solanum|Solyc01g095350.1.1	603	0.8758	122.4	480.6	0.2361	0.1762	0.7463
Lycium|Lba01G003866	Solanum|Solyc01g094420.2.1	885	0.7995	186.5	698.5	0.6472	0.2390	0.3693
Lycium|Lba01G003937	Solanum|Solyc01g094390.2.1	1416	0.4303	341.9	1074.1	0.2627	0.0855	0.3255
Lycium|Lba01G003978	Solanum|Solyc01g094890.2.1	2139	0.3152	582.1	1556.9	0.1753	0.0461	0.2628
Lycium|Lba01G004019	Solanum|Solyc05g051410.2.1	996	0.4470	216.1	779.9	0.4370	0.1164	0.2665
Lycium|Lba01G004088	Solanum|Solyc05g052080.1.1	438	0.6268	97.7	340.3	0.0990	0.0690	0.6966
Lycium|Lba01G004153	Solanum|Solyc11g066170.1.1	1074	1.5690	239.3	834.7	0.5467	0.4414	0.8074
Lycium|Lba01G004202	Solanum|Solyc05g008860.2.1	2139	0.3279	479.8	1659.2	0.1252	0.0426	0.3401
Lycium|Lba01G004298	Solanum|Solyc07g005810.2.1	2256	0.3876	583.0	1673.0	0.2163	0.0667	0.3085
Lycium|Lba01G004391	Solanum|Solyc07g005440.1.1	1272	0.9887	283.4	988.6	0.0539	0.0671	1.2453
Lycium|Lba01G004476	Solanum|Solyc07g005560.2.1	480	0.2932	103.2	376.8	0.0259	0.0108	0.4152
Lycium|Lba01G004554	Solanum|Solyc11g065620.1.1	2073	0.2795	501.7	1571.3	0.1936	0.0464	0.2397
Lycium|Lba01G004675	Solanum|Solyc00g049210.1.1	435	0.0422	130.7	304.3	2.0875	0.0167	0.0080
Lycium|Lba01G004806	Solanum|Solyc05g050350.1.1	2106	0.4296	527.5	1578.5	0.3480	0.0975	0.2801
Lycium|Lba01G004872	Solanum|Solyc05g053830.2.1	2265	0.3440	563.3	1701.7	0.1239	0.0416	0.3355
Lycium|Lba01G004935	Solanum|Solyc05g049900.2.1	1230	0.3065	292.1	937.9	0.1479	0.0431	0.2917
Lycium|Lba01G004994	Solanum|Solyc05g047710.2.1	1485	0.3158	371.2	1113.8	0.1785	0.0489	0.2743
Lycium|Lba01G005053	Solanum|Solyc05g050570.2.1	696	0.2610	163.6	532.4	0.1817	0.0423	0.2326
Lycium|Lba01G005117	Solanum|Solyc02g080430.2.1	414	0.2130	130.1	283.9	0.1001	0.0186	0.1854
Lycium|Lba01G005156	Solanum|Solyc02g080560.1.1	285	0.7332	85.3	199.7	0.2817	0.1386	0.4922
Lycium|Lba01G005191	Solanum|Solyc02g084350.2.1	1029	0.4747	194.4	834.6	0.0997	0.0585	0.5866
Lycium|Lba01G005225	Solanum|Solyc02g084780.2.1	996	0.2622	239.5	756.5	0.1037	0.0284	0.2737
Lycium|Lba01G005260	Solanum|Solyc02g083600.2.1	675	0.7826	154.0	521.0	0.4857	0.2101	0.4326
Lycium|Lba01G005296	Solanum|Solyc02g084680.2.1	1002	0.4722	239.8	762.2	0.1450	0.0653	0.4503
Lycium|Lba01G005337	Solanum|Solyc02g083540.2.1	1254	0.2197	288.6	965.4	0.1598	0.0331	0.2073
Lycium|Lba01G005376	Solanum|Solyc02g082910.2.1	1632	0.4578	407.6	1224.4	0.2436	0.0860	0.3528
Lycium|Lba01G005434	Solanum|Solyc01g007580.2.1	402	0.1548	77.8	324.2	0.4368	0.0413	0.0945
Lycium|Lba01G005488	Solanum|Solyc09g083180.2.1	477	1.2325	96.9	380.1	0.5387	0.3499	0.6496
Lycium|Lba01G005532	Solanum|Solyc09g083010.2.1	675	0.2671	169.6	505.4	0.1783	0.0413	0.2314
Lycium|Lba01G005612	Solanum|Solyc04g071330.2.1	534	0.2551	126.2	407.8	0.1172	0.0306	0.2610
Lycium|Lba01G005657	Solanum|Solyc04g015500.2.1	642	0.9764	164.6	477.4	0.5014	0.2594	0.5172
Lycium|Lba01G005699	Solanum|Solyc04g015260.1.1	543	50.0000	117.4	425.6	0.0061	0.4638	75.4253
Lycium|Lba01G005741	Solanum|Solyc04g015530.1.1	1152	0.4926	225.1	926.9	0.3782	0.1243	0.3286
Lycium|Lba01G005785	Solanum|Solyc04g012160.2.1	765	0.2613	178.9	586.1	0.1094	0.0300	0.2742
Lycium|Lba01G005847	Solanum|Solyc06g053830.2.1	648	0.6737	147.6	500.4	0.3648	0.1608	0.4408
Lycium|Lba01G005903	Solanum|Solyc06g053910.2.1	975	0.6071	246.4	728.6	0.2452	0.1138	0.4642
Lycium|Lba01G005947	Solanum|Solyc06g059960.2.1	4986	0.3576	1167.4	3818.6	0.4105	0.0892	0.2173
Lycium|Lba01G006005	Solanum|Solyc06g060090.2.1	1353	0.4058	275.0	1078.0	0.2220	0.0790	0.3558
Lycium|Lba01G006070	Solanum|Solyc06g060340.2.1	825	0.2770	207.3	617.7	0.1228	0.0330	0.2690
Lycium|Lba01G006128	Solanum|Solyc06g053730.1.1	1539	0.4380	334.7	1204.3	0.0887	0.0451	0.5089
Lycium|Lba01G006185	Solanum|Solyc06g053450.2.1	1743	0.3856	484.4	1258.6	0.5658	0.1059	0.1873
Lycium|Lba01G006229	Solanum|Solyc06g060120.2.1	2214	0.4342	499.0	1715.0	0.2364	0.0838	0.3542
Lycium|Lba01G006277	Solanum|Solyc06g053750.2.1	3339	0.3527	787.8	2551.2	0.4304	0.0896	0.2082
Lycium|Lba01G006321	Solanum|Solyc06g065470.2.1	480	0.7594	115.8	364.2	0.3457	0.1738	0.5027
Lycium|Lba01G006381	Solanum|Solyc07g055080.2.1	705	0.2436	185.1	519.9	0.0348	0.0098	0.2817
Lycium|Lba01G006453	Solanum|Solyc07g052070.1.1	1551	0.4309	391.4	1159.6	0.2464	0.0811	0.3290
Lycium|Lba01G006501	Solanum|Solyc07g055470.2.1	1548	0.3744	375.7	1172.3	0.1885	0.0610	0.3238
Lycium|Lba01G006540	Solanum|Solyc07g061790.2.1	684	0.4347	159.3	524.7	0.2641	0.0879	0.3327
Lycium|Lba01G006582	Solanum|Solyc07g062190.2.1	699	0.3837	165.5	533.5	0.1861	0.0628	0.3376
Lycium|Lba01G006632	Solanum|Solyc07g053610.2.1	5172	0.2711	1202.4	3969.6	0.3219	0.0606	0.1884
Lycium|Lba01G006693	Solanum|Solyc07g055950.2.1	759	0.3127	228.0	531.0	0.4305	0.0746	0.1733
Lycium|Lba01G006738	Solanum|Solyc07g055150.2.1	717	0.2344	211.8	505.2	0.2651	0.0430	0.1621
Lycium|Lba01G006787	Solanum|Solyc07g062250.2.1	1542	0.2442	395.1	1146.9	0.2264	0.0434	0.1917
Lycium|Lba01G006845	Solanum|Solyc07g062470.2.1	441	0.7203	90.2	350.8	0.1301	0.1014	0.7794
Lycium|Lba01G006968	Solanum|Solyc11g065110.1.1	1551	0.3930	366.0	1185.0	0.4062	0.0974	0.2398
Lycium|Lba01G007028	Solanum|Solyc11g064920.1.1	1593	0.2316	404.4	1188.6	0.2106	0.0396	0.1878
Lycium|Lba01G007125	Solanum|Solyc08g048240.2.1	942	0.3557	241.5	700.5	0.2936	0.0733	0.2498
Lycium|Lba01G007196	Solanum|Solyc09g098380.1.1	1320	0.3767	315.4	1004.6	0.3010	0.0808	0.2683
Lycium|Lba01G007254	Solanum|Solyc09g097910.2.1	1095	0.2726	262.0	833.0	0.1608	0.0404	0.2513
Lycium|Lba01G007341	Solanum|Solyc03g059190.2.1	879	0.6010	194.9	684.1	0.1607	0.0928	0.5776
Lycium|Lba01G007488	Solanum|Solyc04g072500.1.1	1104	0.5956	270.5	833.5	0.5183	0.1617	0.3120
Lycium|Lba01G007577	Solanum|Solyc01g110960.2.1	1914	0.5480	439.4	1474.6	0.2709	0.1129	0.4168
Lycium|Lba01G007645	Solanum|Solyc01g111240.2.1	3867	0.3001	921.3	2945.7	0.3180	0.0662	0.2082
Lycium|Lba01G007724	Solanum|Solyc02g067890.2.1	1653	0.3088	399.4	1253.6	0.1459	0.0426	0.2922
Lycium|Lba01G007758	Solanum|Solyc02g068050.2.1	1269	0.3253	301.3	967.7	0.1699	0.0502	0.2955
Lycium|Lba01G007830	Solanum|Solyc01g109170.2.1	477	0.5245	123.2	353.8	0.3277	0.1143	0.3488
Lycium|Lba01G007865	Solanum|Solyc01g108710.2.1	162	0.7168	42.9	119.1	0.5525	0.1967	0.3560
Lycium|Lba01G007892	Solanum|Solyc06g034140.1.1	1197	0.5071	277.7	919.3	0.3846	0.1233	0.3205
Lycium|Lba01G007926	Solanum|Solyc01g108000.2.1	1854	0.2830	473.5	1380.5	0.2347	0.0515	0.2193
Lycium|Lba01G007973	Solanum|Solyc01g107580.2.1	1371	0.4467	341.0	1030.0	0.2485	0.0850	0.3420
Lycium|Lba01G008016	Solanum|Solyc01g110130.2.1	2451	0.3039	597.9	1853.1	0.0793	0.0264	0.3334
Lycium|Lba01G008053	Solanum|Solyc01g109290.2.1	750	0.2342	166.0	584.0	0.3303	0.0539	0.1631
Lycium|Lba01G008082	Solanum|Solyc01g109560.2.1	1131	0.2696	287.9	843.1	0.1534	0.0374	0.2436
Lycium|Lba01G008114	Solanum|Solyc01g109300.2.1	1374	0.2167	294.1	1079.9	0.1177	0.0277	0.2356
Lycium|Lba01G008154	Solanum|Solyc01g109960.2.1	1950	0.2733	484.4	1465.6	0.1916	0.0445	0.2322
Lycium|Lba01G008193	Solanum|Solyc01g107250.2.1	639	0.2878	151.0	488.0	0.1628	0.0433	0.2660
Lycium|Lba01G008297	Solanum|Solyc01g009100.2.1	336	0.3004	78.7	257.3	0.0197	0.0079	0.4018
Lycium|Lba01G008468	Solanum|Solyc09g009660.2.1	1038	0.3861	255.9	782.1	0.2230	0.0692	0.3104
Lycium|Lba01G008511	Solanum|Solyc09g010090.2.1	1734	0.7073	414.1	1319.9	0.0909	0.0696	0.7655
Lycium|Lba01G008549	Solanum|Solyc09g009620.1.1	189	0.3244	33.7	155.3	0.0736	0.0333	0.4524
Lycium|Lba01G008590	Solanum|Solyc01g112240.2.1	1119	0.4523	253.9	865.1	0.2925	0.0974	0.3328
Lycium|Lba01G008631	Solanum|Solyc01g111410.2.1	1038	0.2988	254.1	783.9	0.2395	0.0560	0.2340
Lycium|Lba01G008666	Solanum|Solyc01g112250.2.1	1578	0.2472	370.6	1207.4	0.0795	0.0221	0.2787
Lycium|Lba01G008698	Solanum|Solyc01g112080.2.1	1035	0.6304	263.5	771.5	0.2230	0.1113	0.4994
Lycium|Lba01G008739	Solanum|Solyc04g049440.1.1	2373	0.6565	552.0	1821.0	0.3677	0.1563	0.4251
Lycium|Lba01G008832	Solanum|Solyc01g106780.2.1	1725	0.2561	433.4	1291.6	0.1893	0.0411	0.2172
Lycium|Lba01G008866	Solanum|Solyc01g106480.2.1	1071	0.1414	271.7	799.3	0.0746	0.0114	0.1524
Lycium|Lba01G008910	Solanum|Solyc10g008420.2.1	1551	0.4501	324.2	1226.8	0.2379	0.0899	0.3778
Lycium|Lba01G009028	Solanum|Solyc04g082920.2.1	654	0.2810	175.0	479.0	0.3878	0.0659	0.1698
Lycium|Lba01G009139	Solanum|Solyc02g061790.2.1	309	0.5254	78.4	230.6	0.1197	0.0611	0.5104
Lycium|Lba01G009305	Solanum|Solyc02g062150.1.1	1011	0.7406	205.2	805.8	0.1810	0.1287	0.7110
Lycium|Lba01G009432	Solanum|Solyc02g062160.1.1	459	0.9045	119.0	340.0	0.3495	0.2034	0.5818
Lycium|Lba01G009567	Solanum|Solyc02g062020.2.1	591	0.1667	146.3	444.7	0.0217	0.0046	0.2105
Lycium|Lba01G009704	Solanum|Solyc06g082270.1.1	699	0.5153	186.4	512.6	0.2074	0.0851	0.4102
Lycium|Lba01G009804	Solanum|Solyc01g065980.2.1	723	0.8090	184.4	538.6	0.2463	0.1515	0.6150
Lycium|Lba01G009882	Solanum|Solyc12g099090.1.1	1938	0.8426	446.6	1491.4	0.3253	0.1900	0.5842
Lycium|Lba01G010003	Solanum|Solyc10g045540.1.1	1107	0.3495	250.5	856.5	0.5123	0.0959	0.1871
Lycium|Lba01G010083	Solanum|Solyc09g055870.2.1	966	0.9173	213.5	752.5	0.3429	0.2148	0.6263
Lycium|Lba01G010253	Solanum|Solyc11g061770.1.1	510	0.3175	139.0	371.0	0.2373	0.0564	0.2377
Lycium|Lba01G010304	Solanum|Solyc02g093440.2.1	1059	0.2627	261.8	797.2	0.1582	0.0378	0.2390
Lycium|Lba01G010342	Solanum|Solyc02g093930.2.1	2088	0.4310	518.6	1569.4	0.5497	0.1194	0.2172
Lycium|Lba01G010373	Solanum|Solyc02g090100.1.1	465	0.5155	132.4	332.6	0.1712	0.0722	0.4220
Lycium|Lba01G010406	Solanum|Solyc02g087810.2.1	1038	0.4670	232.5	805.5	0.2071	0.0838	0.4046
Lycium|Lba01G010435	Solanum|Solyc02g086640.2.1	936	0.2325	236.8	699.2	0.0910	0.0220	0.2414
Lycium|Lba01G010472	Solanum|Solyc02g094300.2.1	1041	0.2396	260.1	780.9	0.1257	0.0292	0.2321
Lycium|Lba01G010501	Solanum|Solyc02g089090.2.1	2580	0.6215	639.0	1941.0	0.3843	0.1483	0.3859
Lycium|Lba01G010530	Solanum|Solyc02g094010.1.1	1974	0.3997	474.9	1499.1	0.2373	0.0751	0.3167
Lycium|Lba01G010564	Solanum|Solyc02g088900.2.1	1143	0.1628	306.0	837.0	0.0811	0.0135	0.1659
Lycium|Lba01G010592	Solanum|Solyc02g090620.2.1	1026	0.3477	237.2	788.8	0.2699	0.0713	0.2642
Lycium|Lba01G010624	Solanum|Solyc02g089210.2.1	726	0.5621	144.7	581.3	0.1244	0.0780	0.6268
Lycium|Lba01G010664	Solanum|Solyc02g094320.2.1	1167	0.1618	271.4	895.6	0.0320	0.0067	0.2098
Lycium|Lba01G010699	Solanum|Solyc02g087940.2.1	552	1.1777	125.4	426.6	0.3915	0.2901	0.7411
Lycium|Lba01G010739	Solanum|Solyc02g087040.1.1	1110	0.3496	235.7	874.3	0.1547	0.0539	0.3488
Lycium|Lba01G010771	Solanum|Solyc02g087350.1.1	1080	0.4915	201.2	878.8	0.1690	0.0855	0.5059
Lycium|Lba01G010808	Solanum|Solyc02g088300.2.1	2112	0.2893	551.8	1560.2	0.3068	0.0606	0.1977
Lycium|Lba01G010836	Solanum|Solyc02g089250.2.1	1101	0.3277	323.5	777.5	0.2783	0.0620	0.2227
Lycium|Lba01G010869	Solanum|Solyc02g090090.2.1	1365	0.3437	339.2	1025.8	0.2236	0.0615	0.2750
Lycium|Lba01G010939	Solanum|Solyc10g037960.1.1	504	0.2189	118.7	385.3	0.2371	0.0415	0.1751
Lycium|Lba01G011078	Solanum|Solyc11g010700.1.1	2385	0.4415	519.5	1865.5	0.2202	0.0831	0.3773
Lycium|Lba01G011135	Solanum|Solyc01g104390.1.1	366	0.7699	90.7	275.3	0.2300	0.1403	0.6097
Lycium|Lba01G011179	Solanum|Solyc11g011370.1.1	2823	0.2632	717.7	2105.3	0.2204	0.0462	0.2096
Lycium|Lba01G011244	Solanum|Solyc08g041690.1.1	111	0.6024	24.0	87.0	0.2553	0.1232	0.4826
Lycium|Lba01G011296	Solanum|Solyc11g012540.1.1	1263	0.9241	269.7	993.3	0.6683	0.2785	0.4167
Lycium|Lba01G011360	Solanum|Solyc11g012180.1.1	399	0.2764	106.2	292.8	0.3947	0.0654	0.1658
Lycium|Lba01G011441	Solanum|Solyc11g010360.1.1	693	0.3978	178.8	514.2	0.0654	0.0283	0.4326
Lycium|Lba01G011505	Solanum|Solyc11g012160.1.1	1260	0.2627	319.5	940.5	0.1696	0.0391	0.2304
Lycium|Lba01G011555	Solanum|Solyc11g011050.1.1	909	0.3883	215.5	693.5	0.1472	0.0545	0.3705
Lycium|Lba01G011610	Solanum|Solyc02g063020.1.1	1356	0.3470	369.7	986.3	0.1554	0.0466	0.2999
Lycium|Lba01G011660	Solanum|Solyc11g012410.1.1	804	0.3123	208.1	595.9	0.0921	0.0293	0.3183
Lycium|Lba01G011810	Solanum|Solyc03g079850.2.1	801	0.7497	202.5	598.5	0.2468	0.1411	0.5716
Lycium|Lba01G011980	Solanum|Solyc04g049330.2.1	333	0.2935	93.1	239.9	0.1942	0.0453	0.2332
Lycium|Lba01G012066	Solanum|Solyc11g068820.1.1	552	0.3154	135.8	416.2	0.1424	0.0424	0.2974
Lycium|Lba01G012123	Solanum|Solyc03g006240.2.1	1008	0.4409	242.5	765.5	0.2433	0.0841	0.3455
Lycium|Lba01G012203	Solanum|Solyc03g006660.2.1	1851	0.3391	485.5	1365.5	0.1368	0.0426	0.3113
Lycium|Lba01G012262	Solanum|Solyc03g005310.2.1	1386	0.3575	364.6	1021.4	0.1542	0.0488	0.3163
Lycium|Lba01G012326	Solanum|Solyc03g031570.2.1	558	0.6836	108.8	449.2	0.3320	0.1637	0.4931
Lycium|Lba01G012385	Solanum|Solyc02g076890.1.1	405	1.3676	106.5	298.5	0.1896	0.2146	1.1319
Lycium|Lba01G012444	Solanum|Solyc03g005290.1.1	750	0.9476	243.2	506.8	0.3316	0.1910	0.5760
Lycium|Lba01G012519	Solanum|Solyc03g006350.2.1	2025	0.4308	439.9	1585.1	0.5021	0.1182	0.2353
Lycium|Lba01G012570	Solanum|Solyc07g049210.2.1	645	0.1996	152.7	492.3	0.1712	0.0310	0.1811
Lycium|Lba01G012635	Solanum|Solyc07g043560.2.1	2655	0.3118	621.6	2033.4	0.1293	0.0403	0.3120
Lycium|Lba01G012682	Solanum|Solyc07g047980.1.1	1527	0.6958	340.2	1186.8	0.1519	0.1034	0.6805
Lycium|Lba01G012736	Solanum|Solyc07g044970.1.1	615	0.5669	157.3	457.7	0.2529	0.1076	0.4255
Lycium|Lba01G012781	Solanum|Solyc07g043590.2.1	1437	0.2044	377.9	1059.1	0.1486	0.0272	0.1829
Lycium|Lba01G012849	Solanum|Solyc07g049530.2.1	945	0.4557	223.9	721.1	0.0633	0.0337	0.5326
Lycium|Lba01G012906	Solanum|Solyc10g018150.1.1	1557	0.4067	359.5	1197.5	0.2143	0.0734	0.3425
Lycium|Lba01G012999	Solanum|Solyc05g006410.2.1	1128	0.3328	257.6	870.4	0.2723	0.0689	0.2530
Lycium|Lba01G013045	Solanum|Solyc05g006550.2.1	1920	0.5508	474.8	1445.2	0.1921	0.0900	0.4685
Lycium|Lba01G013109	Solanum|Solyc05g005880.2.1	498	0.3306	127.1	370.9	0.1447	0.0439	0.3035
Lycium|Lba01G013200	Solanum|Solyc07g016050.2.1	1035	0.5310	225.9	809.1	0.2251	0.1011	0.4489
Lycium|Lba01G013280	Solanum|Solyc05g014280.2.1	582	0.5460	129.5	452.5	0.3268	0.1248	0.3819
Lycium|Lba01G013325	Solanum|Solyc05g005620.2.1	2715	0.3752	661.2	2053.8	0.2603	0.0739	0.2839
Lycium|Lba01G013397	Solanum|Solyc05g014510.2.1	1965	0.2704	468.9	1496.1	0.1495	0.0382	0.2557
Lycium|Lba01G013457	Solanum|Solyc10g007310.1.1	576	0.5297	147.3	428.7	0.0926	0.0504	0.5439
Lycium|Lba01G013513	Solanum|Solyc10g007640.2.1	663	0.5544	171.0	492.0	0.1819	0.0856	0.4704
Lycium|Lba01G013552	Solanum|Solyc10g006050.2.1	1245	0.4293	263.4	981.6	0.1619	0.0683	0.4218
Lycium|Lba01G013598	Solanum|Solyc10g007260.2.1	459	0.1606	121.8	337.2	0.0010	0.0002	0.2011
Lycium|Lba01G013642	Solanum|Solyc09g056100.1.1	306	2.1550	88.5	217.5	0.9100	0.6984	0.7675
Lycium|Lba01G013687	Solanum|Solyc10g007680.2.1	1293	0.4755	358.5	934.5	0.1816	0.0705	0.3880
Lycium|Lba01G013721	Solanum|Solyc04g005030.2.1	1779	0.2090	462.5	1316.5	0.2753	0.0414	0.1502
Lycium|Lba01G013772	Solanum|Solyc10g006890.2.1	2253	0.3687	478.9	1774.1	0.1443	0.0544	0.3768
Lycium|Lba01G013827	Solanum|Solyc10g006110.2.1	1629	0.3130	397.3	1231.7	0.1098	0.0350	0.3191
Lycium|Lba01G013894	Solanum|Solyc12g088820.1.1	1491	0.3303	344.5	1146.5	0.1088	0.0381	0.3498
Lycium|Lba01G013972	Solanum|Solyc12g096190.1.1	1470	0.3982	386.6	1083.4	0.0991	0.0391	0.3950
Lycium|Lba01G014032	Solanum|Solyc12g087990.1.1	786	0.6183	174.0	612.0	0.4632	0.1640	0.3541
Lycium|Lba01G014110	Solanum|Solyc12g088830.1.1	2415	0.5082	626.6	1788.4	0.3130	0.1079	0.3448
Lycium|Lba01G014158	Solanum|Solyc12g096070.1.1	969	0.3391	262.2	706.8	0.3060	0.0701	0.2289
Lycium|Lba01G014232	Solanum|Solyc12g096010.1.1	1986	0.4236	465.9	1520.1	0.3602	0.0997	0.2767
Lycium|Lba01G014289	Solanum|Solyc12g089020.1.1	1578	0.4226	406.4	1171.6	0.3576	0.0963	0.2693
Lycium|Lba01G014334	Solanum|Solyc12g096580.1.1	2454	0.2405	659.8	1794.2	0.3387	0.0526	0.1552
Lycium|Lba01G014382	Solanum|Solyc12g096570.1.1	333	0.5648	85.2	247.8	0.1652	0.0821	0.4972
Lycium|Lba01G014435	Solanum|Solyc09g014450.2.1	696	0.6792	166.2	529.8	0.3483	0.1565	0.4492
Lycium|Lba01G014506	Solanum|Solyc12g097070.1.1	2322	0.3088	559.8	1762.2	0.4663	0.0807	0.1730
Lycium|Lba01G014570	Solanum|Solyc12g088240.1.1	2049	0.4225	503.4	1545.6	0.1034	0.0450	0.4351
Lycium|Lba01G014646	Solanum|Solyc09g005270.2.1	915	0.2905	222.8	692.2	0.2920	0.0609	0.2085
Lycium|Lba01G014711	Solanum|Solyc12g096120.1.1	279	0.3983	70.1	208.9	0.0420	0.0197	0.4695
Lycium|Lba01G014763	Solanum|Solyc09g056340.2.1	630	0.3941	142.5	487.5	0.0733	0.0340	0.4643
Lycium|Lba01G014809	Solanum|Solyc09g075220.1.1	519	0.6412	125.7	393.3	0.1609	0.0945	0.5870
Lycium|Lba01G014847	Solanum|Solyc09g074740.2.1	648	0.4690	139.4	508.6	0.2103	0.0865	0.4112
Lycium|Lba01G014896	Solanum|Solyc06g048970.2.1	1641	0.2450	394.2	1246.8	0.3881	0.0592	0.1526
Lycium|Lba01G014955	Solanum|Solyc09g082700.2.1	504	0.4632	129.2	374.8	0.2337	0.0839	0.3589
Lycium|Lba01G014994	Solanum|Solyc09g076040.2.1	1449	0.5434	330.0	1119.0	0.2231	0.1010	0.4528
Lycium|Lba01G015051	Solanum|Solyc09g082620.2.1	318	0.5500	83.3	234.7	0.2294	0.0975	0.4251
Lycium|Lba01G015106	Solanum|Solyc09g074210.2.1	1419	0.4887	301.2	1117.8	0.0994	0.0557	0.5606
Lycium|Lba01G015160	Solanum|Solyc09g091240.2.1	1080	0.2943	277.3	802.7	0.1507	0.0401	0.2660
Lycium|Lba01G015207	Solanum|Solyc09g091270.1.1	483	0.3509	133.7	349.3	0.1463	0.0447	0.3056
Lycium|Lba01G015266	Solanum|Solyc09g064850.2.1	510	0.4277	119.7	390.3	0.2830	0.0894	0.3159
Lycium|Lba01G015307	Solanum|Solyc06g051170.2.1	1710	0.2875	383.0	1327.0	0.2334	0.0552	0.2366
Lycium|Lba01G015359	Solanum|Solyc09g061420.2.1	1539	0.3161	402.9	1136.1	0.4040	0.0760	0.1881
Lycium|Lba01G015404	Solanum|Solyc08g023280.2.1	2985	0.5386	708.5	2276.5	0.3720	0.1282	0.3445
Lycium|Lba01G015465	Solanum|Solyc09g074080.1.1	1062	0.5446	252.3	809.7	0.0729	0.0451	0.6192
Lycium|Lba01G015509	Solanum|Solyc06g048950.2.1	2682	0.3412	635.9	2046.1	0.1738	0.0535	0.3077
Lycium|Lba01G015548	Solanum|Solyc09g074900.2.1	1278	0.2895	341.7	936.3	0.2052	0.0474	0.2310
Lycium|Lba01G015591	Solanum|Solyc09g091430.2.1	1353	0.4817	305.9	1047.1	0.2036	0.0852	0.4185
Lycium|Lba01G015647	Solanum|Solyc03g032220.2.1	645	0.6935	155.0	490.0	0.2109	0.1217	0.5772
Lycium|Lba01G015691	Solanum|Solyc09g061240.1.1	666	3.2866	129.9	536.1	0.4649	0.8947	1.9246
Lycium|Lba01G015730	Solanum|Solyc09g072830.2.1	1329	0.2458	339.3	989.7	0.3200	0.0531	0.1660
Lycium|Lba01G015794	Solanum|Solyc09g074910.1.1	591	0.6735	140.0	451.0	0.1810	0.1084	0.5987
Lycium|Lba01G015827	Solanum|Solyc09g060080.2.1	5613	0.4490	1338.1	4274.9	0.4615	0.1171	0.2537
Lycium|Lba01G015874	Solanum|Solyc09g075010.2.1	669	0.4399	166.8	502.2	0.1591	0.0633	0.3976
Lycium|Lba01G015913	Solanum|Solyc09g082530.1.1	1179	0.6920	282.4	896.6	0.1450	0.0956	0.6594
Lycium|Lba01G015951	Solanum|Solyc06g050790.2.1	1305	0.3307	340.3	964.7	0.1479	0.0440	0.2979
Lycium|Lba01G016000	Solanum|Solyc09g075000.2.1	1146	0.3777	277.3	868.7	0.1516	0.0535	0.3528
Lycium|Lba01G016044	Solanum|Solyc09g065860.2.1	849	0.2386	213.6	635.4	0.1956	0.0391	0.1999
Lycium|Lba01G016083	Solanum|Solyc09g072720.1.1	2247	0.4232	540.3	1706.7	0.3226	0.0937	0.2906
Lycium|Lba01G016119	Solanum|Solyc02g079890.1.1	1626	0.8335	356.0	1270.0	0.2608	0.1715	0.6573
Lycium|Lba01G016186	Solanum|Solyc09g075180.2.1	1344	0.4701	308.3	1035.7	0.0910	0.0476	0.5232
Lycium|Lba01G016241	Solanum|Solyc09g064780.2.1	3963	0.2830	1039.8	2923.2	0.2920	0.0577	0.1974
Lycium|Lba01G016299	Solanum|Solyc09g076030.2.1	621	0.2659	150.1	470.9	0.2297	0.0490	0.2131
Lycium|Lba01G016339	Solanum|Solyc07g006570.2.1	717	0.7454	169.4	547.6	0.5591	0.2094	0.3746
Lycium|Lba01G016383	Solanum|Solyc07g006040.2.1	363	0.5992	72.9	290.1	0.2989	0.1357	0.4541
Lycium|Lba01G016431	Solanum|Solyc07g006120.2.1	1068	0.2189	285.1	782.9	0.1583	0.0302	0.1905
Lycium|Lba01G016502	Solanum|Solyc07g006850.1.1	981	0.5169	213.4	767.6	0.1740	0.0847	0.4871
Lycium|Lba01G016551	Solanum|Solyc11g072490.1.1	1824	0.3919	462.3	1361.7	0.2175	0.0683	0.3141
Lycium|Lba01G016599	Solanum|Solyc11g072030.1.1	558	0.6518	158.8	399.2	0.3939	0.1511	0.3837
Lycium|Lba01G016697	Solanum|Solyc11g072810.1.1	3897	0.2844	903.4	2993.6	0.2347	0.0540	0.2301
Lycium|Lba01G016776	Solanum|Solyc11g071880.1.1	1944	0.3477	482.7	1461.3	0.2856	0.0715	0.2503
Lycium|Lba01G016843	Solanum|Solyc11g068890.1.1	627	0.4792	148.5	478.5	0.2141	0.0854	0.3990
Lycium|Lba01G016899	Solanum|Solyc11g068830.1.1	1431	0.3603	372.2	1058.8	0.0919	0.0336	0.3661
Lycium|Lba01G016977	Solanum|Solyc10g007840.2.1	1557	0.4211	401.7	1155.3	0.1471	0.0562	0.3823
Lycium|Lba01G017047	Solanum|Solyc11g067090.1.1	1689	0.1712	384.9	1304.1	0.1889	0.0288	0.1527
Lycium|Lba01G017098	Solanum|Solyc11g071810.1.1	531	0.4403	119.1	411.9	0.2002	0.0774	0.3866
Lycium|Lba01G017174	Solanum|Solyc08g065210.1.1	522	0.8272	119.3	402.7	0.4389	0.2134	0.4862
Lycium|Lba01G017237	Solanum|Solyc08g065420.2.1	1665	0.3611	380.9	1284.1	0.1448	0.0512	0.3536
Lycium|Lba01G017292	Solanum|Solyc08g065860.2.1	1128	0.2926	271.9	856.1	0.2438	0.0558	0.2289
Lycium|Lba01G017358	Solanum|Solyc01g086900.2.1	705	0.2891	168.3	536.7	0.2510	0.0563	0.2242
Lycium|Lba01G017421	Solanum|Solyc01g088140.2.1	498	0.6458	125.1	372.9	0.3870	0.1540	0.3980
Lycium|Lba01G017476	Solanum|Solyc01g106150.1.1	1116	1.1373	253.2	862.8	0.4898	0.3066	0.6260
Lycium|Lba01G017524	Solanum|Solyc01g088240.2.1	909	0.6430	239.3	669.7	0.4007	0.1538	0.3838
Lycium|Lba01G017582	Solanum|Solyc01g087960.1.1	1317	0.5942	278.1	1038.9	0.1651	0.0958	0.5801
Lycium|Lba01G017634	Solanum|Solyc01g087940.1.1	1473	0.5730	307.8	1165.2	0.2183	0.1093	0.5005
Lycium|Lba01G017689	Solanum|Solyc01g068340.2.1	1536	0.3821	342.9	1193.1	0.3195	0.0863	0.2702
Lycium|Lba01G017789	Solanum|Solyc12g021190.1.1	525	0.5048	128.9	396.1	0.2957	0.1062	0.3590
Lycium|Lba01G017941	Solanum|Solyc00g007190.2.1	1152	0.2944	291.8	860.2	0.1513	0.0405	0.2679
Lycium|Lba01G018060	Solanum|Solyc09g019980.2.1	1083	0.6874	237.7	845.3	0.2125	0.1264	0.5946
Lycium|Lba01G018154	Solanum|Solyc07g017870.1.1	657	0.5070	123.6	533.4	0.6127	0.1510	0.2465
Lycium|Lba01G018243	Solanum|Solyc05g006660.2.1	1380	0.3704	305.1	1074.9	0.2868	0.0797	0.2778
Lycium|Lba01G018298	Solanum|Solyc05g006830.2.1	405	0.4826	111.4	293.6	0.3639	0.1087	0.2985
Lycium|Lba01G018362	Solanum|Solyc05g007450.2.1	852	0.3223	213.8	638.2	0.0679	0.0242	0.3561
Lycium|Lba01G018491	Solanum|Solyc01g009250.2.1	441	1.0196	117.9	323.1	0.2130	0.1710	0.8026
Lycium|Lba01G018578	Solanum|Solyc08g007300.1.1	999	0.4396	213.5	785.5	0.2918	0.0965	0.3307
Lycium|Lba01G018672	Solanum|Solyc08g007910.2.1	1953	0.4520	452.6	1500.4	0.3135	0.0999	0.3188
Lycium|Lba01G018728	Solanum|Solyc08g007240.2.1	1014	0.4214	254.5	759.5	0.2573	0.0815	0.3166
Lycium|Lba01G018785	Solanum|Solyc08g008240.2.1	2970	0.4246	725.6	2244.4	0.2265	0.0772	0.3407
Lycium|Lba01G018866	Solanum|Solyc08g036500.1.1	360	0.5944	103.6	256.4	1.2091	0.2085	0.1724
Lycium|Lba01G018988	Solanum|Solyc06g050500.2.1	705	0.7426	177.0	528.0	0.1525	0.1034	0.6777
Lycium|Lba01G019065	Solanum|Solyc08g006530.2.1	960	0.7561	247.6	712.4	0.0924	0.0713	0.7719
Lycium|Lba01G019144	Solanum|Solyc06g050980.2.1	744	0.5164	132.1	611.9	0.0927	0.0628	0.6782
Lycium|Lba01G019221	Solanum|Solyc08g006210.1.1	1194	0.7000	269.0	925.0	0.6726	0.2103	0.3126
Lycium|Lba01G019280	Solanum|Solyc08g014060.2.1	1551	0.2597	406.2	1144.8	0.2703	0.0507	0.1876
Lycium|Lba01G019370	Solanum|Solyc08g006740.2.1	1395	0.4640	287.4	1107.6	0.0489	0.0309	0.6318
Lycium|Lba01G019444	Solanum|Solyc08g013900.2.1	2619	0.3328	642.2	1976.8	0.3835	0.0796	0.2075
Lycium|Lba01G019524	Solanum|Solyc08g013940.2.1	3489	0.1917	832.7	2656.3	0.1398	0.0259	0.1852
Lycium|Lba01G019579	Solanum|Solyc08g006810.1.1	972	1.8111	298.4	673.6	0.3701	0.3965	1.0713
Lycium|Lba01G019659	Solanum|Solyc08g016080.2.1	1767	0.3178	417.0	1350.0	0.0769	0.0277	0.3594
Lycium|Lba01G019731	Solanum|Solyc03g033540.2.1	1692	0.2733	342.1	1349.9	0.1428	0.0411	0.2882
Lycium|Lba01G019826	Solanum|Solyc02g065770.2.1	1332	0.3037	356.6	975.4	0.1425	0.0388	0.2721
Lycium|Lba01G019890	Solanum|Solyc02g065740.2.1	1065	0.4343	232.8	832.2	0.0569	0.0313	0.5503
Lycium|Lba01G019931	Solanum|Solyc02g065700.2.1	843	0.2715	203.4	639.6	0.1010	0.0288	0.2846
Lycium|Lba01G019996	Solanum|Solyc02g067190.2.1	516	0.4782	151.8	364.2	0.2164	0.0772	0.3567
Lycium|Lba01G020052	Solanum|Solyc02g066980.1.1	1491	0.4440	326.8	1164.2	0.3782	0.1088	0.2876
Lycium|Lba01G020121	Solanum|Solyc02g067180.2.1	1575	0.2898	384.1	1190.9	0.1406	0.0388	0.2759
Lycium|Lba01G020191	Solanum|Solyc03g032040.2.1	2157	0.3389	618.0	1539.0	0.0923	0.0296	0.3206
Lycium|Lba01G020259	Solanum|Solyc02g065630.2.1	1326	0.3060	330.4	995.6	0.2042	0.0518	0.2534
Lycium|Lba01G020319	Solanum|Solyc06g068570.2.1	846	0.5330	195.6	650.4	0.2145	0.0962	0.4485
Lycium|Lba01G020358	Solanum|Solyc06g063290.2.1	1212	0.3157	302.3	909.7	0.1476	0.0431	0.2922
Lycium|Lba01G020400	Solanum|Solyc05g055890.2.1	333	0.1961	76.6	256.4	0.3996	0.0486	0.1216
Lycium|Lba01G020439	Solanum|Solyc06g063370.2.1	819	0.2696	229.8	589.2	0.1119	0.0278	0.2488
Lycium|Lba01G020481	Solanum|Solyc06g069850.2.1	1062	0.4342	209.8	852.2	0.1640	0.0721	0.4397
Lycium|Lba01G020533	Solanum|Solyc06g068450.1.1	1311	0.6315	291.4	1019.6	0.0591	0.0464	0.7847
Lycium|Lba01G020573	Solanum|Solyc06g067860.2.1	954	0.4921	209.4	744.6	0.1021	0.0560	0.5482
Lycium|Lba01G020606	Solanum|Solyc06g063050.2.1	1776	0.7066	392.6	1383.4	0.3712	0.1714	0.4616
Lycium|Lba01G020642	Solanum|Solyc05g055610.2.1	2790	0.4436	626.7	2163.3	0.2801	0.0938	0.3347
Lycium|Lba01G020674	Solanum|Solyc07g061750.2.1	1740	1.4823	426.2	1313.8	0.5381	0.4083	0.7587
Lycium|Lba01G020719	Solanum|Solyc05g055970.2.1	915	1.7095	256.6	658.4	0.4708	0.4333	0.9203
Lycium|Lba01G020768	Solanum|Solyc05g056200.1.1	1299	0.8495	286.9	1012.1	0.1672	0.1349	0.8065
Lycium|Lba01G020817	Solanum|Solyc06g069780.2.1	882	0.4020	238.3	643.7	0.3284	0.0863	0.2628
Lycium|Lba01G020846	Solanum|Solyc06g062990.1.1	1539	0.5277	327.3	1211.7	0.1188	0.0683	0.5744
Lycium|Lba01G020890	Solanum|Solyc05g054850.1.1	1068	0.4560	242.3	825.7	0.1931	0.0780	0.4041
Lycium|Lba01G020928	Solanum|Solyc06g068480.2.1	1131	0.3710	288.7	842.3	0.3121	0.0791	0.2535
Lycium|Lba01G020965	Solanum|Solyc06g062430.2.1	912	0.3364	172.3	739.7	0.1520	0.0546	0.3591
Lycium|Lba01G021005	Solanum|Solyc06g063230.2.1	897	0.3369	248.6	648.4	0.3095	0.0694	0.2242
Lycium|Lba01G021040	Solanum|Solyc06g064570.2.1	981	0.3252	234.6	746.4	0.1706	0.0501	0.2938
Lycium|Lba01G021086	Solanum|Solyc06g062930.1.1	375	0.6372	98.6	276.4	0.2612	0.1218	0.4663
Lycium|Lba01G021153	Solanum|Solyc04g011880.1.1	306	0.2578	76.4	229.6	0.2626	0.0505	0.1924
Lycium|Lba01G021240	Solanum|Solyc04g008030.1.1	1947	0.3597	482.0	1465.0	0.5014	0.0962	0.1919
Lycium|Lba01G021298	Solanum|Solyc04g009990.2.1	3129	0.3498	716.7	2412.3	0.3562	0.0825	0.2315
Lycium|Lba01G021377	Solanum|Solyc00g006830.2.1	3273	0.3942	888.0	2385.0	0.1221	0.0445	0.3647
Lycium|Lba01G021437	Solanum|Solyc10g081330.1.1	1251	14.5943	291.1	959.9	0.0351	0.6582	18.7350
Lycium|Lba01G021496	Solanum|Solyc04g009810.2.1	1095	0.1699	267.2	827.8	0.0977	0.0174	0.1782
Lycium|Lba01G021587	Solanum|Solyc11g045680.1.1	846	0.5574	210.3	635.7	0.3292	0.1233	0.3747
Lycium|Lba01G021640	Solanum|Solyc04g016470.2.1	1029	0.4396	256.6	772.4	0.2621	0.0861	0.3284
Lycium|Lba01G021690	Solanum|Solyc04g008050.2.1	1443	0.3157	351.8	1091.2	0.2712	0.0636	0.2344
Lycium|Lba01G021745	Solanum|Solyc06g060570.2.1	624	0.4688	141.8	482.2	0.2977	0.1017	0.3417
Lycium|Lba01G021805	Solanum|Solyc06g060840.1.1	402	0.3844	103.5	298.5	0.1135	0.0426	0.3749
Lycium|Lba01G021847	Solanum|Solyc06g048560.1.1	1626	0.4795	381.8	1244.2	0.3584	0.1125	0.3139
Lycium|Lba01G021891	Solanum|Solyc03g095780.1.1	588	0.8272	151.2	436.8	0.1107	0.0900	0.8125
Lycium|Lba01G021933	Solanum|Solyc06g048510.2.1	1248	0.1871	319.1	928.9	0.1688	0.0276	0.1636
Lycium|Lba01G021986	Solanum|Solyc06g035710.1.1	1494	0.7915	364.6	1129.4	0.0965	0.0803	0.8321
Lycium|Lba01G022054	Solanum|Solyc03g095940.1.1	507	0.3386	121.1	385.9	0.3424	0.0774	0.2259
Lycium|Lba01G022108	Solanum|Solyc06g036250.1.1	627	0.2180	159.0	468.0	0.2158	0.0378	0.1753
Lycium|Lba01G022171	Solanum|Solyc06g034030.2.1	972	0.8933	206.5	765.5	0.1400	0.1292	0.9228
Lycium|Lba01G022223	Solanum|Solyc07g053040.1.1	1557	0.4938	347.4	1209.6	0.1044	0.0565	0.5411
Lycium|Lba01G022283	Solanum|Solyc07g052690.2.1	1707	0.3164	424.7	1282.3	0.1771	0.0489	0.2763
Lycium|Lba01G022328	Solanum|Solyc07g052490.2.1	252	0.4580	63.6	188.4	0.2229	0.0812	0.3643
Lycium|Lba01G022380	Solanum|Solyc07g052270.2.1	1059	0.5054	286.6	772.4	0.2668	0.0966	0.3622
Lycium|Lba01G022429	Solanum|Solyc07g052360.1.1	1098	0.4927	264.5	833.5	0.3235	0.1092	0.3376
Lycium|Lba01G022482	Solanum|Solyc11g066040.1.1	1989	0.3515	479.1	1509.9	0.1701	0.0539	0.3167
Lycium|Lba01G022547	Solanum|Solyc10g080250.1.1	198	50.0000	41.1	156.9	0.0092	0.7124	77.4829
Lycium|Lba01G022611	Solanum|Solyc05g052820.2.1	1326	0.4332	326.7	999.3	0.2624	0.0853	0.3252
Lycium|Lba01G022677	Solanum|Solyc05g053440.2.1	180	0.9102	39.8	140.2	0.0795	0.0852	1.0719
Lycium|Lba01G022752	Solanum|Solyc05g054440.2.1	1578	0.6814	356.4	1221.6	0.1678	0.1072	0.6385
Lycium|Lba01G022836	Solanum|Solyc05g053280.2.1	1908	0.3280	457.5	1450.5	0.2270	0.0602	0.2652
Lycium|Lba01G022903	Solanum|Solyc05g053380.2.1	807	1.1041	152.7	654.3	0.2908	0.2518	0.8659
Lycium|Lba01G022970	Solanum|Solyc05g054270.2.1	474	0.3297	95.4	378.6	0.2095	0.0624	0.2981
Lycium|Lba01G023037	Solanum|Solyc07g018350.2.1	2427	0.3937	589.5	1837.5	0.3381	0.0889	0.2631
Lycium|Lba01G023221	Solanum|Solyc04g049890.2.1	1059	0.3605	271.4	787.6	0.4132	0.0881	0.2132
Lycium|Lba01G023291	Solanum|Solyc03g078620.1.1	591	1.2122	121.5	469.5	0.3070	0.2760	0.8991
Lycium|Lba01G023368	Solanum|Solyc04g049840.2.1	2544	0.3208	541.6	2002.4	0.4803	0.0869	0.1810
Lycium|Lba01G023449	Solanum|Solyc02g080010.2.1	1935	0.6266	490.4	1444.6	0.4677	0.1621	0.3466
Lycium|Lba01G023502	Solanum|Solyc04g056650.2.1	1029	0.2290	236.5	792.5	0.2223	0.0423	0.1903
Lycium|Lba01G023554	Solanum|Solyc06g084400.2.1	465	1.1507	106.3	358.7	0.2538	0.2294	0.9037
Lycium|Lba01G023623	Solanum|Solyc06g083670.2.1	1482	0.6314	311.9	1170.1	0.6479	0.1889	0.2915
Lycium|Lba01G023663	Solanum|Solyc06g083730.2.1	1353	0.3307	349.8	1003.2	0.3991	0.0793	0.1988
Lycium|Lba01G023730	Solanum|Solyc06g083900.2.1	759	0.5935	148.5	610.5	0.2157	0.1156	0.5359
Lycium|Lba01G023787	Solanum|Solyc06g084600.1.1	210	0.7984	78.7	131.3	0.3569	0.1589	0.4451
Lycium|Lba01G023838	Solanum|Solyc06g083870.2.1	3633	0.2474	779.3	2853.7	0.1069	0.0295	0.2762
Lycium|Lba01G023900	Solanum|Solyc08g074740.2.1	2247	0.4122	508.4	1738.6	0.3032	0.0904	0.2982
Lycium|Lba01G023953	Solanum|Solyc09g064660.2.1	342	0.1647	94.9	247.1	0.0222	0.0042	0.1869
Lycium|Lba01G023997	Solanum|Solyc03g112340.1.1	1122	1.8545	290.0	832.0	0.1489	0.2495	1.6758
Lycium|Lba01G024034	Solanum|Solyc01g097810.2.1	1629	0.2256	408.6	1220.4	0.0976	0.0227	0.2321
Lycium|Lba01G024083	Solanum|Solyc01g096800.2.1	1026	0.3860	229.2	796.8	0.1994	0.0678	0.3402
Lycium|Lba01G024118	Solanum|Solyc01g097180.2.1	537	0.6202	109.8	427.2	0.0909	0.0679	0.7470
Lycium|Lba01G024160	Solanum|Solyc01g098410.2.1	1626	0.6318	397.7	1228.3	0.3213	0.1389	0.4321
Lycium|Lba01G024221	Solanum|Solyc01g097460.2.1	864	0.7386	212.7	651.3	0.0410	0.0364	0.8885
Lycium|Lba01G024269	Solanum|Solyc01g095460.2.1	1248	0.2714	293.1	954.9	0.2087	0.0479	0.2293
Lycium|Lba01G024319	Solanum|Solyc11g050880.1.1	1515	0.8381	360.6	1154.4	0.6383	0.2462	0.3857
Lycium|Lba01G024358	Solanum|Solyc01g081290.2.1	4011	0.3860	883.2	3127.8	0.2389	0.0756	0.3165
Lycium|Lba01G024413	Solanum|Solyc01g098400.2.1	444	0.2725	99.0	345.0	0.1254	0.0355	0.2835
Lycium|Lba01G024467	Solanum|Solyc01g098030.2.1	1296	0.5105	342.5	953.5	0.1820	0.0778	0.4273
Lycium|Lba01G024506	Solanum|Solyc01g096700.2.1	1830	0.2864	430.6	1399.4	0.2027	0.0496	0.2446
Lycium|Lba01G024550	Solanum|Solyc01g097320.2.1	5373	0.2065	1317.5	4055.5	0.1310	0.0262	0.2001
Lycium|Lba01G024589	Solanum|Solyc01g096520.2.1	561	0.2747	156.0	405.0	0.0523	0.0152	0.2899
Lycium|Lba01G024632	Solanum|Solyc01g098020.2.1	498	0.5413	131.1	366.9	0.2512	0.1011	0.4025
Lycium|Lba01G024674	Solanum|Solyc01g097840.2.1	2220	0.2053	489.0	1731.0	0.1393	0.0290	0.2081
Lycium|Lba01G024709	Solanum|Solyc01g079850.2.1	1353	0.2585	327.5	1025.5	0.2295	0.0475	0.2071
Lycium|Lba01G024746	Solanum|Solyc01g080280.2.1	1296	0.1572	314.7	981.3	0.1094	0.0176	0.1609
Lycium|Lba01G024782	Solanum|Solyc01g098220.1.1	717	0.8953	171.4	545.6	0.5891	0.2558	0.4342
Lycium|Lba01G024822	Solanum|Solyc01g098350.2.1	1275	0.2968	300.1	974.9	0.2130	0.0529	0.2484
Lycium|Lba01G024863	Solanum|Solyc01g079220.2.1	642	0.5502	174.0	468.0	0.1641	0.0770	0.4694
Lycium|Lba01G024958	Solanum|Solyc11g069580.1.1	1929	0.6431	488.1	1440.9	0.1576	0.0911	0.5782
Lycium|Lba01G025097	Solanum|Solyc06g005090.2.1	588	0.5051	158.7	429.3	0.0973	0.0481	0.4938
Lycium|Lba01G025219	Solanum|Solyc11g045270.1.1	765	0.3766	172.2	592.8	0.2750	0.0788	0.2865
Lycium|Lba01G025333	Solanum|Solyc11g008200.1.1	1806	0.7966	433.2	1372.8	0.1444	0.1097	0.7596
Lycium|Lba01G025388	Solanum|Solyc11g008760.1.1	2058	0.2415	495.3	1562.7	0.1351	0.0317	0.2345
Lycium|Lba01G025457	Solanum|Solyc11g007680.1.1	387	0.7208	104.7	282.3	0.3922	0.1693	0.4317
Lycium|Lba01G025509	Solanum|Solyc02g062760.2.1	705	1.4355	159.4	545.6	0.1019	0.1599	1.5686
Lycium|Lba01G025564	Solanum|Solyc11g007720.1.1	1818	0.2563	473.6	1344.4	0.3277	0.0557	0.1699
Lycium|Lba01G025625	Solanum|Solyc11g008040.1.1	366	0.2397	101.5	264.5	0.1491	0.0309	0.2075
Lycium|Lba01G025689	Solanum|Solyc02g021410.2.1	1704	0.4284	434.5	1269.5	0.2109	0.0731	0.3465
Lycium|Lba01G025736	Solanum|Solyc11g008810.1.1	1491	0.2693	368.0	1123.0	0.1764	0.0417	0.2364
Lycium|Lba01G025793	Solanum|Solyc12g099410.1.1	1512	0.6113	398.5	1113.5	0.1647	0.0872	0.5294
Lycium|Lba01G025865	Solanum|Solyc12g098730.1.1	1365	0.7489	287.7	1077.3	0.2567	0.1550	0.6039
Lycium|Lba01G025925	Solanum|Solyc12g100300.1.1	1182	0.3101	298.6	883.4	0.2171	0.0541	0.2492
Lycium|Lba01G025989	Solanum|Solyc12g099360.1.1	1698	0.3721	454.9	1243.1	0.1204	0.0419	0.3484
Lycium|Lba01G026026	Solanum|Solyc12g099910.1.1	4902	0.2259	1073.6	3828.4	0.1277	0.0302	0.2363
Lycium|Lba01G026099	Solanum|Solyc08g042140.2.1	828	0.4119	188.2	639.8	0.4721	0.1095	0.2319
Lycium|Lba01G026196	Solanum|Solyc11g044620.1.1	237	0.7965	67.0	170.0	0.9879	0.2646	0.2678
Lycium|Lba01G026290	Solanum|Solyc03g078520.2.1	1812	0.2065	450.9	1361.1	0.2372	0.0382	0.1612
Lycium|Lba01G026332	Solanum|Solyc05g007970.2.1	849	0.1912	208.4	640.6	0.3826	0.0456	0.1193
Lycium|Lba01G026369	Solanum|Solyc03g025650.1.1	810	1.0199	220.4	589.6	0.1000	0.0986	0.9858
Lycium|Lba01G026422	Solanum|Solyc03g025670.2.1	543	0.5474	147.3	395.7	0.1428	0.0694	0.4861
Lycium|Lba01G026467	Solanum|Solyc03g082390.2.1	1059	0.3304	252.1	806.9	0.1956	0.0557	0.2845
Lycium|Lba01G026506	Solanum|Solyc03g096840.2.1	375	0.5139	103.7	271.3	0.2806	0.1003	0.3573
Lycium|Lba01G026545	Solanum|Solyc03g097460.2.1	1980	0.3613	515.3	1464.7	0.4900	0.0948	0.1934
Lycium|Lba01G026580	Solanum|Solyc03g110940.2.1	1431	0.4112	327.0	1104.0	0.4843	0.1102	0.2276
Lycium|Lba01G026627	Solanum|Solyc03g082690.2.1	2997	0.2521	735.7	2261.3	0.2475	0.0481	0.1944
Lycium|Lba01G026674	Solanum|Solyc03g115520.2.1	3321	0.3043	765.0	2556.0	0.3685	0.0727	0.1974
Lycium|Lba01G026713	Solanum|Solyc03g116920.1.1	2712	0.8878	638.3	2073.7	0.6621	0.2642	0.3991
Lycium|Lba01G026755	Solanum|Solyc03g111330.2.1	696	0.2856	187.1	508.9	0.0515	0.0160	0.3107
Lycium|Lba01G026802	Solanum|Solyc03g112770.2.1	375	0.2819	100.4	274.6	0.2622	0.0536	0.2044
Lycium|Lba01G026845	Solanum|Solyc03g020000.2.1	1206	0.4853	257.1	948.9	0.1569	0.0754	0.4805
Lycium|Lba01G026885	Solanum|Solyc03g118170.2.1	1800	0.2397	452.4	1347.6	0.1029	0.0250	0.2433
Lycium|Lba01G026918	Solanum|Solyc06g072300.2.1	3117	0.7175	770.4	2346.6	0.0830	0.0641	0.7725
Lycium|Lba01G026970	Solanum|Solyc03g117210.2.1	741	0.8057	173.3	567.7	0.4004	0.1989	0.4968
Lycium|Lba01G027016	Solanum|Solyc03g116030.2.1	924	0.2424	263.6	660.4	0.1417	0.0296	0.2090
Lycium|Lba01G027053	Solanum|Solyc03g117660.2.1	2019	0.6259	479.2	1539.8	0.6700	0.1868	0.2788
Lycium|Lba01G027086	Solanum|Solyc03g116890.2.1	1023	0.6803	209.5	813.5	0.1757	0.1157	0.6583
Lycium|Lba01G027135	Solanum|Solyc03g116110.2.1	1098	0.2494	258.2	839.8	0.2168	0.0449	0.2073
Lycium|Lba01G027170	Solanum|Solyc03g113950.2.1	1077	1.1080	235.4	841.6	0.5394	0.3113	0.5771
Lycium|Lba01G027213	Solanum|Solyc03g117460.1.1	477	0.2083	104.3	372.7	0.0909	0.0218	0.2397
Lycium|Lba01G027249	Solanum|Solyc03g096990.2.1	1557	0.6403	395.9	1161.1	0.3492	0.1448	0.4147
Lycium|Lba01G027306	Solanum|Solyc03g117260.1.1	1665	0.5368	410.9	1254.1	0.1762	0.0831	0.4716
Lycium|Lba01G027357	Solanum|Solyc03g115790.1.1	1110	0.3161	276.8	833.2	0.2518	0.0605	0.2403
Lycium|Lba01G027408	Solanum|Solyc03g007980.1.1	978	0.5871	264.1	713.9	0.0393	0.0257	0.6550
Lycium|Lba01G027437	Solanum|Solyc03g118270.1.1	1077	1.4691	236.2	840.8	0.0145	0.0307	2.1238
Lycium|Lba01G027473	Solanum|Solyc03g113500.2.1	2277	0.4651	453.5	1823.5	0.2289	0.0928	0.4054
Lycium|Lba01G027534	Solanum|Solyc03g082550.2.1	621	0.6023	126.9	494.1	0.3249	0.1409	0.4338
Lycium|Lba01G027590	Solanum|Solyc03g116490.1.1	357	0.6790	92.8	264.2	0.2085	0.1139	0.5463
Lycium|Lba01G027629	Solanum|Solyc03g080160.2.1	600	0.2927	137.2	462.8	0.1619	0.0447	0.2760
Lycium|Lba01G027677	Solanum|Solyc03g019670.2.1	1389	0.4410	308.5	1080.5	0.0706	0.0375	0.5307
Lycium|Lba01G027718	Solanum|Solyc03g097690.2.1	1686	0.5347	389.4	1296.6	0.2809	0.1120	0.3987
Lycium|Lba01G027762	Solanum|Solyc03g007520.2.1	621	0.3379	161.7	459.3	0.3110	0.0714	0.2297
Lycium|Lba01G027806	Solanum|Solyc03g082530.1.1	357	0.8517	85.6	271.4	0.1936	0.1420	0.7338
Lycium|Lba01G027852	Solanum|Solyc03g083440.2.1	6615	0.2072	1709.2	4905.8	0.1075	0.0220	0.2043
Lycium|Lba01G027899	Solanum|Solyc03g097820.1.1	972	0.4344	203.1	768.9	0.2372	0.0866	0.3651
Lycium|Lba01G027943	Solanum|Solyc03g115860.2.1	489	0.3727	123.6	365.4	0.1039	0.0391	0.3759
Lycium|Lba01G027985	Solanum|Solyc06g005760.1.1	246	0.9460	61.8	184.2	0.4903	0.2501	0.5100
Lycium|Lba01G028033	Solanum|Solyc03g025900.2.1	1668	0.4349	381.1	1286.9	0.3873	0.1065	0.2749
Lycium|Lba01G028073	Solanum|Solyc03g113920.2.1	1644	0.2795	397.3	1246.7	0.2007	0.0475	0.2365
Lycium|Lba01G028119	Solanum|Solyc03g112230.2.1	2571	0.4452	638.5	1932.5	0.4786	0.1168	0.2440
Lycium|Lba01G028163	Solanum|Solyc03g111610.2.1	948	0.2931	251.2	696.8	0.2134	0.0494	0.2317
Lycium|Lba01G028211	Solanum|Solyc02g036360.1.1	2211	0.3181	503.8	1707.2	0.1702	0.0502	0.2951
Lycium|Lba01G028263	Solanum|Solyc02g032040.1.1	483	0.4273	127.7	355.3	0.2518	0.0798	0.3168
Lycium|Lba01G028339	Solanum|Solyc10g081280.1.1	717	0.3805	177.3	539.7	0.2184	0.0673	0.3081
Lycium|Lba01G028411	Solanum|Solyc10g085180.1.1	720	0.3965	164.2	555.8	0.2066	0.0705	0.3410
Lycium|Lba01G028462	Solanum|Solyc10g086010.1.1	1215	0.8543	300.9	914.1	0.0444	0.0450	1.0131
Lycium|Lba01G028540	Solanum|Solyc01g112320.2.1	2118	8.4952	490.9	1627.1	0.0202	0.2310	11.4517
Lycium|Lba01G028591	Solanum|Solyc10g086670.1.1	456	0.3373	101.0	355.0	0.0620	0.0258	0.4169
Lycium|Lba01G028649	Solanum|Solyc10g076440.1.1	2571	0.8119	631.2	1939.8	0.3734	0.1917	0.5133
Lycium|Lba01G028707	Solanum|Solyc02g037550.2.1	996	0.4073	249.8	746.2	0.2326	0.0743	0.3194
Lycium|Lba01G028761	Solanum|Solyc10g083270.1.1	993	0.3553	262.3	730.7	0.2467	0.0656	0.2657
Lycium|Lba01G028814	Solanum|Solyc11g042630.1.1	825	0.6751	159.0	666.0	0.2646	0.1466	0.5538
Lycium|Lba01G028863	Solanum|Solyc10g080480.1.1	864	0.3559	232.5	631.5	0.2275	0.0620	0.2725
Lycium|Lba01G028924	Solanum|Solyc10g081490.1.1	792	0.4901	160.5	631.5	0.1655	0.0808	0.4882
Lycium|Lba01G028985	Solanum|Solyc10g047950.1.1	882	0.4062	196.9	685.1	0.2564	0.0822	0.3205
Lycium|Lba01G029048	Solanum|Solyc10g074620.1.1	3366	0.4480	841.9	2524.1	0.1030	0.0470	0.4563
Lycium|Lba01G029111	Solanum|Solyc09g007070.1.1	294	0.3522	81.1	212.9	0.1442	0.0445	0.3086
Lycium|Lba01G029169	Solanum|Solyc10g083440.1.1	1341	0.6988	306.7	1034.3	0.1378	0.0958	0.6955
Lycium|Lba01G029251	Solanum|Solyc10g086390.1.1	966	0.4082	240.7	725.3	0.2183	0.0719	0.3295
Lycium|Lba01G029292	Solanum|Solyc09g007350.2.1	426	0.3277	104.7	321.3	0.0010	0.0004	0.4433
Lycium|Lba01G029358	Solanum|Solyc10g081270.1.1	906	0.3682	216.3	689.7	0.2515	0.0718	0.2853
Lycium|Lba01G029427	Solanum|Solyc10g076460.1.1	891	0.3024	204.9	686.1	0.4706	0.0801	0.1702
Lycium|Lba01G029484	Solanum|Solyc10g024360.1.1	2514	0.3933	630.2	1883.8	0.2339	0.0720	0.3078
Lycium|Lba01G029531	Solanum|Solyc10g083990.1.1	684	0.4784	196.5	487.5	0.2355	0.0825	0.3503
Lycium|Lba01G029588	Solanum|Solyc02g031830.1.1	969	0.3533	222.2	746.8	0.0665	0.0279	0.4198
Lycium|Lba01G029634	Solanum|Solyc10g047530.1.1	2016	0.2959	461.9	1554.1	0.1003	0.0323	0.3219
Lycium|Lba01G029694	Solanum|Solyc02g032930.2.1	654	0.3825	153.9	500.1	0.0831	0.0355	0.4267
Lycium|Lba01G029754	Solanum|Solyc10g085460.1.1	3681	0.5868	932.4	2748.6	0.5542	0.1625	0.2932
Lycium|Lba01G029800	Solanum|Solyc10g076300.1.1	567	0.3972	138.0	429.0	0.3216	0.0875	0.2721
Lycium|Lba01G029869	Solanum|Solyc11g042620.1.1	612	0.6064	162.2	449.8	0.2994	0.1248	0.4167
Lycium|Lba01G029952	Solanum|Solyc10g082030.1.1	795	0.3118	192.2	602.8	0.1746	0.0485	0.2778
Lycium|Lba01G029996	Solanum|Solyc10g085000.1.1	1473	0.2599	332.6	1140.4	0.0717	0.0221	0.3080
Lycium|Lba01G030041	Solanum|Solyc11g031960.1.1	1092	0.3808	238.2	853.8	0.1858	0.0649	0.3493
Lycium|Lba01G030109	Solanum|Solyc05g005140.2.1	1809	0.2344	422.6	1386.4	0.1789	0.0377	0.2108
Lycium|Lba01G030239	Solanum|Solyc05g005040.2.1	1377	0.3392	300.5	1076.5	0.1769	0.0561	0.3171
Lycium|Lba01G030324	Solanum|Solyc05g013410.2.1	999	0.4719	215.2	783.8	0.1969	0.0837	0.4253
Lycium|Lba01G030396	Solanum|Solyc12g006950.1.1	1860	0.5324	424.9	1435.1	0.1662	0.0827	0.4976
Lycium|Lba01G030466	Solanum|Solyc12g007040.1.1	639	0.5406	103.6	535.4	0.1164	0.0808	0.6939
Lycium|Lba01G030533	Solanum|Solyc12g008350.1.1	774	1.1269	188.7	585.3	0.1807	0.1784	0.9873
Lycium|Lba01G030616	Solanum|Solyc12g005980.1.1	1818	0.4195	422.3	1395.7	0.3395	0.0963	0.2837
Lycium|Lba01G030695	Solanum|Solyc10g017530.2.1	1464	0.2633	357.0	1107.0	0.0776	0.0225	0.2900
Lycium|Lba01G030744	Solanum|Solyc12g006790.1.1	2793	0.2996	681.8	2111.2	0.0930	0.0295	0.3176
Lycium|Lba01G030808	Solanum|Solyc12g007230.1.1	813	0.7791	162.2	650.8	0.2320	0.1564	0.6740
Lycium|Lba01G030885	Solanum|Solyc10g009310.2.1	1569	0.5373	400.9	1168.1	0.1655	0.0782	0.4729
Lycium|Lba01G030963	Solanum|Solyc12g008720.1.1	360	0.3122	85.0	275.0	0.0274	0.0111	0.4050
Lycium|Lba01G031042	Solanum|Solyc12g007030.1.1	1500	0.3671	393.3	1106.7	0.1399	0.0468	0.3349
Lycium|Lba01G031122	Solanum|Solyc12g008750.1.1	1812	0.2652	455.2	1356.8	0.2101	0.0455	0.2164
Lycium|Lba01G031189	Solanum|Solyc10g011750.2.1	711	0.5968	140.6	570.4	0.3812	0.1506	0.3950
Lycium|Lba01G031275	Solanum|Solyc12g043000.1.1	2676	0.1937	616.2	2059.8	0.1532	0.0284	0.1854
Lycium|Lba01G031368	Solanum|Solyc12g049400.1.1	591	0.7539	136.6	454.4	0.3394	0.1733	0.5106
Lycium|Lba01G031439	Solanum|Solyc12g056210.1.1	741	0.2789	171.1	569.9	0.1962	0.0478	0.2435
Lycium|Lba01G031514	Solanum|Solyc12g056770.1.1	768	0.1925	175.4	592.6	0.0881	0.0191	0.2165
Lycium|Lba01G031570	Solanum|Solyc12g044920.1.1	3465	0.2947	905.8	2559.2	0.1386	0.0374	0.2701
Lycium|Lba01G031647	Solanum|Solyc12g044900.1.1	2241	0.2210	519.9	1721.1	0.1531	0.0323	0.2107
Lycium|Lba01G031713	Solanum|Solyc12g049510.1.1	3732	0.3398	898.8	2833.2	0.5983	0.0975	0.1630
Lycium|Lba01G031911	Solanum|Solyc02g067600.1.1	279	1.6648	51.3	227.7	0.3244	0.4013	1.2371
Lycium|Lba01G032035	Solanum|Solyc02g068710.2.1	369	0.2204	93.5	275.5	0.0599	0.0148	0.2465
Lycium|Lba01G032100	Solanum|Solyc02g081800.1.1	1293	0.4446	329.7	963.3	0.1921	0.0715	0.3722
Lycium|Lba01G032139	Solanum|Solyc02g081080.2.1	1812	0.2756	458.4	1353.6	0.1878	0.0439	0.2336
Lycium|Lba01G032185	Solanum|Solyc02g068270.2.1	489	0.5679	115.3	373.7	0.3882	0.1380	0.3555
Lycium|Lba01G032230	Solanum|Solyc02g068410.1.1	1512	0.4220	333.3	1178.7	0.1904	0.0726	0.3814
Lycium|Lba01G032269	Solanum|Solyc02g082010.1.1	1203	0.3909	321.4	881.6	0.7319	0.1187	0.1622
Lycium|Lba01G032309	Solanum|Solyc02g068700.2.1	540	0.2613	135.1	404.9	0.1339	0.0332	0.2484
Lycium|Lba01G032344	Solanum|Solyc02g081830.2.1	768	0.2904	184.6	583.4	0.1615	0.0431	0.2666
Lycium|Lba01G032383	Solanum|Solyc02g068430.2.1	918	0.2336	195.6	722.4	0.0609	0.0182	0.2983
Lycium|Lba01G032434	Solanum|Solyc02g082460.2.1	2796	0.2234	636.7	2159.3	0.1227	0.0283	0.2309
Lycium|Lba01G032529	Solanum|Solyc04g005570.2.1	639	0.4197	153.6	485.4	0.2556	0.0823	0.3220
Lycium|Lba01G032606	Solanum|Solyc04g005770.1.1	1554	0.3800	355.3	1198.7	0.3409	0.0878	0.2577
Lycium|Lba01G032719	Solanum|Solyc04g007300.2.1	801	0.5422	139.2	661.8	0.2301	0.1143	0.4967
Lycium|Lba01G032874	Solanum|Solyc04g006940.2.1	3576	0.3370	910.2	2665.8	0.1086	0.0364	0.3348
Lycium|Lba01G032940	Solanum|Solyc04g007620.1.1	441	0.5945	120.4	320.6	0.4858	0.1537	0.3165
Lycium|Lba01G033044	Solanum|Solyc05g053770.2.1	1683	0.3311	418.9	1264.1	0.5228	0.0899	0.1720
Lycium|Lba01G033132	Solanum|Solyc06g075980.2.1	1434	0.3581	363.7	1070.3	0.3606	0.0823	0.2284
Lycium|Lba01G033171	Solanum|Solyc06g073740.2.1	1863	0.2697	489.8	1373.2	0.1440	0.0351	0.2436
Lycium|Lba01G033203	Solanum|Solyc06g073620.2.1	732	0.7284	158.7	573.3	0.3730	0.1779	0.4770
Lycium|Lba01G033235	Solanum|Solyc06g082300.2.1	1350	0.5552	306.6	1043.4	0.1653	0.0862	0.5216
Lycium|Lba01G033279	Solanum|Solyc06g073380.2.1	1035	0.2386	248.6	786.4	0.1800	0.0380	0.2110
Lycium|Lba01G033309	Solanum|Solyc06g082780.2.1	897	0.3982	205.2	691.8	0.1923	0.0677	0.3520
Lycium|Lba01G033348	Solanum|Solyc06g071780.2.1	633	0.4694	147.6	485.4	0.3415	0.1079	0.3160
Lycium|Lba01G033389	Solanum|Solyc06g074040.1.1	624	0.4304	161.9	462.1	0.0858	0.0381	0.4441
Lycium|Lba01G033420	Solanum|Solyc06g076060.1.1	261	1.0612	55.3	205.7	0.4152	0.2724	0.6561
Lycium|Lba01G033462	Solanum|Solyc06g075160.2.1	2457	0.2494	588.5	1868.5	0.2502	0.0484	0.1935
Lycium|Lba01G033503	Solanum|Solyc06g076770.2.1	891	0.2952	185.2	705.8	0.0963	0.0334	0.3463
Lycium|Lba01G033549	Solanum|Solyc06g076430.2.1	930	0.2360	215.8	714.2	0.1636	0.0360	0.2200
Lycium|Lba01G033586	Solanum|Solyc06g074060.1.1	222	3.6364	47.6	174.4	0.2916	0.7972	2.7341
Lycium|Lba01G033629	Solanum|Solyc06g076450.2.1	645	0.2712	175.1	469.9	0.0919	0.0245	0.2671
Lycium|Lba01G033667	Solanum|Solyc06g075150.2.1	1986	0.4279	497.5	1488.5	0.4224	0.1062	0.2515
Lycium|Lba01G033696	Solanum|Solyc06g073110.2.1	2211	0.2678	549.9	1661.1	0.1464	0.0364	0.2489
Lycium|Lba01G033742	Solanum|Solyc06g074510.2.1	1503	0.2519	375.7	1127.3	0.1654	0.0371	0.2245
Lycium|Lba01G033789	Solanum|Solyc06g076220.2.1	777	0.4938	197.5	579.5	0.0621	0.0340	0.5477
Lycium|Lba01G033831	Solanum|Solyc06g074150.2.1	1365	0.6059	308.0	1057.0	0.2275	0.1144	0.5026
Lycium|Lba01G033862	Solanum|Solyc06g071770.2.1	2205	0.4559	539.8	1665.2	0.4777	0.1199	0.2509
Lycium|Lba01G033954	Solanum|Solyc07g017700.1.1	489	0.3369	115.5	373.5	0.1010	0.0362	0.3583
Lycium|Lba01G034037	Solanum|Solyc07g015960.1.1	1353	0.5600	323.4	1029.6	0.2005	0.0956	0.4767
Lycium|Lba01G034101	Solanum|Solyc08g080550.1.1	1644	0.2292	421.4	1222.6	0.2478	0.0430	0.1734
Lycium|Lba01G034143	Solanum|Solyc08g079030.2.1	960	1.1797	207.6	752.4	0.7111	0.3615	0.5083
Lycium|Lba01G034205	Solanum|Solyc08g080950.1.1	417	0.7799	81.4	335.6	0.2200	0.1537	0.6985
Lycium|Lba01G034267	Solanum|Solyc08g078960.2.1	1323	0.5451	287.2	1035.8	0.3231	0.1249	0.3866
Lycium|Lba01G034305	Solanum|Solyc08g078990.1.1	630	0.7028	171.5	458.5	0.1605	0.0966	0.6022
Lycium|Lba01G034339	Solanum|Solyc08g080960.2.1	1002	0.3946	236.3	765.7	0.2632	0.0792	0.3011
Lycium|Lba01G034385	Solanum|Solyc08g078740.1.1	657	0.8189	141.5	515.5	0.1884	0.1416	0.7514
Lycium|Lba01G034435	Solanum|Solyc08g080300.1.1	1581	0.6251	406.7	1174.3	0.2321	0.1126	0.4850
Lycium|Lba01G034480	Solanum|Solyc08g081690.2.1	2859	0.3113	759.7	2099.3	0.1412	0.0397	0.2809
Lycium|Lba01G034521	Solanum|Solyc08g080280.2.1	1302	0.5667	288.4	1013.6	0.1939	0.0983	0.5072
Lycium|Lba01G034549	Solanum|Solyc08g080530.1.1	546	0.5673	148.2	397.8	0.2911	0.1139	0.3911
Lycium|Lba01G034616	Solanum|Solyc08g081010.2.1	1554	0.2268	411.3	1142.7	0.2053	0.0373	0.1819
Lycium|Lba01G034654	Solanum|Solyc08g079530.2.1	645	0.3339	157.3	487.7	0.1301	0.0423	0.3252
Lycium|Lba01G034699	Solanum|Solyc08g078310.2.1	519	0.7699	124.2	394.8	0.2562	0.1514	0.5911
Lycium|Lba01G034746	Solanum|Solyc01g010700.2.1	1200	0.3200	354.0	846.0	0.1640	0.0426	0.2597
Lycium|Lba01G034797	Solanum|Solyc01g006190.2.1	924	0.1957	246.6	677.4	0.0484	0.0104	0.2157
Lycium|Lba01G034857	Solanum|Solyc01g005440.2.1	891	0.6378	238.1	652.9	0.4144	0.1543	0.3724
Lycium|Lba01G034901	Solanum|Solyc01g005680.2.1	612	0.2330	121.0	491.0	0.1912	0.0423	0.2212
Lycium|Lba01G034954	Solanum|Solyc05g008150.2.1	264	50.0000	62.7	201.3	0.0076	0.5187	68.5012
Lycium|Lba01G035010	Solanum|Solyc01g007080.2.1	1422	0.7747	339.5	1082.5	0.2741	0.1582	0.5772
Lycium|Lba01G035064	Solanum|Solyc01g005070.2.1	1170	0.6534	263.3	906.7	0.1266	0.0853	0.6740
Lycium|Lba01G035108	Solanum|Solyc01g007070.2.1	2073	0.6294	512.3	1560.7	0.2192	0.1116	0.5090
Lycium|Lba01G035165	Solanum|Solyc01g006830.2.1	1317	0.4001	350.1	966.9	0.3356	0.0874	0.2604
Lycium|Lba01G035226	Solanum|Solyc01g007740.2.1	780	0.4001	198.4	581.6	0.1914	0.0643	0.3360
Lycium|Lba01G035272	Solanum|Solyc01g008180.2.1	1545	0.3505	402.2	1142.8	0.2002	0.0573	0.2861
Lycium|Lba01G035326	Solanum|Solyc01g006890.2.1	2238	0.3973	565.5	1672.5	0.1725	0.0599	0.3470
Lycium|Lba01G035436	Solanum|Solyc08g066120.2.1	1347	0.4573	331.0	1016.0	0.2230	0.0821	0.3683
Lycium|Lba01G035601	Solanum|Solyc05g023770.2.1	1161	0.3460	297.7	863.3	0.2272	0.0616	0.2711
Lycium|Lba01G035764	Solanum|Solyc12g042740.1.1	1422	0.2258	332.7	1089.3	0.0348	0.0101	0.2888
Lycium|Lba01G035897	Solanum|Solyc12g038980.1.1	465	0.2305	112.4	352.6	0.1116	0.0263	0.2353
Lycium|Lba01G035982	Solanum|Solyc12g038160.1.1	2070	0.4185	531.5	1538.5	0.3504	0.0945	0.2697
Lycium|Lba01G036081	Solanum|Solyc11g021210.1.1	792	0.6820	167.6	624.4	0.4075	0.1739	0.4266
Lycium|Lba01G036150	Solanum|Solyc09g007970.1.1	363	0.4341	100.1	262.9	0.1352	0.0523	0.3872
Lycium|Lba01G036207	Solanum|Solyc01g104200.2.1	1131	0.7158	264.2	866.8	0.5058	0.1943	0.3840
Lycium|Lba01G036250	Solanum|Solyc09g008140.2.1	291	0.9371	74.7	216.3	0.3116	0.1993	0.6395
Lycium|Lba01G036288	Solanum|Solyc01g103440.2.1	1458	0.2231	373.0	1085.0	0.1722	0.0333	0.1937
Lycium|Lba01G036333	Solanum|Solyc01g104170.2.1	969	0.2267	250.2	718.8	0.1813	0.0349	0.1924
Lycium|Lba01G036383	Solanum|Solyc01g105620.2.1	1047	1.0352	224.3	822.7	0.4282	0.2683	0.6266
Lycium|Lba01G036431	Solanum|Solyc01g102420.1.1	300	0.2821	66.8	233.2	0.3280	0.0646	0.1968
Lycium|Lba01G036479	Solanum|Solyc01g105290.2.1	1107	0.4667	288.2	818.8	0.1575	0.0650	0.4128
Lycium|Lba01G036524	Solanum|Solyc01g103690.2.1	4260	0.2299	1054.5	3205.5	0.1619	0.0336	0.2075
Lycium|Lba01G036566	Solanum|Solyc09g007700.2.1	1080	0.4647	274.5	805.5	0.0710	0.0358	0.5044
Lycium|Lba01G036601	Solanum|Solyc01g105240.2.1	1098	0.4455	244.4	853.6	0.2490	0.0888	0.3569
Lycium|Lba01G036653	Solanum|Solyc01g104290.1.1	864	0.4033	213.7	650.3	0.1297	0.0505	0.3897
Lycium|Lba01G036701	Solanum|Solyc09g007230.2.1	1113	0.2508	253.6	859.4	0.1496	0.0364	0.2435
Lycium|Lba01G036743	Solanum|Solyc09g007540.2.1	3228	0.2176	753.6	2474.4	0.1297	0.0283	0.2179
Lycium|Lba01G036796	Solanum|Solyc09g005830.1.1	1899	0.6184	495.4	1403.6	0.1689	0.0903	0.5344
Lycium|Lba01G036849	Solanum|Solyc09g010380.2.1	648	0.2207	166.1	481.9	0.1057	0.0232	0.2197
Lycium|Lba01G036897	Solanum|Solyc01g104160.2.1	780	0.2146	163.1	616.9	0.1613	0.0343	0.2125
Lycium|Lba01G036933	Solanum|Solyc01g103970.2.1	624	0.4353	182.1	441.9	0.3297	0.0911	0.2762
Lycium|Lba01G036976	Solanum|Solyc01g105330.2.1	2643	0.4737	622.8	2020.2	0.3215	0.1055	0.3280
Lycium|Lba01G037009	Solanum|Solyc09g005880.1.1	1065	0.8649	197.0	868.0	0.3457	0.2135	0.6177
Lycium|Lba01G037058	Solanum|Solyc01g102320.1.1	1179	4.5991	267.0	912.0	0.4817	1.2326	2.5589
Lycium|Lba01G037146	Solanum|Solyc07g025370.2.1	1509	0.3572	355.8	1153.2	0.3027	0.0772	0.2549
Lycium|Lba01G037272	Solanum|Solyc05g026540.2.1	1734	0.3535	453.1	1280.9	0.2572	0.0672	0.2611
Lycium|Lba01G037448	Solanum|Solyc05g025500.2.1	1446	0.2870	315.6	1130.4	0.1567	0.0440	0.2808
Lycium|Lba01G037579	Solanum|Solyc07g007200.2.1	1368	0.3749	279.0	1089.0	0.3558	0.0913	0.2565
Lycium|Lba01G037666	Solanum|Solyc07g007110.2.1	876	0.7654	216.7	659.3	0.1672	0.1143	0.6837
Lycium|Lba01G037728	Solanum|Solyc08g062340.2.1	462	0.5637	113.1	348.9	0.0973	0.0574	0.5902
Lycium|Lba01G037843	Solanum|Solyc07g009310.2.1	237	1.1605	56.1	180.9	0.5102	0.3152	0.6178
Lycium|Lba01G037924	Solanum|Solyc11g066240.1.1	543	0.4563	143.8	399.2	0.2792	0.0903	0.3236
Lycium|Lba01G037960	Solanum|Solyc11g070170.1.1	1911	0.2356	427.8	1483.2	0.2432	0.0463	0.1904
Lycium|Lba01G037996	Solanum|Solyc11g069480.1.1	534	0.3739	143.3	390.7	0.0581	0.0233	0.4009
Lycium|Lba01G038035	Solanum|Solyc11g069510.1.1	879	0.5494	228.0	651.0	0.2408	0.1007	0.4184
Lycium|Lba01G038089	Solanum|Solyc11g069190.1.1	2289	0.2665	557.9	1731.1	0.1849	0.0428	0.2316
Lycium|Lba01G038129	Solanum|Solyc11g043150.1.1	783	0.2267	212.2	570.8	0.1873	0.0347	0.1854
Lycium|Lba01G038163	Solanum|Solyc11g069210.1.1	852	0.6889	198.3	653.7	0.3150	0.1525	0.4841
Lycium|Lba01G038194	Solanum|Solyc11g066460.1.1	378	1.0493	84.8	293.2	0.2382	0.2037	0.8551
Lycium|Lba01G038247	Solanum|Solyc03g062680.2.1	624	0.4154	156.3	467.7	0.2650	0.0817	0.3083
Lycium|Lba01G038335	Solanum|Solyc11g017260.1.1	417	50.0000	98.6	318.4	0.0092	0.6268	68.4399
Lycium|Lba01G038454	Solanum|Solyc05g008130.2.1	1065	1.1766	281.6	783.4	0.3040	0.2443	0.8036
Lycium|Lba01G038546	Solanum|Solyc00g022110.2.1	669	0.0547	183.5	485.5	2.0984	0.0213	0.0102
Lycium|Lba01G038693	Solanum|Solyc01g009990.2.1	744	0.2672	191.4	552.6	0.1626	0.0383	0.2356
Lycium|Lba01G038772	Solanum|Solyc06g005960.2.1	1839	0.6664	389.0	1450.0	0.3296	0.1553	0.4712
Lycium|Lba01G038858	Solanum|Solyc06g007440.2.1	1335	0.5545	338.7	996.3	0.1245	0.0664	0.5333
Lycium|Lba01G038917	Solanum|Solyc06g007560.1.1	1080	1.1148	245.2	834.8	0.4998	0.3028	0.6058
Lycium|Lba01G038987	Solanum|Solyc06g007920.1.1	252	0.8344	49.8	202.2	0.2515	0.1751	0.6963
Lycium|Lba01G039041	Solanum|Solyc01g009740.1.1	513	2.2945	120.6	392.4	0.7971	0.7216	0.9053
Lycium|Lba01G039100	Solanum|Solyc05g010290.1.1	810	0.2340	222.4	587.6	0.1985	0.0370	0.1864
Lycium|Lba01G039155	Solanum|Solyc01g009910.1.1	360	0.7212	104.1	255.9	0.1440	0.0884	0.6142
Lycium|Lba01G039212	Solanum|Solyc05g009910.2.1	900	0.2421	222.9	677.1	0.1619	0.0354	0.2184
Lycium|Lba01G039251	Solanum|Solyc05g010400.2.1	1863	0.2373	454.1	1408.9	0.1192	0.0282	0.2369
Lycium|Lba01G039309	Solanum|Solyc00g128870.2.1	426	0.4211	114.6	311.4	0.1790	0.0628	0.3510
Lycium|Lba01G039346	Solanum|Solyc05g009410.1.1	819	1.2243	194.7	624.3	0.1900	0.2027	1.0668
Lycium|Lba01G039409	Solanum|Solyc05g012200.2.1	1968	0.2639	457.8	1510.2	0.2963	0.0567	0.1912
Lycium|Lba01G039460	Solanum|Solyc03g005730.2.1	1467	0.1911	360.0	1107.0	0.0906	0.0184	0.2030
Lycium|Lba01G039514	Solanum|Solyc05g008990.2.1	1932	0.4365	424.8	1507.2	0.2117	0.0800	0.3779
Lycium|Lba01G039570	Solanum|Solyc01g009880.2.1	1974	0.5999	482.9	1491.1	0.1122	0.0681	0.6071
Lycium|Lba01G039644	Solanum|Solyc05g009640.2.1	696	0.9163	151.6	544.4	0.4584	0.2429	0.5299
Lycium|Lba01G039755	Solanum|Solyc03g071690.2.1	468	0.3946	136.3	331.7	0.3108	0.0799	0.2572
Lycium|Lba01G039890	Solanum|Solyc04g028560.2.1	2313	0.4226	512.7	1800.3	0.5321	0.1179	0.2216
Lycium|Lba01G039943	Solanum|Solyc04g081530.1.1	444	0.7361	124.8	319.2	0.2258	0.1249	0.5534
Lycium|Lba01G039978	Solanum|Solyc04g081380.1.1	408	0.4248	111.2	296.8	0.0714	0.0312	0.4363
Lycium|Lba01G040012	Solanum|Solyc04g082260.2.1	1428	0.3587	313.7	1114.3	0.1151	0.0445	0.3863
Lycium|Lba01G040047	Solanum|Solyc04g082590.2.1	534	0.4657	121.9	412.1	0.2100	0.0835	0.3977
Lycium|Lba01G040077	Solanum|Solyc04g082500.2.1	1239	0.9203	285.4	953.6	0.2487	0.1809	0.7273
Lycium|Lba01G040110	Solanum|Solyc04g081370.2.1	1260	0.4877	330.1	929.9	0.0778	0.0396	0.5089
Lycium|Lba01G040245	Solanum|Solyc03g083870.2.1	1563	0.4219	393.0	1170.0	0.1258	0.0512	0.4070
Lycium|Lba01G040312	Solanum|Solyc03g083970.2.1	1176	0.6881	271.6	904.4	0.2528	0.1363	0.5392
Lycium|Lba01G040376	Solanum|Solyc03g007190.2.1	870	0.1951	241.5	628.5	0.0551	0.0113	0.2049
Lycium|Lba01G040422	Solanum|Solyc03g093450.2.1	2424	0.2620	584.5	1839.5	0.2219	0.0473	0.2133
Lycium|Lba01G040469	Solanum|Solyc03g026090.2.1	327	0.4476	96.0	231.0	0.2981	0.0882	0.2959
Lycium|Lba01G040520	Solanum|Solyc03g026110.2.1	1374	0.3792	342.7	1031.3	0.2318	0.0692	0.2986
Lycium|Lba01G040616	Solanum|Solyc11g022540.1.1	1689	0.1907	399.1	1289.9	0.1198	0.0232	0.1939
Lycium|Lba01G040689	Solanum|Solyc01g067720.2.1	936	0.2704	247.7	688.3	0.6017	0.0767	0.1275
Lycium|Lba01G040740	Solanum|Solyc11g027840.1.1	906	0.6233	197.4	708.6	0.2490	0.1254	0.5035
Lycium|Lba01G040817	Solanum|Solyc01g067370.2.1	624	1.3151	157.2	466.8	0.5314	0.3587	0.6750
Lycium|Lba01G040879	Solanum|Solyc01g067620.2.1	1074	0.2603	249.4	824.6	0.0795	0.0235	0.2958
Lycium|Lba01G040928	Solanum|Solyc10g079660.1.1	1167	0.7844	279.3	887.7	0.4309	0.1987	0.4611
Lycium|Lba01G040984	Solanum|Solyc10g079160.1.1	1227	0.3650	306.8	920.2	0.3200	0.0795	0.2483
Lycium|Lba01G041024	Solanum|Solyc10g078680.1.1	2262	0.3188	554.1	1707.9	0.0681	0.0244	0.3586
Lycium|Lba01G041062	Solanum|Solyc10g079480.1.1	1500	0.3273	323.1	1176.9	0.1002	0.0372	0.3712
Lycium|Lba01G041117	Solanum|Solyc10g079730.1.1	4008	0.2692	970.8	3037.2	0.1962	0.0450	0.2296
Lycium|Lba01G041161	Solanum|Solyc10g079310.1.1	624	0.2186	151.1	472.9	0.2748	0.0445	0.1618
Lycium|Lba01G041207	Solanum|Solyc10g079440.1.1	1239	0.2909	295.5	943.5	0.1806	0.0466	0.2579
Lycium|Lba01G041248	Solanum|Solyc10g079710.1.1	849	0.3593	201.5	647.5	0.3240	0.0801	0.2472
Lycium|Lba01G041311	Solanum|Solyc09g092330.1.1	1344	0.8447	333.6	1010.4	0.0363	0.0371	1.0220
Lycium|Lba01G041371	Solanum|Solyc09g091960.2.1	1383	0.4727	319.1	1063.9	0.3234	0.1063	0.3286
Lycium|Lba01G041433	Solanum|Solyc09g091890.2.1	264	1.0783	52.0	212.0	0.2449	0.2237	0.9134
Lycium|Lba01G041494	Solanum|Solyc01g058670.2.1	678	0.5653	165.8	512.2	0.0968	0.0574	0.5932
Lycium|Lba01G041583	Solanum|Solyc12g017480.1.1	1038	0.4738	250.4	787.6	0.1160	0.0556	0.4796
Lycium|Lba01G041676	Solanum|Solyc08g060970.2.1	1191	0.4048	247.6	943.4	0.2691	0.0862	0.3205
Lycium|Lba01G041784	Solanum|Solyc04g008810.2.1	381	0.2088	88.4	292.6	0.0119	0.0034	0.2885
Lycium|Lba01G041853	Solanum|Solyc02g091550.1.1	699	0.3311	147.9	551.1	0.1059	0.0396	0.3740
Lycium|Lba01G041888	Solanum|Solyc02g092770.2.1	813	0.3728	212.7	600.3	0.0683	0.0272	0.3981
Lycium|Lba01G041921	Solanum|Solyc02g091800.2.1	1026	0.7936	205.4	820.6	0.1852	0.1407	0.7593
Lycium|Lba01G041964	Solanum|Solyc02g091700.2.1	438	0.5298	116.5	321.5	0.2639	0.1014	0.3842
Lycium|Lba01G041999	Solanum|Solyc02g090950.1.1	639	0.5921	166.6	472.4	0.0989	0.0585	0.5913
Lycium|Lba01G042033	Solanum|Solyc02g092660.2.1	1332	0.2764	363.1	968.9	0.3106	0.0574	0.1848
Lycium|Lba01G042067	Solanum|Solyc02g063010.2.1	864	0.8548	238.0	626.0	0.2693	0.1630	0.6055
Lycium|Lba01G042099	Solanum|Solyc02g091280.2.1	927	0.3791	228.0	699.0	0.2857	0.0782	0.2739
Lycium|Lba01G042135	Solanum|Solyc02g091860.2.1	2733	0.4759	671.0	2062.0	0.2262	0.0862	0.3812
Lycium|Lba01G042163	Solanum|Solyc02g091120.2.1	4107	0.3277	1008.9	3098.1	0.2490	0.0628	0.2520
Lycium|Lba01G042196	Solanum|Solyc02g085030.2.1	4173	0.4118	925.2	3247.8	0.3640	0.0989	0.2718
Lycium|Lba01G042244	Solanum|Solyc02g092800.2.1	1524	0.2922	389.3	1134.7	0.1422	0.0383	0.2696
Lycium|Lba01G042284	Solanum|Solyc02g086380.1.1	318	0.6360	84.3	233.7	0.2558	0.1197	0.4678
Lycium|Lba01G042307	Solanum|Solyc02g092270.2.1	228	0.2148	56.5	171.5	0.1098	0.0238	0.2167
Lycium|Lba01G042351	Solanum|Solyc08g041810.1.1	510	0.5511	98.6	411.4	0.1182	0.0752	0.6364
Lycium|Lba01G042443	Solanum|Solyc09g008840.2.1	1539	0.2397	386.5	1152.5	0.1165	0.0275	0.2362
Lycium|Lba01G042495	Solanum|Solyc09g008830.2.1	534	0.4570	87.3	446.7	0.1841	0.0884	0.4799
Lycium|Lba01G042544	Solanum|Solyc09g008910.1.1	1518	0.4012	384.5	1133.5	0.1676	0.0592	0.3534
Lycium|Lba01G042657	Solanum|Solyc04g045650.2.1	1266	0.3567	255.7	1010.3	0.1344	0.0517	0.3846
Lycium|Lba01G042758	Solanum|Solyc03g044140.2.1	855	0.1247	201.2	653.8	0.0394	0.0062	0.1566
Lycium|Lba01G042846	Solanum|Solyc03g034430.1.1	1326	0.3298	302.7	1023.3	0.2441	0.0644	0.2638
Lycium|Lba01G042956	Solanum|Solyc03g046320.2.1	198	0.3580	53.0	145.0	0.3269	0.0769	0.2353
Lycium|Lba01G043099	Solanum|Solyc03g062830.2.1	807	1.1038	179.2	627.8	0.4157	0.2804	0.6746
Lycium|Lba01G043173	Solanum|Solyc11g007080.1.1	738	0.9195	208.1	529.9	0.0819	0.0737	0.8994
Lycium|Lba01G043248	Solanum|Solyc11g007020.1.1	1236	0.3005	312.8	923.2	0.1599	0.0430	0.2689
Lycium|Lba01G043313	Solanum|Solyc11g007130.1.1	1323	0.4546	341.2	981.8	0.3053	0.0955	0.3128
Lycium|Lba01G043363	Solanum|Solyc11g006750.1.1	213	1.0174	52.1	160.9	0.3605	0.2365	0.6560
Lycium|Lba01G043420	Solanum|Solyc11g007240.1.1	579	2.4718	140.9	438.1	1.9345	0.9337	0.4826
Lycium|Lba01G043500	Solanum|Solyc11g007270.1.1	1926	0.2806	476.3	1449.7	0.1615	0.0410	0.2536
Lycium|Lba01G043570	Solanum|Solyc11g007000.1.1	1332	0.2813	351.5	980.5	0.1233	0.0326	0.2644
Lycium|Lba01G043622	Solanum|Solyc07g007840.1.1	1716	1.0297	421.1	1294.9	0.5591	0.2876	0.5144
Lycium|Lba01G043699	Solanum|Solyc07g008260.2.1	279	0.2764	69.6	209.4	0.4404	0.0700	0.1589
Lycium|Lba01G043755	Solanum|Solyc07g008150.2.1	1170	0.4935	269.2	900.8	0.1291	0.0644	0.4992
Lycium|Lba01G043806	Solanum|Solyc04g080800.2.1	1101	0.3406	298.2	802.8	0.2814	0.0671	0.2385
Lycium|Lba01G043850	Solanum|Solyc04g080770.2.1	1602	0.2635	388.3	1213.7	0.1908	0.0433	0.2270
Lycium|Lba01G043902	Solanum|Solyc04g074860.2.1	1044	0.4848	287.4	756.6	0.3473	0.1065	0.3066
Lycium|Lba01G043950	Solanum|Solyc04g064590.1.1	963	0.4966	189.3	773.7	0.2732	0.1087	0.3979
Lycium|Lba01G043999	Solanum|Solyc04g076960.2.1	1494	0.3840	410.2	1083.8	0.0400	0.0169	0.4216
Lycium|Lba01G044035	Solanum|Solyc04g079330.1.1	1443	0.3829	349.3	1093.7	0.3128	0.0833	0.2664
Lycium|Lba01G044091	Solanum|Solyc04g080240.2.1	5115	0.3026	1252.3	3862.7	0.2704	0.0607	0.2246
Lycium|Lba01G044141	Solanum|Solyc04g074740.2.1	516	0.8133	142.1	373.9	0.4460	0.2020	0.4529
Lycium|Lba01G044192	Solanum|Solyc04g058180.2.1	1758	0.4470	427.6	1330.4	0.3235	0.0988	0.3053
Lycium|Lba01G044247	Solanum|Solyc04g076910.2.1	3249	0.4272	806.9	2442.1	0.3529	0.0979	0.2773
Lycium|Lba01G044293	Solanum|Solyc04g072570.2.1	1680	0.2020	443.4	1236.6	0.1105	0.0216	0.1951
Lycium|Lba01G044346	Solanum|Solyc04g064750.1.1	3234	0.5609	714.0	2520.0	0.3701	0.1359	0.3672
Lycium|Lba01G044393	Solanum|Solyc04g077210.2.1	1056	0.5127	210.5	845.5	0.1139	0.0670	0.5882
Lycium|Lba01G044450	Solanum|Solyc04g078340.2.1	1518	0.9943	369.8	1148.2	0.1850	0.1599	0.8641
Lycium|Lba01G044486	Solanum|Solyc11g005140.1.1	1719	0.4810	368.0	1351.0	0.3182	0.1099	0.3454
Lycium|Lba01G044533	Solanum|Solyc04g058200.2.1	579	0.4912	136.1	442.9	0.3460	0.1134	0.3276
Lycium|Lba01G044582	Solanum|Solyc04g077470.2.1	2226	0.3886	555.7	1670.3	0.0775	0.0326	0.4208
Lycium|Lba01G044630	Solanum|Solyc04g071270.1.1	1179	0.6802	306.2	872.8	0.3273	0.1478	0.4516
Lycium|Lba01G044664	Solanum|Solyc04g076270.1.1	1113	0.6607	220.0	893.0	0.1705	0.1123	0.6585
Lycium|Lba01G044717	Solanum|Solyc04g064680.2.1	1338	0.8495	314.8	1023.2	0.4460	0.2191	0.4913
Lycium|Lba01G044764	Solanum|Solyc04g072410.2.1	525	0.2299	138.3	386.7	0.0511	0.0130	0.2545
Lycium|Lba01G044809	Solanum|Solyc04g080220.2.1	1158	0.4361	260.9	897.1	0.1970	0.0758	0.3846
Lycium|Lba01G044853	Solanum|Solyc04g057980.2.1	630	0.3059	149.8	480.2	0.1573	0.0448	0.2851
Lycium|Lba01G044895	Solanum|Solyc04g079820.2.1	1011	0.3727	213.3	797.7	0.0769	0.0352	0.4573
Lycium|Lba01G044928	Solanum|Solyc11g013010.1.1	1251	0.5751	265.1	985.9	0.0881	0.0600	0.6814
Lycium|Lba01G044963	Solanum|Solyc11g010190.1.1	828	2.9605	214.4	613.6	0.0156	0.0569	3.6489
Lycium|Lba01G045026	Solanum|Solyc04g074480.2.1	1392	0.3827	367.4	1024.6	0.1384	0.0483	0.3488
Lycium|Lba01G045062	Solanum|Solyc11g013310.1.1	1404	0.2163	348.8	1055.2	0.0497	0.0125	0.2523
Lycium|Lba01G045110	Solanum|Solyc04g080460.2.1	1455	0.2668	395.7	1059.3	0.1022	0.0262	0.2568
Lycium|Lba01G045146	Solanum|Solyc04g076560.2.1	936	0.3456	192.2	743.8	0.3183	0.0800	0.2514
Lycium|Lba01G045203	Solanum|Solyc04g078410.2.1	1791	1.1648	368.2	1422.8	0.3072	0.2653	0.8635
Lycium|Lba01G045262	Solanum|Solyc04g074090.2.1	2313	0.2867	526.8	1786.2	0.2228	0.0532	0.2390
Lycium|Lba01G045294	Solanum|Solyc04g077830.2.1	2016	0.2706	513.5	1502.5	0.1520	0.0373	0.2451
Lycium|Lba01G045340	Solanum|Solyc04g079590.2.1	1563	0.3637	396.7	1166.3	0.3825	0.0860	0.2248
Lycium|Lba01G045390	Solanum|Solyc07g026650.2.1	903	0.2658	204.1	698.9	0.1287	0.0350	0.2721
Lycium|Lba01G045436	Solanum|Solyc05g014090.1.1	1170	0.8633	245.6	924.4	0.3885	0.2163	0.5567
Lycium|Lba01G045496	Solanum|Solyc03g096940.2.1	471	0.2630	110.6	360.4	0.2073	0.0462	0.2228
Lycium|Lba01G045545	Solanum|Solyc07g042700.2.1	2169	0.4460	478.5	1690.5	0.5580	0.1265	0.2268
Lycium|Lba01G045614	Solanum|Solyc07g032260.2.1	1035	0.4844	252.1	782.9	0.4115	0.1198	0.2910
Lycium|Lba01G045663	Solanum|Solyc12g095990.1.1	1239	1.8117	297.6	941.4	0.0122	0.0296	2.4208
Lycium|Lba01G045749	Solanum|Solyc09g013120.2.1	1245	0.4995	309.7	935.3	0.3382	0.1120	0.3311
Lycium|Lba01G045816	Solanum|Solyc09g014250.2.1	864	0.2413	202.3	661.7	0.0954	0.0250	0.2618
Lycium|Lba01G045902	Solanum|Solyc11g064790.1.1	1017	0.1939	289.9	727.1	0.0901	0.0167	0.1850
Lycium|Lba01G046000	Solanum|Solyc08g061980.2.1	1497	0.7846	356.1	1140.9	0.2401	0.1492	0.6214
Lycium|Lba01G046076	Solanum|Solyc08g076190.2.1	2022	0.3738	486.0	1536.0	0.4977	0.1003	0.2015
Lycium|Lba01G046119	Solanum|Solyc08g076900.2.1	828	1.1205	290.8	537.2	0.2915	0.2015	0.6912
Lycium|Lba01G046183	Solanum|Solyc08g076290.2.1	1485	0.2301	406.4	1078.6	0.2071	0.0374	0.1808
Lycium|Lba01G046233	Solanum|Solyc02g091900.2.1	1011	0.9823	224.7	786.3	0.2171	0.1818	0.8372
Lycium|Lba01G046276	Solanum|Solyc08g076860.2.1	669	0.3542	165.9	503.1	0.0792	0.0304	0.3840
Lycium|Lba01G046312	Solanum|Solyc08g077700.2.1	4761	0.3830	1080.3	3680.7	0.3555	0.0905	0.2544
Lycium|Lba01G046365	Solanum|Solyc08g075280.2.1	759	0.3974	186.5	572.5	0.2210	0.0710	0.3212
Lycium|Lba01G046414	Solanum|Solyc08g075550.2.1	945	0.6064	235.1	709.9	0.1877	0.0974	0.5186
Lycium|Lba01G046493	Solanum|Solyc08g076010.2.1	825	0.3216	191.2	633.8	0.2514	0.0634	0.2523
Lycium|Lba01G046547	Solanum|Solyc08g068580.2.1	1536	0.3735	387.5	1148.5	0.2776	0.0752	0.2707
Lycium|Lba01G046624	Solanum|Solyc08g067920.2.1	5082	0.2972	1144.8	3937.2	0.3933	0.0735	0.1869
Lycium|Lba01G046677	Solanum|Solyc08g067290.2.1	933	0.2360	210.8	722.2	0.3146	0.0527	0.1675
Lycium|Lba01G046751	Solanum|Solyc08g068060.2.1	849	0.4024	214.3	634.7	0.4168	0.0991	0.2379
Lycium|Lba01G046820	Solanum|Solyc08g067100.2.1	1473	0.7900	359.5	1113.5	0.1439	0.1074	0.7464
Lycium|Lba01G046872	Solanum|Solyc08g066640.2.1	879	0.2331	197.8	681.2	0.2320	0.0445	0.1920
Lycium|Lba01G046937	Solanum|Solyc05g018750.2.1	2271	0.3251	577.5	1693.5	0.5371	0.0889	0.1655
Lycium|Lba01G047078	Solanum|Solyc03g046380.1.1	240	0.8316	52.6	187.4	0.1087	0.0991	0.9115
Lycium|Lba01G047204	Solanum|Solyc10g008840.2.1	645	0.3808	179.7	465.3	0.0493	0.0199	0.4040
Lycium|Lba01G047298	Solanum|Solyc10g009070.2.1	1905	0.3213	410.3	1494.7	0.1209	0.0417	0.3452
Lycium|Lba01G047378	Solanum|Solyc10g005140.1.1	1674	0.4134	391.2	1282.8	0.1397	0.0565	0.4044
Lycium|Lba01G047464	Solanum|Solyc10g005130.2.1	5406	0.2709	1258.7	4147.3	0.1771	0.0434	0.2449
Lycium|Lba01G047550	Solanum|Solyc01g015020.2.1	1296	0.5532	212.2	1083.8	0.1265	0.0865	0.6840
Lycium|Lba01G047671	Solanum|Solyc04g081030.2.1	1521	0.4186	302.4	1218.6	0.2212	0.0821	0.3711
Lycium|Lba01G047705	Solanum|Solyc03g120610.2.1	474	0.2136	121.4	352.6	0.1515	0.0293	0.1931
Lycium|Lba01G047738	Solanum|Solyc03g123500.2.1	1125	0.4344	280.3	844.7	0.2193	0.0767	0.3500
Lycium|Lba01G047770	Solanum|Solyc03g123580.2.1	360	0.5375	68.5	291.5	0.5645	0.1562	0.2768
Lycium|Lba01G047800	Solanum|Solyc06g066800.1.1	735	0.7407	131.1	603.9	0.0683	0.0720	1.0528
Lycium|Lba01G047839	Solanum|Solyc03g121670.2.1	1053	0.3171	259.4	793.6	0.2518	0.0610	0.2424
Lycium|Lba01G047865	Solanum|Solyc03g119390.2.1	756	0.4503	169.0	587.0	0.1630	0.0699	0.4287
Lycium|Lba01G047903	Solanum|Solyc12g049220.1.1	555	1.2463	153.4	401.6	0.0854	0.1049	1.2286
Lycium|Lba01G047938	Solanum|Solyc03g118740.2.1	1779	0.3226	385.4	1393.6	0.0807	0.0310	0.3844
Lycium|Lba01G047978	Solanum|Solyc03g120150.2.1	630	0.8532	158.8	471.2	0.2177	0.1492	0.6854
Lycium|Lba01G048013	Solanum|Solyc03g118810.1.1	480	0.7636	114.0	366.0	0.0720	0.0627	0.8706
Lycium|Lba01G048056	Solanum|Solyc03g119040.2.1	978	6.8203	210.0	768.0	0.0087	0.0892	10.2596
Lycium|Lba01G048090	Solanum|Solyc03g118820.2.1	672	0.4488	124.6	547.4	0.1152	0.0617	0.5358
Lycium|Lba01G048117	Solanum|Solyc03g120640.2.1	435	0.2282	125.1	309.9	0.1336	0.0266	0.1987
Lycium|Lba01G048153	Solanum|Solyc03g121990.2.1	1791	0.2788	427.0	1364.0	0.4882	0.0744	0.1523
Lycium|Lba01G048185	Solanum|Solyc03g119340.2.1	903	0.3255	200.3	702.7	0.1724	0.0525	0.3048
Lycium|Lba01G048221	Solanum|Solyc03g123870.2.1	2316	0.1742	575.5	1740.5	0.1290	0.0217	0.1681
Lycium|Lba01G048269	Solanum|Solyc03g123570.2.1	5337	0.2907	1313.0	4024.0	0.3711	0.0684	0.1843
Lycium|Lba01G048352	Solanum|Solyc12g013840.1.1	2544	0.2691	575.6	1968.4	0.1914	0.0459	0.2397
Lycium|Lba01G048470	Solanum|Solyc12g005070.1.1	516	0.3466	128.6	387.4	0.3410	0.0780	0.2286
Lycium|Lba01G048540	Solanum|Solyc12g013530.1.1	615	0.8169	161.3	453.7	0.5787	0.2286	0.3951
Lycium|Lba01G048640	Solanum|Solyc12g011420.1.1	2130	0.4995	509.1	1620.9	0.2847	0.1040	0.3654
Lycium|Lba01G048700	Solanum|Solyc12g010820.1.1	1209	1.6093	305.6	903.4	0.4261	0.4002	0.9393
Lycium|Lba01G048747	Solanum|Solyc03g093150.1.1	1875	0.9079	424.6	1450.4	0.5996	0.2629	0.4384
Lycium|Lba01G048800	Solanum|Solyc12g010700.1.1	1218	0.8479	271.7	946.3	0.3297	0.1944	0.5898
Lycium|Lba01G048888	Solanum|Solyc09g011450.2.1	825	0.3540	212.9	612.1	0.1197	0.0407	0.3402
Lycium|Lba01G048970	Solanum|Solyc09g011230.2.1	462	0.2339	120.4	341.6	0.0713	0.0177	0.2489
Lycium|Lba01G049068	Solanum|Solyc09g010830.2.1	5919	0.2985	1408.5	4510.5	0.3560	0.0696	0.1954
Lycium|Lba01G049173	Solanum|Solyc09g011120.1.1	804	0.3809	158.5	645.5	0.3125	0.0886	0.2833
Lycium|Lba01G049291	Solanum|Solyc04g025750.2.1	1005	0.6053	271.0	734.0	0.3518	0.1348	0.3832
Lycium|Lba01G049399	Solanum|Solyc00g014850.1.1	309	0.0695	84.7	224.3	1.2126	0.0244	0.0201
Lycium|Lba01G049450	Solanum|Solyc01g099280.2.1	1425	0.1729	352.1	1072.9	0.1677	0.0259	0.1543
Lycium|Lba01G049479	Solanum|Solyc01g099030.2.1	1038	0.5940	256.0	782.0	0.3164	0.1292	0.4082
Lycium|Lba01G049512	Solanum|Solyc01g088710.2.1	1104	0.3683	268.2	835.8	0.0797	0.0323	0.4048
Lycium|Lba01G049549	Solanum|Solyc01g091210.2.1	786	0.2834	180.4	605.6	0.2404	0.0548	0.2277
Lycium|Lba01G049594	Solanum|Solyc01g091280.2.1	927	0.3355	262.3	664.7	0.1191	0.0362	0.3037
Lycium|Lba01G049619	Solanum|Solyc01g099100.2.1	2088	0.1687	536.6	1551.4	0.2104	0.0286	0.1360
Lycium|Lba01G049657	Solanum|Solyc01g090320.2.1	555	0.9452	144.8	410.2	0.6275	0.2728	0.4348
Lycium|Lba01G049691	Solanum|Solyc01g100130.2.1	2661	0.3951	606.3	2054.7	0.4038	0.0985	0.2440
Lycium|Lba01G049723	Solanum|Solyc01g090440.2.1	2442	0.3547	554.6	1887.4	0.5363	0.0988	0.1843
Lycium|Lba01G049755	Solanum|Solyc01g090980.1.1	447	0.9153	107.3	339.7	0.5179	0.2494	0.4816
Lycium|Lba01G049779	Solanum|Solyc01g091040.2.1	897	0.4843	186.3	710.7	0.1375	0.0701	0.5099
Lycium|Lba01G049806	Solanum|Solyc01g089870.2.1	1635	0.2626	374.7	1260.3	0.1833	0.0433	0.2363
Lycium|Lba01G049844	Solanum|Solyc01g090670.2.1	2013	1.3563	672.1	1340.9	0.5064	0.3411	0.6735
Lycium|Lba01G049883	Solanum|Solyc01g091330.2.1	849	0.3999	206.9	642.1	0.2689	0.0802	0.2981
Lycium|Lba01G049914	Solanum|Solyc01g090470.2.1	1014	0.3840	231.0	783.0	0.3913	0.0945	0.2415
Lycium|Lba01G049948	Solanum|Solyc01g090530.1.1	921	0.4738	231.9	689.1	0.3574	0.1087	0.3042
Lycium|Lba01G049986	Solanum|Solyc01g091710.2.1	1116	0.3569	266.5	849.5	0.3103	0.0777	0.2504
Lycium|Lba01G050033	Solanum|Solyc05g014230.2.1	759	0.2223	185.3	573.7	0.1106	0.0250	0.2261
Lycium|Lba01G050104	Solanum|Solyc05g013760.2.1	753	0.3797	208.4	544.6	0.1117	0.0395	0.3540
Lycium|Lba01G050237	Solanum|Solyc07g062580.2.1	1986	0.4782	473.5	1512.5	0.1799	0.0764	0.4246
Lycium|Lba01G050275	Solanum|Solyc07g066060.2.1	939	0.1749	220.0	719.0	0.0797	0.0157	0.1974
Lycium|Lba01G050305	Solanum|Solyc07g066300.2.1	2043	0.6003	490.1	1552.9	0.8246	0.1904	0.2309
Lycium|Lba01G050349	Solanum|Solyc07g063440.2.1	3720	0.1888	902.3	2817.7	0.1912	0.0311	0.1624
Lycium|Lba01G050390	Solanum|Solyc07g064200.2.1	1845	0.6416	412.3	1432.7	0.1400	0.0902	0.6438
Lycium|Lba01G050425	Solanum|Solyc02g078930.1.1	969	1.9575	218.3	750.7	0.2027	0.3459	1.7065
Lycium|Lba01G050458	Solanum|Solyc07g065300.1.1	2850	0.6621	650.3	2199.7	0.3167	0.1479	0.4670
Lycium|Lba01G050485	Solanum|Solyc07g065310.2.1	1926	0.3098	455.3	1470.7	0.2229	0.0566	0.2540
Lycium|Lba01G050517	Solanum|Solyc07g063650.2.1	2403	0.2067	558.7	1844.3	0.1569	0.0306	0.1952
Lycium|Lba01G050555	Solanum|Solyc07g066120.2.1	1416	0.3518	328.0	1088.0	0.1954	0.0600	0.3072
Lycium|Lba01G050595	Solanum|Solyc07g063360.1.1	615	0.6811	126.7	488.3	0.1316	0.0962	0.7313
Lycium|Lba01G050637	Solanum|Solyc07g063550.2.1	1422	0.2577	377.7	1044.3	0.2000	0.0417	0.2083
Lycium|Lba01G050678	Solanum|Solyc07g064410.1.1	987	0.6118	268.2	718.8	0.2261	0.1057	0.4674
Lycium|Lba01G050714	Solanum|Solyc07g065670.1.1	282	0.9698	73.9	208.1	0.2860	0.1955	0.6834
Lycium|Lba01G050752	Solanum|Solyc07g064250.2.1	1443	0.2164	349.7	1093.3	0.1152	0.0252	0.2189
Lycium|Lba01G050806	Solanum|Solyc02g032450.2.1	1986	0.5417	524.0	1462.0	0.5637	0.1499	0.2660
Lycium|Lba01G050949	Solanum|Solyc01g008490.2.1	891	0.2958	211.1	679.9	0.3613	0.0695	0.1924
Lycium|Lba01G000074	Solanum|Solyc02g071470.2.1	1080	0.3948	294.8	785.2	0.2668	0.0752	0.2818
Lycium|Lba01G000106	Solanum|Solyc02g070940.1.1	795	0.3049	251.6	543.4	0.0519	0.0150	0.2888
Lycium|Lba01G000137	Solanum|Solyc02g071600.2.1	633	0.6611	145.5	487.5	0.2379	0.1269	0.5335
Lycium|Lba01G000171	Solanum|Solyc02g069610.2.1	420	0.1268	125.4	294.6	0.2278	0.0210	0.0922
Lycium|Lba01G000210	Solanum|Solyc02g069730.2.1	585	0.5565	128.4	456.6	0.2501	0.1119	0.4473
Lycium|Lba01G000254	Solanum|Solyc02g070300.2.1	1395	0.3088	356.9	1038.1	0.2845	0.0626	0.2202
Lycium|Lba01G000292	Solanum|Solyc08g068140.2.1	1455	1.2958	356.4	1098.6	0.4008	0.3162	0.7889
Lycium|Lba01G000324	Solanum|Solyc02g071070.2.1	2391	0.5878	685.3	1705.7	0.1164	0.0617	0.5301
Lycium|Lba01G000368	Solanum|Solyc06g009520.2.1	2466	0.3455	557.3	1908.7	0.0950	0.0365	0.3845
Lycium|Lba01G000400	Solanum|Solyc06g008820.2.1	1290	0.2896	364.4	925.6	0.1700	0.0406	0.2387
Lycium|Lba01G000441	Solanum|Solyc06g009190.2.1	1581	0.4922	340.0	1241.0	0.1719	0.0806	0.4687
Lycium|Lba01G000483	Solanum|Solyc02g076910.2.1	1050	0.4515	258.3	791.7	0.1927	0.0741	0.3847
Lycium|Lba01G000530	Solanum|Solyc02g072300.2.1	1071	0.1853	245.5	825.5	0.0678	0.0149	0.2195
Lycium|Lba01G000573	Solanum|Solyc02g076660.2.1	2040	0.3525	498.4	1541.6	0.2514	0.0680	0.2705
Lycium|Lba01G000615	Solanum|Solyc02g077410.2.1	399	0.2552	96.7	302.3	0.1716	0.0392	0.2284
Lycium|Lba01G000671	Solanum|Solyc02g076670.2.1	996	0.5760	205.1	790.9	0.2888	0.1274	0.4411
Lycium|Lba01G000736	Solanum|Solyc02g071810.2.1	2385	0.6041	538.7	1846.3	0.4060	0.1513	0.3728
Lycium|Lba01G000828	Solanum|Solyc09g018040.1.1	339	0.8029	88.4	250.6	0.5635	0.2227	0.3952
Lycium|Lba01G000924	Solanum|Solyc08g005210.2.1	240	0.2205	66.7	173.3	0.0826	0.0180	0.2178
Lycium|Lba01G000987	Solanum|Solyc08g007120.2.1	957	0.6941	232.6	724.4	0.2773	0.1416	0.5108
Lycium|Lba01G001040	Solanum|Solyc08g007160.2.1	645	0.2386	150.8	494.2	0.0654	0.0183	0.2801
Lycium|Lba01G001139	Solanum|Solyc04g025170.2.1	3057	0.3125	744.3	2312.7	0.3246	0.0691	0.2130
Lycium|Lba01G001262	Solanum|Solyc08g061910.2.1	747	1.1911	145.5	601.5	0.3462	0.2903	0.8385
Lycium|Lba01G001392	Solanum|Solyc03g058400.2.1	1395	0.7080	324.7	1070.3	0.3468	0.1641	0.4731
Lycium|Lba01G001561	Solanum|Solyc12g015690.1.1	789	1.2081	211.3	577.7	0.1032	0.1210	1.1729
Lycium|Lba01G001637	Solanum|Solyc12g016170.1.1	657	0.8344	158.9	498.1	0.5203	0.2274	0.4371
Lycium|Lba01G001718	Solanum|Solyc05g045890.1.1	300	8.2364	65.3	234.7	0.8807	2.6668	3.0280
Lycium|Lba01G001787	Solanum|Solyc11g005200.1.1	810	0.2231	188.4	621.6	0.2172	0.0405	0.1863
Lycium|Lba01G001836	Solanum|Solyc04g054310.2.1	1410	0.2481	330.0	1080.0	0.1854	0.0408	0.2199
Lycium|Lba01G001910	Solanum|Solyc04g054140.2.1	3819	0.2328	940.3	2878.7	0.2767	0.0472	0.1706
Lycium|Lba01G001995	Solanum|Solyc04g051350.2.1	2424	0.1889	546.5	1877.5	0.0834	0.0181	0.2171
Lycium|Lba01G002082	Solanum|Solyc03g062900.2.1	1398	0.2628	325.5	1072.5	0.3270	0.0592	0.1811
Lycium|Lba01G002166	Solanum|Solyc10g047410.1.1	753	1.3568	175.6	577.4	0.6898	0.4093	0.5934
Lycium|Lba01G002230	Solanum|Solyc02g079110.2.1	1248	0.2287	290.8	957.2	0.1683	0.0354	0.2106
Lycium|Lba01G002268	Solanum|Solyc02g078970.2.1	1707	0.3117	384.7	1322.3	0.0702	0.0261	0.3714
Lycium|Lba01G002305	Solanum|Solyc02g079840.1.1	1614	0.2694	351.1	1262.9	0.1974	0.0476	0.2414
Lycium|Lba01G002359	Solanum|Solyc02g078260.2.1	3570	0.2152	801.0	2769.0	0.0208	0.0062	0.2983
Lycium|Lba01G002395	Solanum|Solyc02g077710.1.1	573	0.5241	133.3	439.7	0.1520	0.0760	0.5001
Lycium|Lba01G002432	Solanum|Solyc02g078940.2.1	795	0.2249	209.4	585.6	0.0826	0.0191	0.2312
Lycium|Lba01G002471	Solanum|Solyc02g078600.2.1	1533	0.2609	393.1	1139.9	0.1051	0.0273	0.2600
Lycium|Lba01G002509	Solanum|Solyc02g079720.1.1	321	0.4615	66.9	254.1	0.1877	0.0809	0.4309
Lycium|Lba01G002619	Solanum|Solyc08g069000.2.1	1302	0.2262	341.6	960.4	0.1566	0.0313	0.1995
Lycium|Lba01G002692	Solanum|Solyc08g068960.2.1	3054	0.2403	688.7	2365.3	0.1575	0.0363	0.2305
Lycium|Lba01G002769	Solanum|Solyc08g061130.2.1	474	0.3310	102.8	371.2	0.0432	0.0190	0.4403
Lycium|Lba01G002863	Solanum|Solyc12g009960.1.1	2235	0.3910	579.9	1655.1	0.2838	0.0788	0.2775
Lycium|Lba01G002914	Solanum|Solyc12g009890.1.1	1293	0.3227	337.1	955.9	0.2690	0.0630	0.2340
Lycium|Lba01G002973	Solanum|Solyc12g009980.1.1	459	0.2515	113.8	345.2	0.2398	0.0469	0.1957
Lycium|Lba01G003038	Solanum|Solyc04g008730.2.1	1248	0.4454	290.8	957.2	0.1502	0.0640	0.4264
Lycium|Lba01G003085	Solanum|Solyc04g016080.1.1	3180	0.3362	775.0	2405.0	0.2308	0.0618	0.2679
Lycium|Lba01G003159	Solanum|Solyc11g044510.1.1	1083	0.1778	260.8	822.2	0.1989	0.0301	0.1513
Lycium|Lba01G003267	Solanum|Solyc07g049720.2.1	2589	0.2359	607.6	1981.4	0.2540	0.0465	0.1832
Lycium|Lba01G003309	Solanum|Solyc04g081830.1.1	1359	0.7066	309.9	1049.1	0.0836	0.0673	0.8052
Lycium|Lba01G003348	Solanum|Solyc08g081990.2.1	3138	0.2760	769.1	2368.9	0.3484	0.0631	0.1811
Lycium|Lba01G003383	Solanum|Solyc08g081940.2.1	1914	0.3263	447.6	1466.4	0.1388	0.0444	0.3197
Lycium|Lba01G003415	Solanum|Solyc08g082710.2.1	996	0.6683	203.2	792.8	0.3394	0.1595	0.4698
Lycium|Lba01G003455	Solanum|Solyc08g082960.2.1	1206	0.3526	336.3	869.7	0.2161	0.0584	0.2704
Lycium|Lba01G003550	Solanum|Solyc01g094360.2.1	912	0.3442	211.0	701.0	0.1599	0.0518	0.3238
Lycium|Lba01G003608	Solanum|Solyc05g052490.2.1	2292	0.2496	587.9	1704.1	0.2800	0.0501	0.1790
Lycium|Lba01G003664	Solanum|Solyc01g094940.2.1	1377	0.2824	350.2	1026.8	0.1465	0.0379	0.2589
Lycium|Lba01G003711	Solanum|Solyc01g094330.2.1	1923	0.2411	474.2	1448.8	0.2247	0.0434	0.1933
Lycium|Lba01G003763	Solanum|Solyc01g094760.2.1	1596	0.2971	373.4	1222.6	0.1856	0.0489	0.2633
Lycium|Lba01G003830	Solanum|Solyc05g051490.2.1	2178	0.3256	521.3	1656.7	0.2261	0.0597	0.2639
Lycium|Lba01G003905	Solanum|Solyc01g093990.2.1	951	0.8345	248.6	702.4	0.2500	0.1559	0.6236
Lycium|Lba01G003956	Solanum|Solyc05g042190.1.1	903	0.7690	214.1	688.9	0.4030	0.1897	0.4707
Lycium|Lba01G003992	Solanum|Solyc01g105040.2.1	1245	0.2391	269.6	975.4	0.1504	0.0359	0.2384
Lycium|Lba01G004045	Solanum|Solyc05g051340.1.1	1641	0.4512	354.2	1286.8	0.1963	0.0798	0.4067
Lycium|Lba01G004126	Solanum|Solyc05g051320.1.1	990	0.4283	218.4	771.6	0.4059	0.1079	0.2659
Lycium|Lba01G004171	Solanum|Solyc05g008430.2.1	2637	0.2620	706.4	1930.6	0.1294	0.0312	0.2408
Lycium|Lba01G004250	Solanum|Solyc07g005350.2.1	333	1.2469	83.7	249.3	1.0241	0.4181	0.4082
Lycium|Lba01G004349	Solanum|Solyc07g005690.2.1	867	0.4748	209.6	657.4	0.3085	0.1027	0.3327
Lycium|Lba01G004438	Solanum|Solyc07g005110.2.1	2079	0.7898	418.3	1660.7	0.3171	0.1837	0.5793
Lycium|Lba01G004522	Solanum|Solyc00g257110.2.1	1716	0.4266	463.4	1252.6	0.2505	0.0787	0.3140
Lycium|Lba01G004611	Solanum|Solyc12g077590.1.1	474	0.2407	119.2	354.8	0.1475	0.0327	0.2218
Lycium|Lba01G004760	Solanum|Solyc05g048770.2.1	1248	0.4778	332.4	915.6	0.3174	0.1012	0.3190
Lycium|Lba01G004844	Solanum|Solyc05g050900.2.1	609	0.3207	156.5	452.5	0.2372	0.0585	0.2468
Lycium|Lba01G004906	Solanum|Solyc05g046280.1.1	1914	0.5038	424.9	1489.1	0.2405	0.0987	0.4105
Lycium|Lba01G004957	Solanum|Solyc05g053870.2.1	1314	0.5089	273.4	1040.6	0.2919	0.1127	0.3862
Lycium|Lba01G005032	Solanum|Solyc05g050240.2.1	492	0.5924	100.8	391.2	0.3133	0.1363	0.4349
Lycium|Lba01G005073	Solanum|Solyc05g047580.2.1	2025	0.4793	434.0	1591.0	0.2591	0.0991	0.3823
Lycium|Lba01G005145	Solanum|Solyc10g049530.1.1	738	1.4182	138.8	599.2	0.3573	0.3532	0.9886
Lycium|Lba01G005171	Solanum|Solyc02g083720.2.1	1428	0.4693	344.8	1083.2	0.2841	0.0973	0.3424
Lycium|Lba01G005212	Solanum|Solyc02g080590.2.1	369	0.2100	98.6	270.4	0.0689	0.0152	0.2203
Lycium|Lba01G005249	Solanum|Solyc02g084810.2.1	534	3.2483	125.4	408.6	0.4821	0.8647	1.7936
Lycium|Lba01G005275	Solanum|Solyc02g083460.2.1	1596	0.3928	368.6	1227.4	0.3459	0.0911	0.2634
Lycium|Lba01G005314	Solanum|Solyc02g080390.2.1	3891	0.3170	988.5	2902.5	0.3773	0.0744	0.1973
Lycium|Lba01G005353	Solanum|Solyc02g083390.2.1	801	0.2983	191.4	609.6	0.1702	0.0459	0.2698
Lycium|Lba01G005415	Solanum|Solyc01g007530.2.1	639	0.0513	174.1	464.9	0.1680	0.0073	0.0433
Lycium|Lba01G005470	Solanum|Solyc09g083220.2.1	897	0.2894	249.9	647.1	0.1564	0.0386	0.2465
Lycium|Lba01G005503	Solanum|Solyc09g083340.1.1	516	0.3080	149.1	366.9	0.4113	0.0726	0.1766
Lycium|Lba01G005593	Solanum|Solyc04g015570.2.1	810	0.4689	184.5	625.5	0.1617	0.0717	0.4432
Lycium|Lba01G005636	Solanum|Solyc04g014550.2.1	531	0.3537	134.8	396.2	0.4998	0.0940	0.1881
Lycium|Lba01G005671	Solanum|Solyc04g014600.2.1	486	0.4548	106.2	379.8	0.1629	0.0714	0.4383
Lycium|Lba01G005719	Solanum|Solyc04g015680.2.1	2775	0.2050	645.6	2129.4	0.1610	0.0309	0.1918
Lycium|Lba01G005765	Solanum|Solyc04g012180.2.1	666	0.3096	170.4	495.6	0.1013	0.0316	0.3116
Lycium|Lba01G005809	Solanum|Solyc04g039940.1.1	1674	0.4756	386.0	1288.0	0.2360	0.0908	0.3846
Lycium|Lba01G005870	Solanum|Solyc06g053810.2.1	1479	0.4631	344.2	1134.8	0.2400	0.0889	0.3703
Lycium|Lba01G005928	Solanum|Solyc06g053860.2.1	1830	0.2182	442.0	1388.0	0.2133	0.0385	0.1804
Lycium|Lba01G005981	Solanum|Solyc06g065150.1.1	474	0.9936	123.4	350.6	0.6865	0.2960	0.4312
Lycium|Lba01G006036	Solanum|Solyc06g054650.2.1	1128	0.4227	286.6	841.4	0.4431	0.1068	0.2411
Lycium|Lba01G006100	Solanum|Solyc06g060240.1.1	1146	0.4334	277.1	868.9	0.2770	0.0886	0.3197
Lycium|Lba01G006151	Solanum|Solyc06g065230.2.1	522	0.2663	141.5	380.5	0.0673	0.0187	0.2772
Lycium|Lba01G006206	Solanum|Solyc06g060480.1.1	798	1.2648	152.3	645.7	0.2037	0.2415	1.1852
Lycium|Lba01G006249	Solanum|Solyc01g067020.2.1	1797	0.4938	437.2	1359.8	0.3637	0.1155	0.3174
Lycium|Lba01G006302	Solanum|Solyc06g060130.2.1	1323	0.4290	338.2	984.8	0.3643	0.0989	0.2715
Lycium|Lba01G006356	Solanum|Solyc07g055020.2.1	1086	1.2404	246.9	839.1	0.6924	0.3756	0.5424
Lycium|Lba01G006413	Solanum|Solyc02g070710.1.1	1416	0.4224	313.0	1103.0	0.2290	0.0807	0.3525
Lycium|Lba01G006482	Solanum|Solyc07g056340.2.1	2298	0.3566	553.8	1744.2	0.3498	0.0821	0.2347
Lycium|Lba01G006516	Solanum|Solyc07g055710.2.1	1152	0.8368	259.1	892.9	0.1577	0.1267	0.8036
Lycium|Lba01G006560	Solanum|Solyc07g055690.1.1	1341	0.4715	325.0	1016.0	0.2140	0.0831	0.3886
Lycium|Lba01G006608	Solanum|Solyc07g053520.1.1	1758	0.3483	376.3	1381.7	0.3281	0.0807	0.2460
Lycium|Lba01G006665	Solanum|Solyc07g053370.1.1	195	0.7247	37.0	158.0	0.2897	0.1649	0.5692
Lycium|Lba01G006713	Solanum|Solyc06g009690.1.1	1311	0.3456	331.4	979.6	0.5305	0.0941	0.1775
Lycium|Lba01G006767	Solanum|Solyc07g061980.1.1	1527	0.4746	347.9	1179.1	0.1545	0.0704	0.4557
Lycium|Lba01G006818	Solanum|Solyc07g056220.2.1	2466	0.2763	605.5	1860.5	0.0873	0.0258	0.2958
Lycium|Lba01G006895	Solanum|Solyc05g018390.2.1	1905	0.1906	419.5	1485.5	0.1401	0.0270	0.1929
Lycium|Lba01G006992	Solanum|Solyc11g065480.1.1	1431	0.3975	280.1	1150.9	0.1397	0.0601	0.4300
Lycium|Lba01G007057	Solanum|Solyc05g047420.2.1	1329	0.3168	327.0	1002.0	0.2260	0.0573	0.2536
Lycium|Lba01G007167	Solanum|Solyc09g097830.2.1	2859	0.2420	712.7	2146.3	0.1721	0.0367	0.2131
Lycium|Lba01G007218	Solanum|Solyc09g097840.1.1	1380	0.3284	324.8	1055.2	0.1359	0.0438	0.3226
Lycium|Lba01G007287	Solanum|Solyc09g098340.2.1	1449	0.2325	340.9	1108.1	0.1413	0.0319	0.2257
Lycium|Lba01G007402	Solanum|Solyc12g042200.1.1	1179	0.3174	300.1	878.9	0.5822	0.0895	0.1537
Lycium|Lba01G007539	Solanum|Solyc07g042930.2.1	993	0.4183	255.1	737.9	0.2099	0.0709	0.3377
Lycium|Lba01G007608	Solanum|Solyc01g111340.2.1	1638	0.4375	377.1	1260.9	0.2183	0.0799	0.3662
Lycium|Lba01G007701	Solanum|Solyc07g041640.2.1	981	1.0909	219.9	761.1	0.3455	0.2552	0.7386
Lycium|Lba01G007741	Solanum|Solyc02g067980.2.1	1545	0.1984	379.0	1166.0	0.2554	0.0386	0.1510
Lycium|Lba01G007813	Solanum|Solyc01g107620.2.1	612	0.2074	129.7	482.3	0.1146	0.0262	0.2287
Lycium|Lba01G007845	Solanum|Solyc01g108890.2.1	1380	0.3149	350.2	1029.8	0.2592	0.0608	0.2348
Lycium|Lba01G007879	Solanum|Solyc01g107040.2.1	1119	0.2440	294.3	824.7	0.1481	0.0324	0.2185
Lycium|Lba01G007913	Solanum|Solyc01g109940.2.1	1194	0.1795	286.6	907.4	0.0138	0.0033	0.2388
Lycium|Lba01G007946	Solanum|Solyc01g108130.2.1	906	0.4164	172.7	733.3	0.4274	0.1106	0.2587
Lycium|Lba01G007998	Solanum|Solyc01g109910.2.1	1377	0.4285	339.6	1037.4	0.3454	0.0973	0.2818
Lycium|Lba01G008031	Solanum|Solyc01g110540.2.1	159	0.7852	43.2	115.8	0.4618	0.1987	0.4303
Lycium|Lba01G008066	Solanum|Solyc01g107010.2.1	1818	0.2478	436.9	1381.1	0.2466	0.0476	0.1932
Lycium|Lba01G008100	Solanum|Solyc01g109950.2.1	2616	0.3258	653.0	1963.0	0.1624	0.0475	0.2924
Lycium|Lba01G008130	Solanum|Solyc01g107910.2.1	741	0.3492	178.9	562.1	0.0580	0.0237	0.4079
Lycium|Lba01G008175	Solanum|Solyc01g107390.2.1	1782	0.4040	439.9	1342.1	0.0373	0.0183	0.4898
Lycium|Lba01G008218	Solanum|Solyc01g009510.1.1	534	2.7887	105.6	428.4	0.5404	0.7957	1.4723
Lycium|Lba01G008378	Solanum|Solyc01g008970.2.1	1107	1.3648	214.0	893.0	0.1995	0.2562	1.2844
Lycium|Lba01G008482	Solanum|Solyc10g076730.1.1	624	0.8365	166.6	457.4	0.1531	0.1126	0.7354
Lycium|Lba01G008534	Solanum|Solyc09g010140.1.1	672	0.5792	180.0	492.0	0.3024	0.1193	0.3946
Lycium|Lba01G008572	Solanum|Solyc09g009480.1.1	504	0.5855	97.6	406.4	0.3273	0.1396	0.4266
Lycium|Lba01G008608	Solanum|Solyc01g112260.2.1	447	0.3901	102.3	344.7	0.3239	0.0880	0.2717
Lycium|Lba01G008646	Solanum|Solyc01g111570.2.1	2040	0.3916	429.6	1610.4	0.1955	0.0699	0.3577
Lycium|Lba01G008684	Solanum|Solyc01g111380.2.1	429	0.2977	99.1	329.9	0.0820	0.0277	0.3375
Lycium|Lba01G008711	Solanum|Solyc01g112170.2.1	441	0.2489	98.2	342.8	0.1877	0.0422	0.2250
Lycium|Lba01G008807	Solanum|Solyc04g049450.2.1	1458	0.2659	326.9	1131.1	0.2002	0.0468	0.2335
Lycium|Lba01G008849	Solanum|Solyc01g106910.2.1	543	0.3669	91.1	451.9	0.2259	0.0777	0.3439
Lycium|Lba01G008880	Solanum|Solyc01g106570.2.1	1185	0.2288	292.5	892.5	0.1232	0.0277	0.2246
Lycium|Lba01G008945	Solanum|Solyc10g008600.2.1	1020	0.4551	261.9	758.1	0.3986	0.1093	0.2743
Lycium|Lba01G009089	Solanum|Solyc02g021280.1.1	1617	0.4113	338.6	1278.4	0.3071	0.0931	0.3032
Lycium|Lba01G009196	Solanum|Solyc02g020980.2.1	2640	0.2453	674.1	1965.9	0.2215	0.0431	0.1945
Lycium|Lba01G009382	Solanum|Solyc08g077930.2.1	1074	0.1776	255.6	818.4	0.0992	0.0187	0.1888
Lycium|Lba01G009491	Solanum|Solyc02g014530.2.1	2178	0.4390	541.8	1636.2	0.3074	0.0938	0.3050
Lycium|Lba01G009635	Solanum|Solyc11g044470.1.1	777	0.6897	201.2	575.8	0.1589	0.0970	0.6102
Lycium|Lba01G009768	Solanum|Solyc01g059960.1.1	1416	0.6428	347.1	1068.9	0.4252	0.1609	0.3785
Lycium|Lba01G009850	Solanum|Solyc01g065690.2.1	1044	0.3065	258.5	785.5	0.3231	0.0673	0.2082
Lycium|Lba01G009960	Solanum|Solyc09g055760.2.1	1320	0.3923	319.3	1000.7	0.3933	0.0952	0.2422
Lycium|Lba01G010052	Solanum|Solyc11g008940.1.1	1446	0.5435	320.1	1125.9	0.1247	0.0709	0.5689
Lycium|Lba01G010145	Solanum|Solyc10g074820.1.1	900	0.9394	237.8	662.2	0.2418	0.1713	0.7082
Lycium|Lba01G010290	Solanum|Solyc02g093660.1.1	999	0.5399	213.0	786.0	0.2389	0.1072	0.4486
Lycium|Lba01G010325	Solanum|Solyc02g088580.1.1	2112	0.4131	536.4	1575.6	0.6260	0.1196	0.1910
Lycium|Lba01G010360	Solanum|Solyc02g087920.2.1	1011	0.3387	235.1	775.9	0.2033	0.0591	0.2906
Lycium|Lba01G010389	Solanum|Solyc02g089240.2.1	678	0.3011	163.4	514.6	0.1986	0.0509	0.2562
Lycium|Lba01G010420	Solanum|Solyc02g089200.2.1	738	0.1802	155.5	582.5	0.1029	0.0212	0.2057
Lycium|Lba01G010454	Solanum|Solyc02g087870.2.1	3747	0.2155	966.2	2780.8	0.0425	0.0106	0.2482
Lycium|Lba01G010488	Solanum|Solyc02g087000.2.1	2313	0.2433	632.1	1680.9	0.1132	0.0258	0.2281
Lycium|Lba01G010518	Solanum|Solyc02g093390.2.1	810	0.3897	175.0	635.0	0.1592	0.0607	0.3811
Lycium|Lba01G010549	Solanum|Solyc02g090600.1.1	375	0.6389	69.7	305.3	0.3835	0.1640	0.4275
Lycium|Lba01G010578	Solanum|Solyc02g089080.2.1	363	4.0058	84.3	278.7	0.2349	0.7604	3.2364
Lycium|Lba01G010607	Solanum|Solyc01g010040.2.1	210	1.2501	52.4	157.6	0.2720	0.2498	0.9184
Lycium|Lba01G010644	Solanum|Solyc02g093760.2.1	1098	0.3297	261.9	836.1	0.2575	0.0651	0.2529
Lycium|Lba01G010684	Solanum|Solyc02g094570.2.1	837	0.3080	207.0	630.0	0.2803	0.0628	0.2240
Lycium|Lba01G010716	Solanum|Solyc02g087030.1.1	438	0.9448	84.0	354.0	0.0667	0.0855	1.2818
Lycium|Lba01G010755	Solanum|Solyc02g094190.2.1	1770	0.2287	474.0	1296.0	0.1923	0.0359	0.1866
Lycium|Lba01G010790	Solanum|Solyc02g090310.1.1	759	0.4818	163.5	595.5	0.1805	0.0812	0.4499
Lycium|Lba01G010824	Solanum|Solyc02g086810.1.1	750	0.5741	179.8	570.2	0.2043	0.0990	0.4844
Lycium|Lba01G010853	Solanum|Solyc02g094160.1.1	987	0.6968	215.0	772.0	0.0195	0.0195	0.9965
Lycium|Lba01G010886	Solanum|Solyc02g094200.2.1	369	0.3249	81.8	287.2	0.0314	0.0138	0.4401
Lycium|Lba01G011019	Solanum|Solyc03g053010.2.1	1935	0.3809	474.2	1460.8	0.3061	0.0816	0.2667
Lycium|Lba01G011114	Solanum|Solyc02g063240.2.1	813	0.2685	214.8	598.2	0.0507	0.0151	0.2969
Lycium|Lba01G011160	Solanum|Solyc02g064580.2.1	1431	0.2777	384.8	1046.2	0.5756	0.0772	0.1342
Lycium|Lba01G011214	Solanum|Solyc02g064720.2.1	1728	0.3448	412.5	1315.5	0.3826	0.0830	0.2169
Lycium|Lba01G011268	Solanum|Solyc02g063360.2.1	498	0.3694	122.6	375.4	0.3181	0.0806	0.2534
Lycium|Lba01G011322	Solanum|Solyc02g063300.2.1	390	0.4282	76.8	313.2	0.1797	0.0752	0.4182
Lycium|Lba01G011396	Solanum|Solyc11g012100.1.1	876	0.3299	195.4	680.6	0.2404	0.0645	0.2683
Lycium|Lba01G011473	Solanum|Solyc11g010210.1.1	1716	0.4844	398.1	1317.9	0.1745	0.0770	0.4412
Lycium|Lba01G011531	Solanum|Solyc11g010170.1.1	1242	0.4114	319.9	922.1	0.2167	0.0710	0.3277
Lycium|Lba01G011584	Solanum|Solyc11g010850.1.1	1728	0.3655	401.7	1326.3	0.1632	0.0556	0.3406
Lycium|Lba01G011634	Solanum|Solyc11g011260.1.1	1638	1.7710	359.3	1278.7	0.0471	0.1086	2.3048
Lycium|Lba01G011713	Solanum|Solyc02g021430.1.1	609	0.4921	153.4	455.6	0.1775	0.0757	0.4265
Lycium|Lba01G011902	Solanum|Solyc04g049710.2.1	792	0.1614	206.4	585.6	0.1415	0.0208	0.1473
Lycium|Lba01G012030	Solanum|Solyc07g008670.2.1	2277	0.3588	583.3	1693.7	0.1840	0.0560	0.3043
Lycium|Lba01G012096	Solanum|Solyc03g005210.2.1	627	0.4634	168.4	458.6	0.4468	0.1159	0.2595
Lycium|Lba01G012160	Solanum|Solyc03g005200.2.1	462	0.4983	136.9	325.1	0.3381	0.1051	0.3109
Lycium|Lba01G012239	Solanum|Solyc07g053010.1.1	1992	0.5016	495.1	1496.9	0.2823	0.1025	0.3629
Lycium|Lba01G012297	Solanum|Solyc03g005190.2.1	450	0.3873	108.1	341.9	0.1780	0.0612	0.3438
Lycium|Lba01G012360	Solanum|Solyc03g006460.2.1	954	0.3756	225.0	729.0	0.5000	0.1013	0.2026
Lycium|Lba01G012412	Solanum|Solyc03g005460.2.1	3159	0.4124	716.9	2442.1	0.2368	0.0794	0.3353
Lycium|Lba01G012480	Solanum|Solyc03g031630.2.1	411	0.6863	128.1	282.9	0.1579	0.0859	0.5442
Lycium|Lba01G012547	Solanum|Solyc07g043600.2.1	1734	0.2475	431.5	1302.5	0.2042	0.0419	0.2051
Lycium|Lba01G012600	Solanum|Solyc07g043700.1.1	1122	1.0260	268.6	853.4	0.3658	0.2417	0.6606
Lycium|Lba01G012660	Solanum|Solyc07g049450.2.1	1296	0.2293	334.4	961.6	0.1213	0.0266	0.2196
Lycium|Lba01G012699	Solanum|Solyc07g045460.2.1	828	0.3264	198.3	629.7	0.3393	0.0742	0.2187
Lycium|Lba01G012760	Solanum|Solyc07g045100.1.1	1626	0.4692	323.5	1302.5	0.1203	0.0637	0.5297
Lycium|Lba01G012821	Solanum|Solyc07g047840.2.1	318	0.3458	79.6	238.4	0.1363	0.0446	0.3271
Lycium|Lba01G012880	Solanum|Solyc07g045350.2.1	1212	0.1799	298.7	913.3	0.0805	0.0157	0.1953
Lycium|Lba01G012954	Solanum|Solyc05g015840.2.1	894	0.3817	210.9	683.1	0.2417	0.0731	0.3024
Lycium|Lba01G013015	Solanum|Solyc05g006190.1.1	207	0.5567	62.6	144.4	0.5085	0.1436	0.2824
Lycium|Lba01G013073	Solanum|Solyc05g005760.2.1	1485	0.3077	348.2	1136.8	0.1834	0.0502	0.2736
Lycium|Lba01G013153	Solanum|Solyc05g015910.1.1	393	0.8810	99.4	293.6	0.0329	0.0348	1.0578
Lycium|Lba01G013244	Solanum|Solyc05g015070.2.1	2301	0.2855	565.7	1735.3	0.1483	0.0395	0.2660
Lycium|Lba01G013306	Solanum|Solyc05g024260.2.1	885	0.7987	264.6	620.4	0.1901	0.1171	0.6160
Lycium|Lba01G013367	Solanum|Solyc05g006500.2.1	645	0.4257	171.6	473.4	0.2142	0.0718	0.3353
Lycium|Lba01G013432	Solanum|Solyc10g008090.1.1	999	0.4865	262.2	736.8	0.5292	0.1315	0.2484
Lycium|Lba01G013491	Solanum|Solyc10g006360.1.1	486	0.4976	120.0	366.0	0.2394	0.0930	0.3883
Lycium|Lba01G013535	Solanum|Solyc10g008280.2.1	1851	0.3570	436.6	1414.4	0.2461	0.0691	0.2807
Lycium|Lba01G013583	Solanum|Solyc10g008060.2.1	1107	0.4338	271.6	835.4	0.2706	0.0870	0.3216
Lycium|Lba01G013622	Solanum|Solyc10g008270.2.1	663	0.7985	149.6	513.4	0.3737	0.1931	0.5168
Lycium|Lba01G013664	Solanum|Solyc10g007720.2.1	2445	0.5129	648.0	1797.0	0.0994	0.0503	0.5057
Lycium|Lba01G013702	Solanum|Solyc10g006460.2.1	891	0.2677	227.7	663.3	0.2279	0.0478	0.2099
Lycium|Lba01G013752	Solanum|Solyc10g005620.2.1	1107	0.2870	272.9	834.1	0.2032	0.0486	0.2394
Lycium|Lba01G013792	Solanum|Solyc10g007960.1.1	1440	0.8118	362.8	1077.2	0.1572	0.1151	0.7324
Lycium|Lba01G013858	Solanum|Solyc12g088730.1.1	711	0.4753	169.8	541.2	0.3418	0.1085	0.3175
Lycium|Lba01G013926	Solanum|Solyc12g088130.1.1	936	0.7068	189.4	746.6	0.3591	0.1731	0.4820
Lycium|Lba01G013999	Solanum|Solyc12g089090.1.1	1509	0.2582	367.1	1141.9	0.1840	0.0414	0.2250
Lycium|Lba01G014076	Solanum|Solyc09g015180.2.1	894	0.8381	231.0	663.0	0.1596	0.1183	0.7416
Lycium|Lba01G014132	Solanum|Solyc12g096280.1.1	660	0.2812	172.2	487.8	0.2125	0.0476	0.2242
Lycium|Lba01G014176	Solanum|Solyc09g014490.2.1	1569	0.3714	441.8	1127.2	0.3098	0.0761	0.2455
Lycium|Lba01G014255	Solanum|Solyc09g055700.2.1	798	0.7072	194.4	603.6	0.2786	0.1445	0.5188
Lycium|Lba01G014310	Solanum|Solyc09g014440.2.1	2400	0.3309	577.6	1822.4	0.2886	0.0692	0.2399
Lycium|Lba01G014357	Solanum|Solyc09g018310.2.1	2541	0.2506	568.0	1973.0	0.1994	0.0440	0.2208
Lycium|Lba01G014400	Solanum|Solyc12g056910.1.1	210	0.5898	42.5	167.5	0.1183	0.0784	0.6621
Lycium|Lba01G014473	Solanum|Solyc12g095860.1.1	882	0.1442	233.3	648.7	0.1640	0.0205	0.1248
Lycium|Lba01G014543	Solanum|Solyc12g096810.1.1	2241	0.2488	560.0	1681.0	0.2458	0.0469	0.1910
Lycium|Lba01G014606	Solanum|Solyc09g014760.2.1	1119	0.3975	279.9	839.1	0.2845	0.0813	0.2859
Lycium|Lba01G014665	Solanum|Solyc09g005330.2.1	2370	0.3817	583.5	1786.5	0.3745	0.0902	0.2407
Lycium|Lba01G014738	Solanum|Solyc12g094720.1.1	717	0.5232	176.3	540.7	0.4021	0.1277	0.3176
Lycium|Lba01G014787	Solanum|Solyc09g065920.2.1	999	0.2869	228.4	770.6	0.1031	0.0320	0.3103
Lycium|Lba01G014822	Solanum|Solyc09g075360.2.1	1512	0.2906	391.3	1120.7	0.1165	0.0327	0.2806
Lycium|Lba01G014876	Solanum|Solyc09g075450.2.1	1479	0.1988	368.9	1110.1	0.0929	0.0193	0.2076
Lycium|Lba01G014922	Solanum|Solyc09g074870.2.1	411	1.8373	76.4	334.6	0.4317	0.4920	1.1398
Lycium|Lba01G014976	Solanum|Solyc09g090270.2.1	3579	0.2939	855.7	2723.3	0.3681	0.0695	0.1887
Lycium|Lba01G015025	Solanum|Solyc09g091050.2.1	2424	0.2737	563.6	1860.4	0.2203	0.0501	0.2272
Lycium|Lba01G015073	Solanum|Solyc03g116810.2.1	1485	0.2372	373.8	1111.2	0.1218	0.0281	0.2306
Lycium|Lba01G015137	Solanum|Solyc09g089850.2.1	456	0.3560	129.4	326.6	0.1934	0.0543	0.2810
Lycium|Lba01G015183	Solanum|Solyc09g098590.2.1	2433	0.2814	556.2	1876.8	0.1561	0.0420	0.2687
Lycium|Lba01G015232	Solanum|Solyc09g061280.2.1	540	0.7151	128.7	411.3	0.3221	0.1587	0.4928
Lycium|Lba01G015284	Solanum|Solyc06g049060.2.1	372	0.8112	92.1	279.9	0.3194	0.1770	0.5542
Lycium|Lba01G015328	Solanum|Solyc09g090280.1.1	858	0.4154	210.0	648.0	0.3024	0.0885	0.2927
Lycium|Lba01G015376	Solanum|Solyc09g065040.1.1	414	0.5201	94.1	319.9	0.4020	0.1295	0.3222
Lycium|Lba01G015428	Solanum|Solyc09g061680.2.1	930	0.4741	202.5	727.5	0.2307	0.0916	0.3969
Lycium|Lba01G015492	Solanum|Solyc09g074980.2.1	2385	0.3148	559.3	1825.7	0.3091	0.0688	0.2227
Lycium|Lba01G015524	Solanum|Solyc09g075020.2.1	4527	0.3033	1207.8	3319.2	0.1531	0.0408	0.2667
Lycium|Lba01G015570	Solanum|Solyc09g060110.2.1	2712	0.2407	680.5	2031.5	0.1923	0.0391	0.2031
Lycium|Lba01G015614	Solanum|Solyc09g074830.2.1	1437	0.3358	320.2	1116.8	0.2410	0.0658	0.2729
Lycium|Lba01G015666	Solanum|Solyc09g091280.2.1	2904	0.2747	720.8	2183.2	0.1611	0.0399	0.2479
Lycium|Lba01G015708	Solanum|Solyc09g075480.2.1	2955	0.2535	682.5	2272.5	0.2087	0.0450	0.2158
Lycium|Lba01G015751	Solanum|Solyc09g025240.2.1	1143	0.4745	267.1	875.9	0.1345	0.0632	0.4697
Lycium|Lba01G015810	Solanum|Solyc09g072780.1.1	1791	0.4339	460.8	1330.2	0.1666	0.0632	0.3796
Lycium|Lba01G015854	Solanum|Solyc09g091000.2.1	465	0.4863	100.6	364.4	0.1934	0.0852	0.4407
Lycium|Lba01G015890	Solanum|Solyc09g089870.2.1	666	0.3543	153.2	512.8	0.2159	0.0644	0.2981
Lycium|Lba01G015931	Solanum|Solyc09g072790.2.1	1116	0.4507	242.4	873.6	0.3020	0.1000	0.3312
Lycium|Lba01G015980	Solanum|Solyc09g076050.2.1	1527	0.4991	364.2	1162.8	0.0769	0.0431	0.5601
Lycium|Lba01G016023	Solanum|Solyc01g104700.2.1	342	1.6745	74.7	267.3	0.0258	0.0604	2.3401
Lycium|Lba01G016062	Solanum|Solyc09g090060.2.1	987	0.2896	218.5	768.5	0.1403	0.0410	0.2920
Lycium|Lba01G016101	Solanum|Solyc09g074250.2.1	1038	0.2958	259.1	778.9	0.1724	0.0449	0.2602
Lycium|Lba01G016159	Solanum|Solyc09g074610.2.1	750	0.3244	174.8	575.2	0.1923	0.0546	0.2842
Lycium|Lba01G016208	Solanum|Solyc09g074360.2.1	1287	0.2600	297.6	989.4	0.1660	0.0401	0.2416
Lycium|Lba01G016267	Solanum|Solyc06g084130.2.1	729	1.1673	190.6	538.4	0.1234	0.1362	1.1034
Lycium|Lba01G016314	Solanum|Solyc09g059950.2.1	627	0.5714	141.7	485.3	0.4266	0.1461	0.3425
Lycium|Lba01G016357	Solanum|Solyc07g006580.2.1	702	0.4435	162.3	539.7	0.1481	0.0635	0.4283
Lycium|Lba01G016406	Solanum|Solyc07g006620.2.1	1965	0.7818	342.9	1622.1	0.2696	0.1769	0.6564
Lycium|Lba01G016455	Solanum|Solyc07g006290.1.1	990	0.3446	229.8	760.2	0.1982	0.0592	0.2989
Lycium|Lba01G016525	Solanum|Solyc11g071710.1.1	465	0.3628	109.6	355.4	0.3509	0.0842	0.2400
Lycium|Lba01G016577	Solanum|Solyc02g031970.1.1	609	0.4005	148.6	460.4	0.2241	0.0724	0.3229
Lycium|Lba01G016663	Solanum|Solyc07g014610.2.1	2787	0.3570	709.4	2077.6	0.2028	0.0595	0.2933
Lycium|Lba01G016734	Solanum|Solyc11g067160.1.1	1083	0.4267	272.2	810.8	0.2295	0.0771	0.3361
Lycium|Lba01G016813	Solanum|Solyc11g068640.1.1	3477	0.2601	821.8	2655.2	0.0631	0.0192	0.3047
Lycium|Lba01G016868	Solanum|Solyc03g083530.2.1	453	0.4858	94.6	358.4	0.0010	0.0008	0.7725
Lycium|Lba01G016945	Solanum|Solyc11g072930.1.1	1404	0.6133	305.9	1098.1	0.3440	0.1444	0.4198
Lycium|Lba01G017015	Solanum|Solyc11g071680.1.1	2013	0.2217	501.5	1511.5	0.1754	0.0340	0.1940
Lycium|Lba01G017066	Solanum|Solyc11g071640.1.1	1872	0.3301	483.7	1388.3	0.1050	0.0344	0.3273
Lycium|Lba01G017149	Solanum|Solyc08g066170.2.1	246	0.4008	54.0	192.0	0.1213	0.0516	0.4252
Lycium|Lba01G017198	Solanum|Solyc08g065220.2.1	2355	0.2236	597.8	1757.2	0.1401	0.0291	0.2080
Lycium|Lba01G017262	Solanum|Solyc08g065900.2.1	648	0.1912	155.5	492.5	0.0946	0.0193	0.2044
Lycium|Lba01G017320	Solanum|Solyc01g073920.2.1	885	0.5631	232.3	652.7	0.3126	0.1190	0.3807
Lycium|Lba01G017389	Solanum|Solyc01g086860.2.1	249	0.5296	48.6	200.4	0.2052	0.1006	0.4901
Lycium|Lba01G017456	Solanum|Solyc01g087650.2.1	1707	0.2757	436.8	1270.2	0.1056	0.0290	0.2748
Lycium|Lba01G017504	Solanum|Solyc01g073960.2.1	1281	0.1748	328.4	952.6	0.1493	0.0237	0.1585
Lycium|Lba01G017552	Solanum|Solyc01g068240.2.1	1590	0.3445	392.1	1197.9	0.3441	0.0781	0.2270
Lycium|Lba01G017611	Solanum|Solyc01g088130.2.1	492	0.7357	112.9	379.1	0.1215	0.0922	0.7590
Lycium|Lba01G017657	Solanum|Solyc10g018950.1.1	411	1.7607	103.8	307.2	1.0595	0.5953	0.5619
Lycium|Lba01G017700	Solanum|Solyc10g008910.1.1	408	1.8836	97.6	310.4	0.0038	0.0098	2.5934
Lycium|Lba01G017850	Solanum|Solyc12g044340.1.1	1257	0.2508	305.5	951.5	0.3757	0.0595	0.1585
Lycium|Lba01G018024	Solanum|Solyc09g019970.2.1	2805	0.1932	671.6	2133.4	0.1502	0.0273	0.1821
Lycium|Lba01G018112	Solanum|Solyc12g100170.1.1	903	1.2620	191.0	712.0	0.3688	0.3089	0.8376
Lycium|Lba01G018207	Solanum|Solyc05g006960.2.1	615	0.9593	151.0	464.0	0.2057	0.1642	0.7981
Lycium|Lba01G018268	Solanum|Solyc05g006820.2.1	873	0.4904	181.7	691.3	0.1873	0.0859	0.4585
Lycium|Lba01G018338	Solanum|Solyc05g006930.2.1	1377	0.4318	291.8	1085.2	0.3744	0.1063	0.2839
Lycium|Lba01G018422	Solanum|Solyc01g009310.2.1	1302	0.2910	349.1	952.9	0.0798	0.0237	0.2971
Lycium|Lba01G018542	Solanum|Solyc01g009260.1.1	1374	0.5816	309.9	1064.1	0.4713	0.1547	0.3283
Lycium|Lba01G018625	Solanum|Solyc08g007350.1.1	693	0.8206	193.1	499.9	0.1947	0.1271	0.6526
Lycium|Lba01G018698	Solanum|Solyc08g013670.2.1	483	0.6355	117.8	365.2	0.1131	0.0728	0.6431
Lycium|Lba01G018763	Solanum|Solyc08g008610.2.1	1371	0.4923	373.7	997.3	0.1424	0.0621	0.4363
Lycium|Lba01G018818	Solanum|Solyc08g008070.1.1	1377	0.4632	260.4	1116.6	0.0780	0.0477	0.6118
Lycium|Lba01G018926	Solanum|Solyc03g013310.2.1	1236	0.3867	313.3	922.7	0.2307	0.0699	0.3027
Lycium|Lba01G019038	Solanum|Solyc08g014470.2.1	1263	0.2444	281.0	982.0	0.2190	0.0454	0.2074
Lycium|Lba01G019099	Solanum|Solyc08g023440.2.1	2169	0.3336	567.0	1602.0	0.2205	0.0578	0.2621
Lycium|Lba01G019178	Solanum|Solyc08g014580.2.1	3453	0.3033	818.7	2634.3	0.1061	0.0337	0.3179
Lycium|Lba01G019252	Solanum|Solyc08g015620.2.1	828	0.1495	190.5	637.5	0.2470	0.0293	0.1186
Lycium|Lba01G019326	Solanum|Solyc08g005830.1.1	1323	0.7442	280.2	1042.8	0.1771	0.1250	0.7059
Lycium|Lba01G019398	Solanum|Solyc08g006060.2.1	1020	0.2059	252.7	767.3	0.1468	0.0281	0.1916
Lycium|Lba01G019493	Solanum|Solyc04g008590.2.1	1224	0.2599	322.8	901.2	0.1220	0.0299	0.2450
Lycium|Lba01G019546	Solanum|Solyc08g006710.2.1	378	1.3041	80.1	297.9	0.4721	0.3515	0.7444
Lycium|Lba01G019619	Solanum|Solyc00g165190.1.1	201	3.5368	48.0	153.0	0.2630	0.7061	2.6848
Lycium|Lba01G019698	Solanum|Solyc03g031890.2.1	573	0.6223	121.3	451.7	0.2775	0.1337	0.4819
Lycium|Lba01G019776	Solanum|Solyc03g031950.1.1	678	1.5096	168.1	509.9	0.3743	0.3557	0.9506
Lycium|Lba01G019863	Solanum|Solyc02g065470.1.1	498	0.6795	109.1	388.9	0.1878	0.1163	0.6193
Lycium|Lba01G019913	Solanum|Solyc02g067560.1.1	1794	0.3944	341.9	1452.1	0.1474	0.0625	0.4243
Lycium|Lba01G019963	Solanum|Solyc02g067430.2.1	1314	0.4937	327.8	986.2	0.1883	0.0793	0.4211
Lycium|Lba01G020032	Solanum|Solyc02g065030.1.1	1572	0.3315	338.8	1233.2	0.2803	0.0711	0.2538
Lycium|Lba01G020079	Solanum|Solyc03g032190.2.1	1293	0.3017	330.4	962.6	0.1662	0.0441	0.2652
Lycium|Lba01G020159	Solanum|Solyc02g067620.1.1	2193	0.4474	521.8	1671.2	0.1668	0.0682	0.4085
Lycium|Lba01G020222	Solanum|Solyc03g033560.2.1	993	0.2861	244.6	748.4	0.2636	0.0565	0.2143
Lycium|Lba01G020292	Solanum|Solyc06g068760.2.1	813	0.2337	189.3	623.7	0.1346	0.0312	0.2317
Lycium|Lba01G020337	Solanum|Solyc05g056070.2.1	738	0.3133	214.8	523.2	0.1596	0.0412	0.2584
Lycium|Lba01G020381	Solanum|Solyc05g055730.2.1	1782	0.2509	411.1	1370.9	0.1141	0.0300	0.2625
Lycium|Lba01G020420	Solanum|Solyc06g063280.1.1	768	1.1370	197.3	570.7	0.3172	0.2440	0.7693
Lycium|Lba01G020457	Solanum|Solyc09g005390.2.1	459	0.6569	110.0	349.0	0.1906	0.1085	0.5695
Lycium|Lba01G020507	Solanum|Solyc06g066680.2.1	936	0.3586	244.6	691.4	0.0654	0.0252	0.3861
Lycium|Lba01G020551	Solanum|Solyc06g062600.2.1	1785	0.3969	458.5	1326.5	0.2109	0.0675	0.3199
Lycium|Lba01G020589	Solanum|Solyc05g055210.1.1	1311	0.3384	328.9	982.1	0.0220	0.0093	0.4220
Lycium|Lba01G020623	Solanum|Solyc05g056100.2.1	1419	0.4417	366.3	1052.7	0.2485	0.0827	0.3327
Lycium|Lba01G020654	Solanum|Solyc06g068080.2.1	441	0.2473	99.1	341.9	0.0474	0.0149	0.3153
Lycium|Lba01G020699	Solanum|Solyc06g063420.2.1	2772	0.4052	611.5	2160.5	0.3019	0.0894	0.2963
Lycium|Lba01G020741	Solanum|Solyc06g069620.1.1	1413	0.5138	349.2	1063.8	0.6001	0.1471	0.2451
Lycium|Lba01G020797	Solanum|Solyc06g070900.2.1	846	0.7315	195.1	650.9	0.1683	0.1140	0.6771
Lycium|Lba01G020831	Solanum|Solyc06g071030.2.1	1722	0.2356	438.9	1283.1	0.2248	0.0418	0.1859
Lycium|Lba01G020868	Solanum|Solyc11g006690.1.1	432	0.4660	110.3	321.7	0.0052	0.0031	0.5992
Lycium|Lba01G020906	Solanum|Solyc05g055790.2.1	1371	0.3626	334.0	1037.0	0.2740	0.0734	0.2681
Lycium|Lba01G020948	Solanum|Solyc05g056000.2.1	1005	0.6442	292.7	712.3	0.0925	0.0556	0.6018
Lycium|Lba01G020983	Solanum|Solyc06g069390.2.1	882	0.3997	244.1	637.9	0.3227	0.0843	0.2612
Lycium|Lba01G021022	Solanum|Solyc06g064440.2.1	759	0.4606	182.4	576.6	0.3492	0.1061	0.3037
Lycium|Lba01G021054	Solanum|Solyc05g055500.1.1	1047	0.4868	251.3	795.7	0.2834	0.1010	0.3563
Lycium|Lba01G021109	Solanum|Solyc06g066540.1.1	486	0.7234	127.5	358.5	0.2435	0.1329	0.5457
Lycium|Lba01G021206	Solanum|Solyc00g005980.1.1	606	50.0000	106.7	499.3	0.0212	1.8258	86.1472
Lycium|Lba01G021268	Solanum|Solyc04g008240.2.1	1554	0.6838	373.3	1180.7	0.3426	0.1560	0.4553
Lycium|Lba01G021339	Solanum|Solyc04g008100.1.1	1323	0.4235	308.1	1014.9	0.2002	0.0731	0.3653
Lycium|Lba01G021420	Solanum|Solyc04g009820.2.1	585	0.2535	140.4	444.6	0.1186	0.0304	0.2560
Lycium|Lba01G021470	Solanum|Solyc06g005450.1.1	345	41.9697	100.0	245.0	3.1166	17.4173	5.5885
Lycium|Lba01G021542	Solanum|Solyc04g019310.1.1	762	0.4721	147.9	614.1	0.1858	0.0850	0.4578
Lycium|Lba01G021606	Solanum|Solyc04g009950.2.1	2961	0.3180	726.7	2234.3	0.1437	0.0431	0.2996
Lycium|Lba01G021666	Solanum|Solyc04g009700.2.1	765	0.4769	158.6	606.4	0.0601	0.0375	0.6237
Lycium|Lba01G021720	Solanum|Solyc01g094560.2.1	330	0.7734	71.7	258.3	0.0104	0.0119	1.1442
Lycium|Lba01G021768	Solanum|Solyc06g034360.1.1	1593	0.4921	390.4	1202.6	0.1418	0.0660	0.4659
Lycium|Lba01G021830	Solanum|Solyc10g052880.1.1	1431	0.7018	344.7	1086.3	0.2610	0.1391	0.5329
Lycium|Lba01G021867	Solanum|Solyc06g035520.2.1	978	0.7111	181.5	796.5	0.0688	0.0675	0.9811
Lycium|Lba01G021913	Solanum|Solyc06g035700.1.1	525	0.8943	147.0	378.0	0.1384	0.1087	0.7854
Lycium|Lba01G021961	Solanum|Solyc06g051250.1.1	435	1.9045	97.0	338.0	0.3159	0.4280	1.3551
Lycium|Lba01G022015	Solanum|Solyc06g060560.2.1	498	0.6426	121.1	376.9	0.4584	0.1664	0.3630
Lycium|Lba01G022078	Solanum|Solyc06g066160.2.1	753	0.4397	164.3	588.7	0.0801	0.0418	0.5218
Lycium|Lba01G022140	Solanum|Solyc06g052080.2.1	612	0.4072	162.3	449.7	0.4439	0.1019	0.2296
Lycium|Lba01G022198	Solanum|Solyc06g066090.2.1	1650	0.1970	366.5	1283.5	0.1348	0.0271	0.2009
Lycium|Lba01G022251	Solanum|Solyc07g053140.2.1	615	1.1168	136.7	478.3	0.1974	0.1955	0.9907
Lycium|Lba01G022315	Solanum|Solyc07g054200.2.1	2259	0.4435	501.1	1757.9	0.1116	0.0534	0.4790
Lycium|Lba01G022355	Solanum|Solyc07g052440.2.1	498	0.5820	127.6	370.4	0.2362	0.1061	0.4491
Lycium|Lba01G022405	Solanum|Solyc07g052970.2.1	1611	0.3714	388.1	1222.9	0.1335	0.0483	0.3617
Lycium|Lba01G022453	Solanum|Solyc07g053020.1.1	2544	0.5720	644.9	1899.1	0.4514	0.1458	0.3229
Lycium|Lba01G022514	Solanum|Solyc11g065890.1.1	1131	0.2514	309.2	821.8	0.4203	0.0608	0.1448
Lycium|Lba01G022566	Solanum|Solyc10g007980.2.1	540	0.5061	126.1	413.9	0.0106	0.0074	0.6984
Lycium|Lba01G022639	Solanum|Solyc08g067800.1.1	309	1.0637	67.4	241.6	0.1933	0.1857	0.9605
Lycium|Lba01G022704	Solanum|Solyc05g054390.2.1	1902	0.3754	465.2	1436.8	0.1677	0.0565	0.3371
Lycium|Lba01G022792	Solanum|Solyc12g005170.1.1	1551	1.1271	372.8	1178.2	0.2544	0.2204	0.8665
Lycium|Lba01G022865	Solanum|Solyc05g053050.1.1	219	0.7490	49.8	169.2	0.1354	0.1018	0.7519
Lycium|Lba01G022942	Solanum|Solyc05g054100.2.1	741	0.2226	192.2	548.8	0.0789	0.0184	0.2335
Lycium|Lba01G022995	Solanum|Solyc01g110010.2.1	2631	0.3050	576.6	2054.4	0.2628	0.0630	0.2396
Lycium|Lba01G023126	Solanum|Solyc07g018140.2.1	1131	0.4527	236.1	894.9	0.1098	0.0561	0.5104
Lycium|Lba01G023267	Solanum|Solyc04g056590.2.1	1449	0.3582	352.8	1096.2	0.2244	0.0648	0.2889
Lycium|Lba01G023344	Solanum|Solyc04g054990.2.1	576	0.9260	141.0	435.0	0.2978	0.1957	0.6572
Lycium|Lba01G023409	Solanum|Solyc09g083080.2.1	1605	0.3017	378.7	1226.3	0.1169	0.0361	0.3092
Lycium|Lba01G023476	Solanum|Solyc04g055170.2.1	948	0.2745	208.9	739.1	0.1496	0.0406	0.2714
Lycium|Lba01G023533	Solanum|Solyc04g049860.1.1	1773	1.7512	361.1	1411.9	0.4181	0.4548	1.0877
Lycium|Lba01G023594	Solanum|Solyc06g083400.1.1	780	0.9256	154.2	625.8	0.4442	0.2473	0.5568
Lycium|Lba01G023640	Solanum|Solyc06g083350.2.1	996	0.5795	237.6	758.4	0.0982	0.0605	0.6165
Lycium|Lba01G023698	Solanum|Solyc06g083060.2.1	408	0.5314	103.7	304.3	0.4304	0.1326	0.3080
Lycium|Lba01G023757	Solanum|Solyc06g083190.2.1	1653	0.3145	381.0	1272.0	0.1884	0.0526	0.2792
Lycium|Lba01G023812	Solanum|Solyc06g083380.2.1	1104	0.3712	223.1	880.9	0.1345	0.0538	0.3999
Lycium|Lba01G023880	Solanum|Solyc06g083780.2.1	420	0.3097	119.8	300.2	0.0095	0.0034	0.3535
Lycium|Lba01G023934	Solanum|Solyc06g084320.1.1	828	0.8505	202.7	625.3	0.1306	0.1078	0.8256
Lycium|Lba01G023977	Solanum|Solyc01g080270.2.1	1704	0.2323	391.8	1312.2	0.1993	0.0403	0.2019
Lycium|Lba01G024017	Solanum|Solyc01g080320.1.1	390	50.0000	63.6	326.4	0.0312	2.7509	88.1308
Lycium|Lba01G024057	Solanum|Solyc01g079880.2.1	708	0.2409	194.0	514.0	0.2172	0.0404	0.1860
Lycium|Lba01G024101	Solanum|Solyc01g098140.2.1	978	0.6567	232.4	745.6	0.2324	0.1226	0.5278
Lycium|Lba01G024138	Solanum|Solyc01g079570.2.1	2316	0.4924	591.6	1724.4	0.0882	0.0451	0.5112
Lycium|Lba01G024186	Solanum|Solyc01g073700.2.1	1536	0.4323	392.0	1144.0	0.0739	0.0343	0.4644
Lycium|Lba01G024245	Solanum|Solyc01g098110.2.1	2034	0.2824	502.0	1532.0	0.3959	0.0684	0.1727
Lycium|Lba01G024297	Solanum|Solyc01g080810.2.1	3330	0.1940	818.8	2511.2	0.1470	0.0266	0.1813
Lycium|Lba01G024339	Solanum|Solyc01g068000.2.1	1056	0.2455	279.2	776.8	0.1789	0.0370	0.2066
Lycium|Lba01G024386	Solanum|Solyc01g096150.2.1	762	0.2481	199.9	562.1	0.1384	0.0314	0.2269
Lycium|Lba01G024445	Solanum|Solyc01g073650.2.1	936	0.1647	210.6	725.4	0.0058	0.0014	0.2393
Lycium|Lba01G024488	Solanum|Solyc01g081320.2.1	1455	0.2997	340.8	1114.2	0.2765	0.0619	0.2240
Lycium|Lba01G024529	Solanum|Solyc01g098710.2.1	1890	0.3750	462.5	1427.5	0.3446	0.0853	0.2475
Lycium|Lba01G024572	Solanum|Solyc01g081560.2.1	2811	0.3237	638.3	2172.7	0.2199	0.0597	0.2718
Lycium|Lba01G024609	Solanum|Solyc01g079080.2.1	2331	0.3631	553.1	1777.9	0.6886	0.1093	0.1587
Lycium|Lba01G024657	Solanum|Solyc01g096500.2.1	2226	0.1835	548.3	1677.7	0.1686	0.0276	0.1638
Lycium|Lba01G024692	Solanum|Solyc01g096300.2.1	837	0.3528	198.6	638.4	0.2141	0.0628	0.2936
Lycium|Lba01G024732	Solanum|Solyc01g073710.2.1	417	0.7555	106.9	310.1	0.0556	0.0470	0.8457
Lycium|Lba01G024762	Solanum|Solyc01g096140.2.1	1494	0.2738	377.1	1116.9	0.2052	0.0462	0.2249
Lycium|Lba01G024801	Solanum|Solyc01g081370.2.1	1293	0.8031	306.5	986.5	0.1591	0.1188	0.7469
Lycium|Lba01G024843	Solanum|Solyc01g079630.2.1	1098	0.4116	283.9	814.1	0.6284	0.1190	0.1894
Lycium|Lba01G024900	Solanum|Solyc09g011210.2.1	396	1.5805	97.0	299.0	0.6209	0.4583	0.7381
Lycium|Lba01G025020	Solanum|Solyc05g009500.2.1	1635	6.7052	405.9	1229.1	0.0448	0.3553	7.9277
Lycium|Lba01G025165	Solanum|Solyc07g043130.2.1	1716	0.4814	410.5	1305.5	0.0988	0.0504	0.5105
Lycium|Lba01G025270	Solanum|Solyc11g042850.1.1	975	0.3543	262.4	712.6	0.1409	0.0447	0.3173
Lycium|Lba01G025363	Solanum|Solyc11g008710.1.1	1485	0.3746	342.8	1142.2	0.2400	0.0721	0.3006
Lycium|Lba01G025414	Solanum|Solyc11g007940.1.1	972	0.4816	225.1	746.9	0.2964	0.1036	0.3495
Lycium|Lba01G025485	Solanum|Solyc02g062680.2.1	573	0.1847	122.8	450.2	0.0960	0.0204	0.2124
Lycium|Lba01G025531	Solanum|Solyc11g008850.1.1	1698	0.3477	411.2	1286.8	0.2275	0.0636	0.2796
Lycium|Lba01G025592	Solanum|Solyc11g007550.1.1	1299	0.7554	310.3	988.7	0.2866	0.1579	0.5509
Lycium|Lba01G025661	Solanum|Solyc11g008500.1.1	1080	0.2287	265.5	814.5	0.1565	0.0328	0.2096
Lycium|Lba01G025717	Solanum|Solyc10g044450.1.1	1344	0.5746	273.3	1070.7	0.4776	0.1567	0.3281
Lycium|Lba01G025760	Solanum|Solyc08g082510.1.1	1038	1.2778	249.5	788.5	0.4549	0.3307	0.7270
Lycium|Lba01G025832	Solanum|Solyc12g098690.1.1	1287	0.2749	320.2	966.8	0.1237	0.0332	0.2682
Lycium|Lba01G025891	Solanum|Solyc12g100160.1.1	681	0.3212	162.7	518.3	0.1000	0.0340	0.3399
Lycium|Lba01G025953	Solanum|Solyc12g098620.1.1	1200	0.5201	238.7	961.3	0.2956	0.1176	0.3979
Lycium|Lba01G026009	Solanum|Solyc12g099600.1.1	1449	0.3031	335.2	1113.8	0.1658	0.0467	0.2816
Lycium|Lba01G026056	Solanum|Solyc12g099110.1.1	1248	0.3467	315.1	932.9	0.2327	0.0631	0.2710
Lycium|Lba01G026149	Solanum|Solyc06g051760.2.1	1842	0.3111	432.5	1409.5	0.2657	0.0629	0.2367
Lycium|Lba01G026256	Solanum|Solyc03g079890.1.1	1743	0.6273	438.8	1304.2	0.3150	0.1351	0.4290
Lycium|Lba01G026315	Solanum|Solyc05g007740.1.1	1911	0.3335	400.9	1510.1	0.3148	0.0763	0.2424
Lycium|Lba01G026349	Solanum|Solyc03g111370.2.1	507	0.5508	117.4	389.6	0.5496	0.1543	0.2808
Lycium|Lba01G026397	Solanum|Solyc03g025190.2.1	1512	0.4443	413.5	1098.5	0.1343	0.0536	0.3991
Lycium|Lba01G026449	Solanum|Solyc03g110890.1.1	855	0.4194	214.5	640.5	0.1982	0.0694	0.3501
Lycium|Lba01G026492	Solanum|Solyc03g096830.2.1	4347	0.2791	1009.6	3337.4	0.1944	0.0474	0.2439
Lycium|Lba01G026525	Solanum|Solyc03g116100.2.1	978	0.4530	213.0	765.0	0.1352	0.0631	0.4666
Lycium|Lba01G026563	Solanum|Solyc03g097020.2.1	1782	0.2214	440.3	1341.7	0.0714	0.0175	0.2454
Lycium|Lba01G026607	Solanum|Solyc03g097950.2.1	489	0.3332	116.7	372.3	0.1941	0.0558	0.2875
Lycium|Lba01G026650	Solanum|Solyc03g115950.2.1	267	0.9795	64.5	202.5	0.4329	0.2480	0.5729
Lycium|Lba01G026692	Solanum|Solyc06g072060.1.1	207	1.2354	59.6	147.4	0.1655	0.1680	1.0150
Lycium|Lba01G026734	Solanum|Solyc03g007790.2.1	2199	0.3804	549.2	1649.8	0.2163	0.0666	0.3078
Lycium|Lba01G026778	Solanum|Solyc06g005670.2.1	2748	0.2795	648.2	2099.8	0.1225	0.0346	0.2827
Lycium|Lba01G026820	Solanum|Solyc03g082470.2.1	3330	0.3211	815.3	2514.7	0.2998	0.0681	0.2271
Lycium|Lba01G026869	Solanum|Solyc03g117440.2.1	1761	0.2009	423.7	1337.3	0.1152	0.0235	0.2041
Lycium|Lba01G026900	Solanum|Solyc03g097160.2.1	2601	0.3607	609.1	1991.9	0.2571	0.0717	0.2789
Lycium|Lba01G026941	Solanum|Solyc03g116620.2.1	2430	0.3340	577.8	1852.2	0.1377	0.0447	0.3248
Lycium|Lba01G026989	Solanum|Solyc03g118450.1.1	219	0.4229	47.1	171.9	0.1674	0.0681	0.4067
Lycium|Lba01G027035	Solanum|Solyc03g112270.2.1	1464	0.4353	358.4	1105.6	0.1717	0.0665	0.3875
Lycium|Lba01G027069	Solanum|Solyc06g005500.2.1	1203	0.2610	298.7	904.3	0.0708	0.0204	0.2885
Lycium|Lba01G027111	Solanum|Solyc03g007710.2.1	843	0.8558	210.0	633.0	0.2688	0.1700	0.6326
Lycium|Lba01G027150	Solanum|Solyc03g114020.2.1	561	0.5161	142.4	418.6	0.2006	0.0855	0.4263
Lycium|Lba01G027189	Solanum|Solyc03g097030.2.1	1707	0.6063	476.6	1230.4	0.0971	0.0562	0.5788
Lycium|Lba01G027233	Solanum|Solyc03g118500.2.1	1596	0.2785	368.2	1227.8	0.3059	0.0609	0.1992
Lycium|Lba01G027273	Solanum|Solyc03g112260.2.1	1392	0.4282	391.2	1000.8	0.3077	0.0874	0.2842
Lycium|Lba01G027331	Solanum|Solyc03g112570.2.1	441	0.3117	83.5	357.5	0.3977	0.0808	0.2031
Lycium|Lba01G027389	Solanum|Solyc03g025290.2.1	1353	0.3512	346.2	1006.8	0.2304	0.0631	0.2740
Lycium|Lba01G027424	Solanum|Solyc03g097870.2.1	897	0.5046	246.8	650.2	0.1948	0.0787	0.4039
Lycium|Lba01G027453	Solanum|Solyc03g026230.1.1	1536	0.6711	382.3	1153.7	0.0749	0.0549	0.7331
Lycium|Lba01G027507	Solanum|Solyc03g019900.2.1	909	0.1497	206.3	702.7	0.0449	0.0086	0.1907
Lycium|Lba01G027567	Solanum|Solyc03g097300.2.1	1083	0.3955	262.8	820.2	0.1178	0.0468	0.3972
Lycium|Lba01G027607	Solanum|Solyc03g080170.2.1	372	0.8225	82.5	289.5	0.1984	0.1446	0.7287
Lycium|Lba01G027649	Solanum|Solyc03g115500.2.1	1599	0.4509	392.2	1206.8	0.4498	0.1156	0.2570
Lycium|Lba01G027699	Solanum|Solyc03g019940.2.1	1671	0.3376	393.3	1277.7	0.1297	0.0436	0.3364
Lycium|Lba01G027739	Solanum|Solyc03g115700.2.1	1500	0.2589	328.1	1171.9	0.1602	0.0402	0.2510
Lycium|Lba01G027789	Solanum|Solyc03g114150.2.1	1605	0.2104	411.5	1193.5	0.1912	0.0337	0.1760
Lycium|Lba01G027832	Solanum|Solyc03g097990.2.1	579	0.2894	127.0	452.0	0.0633	0.0227	0.3588
Lycium|Lba01G027879	Solanum|Solyc03g083400.2.1	762	0.4469	172.4	589.6	0.2589	0.0904	0.3493
Lycium|Lba01G027916	Solanum|Solyc03g113710.2.1	2139	0.4087	486.7	1652.3	0.2991	0.0889	0.2970
Lycium|Lba01G027966	Solanum|Solyc03g111030.2.1	1671	0.3430	381.6	1289.4	0.2370	0.0659	0.2780
Lycium|Lba01G028007	Solanum|Solyc03g080180.2.1	1071	0.5039	265.7	805.3	0.0795	0.0434	0.5456
Lycium|Lba01G028060	Solanum|Solyc03g082860.2.1	1056	0.4439	237.1	818.9	0.1670	0.0698	0.4180
Lycium|Lba01G028096	Solanum|Solyc03g007750.2.1	879	0.3412	217.3	661.7	0.4878	0.0903	0.1851
Lycium|Lba01G028145	Solanum|Solyc03g098180.2.1	828	0.2376	197.3	630.7	0.2407	0.0452	0.1878
Lycium|Lba01G028185	Solanum|Solyc03g117770.2.1	1239	0.1929	368.4	870.6	0.0547	0.0105	0.1915
Lycium|Lba01G028237	Solanum|Solyc10g086180.1.1	2133	0.4197	556.9	1576.1	0.0512	0.0240	0.4680
Lycium|Lba01G028309	Solanum|Solyc04g005550.1.1	2916	3.2327	711.3	2204.7	0.2035	0.5512	2.7090
Lycium|Lba01G028375	Solanum|Solyc10g080550.1.1	1500	0.7919	301.5	1198.5	0.3206	0.1851	0.5774
Lycium|Lba01G028431	Solanum|Solyc10g084850.1.1	645	0.3076	167.1	477.9	0.1071	0.0324	0.3030
Lycium|Lba01G028495	Solanum|Solyc10g050060.1.1	729	0.3764	195.5	533.5	0.2335	0.0667	0.2857
Lycium|Lba01G028568	Solanum|Solyc10g085010.1.1	552	0.6790	139.3	412.7	0.0984	0.0683	0.6943
Lycium|Lba01G028622	Solanum|Solyc02g032300.2.1	1287	0.2813	295.4	991.6	0.2516	0.0557	0.2215
Lycium|Lba01G028677	Solanum|Solyc10g045640.1.1	636	0.2526	161.6	474.4	0.2385	0.0465	0.1950
Lycium|Lba01G028741	Solanum|Solyc10g083340.1.1	1203	0.2745	293.0	910.0	0.1736	0.0424	0.2441
Lycium|Lba01G028781	Solanum|Solyc10g081660.1.1	1275	0.1541	310.1	964.9	0.1257	0.0191	0.1518
Lycium|Lba01G028840	Solanum|Solyc10g051130.1.1	1404	0.2885	381.0	1023.0	0.1504	0.0380	0.2524
Lycium|Lba01G028907	Solanum|Solyc10g081710.1.1	1023	0.2726	240.4	782.6	0.4092	0.0678	0.1658
Lycium|Lba01G028962	Solanum|Solyc10g083750.1.1	1380	0.4359	272.0	1108.0	0.2171	0.0849	0.3912
Lycium|Lba01G029008	Solanum|Solyc02g031910.2.1	3636	0.3073	864.2	2771.8	0.3976	0.0753	0.1894
Lycium|Lba01G029083	Solanum|Solyc10g085220.1.1	1605	0.4540	382.6	1222.4	0.3426	0.1038	0.3031
Lycium|Lba01G029137	Solanum|Solyc10g080470.1.1	969	0.9763	229.2	739.8	0.1793	0.1563	0.8715
Lycium|Lba01G029221	Solanum|Solyc03g063650.1.1	2274	0.2720	544.3	1729.7	0.2903	0.0572	0.1970
Lycium|Lba01G029272	Solanum|Solyc10g081700.1.1	501	1.2048	123.8	377.2	0.1102	0.1341	1.2167
Lycium|Lba01G029316	Solanum|Solyc10g050890.1.1	1629	0.3655	416.5	1212.5	0.0820	0.0316	0.3846
Lycium|Lba01G029395	Solanum|Solyc10g083570.1.1	882	0.4207	229.9	652.1	0.1594	0.0591	0.3705
Lycium|Lba01G029453	Solanum|Solyc10g084310.1.1	426	0.1199	98.8	327.2	0.0010	0.0002	0.1718
Lycium|Lba01G029508	Solanum|Solyc10g086570.2.1	372	0.6581	94.7	277.3	0.2746	0.1312	0.4777
Lycium|Lba01G029558	Solanum|Solyc10g084150.1.1	657	0.2202	169.0	488.0	0.0821	0.0189	0.2307
Lycium|Lba01G029613	Solanum|Solyc10g083240.1.1	387	0.2925	101.2	285.8	0.2304	0.0520	0.2259
Lycium|Lba01G029669	Solanum|Solyc10g085700.1.1	957	0.7179	229.5	727.5	0.4719	0.1887	0.3998
Lycium|Lba01G029727	Solanum|Solyc08g067000.2.1	654	1.4421	135.2	518.8	0.4833	0.3937	0.8145
Lycium|Lba01G029781	Solanum|Solyc10g084070.1.1	237	0.6095	40.9	196.1	0.2094	0.1230	0.5873
Lycium|Lba01G029837	Solanum|Solyc10g084040.1.1	657	0.3306	158.6	498.4	0.1377	0.0439	0.3187
Lycium|Lba01G029910	Solanum|Solyc10g085020.1.1	1338	0.4003	293.8	1044.2	0.0064	0.0038	0.5940
Lycium|Lba01G029977	Solanum|Solyc10g083500.1.1	2757	0.3408	703.1	2053.9	0.2125	0.0584	0.2749
Lycium|Lba01G030017	Solanum|Solyc03g063760.2.1	1836	0.2328	479.7	1356.3	0.2206	0.0404	0.1829
Lycium|Lba01G030069	Solanum|Solyc10g051030.1.1	1512	0.4622	337.2	1174.8	0.2421	0.0907	0.3747
Lycium|Lba01G030161	Solanum|Solyc05g005230.2.1	297	0.9982	65.7	231.3	0.2825	0.2130	0.7539
Lycium|Lba01G030269	Solanum|Solyc05g013510.2.1	1731	0.2898	472.2	1258.8	0.1765	0.0425	0.2408
Lycium|Lba01G030353	Solanum|Solyc12g006360.1.1	1509	0.2915	411.2	1097.8	0.2001	0.0465	0.2324
Lycium|Lba01G030428	Solanum|Solyc10g011660.2.1	1740	0.3147	426.4	1313.6	0.1108	0.0354	0.3191
Lycium|Lba01G030493	Solanum|Solyc12g008490.1.1	1548	0.2835	377.3	1170.7	0.1708	0.0433	0.2534
Lycium|Lba01G030560	Solanum|Solyc10g011760.2.1	870	0.3239	229.1	640.9	0.9710	0.1071	0.1103
Lycium|Lba01G030655	Solanum|Solyc10g011900.2.1	552	0.6896	133.6	418.4	0.0971	0.0707	0.7282
Lycium|Lba01G030723	Solanum|Solyc12g009130.1.1	606	0.3056	113.5	492.5	0.1107	0.0407	0.3673
Lycium|Lba01G030770	Solanum|Solyc12g007020.1.1	2043	0.5845	518.7	1524.3	0.1248	0.0701	0.5615
Lycium|Lba01G030850	Solanum|Solyc12g006530.1.1	2283	0.3010	556.0	1727.0	0.0830	0.0272	0.3275
Lycium|Lba01G030930	Solanum|Solyc12g006320.1.1	1899	0.4187	443.1	1455.9	0.1792	0.0675	0.3765
Lycium|Lba01G030986	Solanum|Solyc12g008970.1.1	1302	0.5811	317.9	984.1	0.3928	0.1406	0.3580
Lycium|Lba01G031082	Solanum|Solyc12g006170.1.1	1245	0.4233	318.9	926.1	0.6142	0.1215	0.1979
Lycium|Lba01G031152	Solanum|Solyc12g007100.1.1	1449	0.2709	363.3	1085.7	0.1389	0.0354	0.2545
Lycium|Lba01G031227	Solanum|Solyc12g008530.1.1	1107	0.3239	241.3	865.7	0.0843	0.0321	0.3803
Lycium|Lba01G031338	Solanum|Solyc12g056160.1.1	2355	0.3308	635.1	1719.9	0.2111	0.0549	0.2602
Lycium|Lba01G031405	Solanum|Solyc12g043100.1.1	1911	0.2308	444.7	1466.3	0.1879	0.0383	0.2041
Lycium|Lba01G031478	Solanum|Solyc12g055830.1.1	636	0.2320	178.2	457.8	0.0554	0.0134	0.2416
Lycium|Lba01G031533	Solanum|Solyc12g049300.1.1	1035	0.6957	213.4	821.6	0.3040	0.1575	0.5181
Lycium|Lba01G031612	Solanum|Solyc12g049330.1.1	957	0.4506	254.3	702.7	0.2280	0.0791	0.3468
Lycium|Lba01G031678	Solanum|Solyc12g049030.1.1	1152	0.5625	296.0	856.0	0.1967	0.0915	0.4652
Lycium|Lba01G031765	Solanum|Solyc01g056340.2.1	1569	0.1527	399.8	1169.2	0.1594	0.0217	0.1362
Lycium|Lba01G031990	Solanum|Solyc05g026050.2.1	654	0.1794	158.4	495.6	0.0713	0.0144	0.2019
Lycium|Lba01G032067	Solanum|Solyc02g081970.2.1	1884	0.3390	422.3	1461.7	0.1239	0.0437	0.3529
Lycium|Lba01G032118	Solanum|Solyc02g068920.2.1	1599	0.2612	386.7	1212.3	0.1222	0.0318	0.2603
Lycium|Lba01G032158	Solanum|Solyc02g068650.1.1	732	0.4891	164.0	568.0	0.0855	0.0480	0.5615
Lycium|Lba01G032204	Solanum|Solyc02g080940.2.1	717	0.2587	185.0	532.0	0.1534	0.0356	0.2319
Lycium|Lba01G032249	Solanum|Solyc02g082830.1.1	1257	0.5341	291.8	965.2	0.0917	0.0540	0.5884
Lycium|Lba01G032292	Solanum|Solyc10g019040.1.1	1350	0.2921	352.9	997.1	0.2654	0.0565	0.2129
Lycium|Lba01G032327	Solanum|Solyc02g082450.2.1	1212	0.4618	325.4	886.6	0.1642	0.0651	0.3961
Lycium|Lba01G032368	Solanum|Solyc02g068170.1.1	474	0.8517	109.0	365.0	0.3617	0.2020	0.5583
Lycium|Lba01G032406	Solanum|Solyc02g081030.2.1	2058	0.2115	576.6	1481.4	0.1586	0.0283	0.1788
Lycium|Lba01G032471	Solanum|Solyc05g007890.2.1	831	2.4832	163.9	667.1	0.2933	0.5611	1.9131
Lycium|Lba01G032574	Solanum|Solyc04g007430.1.1	507	3.6247	119.9	387.1	0.4790	0.9610	2.0063
Lycium|Lba01G032644	Solanum|Solyc04g007520.2.1	1278	0.1741	325.1	952.9	0.1926	0.0281	0.1458
Lycium|Lba01G032788	Solanum|Solyc04g005620.2.1	552	0.2852	155.3	396.7	0.1205	0.0311	0.2584
Lycium|Lba01G032906	Solanum|Solyc05g008890.2.1	615	0.8605	148.4	466.6	0.1388	0.1149	0.8276
Lycium|Lba01G032989	Solanum|Solyc05g053810.2.1	1413	0.4220	304.1	1108.9	0.0261	0.0156	0.5968
Lycium|Lba01G033114	Solanum|Solyc06g081980.1.1	927	0.8808	261.8	665.2	0.0044	0.0045	1.0282
Lycium|Lba01G033149	Solanum|Solyc06g073810.2.1	1248	1.7033	253.3	994.7	0.4154	0.4416	1.0631
Lycium|Lba01G033187	Solanum|Solyc06g082210.1.1	651	1.1292	166.1	484.9	0.4238	0.2795	0.6594
Lycium|Lba01G033217	Solanum|Solyc06g075550.2.1	1224	0.2267	289.3	934.7	0.1735	0.0355	0.2048
Lycium|Lba01G033258	Solanum|Solyc06g076020.2.1	1674	0.2857	428.2	1245.8	0.0393	0.0131	0.3341
Lycium|Lba01G033297	Solanum|Solyc06g076100.2.1	1956	0.4290	435.5	1520.5	0.0787	0.0397	0.5038
Lycium|Lba01G033331	Solanum|Solyc06g073570.2.1	1629	0.3967	360.3	1268.7	0.1149	0.0489	0.4256
Lycium|Lba01G033368	Solanum|Solyc06g082230.2.1	2490	0.4917	659.0	1831.0	0.3136	0.1038	0.3309
Lycium|Lba01G033405	Solanum|Solyc06g082280.2.1	1179	0.3251	297.0	882.0	0.1650	0.0476	0.2887
Lycium|Lba01G033442	Solanum|Solyc06g073100.2.1	1125	0.4754	266.4	858.6	0.1923	0.0795	0.4131
Lycium|Lba01G033484	Solanum|Solyc06g075990.2.1	411	0.3109	112.1	298.9	0.0521	0.0174	0.3336
Lycium|Lba01G033523	Solanum|Solyc06g073840.2.1	1764	0.2451	425.4	1338.6	0.1949	0.0409	0.2101
Lycium|Lba01G033568	Solanum|Solyc06g072420.2.1	996	0.4336	242.8	753.2	0.1999	0.0732	0.3660
Lycium|Lba01G033605	Solanum|Solyc06g072130.2.1	774	0.5616	231.7	542.3	0.0597	0.0327	0.5488
Lycium|Lba01G033649	Solanum|Solyc06g071660.1.1	498	0.8416	117.2	380.8	0.0931	0.0852	0.9154
Lycium|Lba01G033678	Solanum|Solyc06g074390.2.1	1473	0.4483	375.1	1097.9	0.1745	0.0678	0.3884
Lycium|Lba01G033715	Solanum|Solyc06g073870.2.1	414	0.2193	100.0	314.0	0.0109	0.0032	0.2926
Lycium|Lba01G033765	Solanum|Solyc06g074940.2.1	1719	0.2370	434.2	1284.8	0.0740	0.0190	0.2566
Lycium|Lba01G033813	Solanum|Solyc06g071480.2.1	813	0.6571	155.0	658.0	0.2012	0.1247	0.6195
Lycium|Lba01G033852	Solanum|Solyc06g073320.2.1	1311	0.3207	368.6	942.4	0.1595	0.0431	0.2701
Lycium|Lba01G033886	Solanum|Solyc06g072450.1.1	522	0.5589	130.5	391.5	0.5488	0.1545	0.2816
Lycium|Lba01G033996	Solanum|Solyc07g017500.2.1	1455	0.2277	384.8	1070.2	0.1844	0.0350	0.1897
Lycium|Lba01G034081	Solanum|Solyc08g077890.2.1	906	0.3562	220.9	685.1	0.3937	0.0863	0.2192
Lycium|Lba01G034118	Solanum|Solyc08g079160.2.1	1428	0.4534	364.9	1063.1	0.1229	0.0535	0.4356
Lycium|Lba01G034162	Solanum|Solyc08g078450.2.1	1593	0.3800	394.5	1198.5	0.2098	0.0655	0.3124
Lycium|Lba01G034233	Solanum|Solyc08g081300.2.1	645	0.4809	163.4	481.6	0.4209	0.1189	0.2824
Lycium|Lba01G034290	Solanum|Solyc08g080410.2.1	1791	0.3197	446.4	1344.6	0.1995	0.0533	0.2670
Lycium|Lba01G034323	Solanum|Solyc08g081030.1.1	1140	0.3637	272.1	867.9	0.1390	0.0489	0.3519
Lycium|Lba01G034363	Solanum|Solyc08g081780.1.1	567	0.6001	104.6	462.4	0.0964	0.0733	0.7605
Lycium|Lba01G034411	Solanum|Solyc08g080260.2.1	1026	0.4222	252.4	773.6	0.3666	0.0988	0.2694
Lycium|Lba01G034451	Solanum|Solyc08g081900.2.1	2202	0.2751	584.6	1617.4	0.1887	0.0428	0.2269
Lycium|Lba01G034503	Solanum|Solyc08g077770.2.1	639	0.1935	149.3	489.7	0.1789	0.0311	0.1740
Lycium|Lba01G034536	Solanum|Solyc08g081620.2.1	1455	0.4523	331.9	1123.1	0.1664	0.0704	0.4228
Lycium|Lba01G034582	Solanum|Solyc08g081760.1.1	2004	0.3668	547.0	1457.0	0.2190	0.0620	0.2829
Lycium|Lba01G034636	Solanum|Solyc08g079430.2.1	2148	0.4207	522.0	1626.0	0.1366	0.0553	0.4048
Lycium|Lba01G034677	Solanum|Solyc08g080890.2.1	2664	0.2829	709.5	1954.5	0.1834	0.0431	0.2352
Lycium|Lba01G034720	Solanum|Solyc01g010410.2.1	1629	0.6193	337.1	1291.9	0.4079	0.1588	0.3892
Lycium|Lba01G034770	Solanum|Solyc01g006590.1.1	1194	0.9944	232.5	961.5	0.2811	0.2213	0.7871
Lycium|Lba01G034826	Solanum|Solyc01g006700.2.1	1902	0.2815	461.8	1440.2	0.4217	0.0704	0.1669
Lycium|Lba01G034882	Solanum|Solyc01g006760.2.1	327	0.4300	83.3	243.7	0.2418	0.0797	0.3294
Lycium|Lba01G034925	Solanum|Solyc01g007900.2.1	885	0.3140	263.4	621.6	0.2153	0.0502	0.2332
Lycium|Lba01G034991	Solanum|Solyc01g005430.2.1	1341	0.5478	256.2	1084.8	0.2584	0.1179	0.4565
Lycium|Lba01G035038	Solanum|Solyc01g006290.2.1	978	0.3374	171.2	806.8	0.1018	0.0442	0.4341
Lycium|Lba01G035086	Solanum|Solyc01g008160.2.1	813	0.5105	202.6	610.4	0.1942	0.0837	0.4308
Lycium|Lba01G035129	Solanum|Solyc01g006280.2.1	1902	0.2612	512.9	1389.1	0.0785	0.0209	0.2663
Lycium|Lba01G035190	Solanum|Solyc01g008230.2.1	720	1.0835	156.1	563.9	0.1591	0.1683	1.0581
Lycium|Lba01G035251	Solanum|Solyc01g020240.2.1	861	0.3504	217.2	643.8	0.2292	0.0632	0.2756
Lycium|Lba01G035300	Solanum|Solyc01g005950.2.1	936	0.1406	202.7	733.3	0.0531	0.0096	0.1816
Lycium|Lba01G035360	Solanum|Solyc11g044330.1.1	243	0.4370	47.6	195.4	0.3036	0.1005	0.3311
Lycium|Lba01G035526	Solanum|Solyc01g057040.2.1	930	0.3427	225.2	704.8	0.2411	0.0648	0.2689
Lycium|Lba01G035693	Solanum|Solyc12g042850.1.1	282	0.4443	81.2	200.8	0.5982	0.1241	0.2075
Lycium|Lba01G035840	Solanum|Solyc12g036300.1.1	1197	0.4208	268.6	928.4	0.5017	0.1147	0.2286
Lycium|Lba01G035944	Solanum|Solyc12g077390.1.1	1245	0.4020	281.1	963.9	0.1899	0.0683	0.3595
Lycium|Lba01G036043	Solanum|Solyc08g041700.1.1	1155	0.7796	252.8	902.2	0.2471	0.1559	0.6309
Lycium|Lba01G036123	Solanum|Solyc06g051510.2.1	1539	0.3112	358.2	1180.8	0.2345	0.0589	0.2514
Lycium|Lba01G036170	Solanum|Solyc01g105780.2.1	2112	0.5331	435.9	1676.1	0.1668	0.0875	0.5245
Lycium|Lba01G036222	Solanum|Solyc01g102430.2.1	306	0.2669	60.3	245.7	0.2056	0.0505	0.2457
Lycium|Lba01G036267	Solanum|Solyc01g102960.2.1	561	0.5646	131.3	429.7	0.2675	0.1147	0.4288
Lycium|Lba01G036312	Solanum|Solyc01g105540.2.1	1650	0.3317	453.1	1196.9	0.1242	0.0377	0.3032
Lycium|Lba01G036363	Solanum|Solyc09g010660.2.1	1233	0.3921	292.0	941.0	0.1623	0.0588	0.3624
Lycium|Lba01G036407	Solanum|Solyc09g011060.2.1	2004	0.4012	492.4	1511.6	0.2450	0.0761	0.3107
Lycium|Lba01G036451	Solanum|Solyc01g103030.2.1	1626	0.3984	403.3	1222.7	0.1446	0.0538	0.3723
Lycium|Lba01G036504	Solanum|Solyc01g105920.2.1	1761	0.5866	409.7	1351.3	0.3451	0.1357	0.3931
Lycium|Lba01G036543	Solanum|Solyc09g008550.2.1	1509	0.7375	342.2	1166.8	0.1383	0.1019	0.7365
Lycium|Lba01G036588	Solanum|Solyc01g102790.2.1	2274	0.2615	565.0	1709.0	0.1827	0.0413	0.2259
Lycium|Lba01G036634	Solanum|Solyc01g102490.2.1	1167	0.4109	289.4	877.6	0.3125	0.0886	0.2836
Lycium|Lba01G036675	Solanum|Solyc10g062040.1.1	222	0.5254	64.3	157.7	1.1217	0.1808	0.1612
Lycium|Lba01G036720	Solanum|Solyc01g102710.2.1	2757	0.4411	681.3	2075.7	0.4077	0.1082	0.2654
Lycium|Lba01G036768	Solanum|Solyc01g104770.2.1	1128	0.2380	274.0	854.0	0.0721	0.0192	0.2667
Lycium|Lba01G036821	Solanum|Solyc01g102980.2.1	834	0.6402	149.4	684.6	0.0775	0.0681	0.8791
Lycium|Lba01G036874	Solanum|Solyc01g104040.2.1	4533	0.2083	1130.2	3402.8	0.1515	0.0290	0.1912
Lycium|Lba01G036914	Solanum|Solyc09g010460.2.1	2931	0.2917	698.8	2232.2	0.2312	0.0542	0.2346
Lycium|Lba01G036953	Solanum|Solyc01g105450.2.1	1881	0.3877	479.0	1402.0	0.2285	0.0695	0.3041
Lycium|Lba01G036990	Solanum|Solyc01g104220.2.1	624	0.3696	153.7	470.3	0.3125	0.0799	0.2557
Lycium|Lba01G037026	Solanum|Solyc10g039190.1.1	2841	0.3810	675.8	2165.2	0.1707	0.0589	0.3451
Lycium|Lba01G037073	Solanum|Solyc01g104550.2.1	1395	0.4648	260.6	1134.4	0.1820	0.0842	0.4627
Lycium|Lba01G037211	Solanum|Solyc07g032080.2.1	2454	0.2255	681.4	1772.6	0.1876	0.0341	0.1819
Lycium|Lba01G037363	Solanum|Solyc05g018410.1.1	888	0.5715	221.0	667.0	0.6374	0.1669	0.2618
Lycium|Lba01G037531	Solanum|Solyc12g014380.1.1	1650	0.1965	406.3	1243.7	0.2370	0.0365	0.1542
Lycium|Lba01G037614	Solanum|Solyc07g007310.2.1	1020	0.3740	241.7	778.3	0.3709	0.0889	0.2397
Lycium|Lba01G037685	Solanum|Solyc07g007370.2.1	1572	0.2947	389.4	1182.6	0.1779	0.0458	0.2574
Lycium|Lba01G037789	Solanum|Solyc07g008840.2.1	2448	0.2811	556.2	1891.8	0.1599	0.0427	0.2671
Lycium|Lba01G037895	Solanum|Solyc07g008890.1.1	1758	0.2588	437.3	1320.7	0.1721	0.0393	0.2282
Lycium|Lba01G037947	Solanum|Solyc11g066550.1.1	2463	0.4238	558.0	1905.0	0.3110	0.0941	0.3025
Lycium|Lba01G037980	Solanum|Solyc11g066440.1.1	1596	0.4186	350.7	1245.3	0.1754	0.0686	0.3913
Lycium|Lba01G038021	Solanum|Solyc11g069270.1.1	2556	0.3288	604.4	1951.6	0.2080	0.0577	0.2773
Lycium|Lba01G038065	Solanum|Solyc11g069860.1.1	414	0.5745	110.1	303.9	0.2291	0.1011	0.4411
Lycium|Lba01G038107	Solanum|Solyc11g066260.1.1	660	0.2450	147.1	512.9	0.1311	0.0330	0.2515
Lycium|Lba01G038146	Solanum|Solyc11g069240.1.1	1323	0.5222	286.6	1036.4	0.2247	0.0996	0.4433
Lycium|Lba01G038177	Solanum|Solyc11g066940.1.1	567	0.4537	106.3	460.7	0.3092	0.1066	0.3448
Lycium|Lba01G038216	Solanum|Solyc11g069410.1.1	240	0.4370	63.1	176.9	0.3165	0.0929	0.2935
Lycium|Lba01G038282	Solanum|Solyc03g059100.1.1	978	0.2812	216.3	761.7	0.0772	0.0257	0.3333
Lycium|Lba01G038398	Solanum|Solyc08g059800.2.1	1335	0.5594	329.8	1005.2	0.7312	0.1710	0.2338
Lycium|Lba01G038506	Solanum|Solyc05g008250.1.1	528	0.3940	92.8	435.2	0.0909	0.0476	0.5241
Lycium|Lba01G038655	Solanum|Solyc05g008060.2.1	1944	0.5007	477.2	1466.8	0.0362	0.0222	0.6118
Lycium|Lba01G038733	Solanum|Solyc06g007960.2.1	1029	0.4593	205.8	823.2	0.3007	0.1045	0.3476
Lycium|Lba01G038813	Solanum|Solyc06g005970.2.1	1710	0.3762	422.4	1287.6	0.1923	0.0615	0.3200
Lycium|Lba01G038879	Solanum|Solyc06g006000.2.1	504	0.4473	94.1	409.9	0.2088	0.0873	0.4183
Lycium|Lba01G038955	Solanum|Solyc06g008210.2.1	2049	0.3611	482.6	1566.4	0.2608	0.0722	0.2768
Lycium|Lba01G039013	Solanum|Solyc06g007980.2.1	1821	0.3509	457.5	1363.5	0.4769	0.0917	0.1923
Lycium|Lba01G039076	Solanum|Solyc01g009760.2.1	699	0.5062	154.4	544.6	0.2504	0.1016	0.4056
Lycium|Lba01G039126	Solanum|Solyc05g012920.1.1	2406	0.3553	484.2	1921.8	0.2326	0.0712	0.3060
Lycium|Lba01G039183	Solanum|Solyc05g011810.2.1	975	0.4305	241.8	733.2	0.3579	0.0993	0.2775
Lycium|Lba01G039231	Solanum|Solyc05g009360.2.1	537	0.3674	155.7	381.3	0.0848	0.0297	0.3497
Lycium|Lba01G039280	Solanum|Solyc05g009250.1.1	939	1.1148	171.1	767.9	0.3339	0.2725	0.8163
Lycium|Lba01G039327	Solanum|Solyc05g012310.2.1	1218	0.2574	322.7	895.3	0.1674	0.0370	0.2211
Lycium|Lba01G039378	Solanum|Solyc05g010780.1.1	1638	0.3405	376.4	1261.6	0.4538	0.0889	0.1960
Lycium|Lba01G039427	Solanum|Solyc05g013160.2.1	1443	0.2620	329.9	1113.1	0.1754	0.0421	0.2400
Lycium|Lba01G039486	Solanum|Solyc05g012790.2.1	1890	0.3751	468.5	1421.5	0.1802	0.0588	0.3260
Lycium|Lba01G039555	Solanum|Solyc05g010150.2.1	789	0.3478	188.4	600.6	0.2545	0.0682	0.2680
Lycium|Lba01G039617	Solanum|Solyc05g013200.1.1	1815	0.4409	383.8	1431.2	0.2024	0.0802	0.3960
Lycium|Lba01G039700	Solanum|Solyc11g008510.1.1	207	0.7573	47.6	159.4	0.0058	0.0063	1.0772
Lycium|Lba01G039823	Solanum|Solyc10g018270.1.1	384	0.8762	80.3	303.7	0.5525	0.2498	0.4520
Lycium|Lba01G039927	Solanum|Solyc04g081500.2.1	1071	0.2941	278.1	792.9	0.1622	0.0419	0.2581
Lycium|Lba01G039959	Solanum|Solyc04g082050.2.1	624	0.2557	169.5	454.5	0.2785	0.0500	0.1797
Lycium|Lba01G039996	Solanum|Solyc04g082390.2.1	714	0.1553	186.4	527.6	0.0435	0.0077	0.1766
Lycium|Lba01G040027	Solanum|Solyc04g081970.2.1	825	0.4636	190.8	634.2	0.1502	0.0670	0.4457
Lycium|Lba01G040060	Solanum|Solyc04g082420.2.1	1371	0.3261	317.5	1053.5	0.1746	0.0519	0.2972
Lycium|Lba01G040095	Solanum|Solyc04g082350.1.1	1377	0.5677	280.1	1096.9	0.2639	0.1207	0.4574
Lycium|Lba01G040207	Solanum|Solyc03g006870.2.1	1890	0.2471	440.5	1449.5	0.1734	0.0390	0.2250
Lycium|Lba01G040277	Solanum|Solyc03g026210.2.1	888	0.2464	236.6	651.4	0.1237	0.0284	0.2300
Lycium|Lba01G040343	Solanum|Solyc03g083610.2.1	699	0.2608	163.9	535.1	0.2530	0.0514	0.2031
Lycium|Lba01G040390	Solanum|Solyc03g083490.2.1	642	0.4472	175.7	466.3	0.1681	0.0633	0.3766
Lycium|Lba01G040450	Solanum|Solyc03g093210.2.1	1278	0.3930	314.7	963.3	0.3263	0.0868	0.2661
Lycium|Lba01G040492	Solanum|Solyc03g093370.1.1	2370	0.4483	561.7	1808.3	0.4017	0.1105	0.2750
Lycium|Lba01G040564	Solanum|Solyc01g067830.2.1	597	0.2349	171.4	425.6	0.7464	0.0713	0.0956
Lycium|Lba01G040660	Solanum|Solyc01g067500.2.1	1077	0.1968	256.6	820.4	0.0517	0.0122	0.2363
Lycium|Lba01G040713	Solanum|Solyc01g067490.2.1	1683	0.1980	424.8	1258.2	0.2002	0.0329	0.1642
Lycium|Lba01G040777	Solanum|Solyc11g051060.1.1	1077	0.5719	224.3	852.7	0.2369	0.1141	0.4815
Lycium|Lba01G040838	Solanum|Solyc01g067700.2.1	1095	0.4655	225.4	869.6	0.5299	0.1312	0.2476
Lycium|Lba01G040906	Solanum|Solyc10g078960.1.1	492	0.3679	123.1	368.9	0.0607	0.0252	0.4148
Lycium|Lba01G040960	Solanum|Solyc10g078990.1.1	660	0.7157	112.2	547.8	0.4348	0.1954	0.4494
Lycium|Lba01G041002	Solanum|Solyc10g080080.1.1	1353	0.2146	333.3	1019.7	0.1516	0.0301	0.1984
Lycium|Lba01G041046	Solanum|Solyc10g079270.1.1	699	0.5155	158.7	540.3	0.1738	0.0826	0.4754
Lycium|Lba01G041096	Solanum|Solyc10g079280.1.1	930	0.2912	246.0	684.0	0.0306	0.0104	0.3382
Lycium|Lba01G041138	Solanum|Solyc10g079590.1.1	948	0.5268	247.7	700.3	1.0755	0.1789	0.1663
Lycium|Lba01G041180	Solanum|Solyc10g079610.1.1	1116	0.3985	281.5	834.5	0.2356	0.0731	0.3100
Lycium|Lba01G041229	Solanum|Solyc10g079420.1.1	615	1.4925	152.3	462.7	0.1302	0.1874	1.4396
Lycium|Lba01G041280	Solanum|Solyc09g092480.1.1	1401	0.4346	336.2	1064.8	0.1995	0.0738	0.3699
Lycium|Lba01G041341	Solanum|Solyc09g091910.1.1	1665	0.2774	401.0	1264.0	0.1833	0.0446	0.2433
Lycium|Lba01G041403	Solanum|Solyc09g092050.2.1	1986	0.3581	407.4	1578.6	0.2433	0.0729	0.2996
Lycium|Lba01G041459	Solanum|Solyc09g092130.2.1	3078	0.2282	753.5	2324.5	0.1091	0.0254	0.2325
Lycium|Lba01G041532	Solanum|Solyc01g059930.2.1	486	0.3380	118.7	367.3	0.2906	0.0706	0.2428
Lycium|Lba01G041626	Solanum|Solyc07g017930.1.1	612	0.8807	171.3	440.7	0.8197	0.2765	0.3374
Lycium|Lba01G041726	Solanum|Solyc12g019440.1.1	1143	0.4752	268.1	874.9	0.2703	0.0970	0.3588
Lycium|Lba01G041827	Solanum|Solyc04g008970.2.1	684	0.3356	181.5	502.5	0.3940	0.0794	0.2016
Lycium|Lba01G041867	Solanum|Solyc02g093010.2.1	594	0.6933	169.3	424.7	0.1282	0.0787	0.6136
Lycium|Lba01G041902	Solanum|Solyc02g090900.2.1	1122	0.4065	296.1	825.9	0.3890	0.0958	0.2462
Lycium|Lba01G041943	Solanum|Solyc02g085670.2.1	1470	0.2341	408.8	1061.2	0.2395	0.0414	0.1730
Lycium|Lba01G041979	Solanum|Solyc02g091380.1.1	297	0.3761	61.6	235.4	0.1713	0.0625	0.3651
Lycium|Lba01G042017	Solanum|Solyc02g085050.2.1	642	0.2269	156.2	485.8	0.1516	0.0320	0.2112
Lycium|Lba01G042054	Solanum|Solyc02g092370.1.1	1518	0.4146	336.5	1181.5	0.0819	0.0397	0.4842
Lycium|Lba01G042081	Solanum|Solyc02g085340.1.1	1758	0.5573	438.6	1319.4	0.1135	0.0630	0.5551
Lycium|Lba01G042118	Solanum|Solyc02g085500.2.1	816	0.7627	204.5	611.5	0.2871	0.1567	0.5458
Lycium|Lba01G042147	Solanum|Solyc02g092750.2.1	1098	0.2749	271.2	826.8	0.2540	0.0531	0.2091
Lycium|Lba01G042179	Solanum|Solyc02g092470.2.1	2643	0.3033	675.0	1968.0	0.2902	0.0622	0.2144
Lycium|Lba01G042227	Solanum|Solyc02g086340.2.1	2856	0.2890	708.7	2147.3	0.3807	0.0686	0.1803
Lycium|Lba01G042263	Solanum|Solyc02g085420.2.1	1428	0.2022	297.5	1130.5	0.1006	0.0236	0.2341
Lycium|Lba01G042295	Solanum|Solyc02g092300.1.1	489	0.4662	136.4	352.6	0.0767	0.0357	0.4649
Lycium|Lba01G042325	Solanum|Solyc02g086070.2.1	474	0.3689	123.5	350.5	0.4084	0.0893	0.2186
Lycium|Lba01G042414	Solanum|Solyc09g008790.2.1	1578	0.3526	346.2	1231.8	0.1970	0.0620	0.3150
Lycium|Lba01G042465	Solanum|Solyc09g009220.2.1	1365	0.9190	271.0	1094.0	0.1473	0.1425	0.9675
Lycium|Lba01G042524	Solanum|Solyc09g009370.2.1	10701	0.2120	2464.6	8236.4	0.1775	0.0342	0.1926
Lycium|Lba01G042601	Solanum|Solyc04g045600.2.1	1047	0.5459	248.7	798.3	0.2164	0.0978	0.4520
Lycium|Lba01G042720	Solanum|Solyc03g043920.2.1	1197	0.6638	259.0	938.0	0.1652	0.1057	0.6398
Lycium|Lba01G042820	Solanum|Solyc03g044620.2.1	3855	0.2715	901.1	2953.9	0.3491	0.0630	0.1806
Lycium|Lba01G042907	Solanum|Solyc03g046200.1.1	2094	0.3454	448.7	1645.3	0.1969	0.0614	0.3121
Lycium|Lba01G042999	Solanum|Solyc03g044370.2.1	1134	0.4358	243.4	890.6	0.4019	0.1101	0.2740
Lycium|Lba01G043149	Solanum|Solyc11g006900.1.1	591	0.5890	135.1	455.9	0.2062	0.1044	0.5065
Lycium|Lba01G043208	Solanum|Solyc11g006220.1.1	4263	0.1447	1052.4	3210.6	0.1234	0.0175	0.1419
Lycium|Lba01G043276	Solanum|Solyc11g005370.1.1	291	0.3192	78.6	212.4	0.0010	0.0004	0.3931
Lycium|Lba01G043338	Solanum|Solyc11g006240.1.1	357	0.9494	68.9	288.1	0.3210	0.2248	0.7001
Lycium|Lba01G043395	Solanum|Solyc11g005700.1.1	1233	0.6933	304.4	928.6	0.1490	0.0959	0.6435
Lycium|Lba01G043456	Solanum|Solyc11g006510.1.1	522	0.5804	120.2	401.8	0.1890	0.0973	0.5148
Lycium|Lba01G043531	Solanum|Solyc11g007320.1.1	1503	0.2158	380.0	1123.0	0.3137	0.0463	0.1476
Lycium|Lba01G043593	Solanum|Solyc07g008180.2.1	540	0.6970	132.3	407.7	0.2593	0.1367	0.5271
Lycium|Lba01G043663	Solanum|Solyc07g008080.2.1	2931	0.2951	768.7	2162.3	0.2724	0.0578	0.2124
Lycium|Lba01G043731	Solanum|Solyc07g008250.2.1	1848	0.5875	451.2	1396.8	0.2107	0.1023	0.4855
Lycium|Lba01G043784	Solanum|Solyc04g078010.2.1	306	0.7980	80.1	225.9	0.4273	0.1969	0.4609
Lycium|Lba01G043823	Solanum|Solyc04g074880.2.1	1026	0.5421	271.8	754.2	0.1340	0.0666	0.4971
Lycium|Lba01G043874	Solanum|Solyc04g064710.2.1	1116	0.3449	283.7	832.3	0.1587	0.0490	0.3086
Lycium|Lba01G043927	Solanum|Solyc11g018470.1.1	510	0.5300	104.7	405.3	0.2326	0.1053	0.4528
Lycium|Lba01G043976	Solanum|Solyc11g013100.1.1	189	0.7202	55.6	133.4	0.6110	0.2022	0.3309
Lycium|Lba01G044022	Solanum|Solyc04g079530.2.1	1737	0.3449	486.8	1250.2	0.3348	0.0738	0.2205
Lycium|Lba01G044063	Solanum|Solyc04g078290.2.1	1536	0.4357	368.6	1167.4	0.1137	0.0506	0.4450
Lycium|Lba01G044110	Solanum|Solyc04g080880.2.1	1191	0.8387	224.1	966.9	0.3279	0.2018	0.6153
Lycium|Lba01G044164	Solanum|Solyc04g057970.2.1	1002	0.8352	199.8	802.2	0.8021	0.2653	0.3308
Lycium|Lba01G044214	Solanum|Solyc11g017140.1.1	1455	0.2093	342.1	1112.9	0.1966	0.0356	0.1810
Lycium|Lba01G044268	Solanum|Solyc04g080040.2.1	2073	0.4760	466.5	1606.5	0.4408	0.1234	0.2800
Lycium|Lba01G044316	Solanum|Solyc11g013500.1.1	510	1.1436	103.3	406.7	0.1646	0.1880	1.1420
Lycium|Lba01G044380	Solanum|Solyc04g077190.2.1	3432	0.5025	788.6	2643.4	0.3352	0.1151	0.3432
Lycium|Lba01G044425	Solanum|Solyc04g077790.2.1	732	0.4414	154.1	577.9	0.1132	0.0555	0.4907
Lycium|Lba01G044470	Solanum|Solyc11g013520.1.1	681	0.2075	153.2	527.8	0.0462	0.0122	0.2652
Lycium|Lba01G044517	Solanum|Solyc04g079730.1.1	1572	0.5597	425.5	1146.5	0.0740	0.0425	0.5746
Lycium|Lba01G044560	Solanum|Solyc04g076180.2.1	3582	0.2114	912.6	2669.4	0.1493	0.0287	0.1926
Lycium|Lba01G044600	Solanum|Solyc04g079080.2.1	849	1.3097	184.6	664.4	0.3551	0.3130	0.8815
Lycium|Lba01G044651	Solanum|Solyc04g078790.2.1	723	0.4979	165.5	557.5	0.0553	0.0338	0.6111
Lycium|Lba01G044694	Solanum|Solyc04g080070.1.1	429	1.2269	109.7	319.3	0.7187	0.3718	0.5173
Lycium|Lba01G044741	Solanum|Solyc04g078040.2.1	774	0.5641	182.7	591.3	0.3564	0.1318	0.3699
Lycium|Lba01G044788	Solanum|Solyc04g078550.2.1	1050	0.5604	237.1	812.9	0.1188	0.0699	0.5878
Lycium|Lba01G044832	Solanum|Solyc04g080530.2.1	1023	0.4634	228.4	794.6	0.1540	0.0694	0.4505
Lycium|Lba01G044870	Solanum|Solyc04g072640.2.1	354	0.2768	84.2	269.8	0.3107	0.0604	0.1944
Lycium|Lba01G044908	Solanum|Solyc04g079180.2.1	699	0.2848	183.3	515.7	0.2625	0.0547	0.2082
Lycium|Lba01G044940	Solanum|Solyc04g079200.2.1	936	0.1915	234.0	702.0	0.0517	0.0114	0.2211
Lycium|Lba01G044991	Solanum|Solyc04g074170.1.1	993	0.4221	184.3	808.7	0.1577	0.0707	0.4481
Lycium|Lba01G045050	Solanum|Solyc04g078860.2.1	2268	0.4080	514.7	1753.3	0.2260	0.0765	0.3386
Lycium|Lba01G045083	Solanum|Solyc04g071660.2.1	6795	0.8946	1425.4	5369.6	0.5736	0.2580	0.4498
Lycium|Lba01G045130	Solanum|Solyc04g077060.2.1	1416	0.3000	358.7	1057.3	0.2483	0.0566	0.2280
Lycium|Lba01G045177	Solanum|Solyc04g078160.2.1	1128	0.3605	294.6	833.4	0.3944	0.0858	0.2175
Lycium|Lba01G045229	Solanum|Solyc04g080760.2.1	990	0.3840	227.8	762.2	0.1151	0.0462	0.4017
Lycium|Lba01G045275	Solanum|Solyc04g070980.2.1	2148	0.5495	503.9	1644.1	0.3769	0.1320	0.3501
Lycium|Lba01G045321	Solanum|Solyc11g012880.1.1	1011	0.3641	275.8	735.2	0.1658	0.0511	0.3085
Lycium|Lba01G045367	Solanum|Solyc07g042230.1.1	477	0.9718	101.5	375.5	0.1279	0.1321	1.0331
Lycium|Lba01G045410	Solanum|Solyc07g041830.2.1	744	0.4541	191.1	552.9	0.2638	0.0882	0.3342
Lycium|Lba01G045466	Solanum|Solyc07g041280.2.1	1083	0.4978	264.4	818.6	0.3109	0.1077	0.3463
Lycium|Lba01G045522	Solanum|Solyc07g041730.2.1	639	0.2309	140.5	498.5	0.1347	0.0319	0.2368
Lycium|Lba01G045572	Solanum|Solyc07g042570.2.1	693	0.2491	175.1	517.9	0.2572	0.0480	0.1867
Lycium|Lba01G045634	Solanum|Solyc10g006600.2.1	300	0.7023	79.8	220.2	0.5460	0.1917	0.3511
Lycium|Lba01G045699	Solanum|Solyc07g032180.2.1	552	0.2559	139.4	412.6	0.2916	0.0529	0.1813
Lycium|Lba01G045787	Solanum|Solyc09g012020.1.1	1182	0.7657	266.2	915.8	0.4116	0.1931	0.4691
Lycium|Lba01G045844	Solanum|Solyc10g005930.1.1	648	0.5205	157.6	490.4	0.2864	0.1080	0.3773
Lycium|Lba01G045949	Solanum|Solyc11g062310.1.1	4191	0.2659	1017.4	3173.6	0.3044	0.0570	0.1873
Lycium|Lba01G046055	Solanum|Solyc08g075470.2.1	1146	0.3332	312.3	833.7	0.2959	0.0674	0.2277
Lycium|Lba01G046098	Solanum|Solyc08g076850.2.1	813	0.3782	167.0	646.0	0.0223	0.0126	0.5651
Lycium|Lba01G046149	Solanum|Solyc08g077150.2.1	2172	0.5419	498.1	1673.9	0.1341	0.0728	0.5430
Lycium|Lba01G046202	Solanum|Solyc08g076620.1.1	1281	1.1853	298.6	982.4	0.1662	0.1821	1.0958
Lycium|Lba01G046248	Solanum|Solyc07g005890.2.1	1539	0.1840	394.7	1144.3	0.0963	0.0180	0.1870
Lycium|Lba01G046296	Solanum|Solyc08g077460.2.1	1002	0.5141	259.8	742.2	0.1310	0.0630	0.4809
Lycium|Lba01G046340	Solanum|Solyc08g077210.2.1	1869	0.3463	425.6	1443.4	0.1564	0.0518	0.3312
Lycium|Lba01G046391	Solanum|Solyc08g077500.2.1	11136	0.2361	2709.0	8427.0	0.2603	0.0465	0.1788
Lycium|Lba01G046450	Solanum|Solyc08g076830.1.1	975	0.3612	235.5	739.5	0.2162	0.0642	0.2969
Lycium|Lba01G046521	Solanum|Solyc08g066810.2.1	1548	0.5040	387.7	1160.3	0.1483	0.0689	0.4646
Lycium|Lba01G046584	Solanum|Solyc08g066860.2.1	471	0.5354	117.5	353.5	0.5923	0.1523	0.2571
Lycium|Lba01G046655	Solanum|Solyc08g066630.2.1	564	0.8633	108.5	455.5	0.3705	0.2169	0.5854
Lycium|Lba01G046712	Solanum|Solyc08g068280.1.1	705	0.5850	146.0	559.0	0.1773	0.0995	0.5609
Lycium|Lba01G046788	Solanum|Solyc08g068630.2.1	1410	0.5069	333.1	1076.9	0.1660	0.0773	0.4655
Lycium|Lba01G046848	Solanum|Solyc08g066690.2.1	1875	0.5601	452.4	1422.6	0.4047	0.1378	0.3405
Lycium|Lba01G046899	Solanum|Solyc08g068420.2.1	1755	0.4494	402.5	1352.5	0.1461	0.0640	0.4381
Lycium|Lba01G046980	Solanum|Solyc05g018130.2.1	756	0.4875	167.1	588.9	0.4368	0.1264	0.2895
Lycium|Lba01G047163	Solanum|Solyc06g008010.2.1	558	0.2867	152.5	405.5	0.1023	0.0281	0.2748
Lycium|Lba01G047243	Solanum|Solyc10g009080.2.1	396	0.4335	104.5	291.5	0.3064	0.0905	0.2953
Lycium|Lba01G047336	Solanum|Solyc10g005040.2.1	624	0.5348	148.3	475.7	0.4867	0.1425	0.2929
Lycium|Lba01G047425	Solanum|Solyc10g005180.2.1	795	1.0053	177.4	617.6	0.4679	0.2673	0.5712
Lycium|Lba01G047500	Solanum|Solyc01g007660.2.1	1539	0.0080	437.4	1101.6	1.1563	0.0028	0.0024
Lycium|Lba01G047652	Solanum|Solyc12g036260.1.1	2319	0.4352	585.9	1733.1	0.1919	0.0703	0.3662
Lycium|Lba01G047684	Solanum|Solyc04g081020.2.1	894	0.6705	163.9	730.1	0.1878	0.1247	0.6638
Lycium|Lba01G047722	Solanum|Solyc03g119700.2.1	474	0.1615	135.0	339.0	0.0973	0.0148	0.1518
Lycium|Lba01G047755	Solanum|Solyc06g005820.2.1	492	0.4715	116.8	375.2	0.1478	0.0664	0.4490
Lycium|Lba01G047783	Solanum|Solyc03g120890.2.1	1020	0.5526	263.3	756.7	0.1211	0.0641	0.5293
Lycium|Lba01G047819	Solanum|Solyc03g119440.2.1	2451	0.4550	561.6	1889.4	0.2864	0.0965	0.3371
Lycium|Lba01G047853	Solanum|Solyc03g121280.2.1	1155	0.3516	274.9	880.1	0.1668	0.0536	0.3210
Lycium|Lba01G047887	Solanum|Solyc03g123990.2.1	927	0.3276	249.2	677.8	0.2350	0.0583	0.2479
Lycium|Lba01G047922	Solanum|Solyc03g123650.1.1	252	0.3946	66.0	186.0	0.5339	0.1070	0.2005
Lycium|Lba01G047953	Solanum|Solyc03g118680.2.1	1158	0.4552	275.4	882.6	0.3339	0.1029	0.3082
Lycium|Lba01G047995	Solanum|Solyc03g123710.2.1	216	0.6778	52.7	163.3	0.1639	0.1006	0.6140
Lycium|Lba01G048030	Solanum|Solyc03g123800.1.1	990	1.5511	252.1	737.9	0.0205	0.0393	1.9153
Lycium|Lba01G048074	Solanum|Solyc05g039970.1.1	618	4.7043	123.2	494.8	0.2431	0.9676	3.9809
Lycium|Lba01G048102	Solanum|Solyc03g120650.2.1	1431	0.2998	340.2	1090.8	0.1338	0.0394	0.2941
Lycium|Lba01G048133	Solanum|Solyc03g119280.2.1	1485	0.2565	403.4	1081.6	0.1492	0.0335	0.2248
Lycium|Lba01G048171	Solanum|Solyc02g081890.2.1	1059	0.5554	261.7	797.3	0.2510	0.1066	0.4246
Lycium|Lba01G048203	Solanum|Solyc03g119050.2.1	3090	0.6427	696.0	2394.0	0.6523	0.1913	0.2932
Lycium|Lba01G048250	Solanum|Solyc03g120170.1.1	297	0.6225	58.0	239.0	0.1474	0.0974	0.6610
Lycium|Lba01G048312	Solanum|Solyc12g013710.1.1	1191	0.3918	314.7	876.3	0.0882	0.0350	0.3968
Lycium|Lba01G048420	Solanum|Solyc12g014230.1.1	924	0.4331	235.6	688.4	0.3173	0.0932	0.2938
Lycium|Lba01G048500	Solanum|Solyc12g011090.1.1	138	1.3184	32.9	105.1	0.3547	0.3065	0.8640
Lycium|Lba01G048592	Solanum|Solyc12g005460.1.1	342	1.6071	71.7	270.3	0.3073	0.3637	1.1837
Lycium|Lba01G048664	Solanum|Solyc12g005220.1.1	1311	0.2581	304.2	1006.8	0.2086	0.0458	0.2194
Lycium|Lba01G048718	Solanum|Solyc12g014400.1.1	849	0.6465	209.1	639.9	0.2284	0.1176	0.5151
Lycium|Lba01G048778	Solanum|Solyc11g064750.1.1	1449	0.4544	326.9	1122.1	0.1539	0.0676	0.4392
Lycium|Lba01G048837	Solanum|Solyc12g010790.1.1	651	0.3306	171.7	479.3	0.0395	0.0149	0.3763
Lycium|Lba01G048927	Solanum|Solyc09g011730.2.1	624	0.3784	141.5	482.5	0.3074	0.0835	0.2716
Lycium|Lba01G049034	Solanum|Solyc09g011710.2.1	615	0.5553	127.7	487.3	0.2189	0.1063	0.4858
Lycium|Lba01G049126	Solanum|Solyc09g011650.2.1	621	0.6452	114.0	507.0	0.2955	0.1496	0.5062
Lycium|Lba01G049252	Solanum|Solyc04g025670.2.1	327	1.3781	74.6	252.4	0.4024	0.3431	0.8527
Lycium|Lba01G049329	Solanum|Solyc00g125990.1.1	591	0.1015	170.7	420.3	0.6820	0.0298	0.0437
Lycium|Lba01G049433	Solanum|Solyc01g095800.2.1	1491	0.3873	324.2	1166.8	0.2146	0.0719	0.3349
Lycium|Lba01G049466	Solanum|Solyc01g091030.2.1	477	0.5683	115.8	361.2	0.2066	0.0981	0.4746
Lycium|Lba01G049496	Solanum|Solyc01g090750.2.1	1590	0.1626	418.6	1171.4	0.0422	0.0078	0.1841
Lycium|Lba01G049531	Solanum|Solyc01g091110.2.1	642	0.4628	150.4	491.6	0.2629	0.0931	0.3542
Lycium|Lba01G049569	Solanum|Solyc01g091000.2.1	708	0.4697	167.3	540.7	0.0629	0.0346	0.5508
Lycium|Lba01G049606	Solanum|Solyc01g088790.2.1	1041	0.7876	237.3	803.7	0.2417	0.1531	0.6332
Lycium|Lba01G049638	Solanum|Solyc01g100600.2.1	1455	0.3524	358.7	1096.3	0.2009	0.0593	0.2952
Lycium|Lba01G049671	Solanum|Solyc01g091920.2.1	2274	0.3146	559.0	1715.0	0.1998	0.0529	0.2645
Lycium|Lba01G049706	Solanum|Solyc01g091240.2.1	1749	0.3370	387.2	1361.8	0.1790	0.0557	0.3114
Lycium|Lba01G049739	Solanum|Solyc01g100230.2.1	492	0.5237	124.1	367.9	0.1947	0.0854	0.4387
Lycium|Lba01G049768	Solanum|Solyc01g090540.1.1	639	1.4793	142.8	496.2	0.5028	0.4038	0.8033
Lycium|Lba01G049794	Solanum|Solyc01g099260.2.1	813	0.2515	196.2	616.8	0.2944	0.0531	0.1804
Lycium|Lba01G049833	Solanum|Solyc01g113620.1.1	3639	0.3268	884.5	2754.5	0.2648	0.0650	0.2456
Lycium|Lba01G049862	Solanum|Solyc01g090890.2.1	783	0.4891	161.7	621.3	0.0558	0.0363	0.6503
Lycium|Lba01G049896	Solanum|Solyc01g091770.2.1	546	0.2464	131.2	414.8	0.1339	0.0322	0.2401
Lycium|Lba01G049934	Solanum|Solyc01g100940.2.1	387	0.9822	59.9	327.1	0.3624	0.2573	0.7100
Lycium|Lba01G049968	Solanum|Solyc01g091230.2.1	2052	0.2815	522.6	1529.4	0.1604	0.0402	0.2507
Lycium|Lba01G050009	Solanum|Solyc05g013780.2.1	2058	0.2676	442.9	1615.1	0.1346	0.0374	0.2780
Lycium|Lba01G050068	Solanum|Solyc05g013630.1.1	429	0.5926	70.5	358.5	0.1333	0.0955	0.7163
Lycium|Lba01G050200	Solanum|Solyc10g045380.1.1	1731	0.4052	433.7	1297.3	0.2868	0.0832	0.2902
Lycium|Lba01G050257	Solanum|Solyc07g065890.2.1	1338	0.2069	294.2	1043.8	0.1187	0.0262	0.2207
Lycium|Lba01G050290	Solanum|Solyc06g009330.2.1	930	0.6820	245.8	684.2	0.1939	0.1083	0.5587
Lycium|Lba01G050333	Solanum|Solyc07g063870.2.1	954	0.6591	279.7	674.3	0.3202	0.1354	0.4228
Lycium|Lba01G050370	Solanum|Solyc07g066670.2.1	2190	0.5109	499.5	1690.5	0.4509	0.1333	0.2956
Lycium|Lba01G050408	Solanum|Solyc07g063070.1.1	690	0.8677	164.6	525.4	0.0711	0.0703	0.9883
Lycium|Lba01G050443	Solanum|Solyc07g064500.2.1	1284	0.3594	318.6	965.4	0.1946	0.0591	0.3037
Lycium|Lba01G050473	Solanum|Solyc07g062530.2.1	2748	0.2809	692.3	2055.7	0.1546	0.0394	0.2547
Lycium|Lba01G050500	Solanum|Solyc07g065850.2.1	699	0.2761	188.5	510.5	0.1247	0.0318	0.2551
Lycium|Lba01G050531	Solanum|Solyc07g062610.2.1	1173	0.2971	319.0	854.0	0.2487	0.0544	0.2186
Lycium|Lba01G050579	Solanum|Solyc07g062630.1.1	1860	0.2616	483.8	1376.2	0.1786	0.0397	0.2223
Lycium|Lba01G050613	Solanum|Solyc07g063410.2.1	1032	0.7114	225.3	806.7	0.1690	0.1144	0.6768
Lycium|Lba01G050660	Solanum|Solyc07g063000.2.1	3024	0.4099	751.6	2272.4	0.1438	0.0551	0.3831
Lycium|Lba01G050697	Solanum|Solyc07g064040.2.1	690	0.2653	160.6	529.4	0.0759	0.0231	0.3040
Lycium|Lba01G050732	Solanum|Solyc07g066550.2.1	2682	0.3891	656.2	2025.8	0.4050	0.0954	0.2356
Lycium|Lba01G050766	Solanum|Solyc07g064330.2.1	3312	0.2750	779.2	2532.8	0.2126	0.0490	0.2305
Lycium|Lba01G050869	Solanum|Solyc02g043820.1.1	756	3.2302	170.3	585.7	0.3072	0.7139	2.3242
Lycium|Lba01G000076	Solanum|Solyc02g071560.2.1	2286	0.4848	545.8	1740.2	0.2220	0.0880	0.3964
Lycium|Lba01G000106	Solanum|Solyc02g070950.1.1	795	0.3218	241.7	553.3	0.0457	0.0146	0.3194
Lycium|Lba01G000139	Solanum|Solyc02g071130.2.1	927	0.3908	152.1	774.9	0.1628	0.0707	0.4341
Lycium|Lba01G000173	Solanum|Solyc02g071270.1.1	2451	0.3100	577.5	1873.5	0.2876	0.0653	0.2269
Lycium|Lba01G000212	Solanum|Solyc02g069250.2.1	1080	0.3220	257.9	822.1	0.1452	0.0446	0.3073
Lycium|Lba01G000255	Solanum|Solyc02g070900.1.1	651	0.4817	149.5	501.5	0.4449	0.1248	0.2805
Lycium|Lba01G000293	Solanum|Solyc02g069170.1.1	822	0.9844	209.3	612.7	0.5558	0.2727	0.4906
Lycium|Lba01G000325	Solanum|Solyc02g071300.1.1	1878	0.2480	419.0	1459.0	0.1756	0.0404	0.2300
Lycium|Lba01G000369	Solanum|Solyc06g008960.2.1	3972	0.2642	1040.5	2931.5	0.2505	0.0494	0.1971
Lycium|Lba01G000403	Solanum|Solyc06g009160.2.1	2196	0.3009	546.7	1649.3	0.3849	0.0718	0.1864
Lycium|Lba01G000442	Solanum|Solyc06g009110.2.1	1248	0.5248	295.9	952.1	0.4486	0.1355	0.3020
Lycium|Lba01G000485	Solanum|Solyc02g071990.2.1	972	0.3224	254.4	717.6	0.0860	0.0284	0.3305
Lycium|Lba01G000534	Solanum|Solyc02g071950.1.1	291	0.3893	71.1	219.9	0.2327	0.0719	0.3088
Lycium|Lba01G000576	Solanum|Solyc02g072070.2.1	1461	0.7202	342.5	1118.5	0.3919	0.1760	0.4492
Lycium|Lba01G000616	Solanum|Solyc02g076830.1.1	1308	0.4343	326.1	981.9	0.1725	0.0659	0.3822
Lycium|Lba01G000676	Solanum|Solyc02g071980.2.1	1953	0.3163	481.2	1471.8	0.2452	0.0600	0.2445
Lycium|Lba01G000743	Solanum|Solyc02g076690.2.1	1401	0.3467	315.6	1085.4	0.3154	0.0776	0.2461
Lycium|Lba01G000836	Solanum|Solyc09g031650.2.1	3951	0.3438	1050.7	2900.3	0.5671	0.0953	0.1680
Lycium|Lba01G000929	Solanum|Solyc08g007110.2.1	3603	0.2589	844.4	2758.6	0.1118	0.0302	0.2697
Lycium|Lba01G000989	Solanum|Solyc08g007080.2.1	1842	0.3517	445.4	1396.6	0.1706	0.0539	0.3158
Lycium|Lba01G001042	Solanum|Solyc08g005230.2.1	888	0.2964	231.0	657.0	0.1345	0.0369	0.2747
Lycium|Lba01G001142	Solanum|Solyc04g049670.2.1	1899	0.2371	451.0	1448.0	0.2143	0.0422	0.1971
Lycium|Lba01G001269	Solanum|Solyc08g062140.1.1	1272	0.5591	278.3	993.7	0.2138	0.1033	0.4830
Lycium|Lba01G001410	Solanum|Solyc10g044700.1.1	387	0.5412	95.9	291.1	0.1893	0.0876	0.4624
Lycium|Lba01G001562	Solanum|Solyc12g015850.1.1	1158	0.2777	316.2	841.8	0.1308	0.0329	0.2515
Lycium|Lba01G001640	Solanum|Solyc12g015710.1.1	1449	0.2608	339.7	1109.3	0.1995	0.0448	0.2245
Lycium|Lba01G001720	Solanum|Solyc04g054500.2.1	456	0.5759	101.3	354.7	0.1053	0.0665	0.6312
Lycium|Lba01G001788	Solanum|Solyc11g011540.1.1	1086	0.6023	262.5	823.5	0.5516	0.1678	0.3042
Lycium|Lba01G001837	Solanum|Solyc04g054480.2.1	5301	0.1806	1409.8	3891.2	0.1181	0.0202	0.1707
Lycium|Lba01G001912	Solanum|Solyc04g054190.2.1	2223	0.3648	511.4	1711.6	0.3381	0.0838	0.2480
Lycium|Lba01G001997	Solanum|Solyc04g051730.1.1	1521	0.5304	338.2	1182.8	0.2215	0.0993	0.4480
Lycium|Lba01G002084	Solanum|Solyc00g047180.1.1	255	0.4844	71.4	183.6	0.5954	0.1357	0.2279
Lycium|Lba01G002167	Solanum|Solyc11g044650.1.1	246	1.3388	68.4	177.6	0.8322	0.4226	0.5078
Lycium|Lba01G002231	Solanum|Solyc02g077720.2.1	429	0.3387	99.9	329.1	0.3362	0.0773	0.2300
Lycium|Lba01G002270	Solanum|Solyc02g079040.2.1	1863	0.2304	425.2	1437.8	0.1212	0.0289	0.2386
Lycium|Lba01G002307	Solanum|Solyc02g077890.2.1	1248	0.4776	286.8	961.2	0.3876	0.1168	0.3013
Lycium|Lba01G002360	Solanum|Solyc02g078620.1.1	837	0.8140	167.0	670.0	0.3801	0.2047	0.5386
Lycium|Lba01G002396	Solanum|Solyc02g078850.1.1	432	0.5369	97.5	334.5	0.2658	0.1103	0.4148
Lycium|Lba01G002433	Solanum|Solyc02g079440.1.1	1407	0.4308	308.1	1098.9	0.1471	0.0633	0.4302
Lycium|Lba01G002475	Solanum|Solyc02g079360.1.1	1077	0.5825	297.0	780.0	0.2024	0.0931	0.4597
Lycium|Lba01G002510	Solanum|Solyc02g079980.2.1	1356	0.3818	356.9	999.1	0.2327	0.0681	0.2928
Lycium|Lba01G002625	Solanum|Solyc08g074550.2.1	2028	0.2794	449.1	1578.9	0.1894	0.0478	0.2525
Lycium|Lba01G002696	Solanum|Solyc08g068970.2.1	522	1.3459	114.4	407.6	0.3048	0.2992	0.9815
Lycium|Lba01G002777	Solanum|Solyc07g024000.2.1	1452	0.3504	364.3	1087.7	0.2447	0.0658	0.2690
Lycium|Lba01G002869	Solanum|Solyc12g009840.1.1	2298	0.2673	672.1	1625.9	0.0679	0.0178	0.2617
Lycium|Lba01G002918	Solanum|Solyc12g010110.1.1	3378	0.3775	876.8	2501.2	0.3318	0.0826	0.2491
Lycium|Lba01G002975	Solanum|Solyc04g045340.2.1	1749	0.2221	426.5	1322.5	0.1006	0.0233	0.2314
Lycium|Lba01G003040	Solanum|Solyc04g008750.2.1	348	0.3240	82.0	266.0	0.0269	0.0113	0.4216
Lycium|Lba01G003090	Solanum|Solyc04g008650.2.1	1956	0.5908	486.5	1469.5	0.1971	0.0978	0.4963
Lycium|Lba01G003180	Solanum|Solyc01g057010.1.1	1164	1.8314	239.8	924.2	0.2469	0.3749	1.5183
Lycium|Lba01G003271	Solanum|Solyc07g049680.2.1	1932	0.3096	440.8	1491.2	0.1802	0.0506	0.2810
Lycium|Lba01G003312	Solanum|Solyc08g082480.2.1	1722	0.2742	404.1	1317.9	0.1126	0.0321	0.2849
Lycium|Lba01G003351	Solanum|Solyc08g082230.2.1	627	0.7701	113.0	514.0	0.3410	0.1904	0.5584
Lycium|Lba01G003384	Solanum|Solyc08g081960.1.1	951	1.1141	244.1	706.9	0.1617	0.1594	0.9854
Lycium|Lba01G003417	Solanum|Solyc08g083130.2.1	588	0.5693	124.8	463.2	0.3022	0.1273	0.4214
Lycium|Lba01G003458	Solanum|Solyc08g082150.1.1	384	1.0489	84.9	299.1	0.5212	0.2906	0.5576
Lycium|Lba01G003552	Solanum|Solyc05g051520.2.1	2340	0.3028	583.1	1756.9	0.3983	0.0733	0.1841
Lycium|Lba01G003609	Solanum|Solyc05g052030.1.1	540	0.5634	125.4	414.6	0.1491	0.0807	0.5416
Lycium|Lba01G003667	Solanum|Solyc05g052130.2.1	1077	0.7589	264.4	812.6	0.2473	0.1448	0.5855
Lycium|Lba01G003713	Solanum|Solyc01g065740.2.1	1515	1.3368	339.6	1175.4	0.4753	0.3572	0.7516
Lycium|Lba01G003765	Solanum|Solyc05g051400.2.1	891	0.7776	253.9	637.1	0.0491	0.0398	0.8099
Lycium|Lba01G003833	Solanum|Solyc05g052480.2.1	1485	0.3453	368.6	1116.4	0.2179	0.0609	0.2793
Lycium|Lba01G003907	Solanum|Solyc01g095300.2.1	1899	0.2898	468.0	1431.0	0.3270	0.0641	0.1960
Lycium|Lba01G003958	Solanum|Solyc01g095190.1.1	1296	0.3508	295.7	1000.3	0.0690	0.0287	0.4156
Lycium|Lba01G003993	Solanum|Solyc05g051460.2.1	918	0.6106	180.6	737.4	0.2034	0.1150	0.5652
Lycium|Lba01G004048	Solanum|Solyc05g051890.1.1	783	0.5570	163.3	619.7	0.3763	0.1380	0.3667
Lycium|Lba01G004127	Solanum|Solyc10g017640.1.1	183	0.8396	39.6	143.4	0.0461	0.0511	1.1083
Lycium|Lba01G004172	Solanum|Solyc05g008750.2.1	438	0.3615	60.2	377.8	0.0690	0.0422	0.6122
Lycium|Lba01G004252	Solanum|Solyc07g005870.2.1	1878	0.2905	464.6	1413.4	0.1735	0.0445	0.2562
Lycium|Lba01G004351	Solanum|Solyc07g005340.1.1	1179	0.5910	236.2	942.8	0.1624	0.0969	0.5967
Lycium|Lba01G004445	Solanum|Solyc04g055100.1.1	936	0.7432	204.4	731.6	0.1844	0.1260	0.6833
Lycium|Lba01G004525	Solanum|Solyc07g005650.2.1	1461	0.8860	340.8	1120.2	0.4146	0.2221	0.5359
Lycium|Lba01G004618	Solanum|Solyc12g062860.1.1	525	0.2500	133.7	391.3	0.1187	0.0288	0.2429
Lycium|Lba01G004763	Solanum|Solyc05g050970.2.1	2220	0.2832	571.2	1648.8	0.1306	0.0348	0.2664
Lycium|Lba01G004846	Solanum|Solyc05g050620.2.1	147	1.0364	39.3	107.7	0.8090	0.3250	0.4017
Lycium|Lba01G004910	Solanum|Solyc05g006200.2.1	1458	0.7322	343.0	1115.0	0.4262	0.1853	0.4349
Lycium|Lba01G004965	Solanum|Solyc05g045660.2.1	636	0.2843	167.0	469.0	0.1644	0.0406	0.2469
Lycium|Lba01G005033	Solanum|Solyc05g053960.2.1	615	0.5683	160.6	454.4	0.4313	0.1409	0.3267
Lycium|Lba01G005075	Solanum|Solyc05g048780.1.1	558	0.3865	129.1	428.9	0.2114	0.0691	0.3271
Lycium|Lba01G005146	Solanum|Solyc02g083620.2.1	834	0.3309	216.9	617.1	0.1955	0.0533	0.2725
Lycium|Lba01G005172	Solanum|Solyc02g084210.1.1	1068	0.5795	273.3	794.7	0.0296	0.0205	0.6951
Lycium|Lba01G005213	Solanum|Solyc05g054990.2.1	441	0.6103	93.4	347.6	0.1482	0.0918	0.6190
Lycium|Lba01G005250	Solanum|Solyc02g083120.1.1	921	0.6139	220.2	700.8	0.2130	0.1086	0.5101
Lycium|Lba01G005281	Solanum|Solyc02g080610.2.1	1494	0.5918	378.1	1115.9	0.1024	0.0613	0.5986
Lycium|Lba01G005317	Solanum|Solyc02g082950.2.1	1206	0.3792	252.8	953.2	0.1567	0.0594	0.3791
Lycium|Lba01G005354	Solanum|Solyc02g080760.1.1	441	0.6414	78.3	362.7	0.4133	0.1708	0.4132
Lycium|Lba01G005416	Solanum|Solyc01g007500.2.1	1524	0.0301	372.9	1151.1	0.0800	0.0026	0.0328
Lycium|Lba01G005472	Solanum|Solyc09g083100.1.1	1302	0.9833	315.3	986.7	0.0833	0.0894	1.0737
Lycium|Lba01G005504	Solanum|Solyc09g083060.2.1	1722	0.3527	459.3	1262.7	0.1242	0.0408	0.3286
Lycium|Lba01G005594	Solanum|Solyc04g015190.2.1	1422	0.5039	340.6	1081.4	0.1130	0.0583	0.5161
Lycium|Lba01G005641	Solanum|Solyc04g014360.2.1	468	0.4227	90.1	377.9	0.0723	0.0406	0.5618
Lycium|Lba01G005674	Solanum|Solyc04g009330.2.1	843	0.2738	224.9	618.1	0.0626	0.0183	0.2919
Lycium|Lba01G005721	Solanum|Solyc04g014850.2.1	1137	0.4824	293.6	843.4	0.2682	0.0944	0.3518
Lycium|Lba01G005766	Solanum|Solyc04g014370.2.1	555	0.3083	138.5	416.5	0.1291	0.0383	0.2966
Lycium|Lba01G005813	Solanum|Solyc08g029110.2.1	873	0.1650	203.7	669.3	0.1592	0.0246	0.1548
Lycium|Lba01G005878	Solanum|Solyc06g054240.2.1	939	0.3186	231.4	707.6	0.4262	0.0797	0.1871
Lycium|Lba01G005929	Solanum|Solyc06g053920.2.1	1467	0.4830	354.2	1112.8	0.2863	0.1005	0.3511
Lycium|Lba01G005982	Solanum|Solyc06g065650.2.1	1245	0.3361	307.7	937.3	0.4394	0.0852	0.1938
Lycium|Lba01G006041	Solanum|Solyc06g060050.1.1	1878	0.6022	418.7	1459.3	0.2746	0.1263	0.4600
Lycium|Lba01G006102	Solanum|Solyc06g065710.2.1	2784	0.5084	675.2	2108.8	0.3833	0.1219	0.3181
Lycium|Lba01G006158	Solanum|Solyc06g064600.1.1	1851	0.3741	447.0	1404.0	0.2909	0.0785	0.2698
Lycium|Lba01G006208	Solanum|Solyc06g065510.2.1	1605	0.4039	391.3	1213.7	0.2508	0.0779	0.3106
Lycium|Lba01G006250	Solanum|Solyc06g065210.2.1	1653	0.1897	415.4	1237.6	0.1064	0.0203	0.1911
Lycium|Lba01G006303	Solanum|Solyc06g053980.2.1	936	0.3787	217.9	718.1	0.1702	0.0591	0.3474
Lycium|Lba01G006357	Solanum|Solyc07g054160.2.1	561	0.3610	138.4	422.6	0.1826	0.0572	0.3132
Lycium|Lba01G006416	Solanum|Solyc07g056540.2.1	1113	0.2155	322.3	790.7	0.1851	0.0316	0.1706
Lycium|Lba01G006483	Solanum|Solyc07g053340.2.1	654	0.7786	125.0	529.0	0.6748	0.2377	0.3522
Lycium|Lba01G006518	Solanum|Solyc07g053790.1.1	2238	0.3019	552.3	1685.7	0.3248	0.0665	0.2048
Lycium|Lba01G006562	Solanum|Solyc07g053990.2.1	1494	0.2308	374.5	1119.5	0.2180	0.0405	0.1858
Lycium|Lba01G006609	Solanum|Solyc07g053940.1.1	432	0.6291	110.4	321.6	0.1009	0.0640	0.6341
Lycium|Lba01G006667	Solanum|Solyc07g062080.2.1	1752	0.2459	451.0	1301.0	0.1491	0.0332	0.2227
Lycium|Lba01G006715	Solanum|Solyc07g062070.2.1	1128	0.5147	248.0	880.0	0.2837	0.1103	0.3889
Lycium|Lba01G006768	Solanum|Solyc02g068390.2.1	444	0.4740	125.3	318.7	0.1367	0.0568	0.4154
Lycium|Lba01G006819	Solanum|Solyc07g055290.2.1	654	0.3862	156.7	497.3	0.0721	0.0315	0.4372
Lycium|Lba01G006912	Solanum|Solyc03g058440.1.1	195	0.7003	54.6	140.4	0.4604	0.1758	0.3818
Lycium|Lba01G007002	Solanum|Solyc11g065070.1.1	1290	0.2699	354.5	935.5	0.2319	0.0471	0.2031
Lycium|Lba01G007068	Solanum|Solyc11g064830.1.1	657	0.2672	167.2	489.8	0.2417	0.0495	0.2049
Lycium|Lba01G007170	Solanum|Solyc09g098260.1.1	1611	0.2960	376.7	1234.3	0.2636	0.0597	0.2264
Lycium|Lba01G007219	Solanum|Solyc09g097980.2.1	1020	0.4618	271.7	748.3	0.1519	0.0619	0.4075
Lycium|Lba01G007288	Solanum|Solyc09g097820.2.1	1929	0.2133	491.2	1437.8	0.0825	0.0185	0.2249
Lycium|Lba01G007423	Solanum|Solyc07g065420.1.1	711	0.9156	183.0	528.0	0.0408	0.0433	1.0607
Lycium|Lba01G007546	Solanum|Solyc07g043270.2.1	2541	0.1996	609.0	1932.0	0.2350	0.0374	0.1591
Lycium|Lba01G007613	Solanum|Solyc01g111140.2.1	1008	0.2472	201.6	806.4	0.0063	0.0025	0.4018
Lycium|Lba01G007702	Solanum|Solyc07g041900.2.1	1059	0.8678	265.7	793.3	0.2185	0.1524	0.6978
Lycium|Lba01G007742	Solanum|Solyc02g068100.2.1	1611	0.4513	371.6	1239.4	0.0703	0.0372	0.5284
Lycium|Lba01G007814	Solanum|Solyc01g108350.2.1	519	0.4331	116.2	402.8	0.0868	0.0430	0.4957
Lycium|Lba01G007849	Solanum|Solyc10g007060.2.1	1461	0.2216	329.3	1131.7	0.1752	0.0358	0.2045
Lycium|Lba01G007880	Solanum|Solyc01g108500.2.1	1137	0.2694	243.9	893.1	0.1466	0.0399	0.2724
Lycium|Lba01G007914	Solanum|Solyc01g110500.2.1	735	0.3817	157.8	577.2	0.1992	0.0683	0.3429
Lycium|Lba01G007949	Solanum|Solyc01g109610.2.1	927	0.3317	226.0	701.0	0.1456	0.0455	0.3125
Lycium|Lba01G007999	Solanum|Solyc01g109820.1.1	843	1.0028	169.2	673.8	0.2766	0.2192	0.7925
Lycium|Lba01G008035	Solanum|Solyc01g110320.2.1	687	0.3222	140.7	546.3	0.2807	0.0704	0.2509
Lycium|Lba01G008068	Solanum|Solyc01g110460.2.1	861	0.2532	213.7	647.3	0.3081	0.0542	0.1759
Lycium|Lba01G008101	Solanum|Solyc01g107990.2.1	1206	0.2671	279.6	926.4	0.1665	0.0412	0.2474
Lycium|Lba01G008134	Solanum|Solyc01g110180.2.1	597	0.4645	100.0	497.0	0.1208	0.0698	0.5774
Lycium|Lba01G008178	Solanum|Solyc01g109830.2.1	1581	0.2414	384.1	1196.9	0.1813	0.0384	0.2116
Lycium|Lba01G008223	Solanum|Solyc01g009470.1.1	2442	0.5887	605.4	1836.6	0.2211	0.1048	0.4737
Lycium|Lba01G008387	Solanum|Solyc06g019170.2.1	2151	0.3589	497.7	1653.3	0.1811	0.0585	0.3229
Lycium|Lba01G008484	Solanum|Solyc09g009600.1.1	1317	0.4577	356.5	960.5	0.2661	0.0873	0.3282
Lycium|Lba01G008537	Solanum|Solyc09g010180.2.1	2778	0.1992	692.0	2086.0	0.1590	0.0287	0.1802
Lycium|Lba01G008574	Solanum|Solyc09g009630.2.1	876	0.3397	237.2	638.8	0.3497	0.0753	0.2154
Lycium|Lba01G008610	Solanum|Solyc01g111630.2.1	1137	0.2598	295.2	841.8	0.0493	0.0144	0.2925
Lycium|Lba01G008649	Solanum|Solyc01g111800.2.1	1383	0.4611	325.9	1057.1	0.1743	0.0726	0.4166
Lycium|Lba01G008685	Solanum|Solyc01g111850.2.1	798	0.8657	145.1	652.9	0.3217	0.2086	0.6484
Lycium|Lba01G008712	Solanum|Solyc01g111830.2.1	1065	0.5542	250.7	814.3	0.0755	0.0476	0.6301
Lycium|Lba01G008816	Solanum|Solyc01g106380.2.1	363	0.7782	78.4	284.6	0.3807	0.1920	0.5043
Lycium|Lba01G008850	Solanum|Solyc01g106500.2.1	2193	0.3817	482.1	1710.9	0.3065	0.0850	0.2772
Lycium|Lba01G008881	Solanum|Solyc01g106400.2.1	510	0.3297	140.0	370.0	0.3080	0.0680	0.2207
Lycium|Lba01G008974	Solanum|Solyc08g041890.2.1	1587	0.1998	348.1	1238.9	0.1178	0.0252	0.2139
Lycium|Lba01G009097	Solanum|Solyc00g005050.2.1	585	0.2666	152.2	432.8	0.1391	0.0340	0.2447
Lycium|Lba01G009197	Solanum|Solyc02g014190.2.1	8913	0.2692	2030.3	6882.7	0.2081	0.0481	0.2309
Lycium|Lba01G009384	Solanum|Solyc02g062110.2.1	1452	0.2024	368.4	1083.6	0.2749	0.0404	0.1470
Lycium|Lba01G009503	Solanum|Solyc02g014220.2.1	1893	0.2877	514.9	1378.1	0.2277	0.0499	0.2191
Lycium|Lba01G009637	Solanum|Solyc06g051810.2.1	1914	0.2574	419.9	1494.1	0.1613	0.0401	0.2484
Lycium|Lba01G009769	Solanum|Solyc01g060410.2.1	2649	0.3516	639.2	2009.8	0.3740	0.0835	0.2232
Lycium|Lba01G009852	Solanum|Solyc01g057760.2.1	3186	0.4620	821.5	2364.5	0.3452	0.1034	0.2996
Lycium|Lba01G009961	Solanum|Solyc09g018950.2.1	756	0.2434	175.5	580.5	0.4797	0.0648	0.1351
Lycium|Lba01G010053	Solanum|Solyc09g055880.1.1	450	0.4741	115.1	334.9	0.0921	0.0449	0.4872
Lycium|Lba01G010155	Solanum|Solyc03g093640.2.1	1911	0.2496	486.4	1424.6	0.2780	0.0501	0.1802
Lycium|Lba01G010291	Solanum|Solyc02g089820.2.1	378	0.5498	87.8	290.2	0.2600	0.1103	0.4243
Lycium|Lba01G010326	Solanum|Solyc02g088820.2.1	1392	0.3299	352.4	1039.6	0.1088	0.0358	0.3288
Lycium|Lba01G010361	Solanum|Solyc02g089230.2.1	705	0.2572	199.7	505.3	0.2395	0.0451	0.1885
Lycium|Lba01G010390	Solanum|Solyc02g090110.2.1	2094	0.3941	491.2	1602.8	0.2105	0.0699	0.3320
Lycium|Lba01G010421	Solanum|Solyc02g093830.2.1	1530	0.2260	369.2	1160.8	0.0921	0.0223	0.2421
Lycium|Lba01G010458	Solanum|Solyc02g094380.1.1	1227	0.3260	303.6	923.4	0.3244	0.0717	0.2211
Lycium|Lba01G010489	Solanum|Solyc02g093870.2.1	2463	0.8953	633.0	1830.0	0.2081	0.1509	0.7250
Lycium|Lba01G010519	Solanum|Solyc02g086660.2.1	2118	0.2982	516.3	1601.7	0.2424	0.0564	0.2327
Lycium|Lba01G010550	Solanum|Solyc02g087050.2.1	1065	0.3664	292.8	772.2	0.2635	0.0691	0.2621
Lycium|Lba01G010580	Solanum|Solyc02g089790.2.1	4086	0.4542	892.5	3193.5	0.4845	0.1228	0.2535
Lycium|Lba01G010608	Solanum|Solyc02g087450.2.1	1416	0.5901	313.2	1102.8	0.4663	0.1570	0.3366
Lycium|Lba01G010645	Solanum|Solyc02g086500.2.1	5427	0.2441	1444.9	3982.1	0.3187	0.0519	0.1627
Lycium|Lba01G010687	Solanum|Solyc02g088930.2.1	378	0.8559	90.3	287.7	0.0806	0.0766	0.9500
Lycium|Lba01G010720	Solanum|Solyc02g094060.2.1	2223	0.4016	598.1	1624.9	0.2217	0.0688	0.3105
Lycium|Lba01G010756	Solanum|Solyc02g093910.2.1	1245	0.3305	297.7	947.3	0.1830	0.0533	0.2912
Lycium|Lba01G010792	Solanum|Solyc02g087980.2.1	3705	0.2292	811.5	2893.5	0.1555	0.0349	0.2244
Lycium|Lba01G010825	Solanum|Solyc02g090570.2.1	4857	0.1656	1221.1	3635.9	0.1402	0.0217	0.1549
Lycium|Lba01G010854	Solanum|Solyc02g093880.2.1	2163	0.2453	497.6	1665.4	0.3422	0.0567	0.1657
Lycium|Lba01G010887	Solanum|Solyc02g094100.2.1	1971	0.2485	498.6	1472.4	0.2908	0.0512	0.1762
Lycium|Lba01G011022	Solanum|Solyc03g059070.2.1	1422	0.3221	300.1	1121.9	0.1958	0.0575	0.2937
Lycium|Lba01G011120	Solanum|Solyc11g011120.1.1	1341	0.3201	320.1	1020.9	0.1453	0.0444	0.3054
Lycium|Lba01G011165	Solanum|Solyc02g063170.2.1	720	0.3046	205.6	514.4	0.3277	0.0640	0.1953
Lycium|Lba01G011218	Solanum|Solyc11g011910.1.1	1770	0.1837	453.4	1316.6	0.0792	0.0154	0.1944
Lycium|Lba01G011269	Solanum|Solyc11g010480.1.1	750	0.5830	172.7	577.3	0.2852	0.1232	0.4321
Lycium|Lba01G011327	Solanum|Solyc02g064740.2.1	1479	0.3239	354.3	1124.7	0.3494	0.0747	0.2137
Lycium|Lba01G011403	Solanum|Solyc11g010900.1.1	1005	0.4399	245.3	759.7	0.2771	0.0896	0.3233
Lycium|Lba01G011477	Solanum|Solyc02g063450.2.1	2184	0.3395	541.4	1642.6	0.3459	0.0770	0.2227
Lycium|Lba01G011532	Solanum|Solyc11g011220.1.1	1785	0.4196	441.9	1343.1	0.3516	0.0960	0.2731
Lycium|Lba01G011588	Solanum|Solyc11g012240.1.1	1056	0.4839	280.0	776.0	0.2300	0.0854	0.3715
Lycium|Lba01G011636	Solanum|Solyc11g012280.1.1	603	0.3707	158.6	444.4	0.2301	0.0657	0.2857
Lycium|Lba01G011714	Solanum|Solyc09g015040.1.1	1527	0.7417	291.8	1235.2	0.0767	0.0749	0.9767
Lycium|Lba01G011910	Solanum|Solyc04g049120.2.1	4641	0.4214	1039.0	3602.0	0.3327	0.0969	0.2914
Lycium|Lba01G012034	Solanum|Solyc12g017450.1.1	1401	0.6832	333.8	1067.2	0.1017	0.0733	0.7213
Lycium|Lba01G012098	Solanum|Solyc04g005330.2.1	1479	0.2771	322.7	1156.3	0.1999	0.0493	0.2467
Lycium|Lba01G012161	Solanum|Solyc03g005570.2.1	741	0.5782	173.9	567.1	0.4670	0.1520	0.3255
Lycium|Lba01G012240	Solanum|Solyc02g078340.2.1	579	1.1952	130.1	448.9	0.1974	0.2082	1.0547
Lycium|Lba01G012298	Solanum|Solyc03g005320.2.1	1557	0.3843	395.1	1161.9	0.0810	0.0330	0.4077
Lycium|Lba01G012361	Solanum|Solyc03g005080.2.1	1503	0.2556	362.8	1140.2	0.2224	0.0462	0.2078
Lycium|Lba01G012415	Solanum|Solyc03g005010.2.1	1365	0.2729	322.0	1043.0	0.1807	0.0440	0.2433
Lycium|Lba01G012484	Solanum|Solyc03g031610.1.1	255	0.4982	42.4	212.6	0.5400	0.1455	0.2694
Lycium|Lba01G012551	Solanum|Solyc07g045480.2.1	3351	0.3043	839.3	2511.7	0.2642	0.0598	0.2262
Lycium|Lba01G012601	Solanum|Solyc07g049360.2.1	288	0.3723	66.9	221.1	0.0393	0.0186	0.4729
Lycium|Lba01G012663	Solanum|Solyc07g049180.2.1	1848	0.4795	451.9	1396.1	0.2524	0.0927	0.3672
Lycium|Lba01G012704	Solanum|Solyc07g047970.2.1	1137	0.2678	267.0	870.0	0.3191	0.0595	0.1864
Lycium|Lba01G012765	Solanum|Solyc07g047800.2.1	798	0.2776	200.4	597.6	0.1964	0.0456	0.2323
Lycium|Lba01G012822	Solanum|Solyc07g045320.2.1	1095	0.5829	270.8	824.2	0.4044	0.1424	0.3522
Lycium|Lba01G012881	Solanum|Solyc07g049570.2.1	1395	0.2581	342.6	1052.4	0.2308	0.0473	0.2050
Lycium|Lba01G012958	Solanum|Solyc09g059960.2.1	1983	0.2612	514.4	1468.6	0.2606	0.0502	0.1925
Lycium|Lba01G013016	Solanum|Solyc05g014290.2.1	651	0.5793	128.2	522.8	0.1404	0.0876	0.6237
Lycium|Lba01G013074	Solanum|Solyc05g015640.2.1	591	0.5860	138.4	452.6	0.3680	0.1393	0.3786
Lycium|Lba01G013165	Solanum|Solyc06g008260.2.1	402	0.2587	97.6	304.4	0.0560	0.0169	0.3024
Lycium|Lba01G013248	Solanum|Solyc05g005770.2.1	1191	0.3682	286.8	904.2	0.4829	0.0976	0.2021
Lycium|Lba01G013307	Solanum|Solyc04g008440.1.1	918	3.9375	187.9	730.1	0.0747	0.3712	4.9709
Lycium|Lba01G013368	Solanum|Solyc05g006510.1.1	1110	1.5087	254.2	855.8	0.0387	0.0752	1.9425
Lycium|Lba01G013434	Solanum|Solyc10g008730.2.1	228	3.5456	48.2	179.8	0.0336	0.1670	4.9649
Lycium|Lba01G013493	Solanum|Solyc10g006440.2.1	1341	0.1848	289.5	1051.5	0.1230	0.0243	0.1972
Lycium|Lba01G013538	Solanum|Solyc10g005910.2.1	1653	1.1541	363.9	1289.1	0.4438	0.3015	0.6794
Lycium|Lba01G013584	Solanum|Solyc10g007620.1.1	657	0.4465	138.9	518.1	0.2144	0.0839	0.3912
Lycium|Lba01G013623	Solanum|Solyc10g005960.1.1	1227	0.6866	307.5	919.5	0.0871	0.0631	0.7245
Lycium|Lba01G013665	Solanum|Solyc10g005500.2.1	1149	0.4108	289.2	859.8	0.1264	0.0500	0.3955
Lycium|Lba01G013705	Solanum|Solyc10g008020.2.1	1026	0.3377	243.8	782.2	0.2338	0.0633	0.2707
Lycium|Lba01G013755	Solanum|Solyc10g007690.2.1	819	0.3033	228.6	590.4	0.0876	0.0259	0.2953
Lycium|Lba01G013795	Solanum|Solyc10g079540.1.1	1065	0.4216	268.0	797.0	0.3207	0.0917	0.2858
Lycium|Lba01G013859	Solanum|Solyc12g089290.1.1	903	0.3749	231.9	671.1	0.5228	0.1012	0.1937
Lycium|Lba01G013929	Solanum|Solyc12g096450.1.1	1233	0.2305	298.4	934.6	0.1677	0.0349	0.2081
Lycium|Lba01G014000	Solanum|Solyc12g098150.1.1	990	0.3586	184.7	805.3	0.0347	0.0193	0.5564
Lycium|Lba01G014080	Solanum|Solyc12g088170.1.1	1362	0.3916	312.3	1049.7	0.1778	0.0633	0.3563
Lycium|Lba01G014134	Solanum|Solyc12g096540.1.1	540	0.1489	156.5	383.5	0.0331	0.0052	0.1583
Lycium|Lba01G014188	Solanum|Solyc12g088380.1.1	801	0.5607	148.5	652.5	0.2712	0.1247	0.4600
Lycium|Lba01G014256	Solanum|Solyc09g014400.2.1	1269	0.5921	281.1	987.9	0.4242	0.1518	0.3577
Lycium|Lba01G014314	Solanum|Solyc09g015380.1.1	591	0.8185	144.9	446.1	0.1938	0.1351	0.6969
Lycium|Lba01G014358	Solanum|Solyc12g096300.1.1	747	0.1930	170.5	576.5	0.0064	0.0018	0.2758
Lycium|Lba01G014402	Solanum|Solyc12g095800.1.1	1182	0.2449	294.2	887.8	0.1417	0.0326	0.2298
Lycium|Lba01G014474	Solanum|Solyc12g096750.1.1	1161	0.6383	255.6	905.4	0.2113	0.1168	0.5527
Lycium|Lba01G014548	Solanum|Solyc09g018430.2.1	558	0.6398	115.7	442.3	0.3748	0.1585	0.4228
Lycium|Lba01G014607	Solanum|Solyc12g096370.1.1	1989	0.3405	452.6	1536.4	0.0503	0.0214	0.4260
Lycium|Lba01G014671	Solanum|Solyc09g005260.2.1	1311	0.4852	346.1	964.9	0.1273	0.0576	0.4521
Lycium|Lba01G014740	Solanum|Solyc12g096350.1.1	960	1.2273	221.6	738.4	0.3101	0.2703	0.8717
Lycium|Lba01G014791	Solanum|Solyc03g093990.2.1	1566	0.2915	424.8	1141.2	0.1169	0.0319	0.2726
Lycium|Lba01G014823	Solanum|Solyc03g094080.2.1	477	0.5322	133.7	343.3	0.2054	0.0851	0.4144
Lycium|Lba01G014877	Solanum|Solyc09g066210.2.1	1218	0.5260	273.2	944.8	0.1782	0.0862	0.4837
Lycium|Lba01G014923	Solanum|Solyc09g059990.1.1	414	0.9995	93.3	320.7	0.1503	0.1464	0.9746
Lycium|Lba01G014977	Solanum|Solyc05g016230.2.1	1344	0.3746	311.4	1032.6	0.4465	0.0970	0.2173
Lycium|Lba01G015035	Solanum|Solyc09g074330.2.1	2625	0.3273	660.8	1964.2	0.3271	0.0719	0.2197
Lycium|Lba01G015074	Solanum|Solyc09g074840.2.1	1362	0.3408	306.9	1055.1	0.5177	0.0939	0.1814
Lycium|Lba01G015139	Solanum|Solyc09g090210.2.1	1008	0.6402	230.9	777.1	0.3387	0.1475	0.4353
Lycium|Lba01G015185	Solanum|Solyc09g064460.1.1	327	0.5952	76.9	250.1	0.3162	0.1315	0.4159
Lycium|Lba01G015236	Solanum|Solyc09g065550.2.1	5568	0.2537	1332.3	4235.7	0.3467	0.0583	0.1681
Lycium|Lba01G015285	Solanum|Solyc09g059030.2.1	987	0.3359	264.0	723.0	0.2255	0.0584	0.2588
Lycium|Lba01G015331	Solanum|Solyc09g065180.2.1	627	0.9574	122.7	504.3	0.2425	0.1981	0.8169
Lycium|Lba01G015378	Solanum|Solyc06g050800.2.1	1311	0.4517	390.1	920.9	0.2692	0.0833	0.3094
Lycium|Lba01G015435	Solanum|Solyc09g089670.2.1	480	0.3802	140.7	339.3	0.2995	0.0752	0.2511
Lycium|Lba01G015493	Solanum|Solyc06g053930.2.1	447	0.5318	99.2	347.8	0.0858	0.0527	0.6140
Lycium|Lba01G015525	Solanum|Solyc09g082520.2.1	780	0.1915	208.6	571.4	0.1079	0.0199	0.1842
Lycium|Lba01G015571	Solanum|Solyc09g075910.1.1	1341	0.5835	303.9	1037.1	0.3427	0.1356	0.3956
Lycium|Lba01G015617	Solanum|Solyc09g025270.2.1	2235	0.2521	556.5	1678.5	0.2518	0.0483	0.1918
Lycium|Lba01G015668	Solanum|Solyc09g065740.1.1	1425	0.4854	392.5	1032.5	0.1674	0.0683	0.4078
Lycium|Lba01G015710	Solanum|Solyc09g082550.2.1	1962	0.3982	494.5	1467.5	0.1071	0.0428	0.3996
Lycium|Lba01G015752	Solanum|Solyc09g091480.2.1	2040	0.3598	489.6	1550.4	0.4313	0.0911	0.2112
Lycium|Lba01G015811	Solanum|Solyc00g063110.2.1	393	0.4109	65.4	327.6	0.2577	0.0926	0.3592
Lycium|Lba01G015855	Solanum|Solyc09g091230.2.1	1278	0.3811	289.5	988.5	0.2053	0.0677	0.3297
Lycium|Lba01G015891	Solanum|Solyc09g066430.2.1	399	0.2032	101.6	297.4	0.0439	0.0103	0.2357
Lycium|Lba01G015932	Solanum|Solyc09g065030.2.1	1377	0.4143	340.2	1036.8	0.3089	0.0889	0.2879
Lycium|Lba01G015985	Solanum|Solyc09g057660.2.1	1578	0.2640	398.7	1179.3	0.2334	0.0481	0.2061
Lycium|Lba01G016023	Solanum|Solyc05g023800.2.1	342	1.1559	75.0	267.0	0.0364	0.0565	1.5549
Lycium|Lba01G016063	Solanum|Solyc09g059570.2.1	648	0.2650	134.1	513.9	0.0880	0.0281	0.3192
Lycium|Lba01G016102	Solanum|Solyc03g093890.2.1	723	0.9063	151.3	571.7	0.3936	0.2284	0.5804
Lycium|Lba01G016160	Solanum|Solyc09g090450.1.1	774	1.8668	154.9	619.1	0.2777	0.4092	1.4735
Lycium|Lba01G016211	Solanum|Solyc09g066310.2.1	984	0.4781	223.6	760.4	0.2196	0.0882	0.4016
Lycium|Lba01G016268	Solanum|Solyc09g065620.2.1	903	0.8518	239.5	663.5	0.5269	0.2293	0.4352
Lycium|Lba01G016315	Solanum|Solyc09g090690.2.1	1257	0.3668	303.9	953.1	0.1994	0.0620	0.3111
Lycium|Lba01G016358	Solanum|Solyc07g008350.2.1	741	0.2749	187.7	553.3	0.2735	0.0548	0.2003
Lycium|Lba01G016411	Solanum|Solyc07g006100.2.1	2187	0.3635	482.8	1704.2	0.2200	0.0680	0.3090
Lycium|Lba01G016456	Solanum|Solyc07g006220.1.1	1272	0.8236	305.1	966.9	0.0586	0.0566	0.9651
Lycium|Lba01G016530	Solanum|Solyc11g072200.1.1	1053	0.4054	224.5	828.5	0.1178	0.0521	0.4417
Lycium|Lba01G016579	Solanum|Solyc11g073130.1.1	585	0.2789	134.0	451.0	0.3474	0.0650	0.1871
Lycium|Lba01G016666	Solanum|Solyc11g072610.1.1	1002	0.7325	247.1	754.9	0.3228	0.1609	0.4985
Lycium|Lba01G016740	Solanum|Solyc11g072500.1.1	792	1.0388	164.0	628.0	0.2845	0.2277	0.8004
Lycium|Lba01G016814	Solanum|Solyc11g072070.1.1	1206	0.3991	294.9	911.1	0.1734	0.0614	0.3542
Lycium|Lba01G016868	Solanum|Solyc10g018250.1.1	453	1.2604	94.3	358.7	0.0010	0.0020	2.0108
Lycium|Lba01G016948	Solanum|Solyc11g071820.1.1	915	0.2593	208.4	706.6	0.1876	0.0435	0.2320
Lycium|Lba01G017016	Solanum|Solyc11g071950.1.1	813	0.3599	175.4	637.6	0.2165	0.0674	0.3112
Lycium|Lba01G017068	Solanum|Solyc11g071520.1.1	1143	0.7519	262.2	880.8	0.1288	0.0983	0.7627
Lycium|Lba01G017151	Solanum|Solyc08g062770.2.1	1548	0.2391	402.5	1145.5	0.3424	0.0531	0.1552
Lycium|Lba01G017199	Solanum|Solyc08g065250.2.1	2229	0.2114	522.4	1706.6	0.3863	0.0513	0.1329
Lycium|Lba01G017264	Solanum|Solyc08g066050.2.1	906	0.2162	260.0	646.0	0.0860	0.0178	0.2068
Lycium|Lba01G017323	Solanum|Solyc12g099550.1.1	963	2.0158	183.8	779.2	0.2598	0.4353	1.6755
Lycium|Lba01G017391	Solanum|Solyc01g068390.2.1	2574	0.3429	610.2	1963.8	0.2483	0.0665	0.2680
Lycium|Lba01G017458	Solanum|Solyc01g068330.2.1	2397	0.4181	575.2	1821.8	0.2310	0.0775	0.3354
Lycium|Lba01G017505	Solanum|Solyc01g087980.2.1	813	0.5729	202.0	611.0	0.5995	0.1638	0.2732
Lycium|Lba01G017554	Solanum|Solyc01g087750.2.1	1128	0.3748	326.3	801.7	0.2268	0.0629	0.2773
[truncated: 15,084 more rows]
