# Supplementary material for: Wolfberry genomes and the evolution of Lycium (Solanaceae)
Source: Commun Biol. 2021 Jun 3;4:671. doi: 10.1038/s42003-021-02152-8 (PMC8175696; doi:10.1038/s42003-021-02152-8)
Supplement: Supplementary file 22 — Supplementary Data 19 [file 42003_2021_2152_MOESM22_ESM.zip › data/Lycium2Petunia.rbh.paml.txt]

gene1	gene2	aln_len	t	S	N	omega	dN	dS
Lycium|Lba01G000006	Petunia|Peaxi162Scf00071g01040.1	1419	0.5757	320.5	1098.5	0.2807	0.1215	0.4331
Lycium|Lba01G000096	Petunia|Peaxi162Scf00155g00068.1	1884	0.7308	424.4	1459.6	0.1841	0.1219	0.6622
Lycium|Lba01G000146	Petunia|Peaxi162Scf00149g00813.1	777	0.5627	181.7	595.3	0.3042	0.1222	0.4017
Lycium|Lba01G000183	Petunia|Peaxi162Scf01312g00048.1	996	0.9463	257.1	738.9	0.1828	0.1465	0.8012
Lycium|Lba01G000224	Petunia|Peaxi162Scf00195g00412.1	633	0.7384	126.6	506.4	0.3355	0.1763	0.5254
Lycium|Lba01G000267	Petunia|Peaxi162Scf00333g00004.1	399	1.0654	83.3	315.7	0.0143	0.0231	1.6131
Lycium|Lba01G000313	Petunia|Peaxi162Scf00195g00521.1	918	1.0153	209.0	709.0	0.3969	0.2514	0.6335
Lycium|Lba01G000364	Petunia|Peaxi162Scf00399g00918.1	483	0.5672	105.5	377.5	0.3239	0.1299	0.4009
Lycium|Lba01G000404	Petunia|Peaxi162Scf00815g00359.1	1341	0.5838	272.9	1068.1	0.1267	0.0810	0.6392
Lycium|Lba01G000457	Petunia|Peaxi162Scf00161g01216.1	2115	0.3539	462.1	1652.9	0.0408	0.0192	0.4713
Lycium|Lba01G000514	Petunia|Peaxi162Scf00534g00039.1	3858	0.4431	860.4	2997.6	0.3810	0.1084	0.2846
Lycium|Lba01G000570	Petunia|Peaxi162Scf00302g00048.1	1992	0.6375	501.5	1490.5	0.2097	0.1091	0.5200
Lycium|Lba01G000630	Petunia|Peaxi162Scf00162g00092.1	1383	0.4717	299.3	1083.7	0.0688	0.0400	0.5816
Lycium|Lba01G000702	Petunia|Peaxi162Scf00042g00077.1	1080	0.7747	248.0	832.0	0.2740	0.1605	0.5860
Lycium|Lba01G000797	Petunia|Peaxi162Scf00732g00258.1	810	1.0024	197.9	612.1	0.3944	0.2430	0.6161
Lycium|Lba01G000901	Petunia|Peaxi162Scf00045g00007.1	2022	0.6618	470.1	1551.9	0.3665	0.1574	0.4294
Lycium|Lba01G000978	Petunia|Peaxi162Scf01181g00004.1	1335	0.6271	286.5	1048.5	0.2099	0.1156	0.5508
Lycium|Lba01G001040	Petunia|Peaxi162Scf00102g00833.1	642	0.3353	157.3	484.7	0.0827	0.0301	0.3635
Lycium|Lba01G001156	Petunia|Peaxi162Scf00619g00047.1	960	0.2990	268.9	691.1	0.2295	0.0514	0.2238
Lycium|Lba01G001269	Petunia|Peaxi162Scf00101g00138.1	1311	0.5563	301.9	1009.1	0.2123	0.1000	0.4710
Lycium|Lba01G001414	Petunia|Peaxi162Scf00001g00542.1	864	0.6184	158.3	705.7	0.1281	0.0917	0.7161
Lycium|Lba01G001548	Petunia|Peaxi162Scf00126g00526.1	1428	0.6370	332.8	1095.2	0.2900	0.1352	0.4662
Lycium|Lba01G001631	Petunia|Peaxi162Scf00955g00034.1	1359	0.4366	300.0	1059.0	0.1864	0.0741	0.3977
Lycium|Lba01G001714	Petunia|Peaxi162Scf00025g03312.1	1458	0.4641	311.1	1146.9	0.3608	0.1123	0.3111
Lycium|Lba01G001783	Petunia|Peaxi162Scf00025g02824.1	1278	0.6853	296.6	981.4	0.5561	0.1927	0.3466
Lycium|Lba01G001839	Petunia|Peaxi162Scf00422g00510.1	1605	0.4667	357.3	1247.7	0.2537	0.0940	0.3705
Lycium|Lba01G001919	Petunia|Peaxi162Scf00323g00037.1	459	0.6338	89.1	369.9	0.2224	0.1258	0.5659
Lycium|Lba01G002006	Petunia|Peaxi162Scf00359g00118.1	849	0.3365	200.5	648.5	0.1918	0.0562	0.2931
Lycium|Lba01G002115	Petunia|Peaxi162Scf00568g00523.1	342	0.2235	101.7	240.3	0.2280	0.0371	0.1628
Lycium|Lba01G002213	Petunia|Peaxi162Scf00090g00207.1	1407	0.2994	354.9	1052.1	0.1899	0.0481	0.2531
Lycium|Lba01G002257	Petunia|Peaxi162Scf00630g00026.1	2886	0.3547	727.0	2159.0	0.2439	0.0664	0.2722
Lycium|Lba01G002293	Petunia|Peaxi162Scf00083g00022.1	1731	0.3826	418.3	1312.7	0.3031	0.0820	0.2705
Lycium|Lba01G002347	Petunia|Peaxi162Scf00537g00062.1	1089	1.0076	273.1	815.9	0.0911	0.0959	1.0529
Lycium|Lba01G002378	Petunia|Peaxi162Scf00638g00419.1	297	0.3100	78.0	219.0	0.1600	0.0435	0.2716
Lycium|Lba01G002418	Petunia|Peaxi162Scf01271g00009.1	1182	0.4515	315.2	866.8	0.2155	0.0764	0.3543
Lycium|Lba01G002465	Petunia|Peaxi162Scf00379g00065.1	2688	0.4590	621.1	2066.9	0.2390	0.0881	0.3689
Lycium|Lba01G002501	Petunia|Peaxi162Scf00661g00042.1	2319	0.4074	501.6	1817.4	0.1980	0.0724	0.3656
Lycium|Lba01G002607	Petunia|Peaxi162Scf00213g00113.1	1362	0.5604	353.0	1009.0	0.3162	0.1197	0.3786
Lycium|Lba01G002680	Petunia|Peaxi162Scf00213g00937.1	462	0.3794	102.7	359.3	0.2334	0.0731	0.3132
Lycium|Lba01G002734	Petunia|Peaxi162Scf00445g00913.1	981	0.4339	213.9	767.1	0.2377	0.0851	0.3582
Lycium|Lba01G002840	Petunia|Peaxi162Scf00313g00074.1	690	0.5438	146.5	543.5	0.2889	0.1190	0.4121
Lycium|Lba01G002898	Petunia|Peaxi162Scf00177g00072.1	1971	0.3973	480.0	1491.0	0.0509	0.0239	0.4696
Lycium|Lba01G002966	Petunia|Peaxi162Scf00062g00222.1	1074	0.3055	268.6	805.4	0.1745	0.0466	0.2673
Lycium|Lba01G003040	Petunia|Peaxi162Scf00329g00317.1	348	0.3207	83.2	264.8	0.1028	0.0346	0.3370
Lycium|Lba01G003090	Petunia|Peaxi162Scf00329g00716.1	1959	0.6456	496.4	1462.6	0.1811	0.1003	0.5537
Lycium|Lba01G003146	Petunia|Peaxi162Scf00605g00011.1	1305	0.7432	312.5	992.5	0.1893	0.1223	0.6461
Lycium|Lba01G003268	Petunia|Peaxi162Scf00348g00021.1	261	50.0000	58.4	202.6	0.0112	0.8046	71.7234
Lycium|Lba01G003310	Petunia|Peaxi162Scf00714g00519.1	585	0.9675	132.0	453.0	0.7756	0.3027	0.3903
Lycium|Lba01G003346	Petunia|Peaxi162Scf00074g01024.1	1341	0.2691	330.6	1010.4	0.1835	0.0428	0.2331
Lycium|Lba01G003384	Petunia|Peaxi162Scf00074g00125.1	957	1.2804	209.5	747.5	0.1530	0.1929	1.2613
Lycium|Lba01G003419	Petunia|Peaxi162Scf00074g00436.1	2040	0.3529	495.6	1544.4	0.1482	0.0491	0.3312
Lycium|Lba01G003460	Petunia|Peaxi162Scf00034g00221.1	480	1.8660	116.3	363.7	0.1798	0.2954	1.6433
Lycium|Lba01G003567	Petunia|Peaxi162Scf00167g01120.1	543	0.6514	129.6	413.4	0.2783	0.1341	0.4818
Lycium|Lba01G003628	Petunia|Peaxi162Scf01367g00004.1	774	1.0075	192.1	581.9	0.2001	0.1686	0.8425
Lycium|Lba01G003677	Petunia|Peaxi162Scf01254g00031.1	906	0.3036	253.1	652.9	0.1308	0.0354	0.2709
Lycium|Lba01G003741	Petunia|Peaxi162Scf00020g00322.1	411	0.8936	91.2	319.8	0.5075	0.2451	0.4830
Lycium|Lba01G003799	Petunia|Peaxi162Scf00071g01213.1	1548	0.4138	339.7	1208.3	0.2336	0.0802	0.3433
Lycium|Lba01G003873	Petunia|Peaxi162Scf00020g00516.1	855	0.2617	232.8	622.2	0.0819	0.0215	0.2629
Lycium|Lba01G003940	Petunia|Peaxi162Scf00020g00248.1	2079	0.2867	525.1	1553.9	0.1579	0.0407	0.2578
Lycium|Lba01G003989	Petunia|Peaxi162Scf01254g00005.1	696	0.4212	140.4	555.6	0.0838	0.0438	0.5227
Lycium|Lba01G004040	Petunia|Peaxi162Scf00167g00134.1	609	1.0093	124.8	484.2	0.2334	0.2010	0.8615
Lycium|Lba01G004121	Petunia|Peaxi162Scf00957g00037.1	2004	0.4240	502.9	1501.1	0.1695	0.0634	0.3740
Lycium|Lba01G004176	Petunia|Peaxi162Scf00205g01426.1	777	0.7434	173.3	603.7	0.3456	0.1742	0.5041
Lycium|Lba01G004252	Petunia|Peaxi162Scf00401g00218.1	1872	0.3783	467.8	1404.2	0.2187	0.0666	0.3046
Lycium|Lba01G004351	Petunia|Peaxi162Scf00347g00088.1	1179	0.5438	234.0	945.0	0.1803	0.0953	0.5285
Lycium|Lba01G004445	Petunia|Peaxi162Scf00455g00122.1	939	0.6560	199.3	739.7	0.3414	0.1551	0.4544
Lycium|Lba01G004531	Petunia|Peaxi162Scf00347g00622.1	531	0.6305	110.9	420.1	0.1782	0.1070	0.6007
Lycium|Lba01G004630	Petunia|Peaxi162Scf00987g00215.1	315	0.8173	91.0	224.0	0.9547	0.2688	0.2815
Lycium|Lba01G004772	Petunia|Peaxi162Scf00932g00218.1	549	0.8940	97.5	451.5	0.2021	0.1752	0.8669
Lycium|Lba01G004876	Petunia|Peaxi162Scf00191g01212.1	1170	0.5544	264.8	905.2	0.1375	0.0764	0.5555
Lycium|Lba01G004939	Petunia|Peaxi162Scf00423g00076.1	1506	0.6394	288.8	1217.2	0.1660	0.1085	0.6539
Lycium|Lba01G005020	Petunia|Peaxi162Scf00191g01433.1	1542	0.7336	297.0	1245.0	0.3106	0.1713	0.5515
Lycium|Lba01G005067	Petunia|Peaxi162Scf00423g00081.1	1203	0.6695	312.3	890.7	0.1507	0.0906	0.6013
Lycium|Lba01G005144	Petunia|Peaxi162Scf01261g00011.1	750	0.7202	185.1	564.9	0.2668	0.1430	0.5361
Lycium|Lba01G005177	Petunia|Peaxi162Scf00262g00038.1	1029	0.3716	251.7	777.3	0.2925	0.0778	0.2660
Lycium|Lba01G005221	Petunia|Peaxi162Scf00084g01118.1	2430	0.3215	585.1	1844.9	0.1485	0.0450	0.3031
Lycium|Lba01G005256	Petunia|Peaxi162Scf00083g01812.1	675	0.4235	145.2	529.8	0.1334	0.0589	0.4414
Lycium|Lba01G005296	Petunia|Peaxi162Scf00084g00135.1	1026	0.5553	242.7	783.3	0.1557	0.0811	0.5208
Lycium|Lba01G005337	Petunia|Peaxi162Scf00328g00415.1	1254	0.3452	289.0	965.0	0.1836	0.0568	0.3095
Lycium|Lba01G005380	Petunia|Peaxi162Scf00328g00314.1	948	0.4409	244.1	703.9	0.1510	0.0600	0.3976
Lycium|Lba01G005470	Petunia|Peaxi162Scf01416g00015.1	909	0.6331	244.3	664.7	0.1992	0.1014	0.5092
Lycium|Lba01G005509	Petunia|Peaxi162Scf00024g00072.1	588	0.9872	97.5	490.5	0.3544	0.2527	0.7131
Lycium|Lba01G005595	Petunia|Peaxi162Scf00493g00217.1	963	0.5611	209.5	753.5	0.2279	0.1077	0.4724
Lycium|Lba01G005643	Petunia|Peaxi162Scf00442g00414.1	1182	0.4202	298.1	883.9	0.1020	0.0435	0.4265
Lycium|Lba01G005682	Petunia|Peaxi162Scf01286g00001.1	2010	0.2286	483.9	1526.1	0.0761	0.0194	0.2553
Lycium|Lba01G005721	Petunia|Peaxi162Scf01544g00025.1	1104	0.6592	288.4	815.6	0.2808	0.1317	0.4688
Lycium|Lba01G005773	Petunia|Peaxi162Scf00811g00222.1	687	0.4176	160.6	526.4	0.2263	0.0774	0.3419
Lycium|Lba01G005831	Petunia|Peaxi162Scf00051g01514.1	3348	0.4567	779.9	2568.1	0.2654	0.0926	0.3488
Lycium|Lba01G005908	Petunia|Peaxi162Scf00051g01416.1	1074	0.5230	274.0	800.0	0.1418	0.0685	0.4834
Lycium|Lba01G005956	Petunia|Peaxi162Scf00579g00002.1	1179	0.4074	287.2	891.8	0.0868	0.0381	0.4391
Lycium|Lba01G006018	Petunia|Peaxi162Scf00269g00151.1	1323	3.2235	231.8	1091.2	0.3873	0.8413	2.1721
Lycium|Lba01G006071	Petunia|Peaxi162Scf00683g00250.1	1896	0.3941	498.4	1397.6	0.1758	0.0589	0.3347
Lycium|Lba01G006131	Petunia|Peaxi162Scf00688g00227.1	1410	0.5165	320.1	1089.9	0.0701	0.0429	0.6123
Lycium|Lba01G006184	Petunia|Peaxi162Scf00051g00055.1	591	0.5476	151.9	439.1	0.2381	0.1002	0.4207
Lycium|Lba01G006225	Petunia|Peaxi162Scf00075g01630.1	351	0.4854	86.3	264.7	0.2179	0.0859	0.3944
Lycium|Lba01G006283	Petunia|Peaxi162Scf00268g00087.1	1209	0.3419	257.5	951.5	0.1591	0.0536	0.3369
Lycium|Lba01G006322	Petunia|Peaxi162Scf00033g00121.1	606	1.7469	132.6	473.4	0.2152	0.3238	1.5051
Lycium|Lba01G006388	Petunia|Peaxi162Scf00111g01456.1	1134	0.4952	264.7	869.3	0.1962	0.0844	0.4300
Lycium|Lba01G006452	Petunia|Peaxi162Scf00469g00218.1	1080	0.4877	276.5	803.5	0.7008	0.1465	0.2091
Lycium|Lba01G006500	Petunia|Peaxi162Scf00111g00008.1	867	1.0757	200.0	667.0	0.1657	0.1659	1.0012
Lycium|Lba01G006543	Petunia|Peaxi162Scf00469g00410.1	1716	0.5942	395.4	1320.6	0.4564	0.1554	0.3405
Lycium|Lba01G006591	Petunia|Peaxi162Scf00111g01475.1	1362	0.3954	331.1	1030.9	0.0942	0.0395	0.4192
Lycium|Lba01G006639	Petunia|Peaxi162Scf00111g01423.1	1365	0.5129	288.6	1076.4	0.1215	0.0676	0.5564
Lycium|Lba01G006702	Petunia|Peaxi162Scf00154g00511.1	984	0.5129	224.3	759.7	0.2134	0.0929	0.4354
Lycium|Lba01G006741	Petunia|Peaxi162Scf00469g00068.1	1617	0.4331	330.6	1286.4	0.1411	0.0643	0.4559
Lycium|Lba01G006799	Petunia|Peaxi162Scf00111g00126.1	966	0.3214	247.9	718.1	0.0957	0.0313	0.3268
Lycium|Lba01G006853	Petunia|Peaxi162Scf00469g00623.1	975	0.3795	216.3	758.7	0.1062	0.0441	0.4155
Lycium|Lba01G006968	Petunia|Peaxi162Scf00004g00419.1	1515	0.4860	319.1	1195.9	0.3598	0.1178	0.3275
Lycium|Lba01G007027	Petunia|Peaxi162Scf00004g04525.1	1074	0.4715	252.5	821.5	0.1591	0.0701	0.4406
Lycium|Lba01G007139	Petunia|Peaxi162Scf00732g00028.1	1773	0.5506	365.8	1407.2	0.3160	0.1269	0.4015
Lycium|Lba01G007196	Petunia|Peaxi162Scf00286g00327.1	1383	0.5955	346.5	1036.5	0.2660	0.1174	0.4412
Lycium|Lba01G007262	Petunia|Peaxi162Scf00035g02522.1	375	1.3664	74.1	300.9	0.9083	0.4466	0.4916
Lycium|Lba01G007365	Petunia|Peaxi162Scf00835g00326.1	1374	0.4680	342.5	1031.5	0.2024	0.0787	0.3888
Lycium|Lba01G007512	Petunia|Peaxi162Scf01347g00117.1	660	0.5964	160.3	499.7	0.6316	0.1741	0.2757
Lycium|Lba01G007586	Petunia|Peaxi162Scf00042g02726.1	1449	0.6848	394.5	1054.5	0.0660	0.0470	0.7127
Lycium|Lba01G007651	Petunia|Peaxi162Scf00362g00832.1	1620	0.7050	433.4	1186.6	0.1202	0.0794	0.6609
Lycium|Lba01G007738	Petunia|Peaxi162Scf00080g00095.1	1059	0.8527	283.9	775.1	0.1602	0.1182	0.7376
Lycium|Lba01G007808	Petunia|Peaxi162Scf00016g01737.1	894	0.7367	178.2	715.8	0.2253	0.1457	0.6468
Lycium|Lba01G007843	Petunia|Peaxi162Scf00016g00064.1	852	0.6140	172.9	679.1	0.0852	0.0644	0.7557
Lycium|Lba01G007881	Petunia|Peaxi162Scf00016g01334.1	594	0.4726	124.2	469.8	0.2979	0.1055	0.3542
Lycium|Lba01G007917	Petunia|Peaxi162Scf00016g02234.1	1383	0.4640	283.1	1099.9	0.1186	0.0613	0.5173
Lycium|Lba01G007954	Petunia|Peaxi162Scf00016g00251.1	507	0.4061	122.3	384.7	0.1928	0.0673	0.3492
Lycium|Lba01G008002	Petunia|Peaxi162Scf00016g00932.1	747	0.2122	182.6	564.4	0.1196	0.0253	0.2113
Lycium|Lba01G008041	Petunia|Peaxi162Scf00016g00516.1	1680	0.3167	399.1	1280.9	0.1445	0.0439	0.3036
Lycium|Lba01G008073	Petunia|Peaxi162Scf00016g01911.1	474	0.7106	114.3	359.7	0.3806	0.1701	0.4470
Lycium|Lba01G008108	Petunia|Peaxi162Scf00016g01133.1	753	0.3691	137.4	615.6	0.1028	0.0474	0.4615
Lycium|Lba01G008147	Petunia|Peaxi162Scf00016g01030.1	897	0.5041	205.5	691.5	0.2453	0.0986	0.4018
Lycium|Lba01G008193	Petunia|Peaxi162Scf00016g02740.1	567	0.4862	129.0	438.0	0.0764	0.0432	0.5657
Lycium|Lba01G008254	Petunia|Peaxi162Scf00418g00733.1	552	0.3659	137.8	414.2	0.0944	0.0359	0.3806
Lycium|Lba01G008458	Petunia|Peaxi162Scf00290g00123.1	1074	0.5164	278.5	795.5	0.2997	0.1072	0.3577
Lycium|Lba01G008496	Petunia|Peaxi162Scf00290g00125.1	654	0.6858	171.7	482.3	0.1754	0.1023	0.5833
Lycium|Lba01G008531	Petunia|Peaxi162Scf00404g00221.1	1857	0.6769	458.7	1398.3	0.3356	0.1515	0.4515
Lycium|Lba01G008569	Petunia|Peaxi162Scf00102g00213.1	909	0.4259	191.9	717.1	0.1882	0.0743	0.3948
Lycium|Lba01G008606	Petunia|Peaxi162Scf00362g00848.1	1104	0.4522	240.6	863.4	0.1223	0.0588	0.4807
Lycium|Lba01G008643	Petunia|Peaxi162Scf00362g00255.1	1671	0.7172	416.1	1254.9	0.2572	0.1391	0.5407
Lycium|Lba01G008676	Petunia|Peaxi162Scf00362g00356.1	4458	0.4685	1072.5	3385.5	0.3168	0.1028	0.3246
Lycium|Lba01G008708	Petunia|Peaxi162Scf00362g00532.1	1437	0.5021	349.1	1087.9	0.2805	0.1031	0.3676
Lycium|Lba01G008787	Petunia|Peaxi162Scf01719g00013.1	678	0.5757	181.7	496.3	0.2631	0.1096	0.4167
Lycium|Lba01G008836	Petunia|Peaxi162Scf00016g03257.1	3594	0.5699	875.9	2718.1	0.5399	0.1573	0.2914
Lycium|Lba01G008875	Petunia|Peaxi162Scf00016g02933.1	1875	0.3521	430.1	1444.9	0.3762	0.0850	0.2260
Lycium|Lba01G008934	Petunia|Peaxi162Scf00608g00089.1	444	0.6403	107.5	336.5	0.1494	0.0898	0.6006
Lycium|Lba01G009059	Petunia|Peaxi162Scf00334g00416.1	1689	0.4517	418.2	1270.8	0.1143	0.0516	0.4514
Lycium|Lba01G009127	Petunia|Peaxi162Scf00463g00021.1	951	0.4641	241.5	709.5	0.3103	0.0989	0.3186
Lycium|Lba01G009261	Petunia|Peaxi162Scf00673g00449.1	426	0.2289	107.2	318.8	0.0010	0.0003	0.3021
Lycium|Lba01G009395	Petunia|Peaxi162Scf00124g00614.1	2304	0.4158	537.4	1766.6	0.3095	0.0912	0.2945
Lycium|Lba01G009488	Petunia|Peaxi162Scf00818g00019.1	2586	0.4815	610.1	1975.9	0.2269	0.0890	0.3921
Lycium|Lba01G009623	Petunia|Peaxi162Scf00658g00843.1	3408	0.3596	882.0	2526.0	0.2032	0.0595	0.2928
Lycium|Lba01G009745	Petunia|Peaxi162Scf00017g00815.1	2472	0.7132	569.9	1902.1	0.2569	0.1426	0.5551
Lycium|Lba01G009831	Petunia|Peaxi162Scf00065g01123.1	753	0.3925	192.9	560.1	0.1447	0.0520	0.3597
Lycium|Lba01G009890	Petunia|Peaxi162Scf00065g10118.1	300	2.5609	71.7	228.3	0.8437	0.8174	0.9689
Lycium|Lba01G010003	Petunia|Peaxi162Scf00595g00424.1	1098	0.6050	262.5	835.5	0.4166	0.1511	0.3627
Lycium|Lba01G010066	Petunia|Peaxi162Scf00395g00316.1	1050	0.3144	218.3	831.7	0.0676	0.0271	0.4009
Lycium|Lba01G010169	Petunia|Peaxi162Scf00424g00069.1	2760	0.4346	670.6	2089.4	0.2401	0.0819	0.3411
Lycium|Lba01G010291	Petunia|Peaxi162Scf00479g00114.1	378	0.9823	90.7	287.3	0.1113	0.1123	1.0091
Lycium|Lba01G010326	Petunia|Peaxi162Scf00166g00423.1	1137	0.3333	290.0	847.0	0.1032	0.0345	0.3346
Lycium|Lba01G010361	Petunia|Peaxi162Scf00020g10235.1	705	0.3272	170.9	534.1	0.2121	0.0574	0.2706
Lycium|Lba01G010389	Petunia|Peaxi162Scf00020g02340.1	678	0.3346	161.3	516.7	0.2200	0.0605	0.2751
Lycium|Lba01G010422	Petunia|Peaxi162Scf00129g00731.1	273	0.3378	70.9	202.1	0.1069	0.0355	0.3322
Lycium|Lba01G010462	Petunia|Peaxi162Scf00993g00025.1	1794	1.1421	386.0	1408.0	0.4171	0.2927	0.7018
Lycium|Lba01G010495	Petunia|Peaxi162Scf00129g00735.1	597	0.4881	139.9	457.1	0.1756	0.0775	0.4412
Lycium|Lba01G010524	Petunia|Peaxi162Scf00420g00155.1	801	1.1990	150.3	650.7	0.1416	0.1870	1.3204
Lycium|Lba01G010557	Petunia|Peaxi162Scf00129g00738.1	3552	0.4907	946.5	2605.5	0.0822	0.0412	0.5005
Lycium|Lba01G010586	Petunia|Peaxi162Scf00166g00528.1	1686	0.5839	417.2	1268.8	0.4341	0.1471	0.3390
Lycium|Lba01G010624	Petunia|Peaxi162Scf00020g02337.1	690	0.5348	148.5	541.5	0.2344	0.1047	0.4466
Lycium|Lba01G010658	Petunia|Peaxi162Scf00993g00339.1	1893	0.4345	454.8	1438.2	0.1432	0.0594	0.4150
Lycium|Lba01G010699	Petunia|Peaxi162Scf00129g00239.1	636	0.6463	151.2	484.8	0.3304	0.1454	0.4401
Lycium|Lba01G010741	Petunia|Peaxi162Scf00020g02349.1	690	0.5059	160.5	529.5	0.2218	0.0929	0.4187
Lycium|Lba01G010783	Petunia|Peaxi162Scf00129g00836.1	1746	0.4764	422.8	1323.2	0.1040	0.0515	0.4947
Lycium|Lba01G010812	Petunia|Peaxi162Scf00129g01035.1	1143	0.2737	283.5	859.5	0.0929	0.0267	0.2870
Lycium|Lba01G010840	Petunia|Peaxi162Scf00053g00522.1	717	0.3857	179.3	537.7	0.3857	0.0919	0.2384
Lycium|Lba01G010877	Petunia|Peaxi162Scf00166g00065.1	1233	1.1367	218.2	1014.8	0.2414	0.2435	1.0087
Lycium|Lba01G010982	Petunia|Peaxi162Scf00258g00923.1	1806	0.2933	436.3	1369.7	0.1142	0.0340	0.2979
Lycium|Lba01G011083	Petunia|Peaxi162Scf00352g00718.1	1134	0.4205	247.9	886.1	0.1976	0.0742	0.3758
Lycium|Lba01G011139	Petunia|Peaxi162Scf00447g00214.1	3222	0.4140	793.8	2428.2	0.2334	0.0763	0.3268
Lycium|Lba01G011192	Petunia|Peaxi162Scf00078g00146.1	1515	0.4177	363.5	1151.5	0.1562	0.0607	0.3882
Lycium|Lba01G011245	Petunia|Peaxi162Scf00474g00732.1	1884	0.7002	443.6	1440.4	0.1997	0.1201	0.6013
Lycium|Lba01G011297	Petunia|Peaxi162Scf00558g00413.1	513	0.5779	146.2	366.8	0.3623	0.1283	0.3541
Lycium|Lba01G011354	Petunia|Peaxi162Scf00085g00045.1	987	0.4910	203.7	783.3	0.1278	0.0680	0.5317
Lycium|Lba01G011441	Petunia|Peaxi162Scf00237g00061.1	663	0.8383	164.9	498.1	0.1418	0.1116	0.7865
Lycium|Lba01G011504	Petunia|Peaxi162Scf00305g00616.1	1836	0.3778	454.1	1381.9	0.3000	0.0799	0.2662
Lycium|Lba01G011568	Petunia|Peaxi162Scf00078g00231.1	546	0.9023	99.5	446.5	0.4068	0.2376	0.5841
Lycium|Lba01G011630	Petunia|Peaxi162Scf00745g00810.1	1140	0.8277	247.7	892.3	0.2573	0.1696	0.6589
Lycium|Lba01G011699	Petunia|Peaxi162Scf01313g00013.1	1404	0.5954	344.1	1059.9	0.1067	0.0650	0.6095
Lycium|Lba01G011885	Petunia|Peaxi162Scf00272g00023.1	897	0.2941	228.2	668.8	0.2078	0.0498	0.2395
Lycium|Lba01G012003	Petunia|Peaxi162Scf00538g00033.1	1377	0.6745	306.6	1070.4	0.3906	0.1669	0.4272
Lycium|Lba01G012084	Petunia|Peaxi162Scf01412g00012.1	759	0.3930	180.2	578.8	0.0703	0.0317	0.4500
Lycium|Lba01G012170	Petunia|Peaxi162Scf00859g00112.1	2487	0.6856	547.6	1939.4	0.1480	0.1008	0.6810
Lycium|Lba01G012252	Petunia|Peaxi162Scf01455g00005.1	516	0.9489	115.0	401.0	0.2844	0.2027	0.7126
Lycium|Lba01G012329	Petunia|Peaxi162Scf00700g00145.1	2352	0.6553	593.8	1758.2	0.2157	0.1139	0.5280
Lycium|Lba01G012400	Petunia|Peaxi162Scf00926g00514.1	348	1.0746	98.9	249.1	0.2044	0.1700	0.8320
Lycium|Lba01G012457	Petunia|Peaxi162Scf00242g00913.1	2397	0.6339	552.2	1844.8	0.3626	0.1504	0.4148
Lycium|Lba01G012554	Petunia|Peaxi162Scf00776g00012.1	447	0.8917	115.6	331.4	0.1383	0.1138	0.8232
Lycium|Lba01G012625	Petunia|Peaxi162Scf00359g00710.1	1548	0.3985	382.6	1165.4	0.2669	0.0791	0.2965
Lycium|Lba01G012676	Petunia|Peaxi162Scf00833g00055.1	1164	0.2880	278.8	885.2	0.2071	0.0501	0.2418
Lycium|Lba01G012735	Petunia|Peaxi162Scf00612g00122.1	1920	0.3664	432.5	1487.5	0.2640	0.0750	0.2842
Lycium|Lba01G012793	Petunia|Peaxi162Scf01333g00014.1	867	0.4817	184.2	682.8	0.1625	0.0767	0.4717
Lycium|Lba01G012862	Petunia|Peaxi162Scf00776g00029.1	1203	0.4513	288.0	915.0	0.3138	0.0987	0.3147
Lycium|Lba01G012943	Petunia|Peaxi162Scf00828g00016.1	369	0.9573	87.4	281.6	0.5203	0.2619	0.5034
Lycium|Lba01G013010	Petunia|Peaxi162Scf00128g00941.1	2685	0.4531	600.6	2084.4	0.2210	0.0844	0.3821
Lycium|Lba01G013073	Petunia|Peaxi162Scf00421g00121.1	1314	0.3575	304.5	1009.5	0.1298	0.0467	0.3595
Lycium|Lba01G013145	Petunia|Peaxi162Scf00128g01137.1	2094	0.5421	431.0	1663.0	0.1075	0.0667	0.6207
Lycium|Lba01G013207	Petunia|Peaxi162Scf00128g00834.1	909	0.4232	218.7	690.3	0.2069	0.0734	0.3547
Lycium|Lba01G013282	Petunia|Peaxi162Scf01141g00123.1	954	0.4447	248.8	705.2	0.3239	0.0960	0.2963
Lycium|Lba01G013337	Petunia|Peaxi162Scf00128g01533.1	1563	0.6433	369.5	1193.5	0.3297	0.1448	0.4392
Lycium|Lba01G013417	Petunia|Peaxi162Scf00845g00027.1	2211	2.5322	552.9	1658.1	0.1079	0.2751	2.5502
Lycium|Lba01G013484	Petunia|Peaxi162Scf00021g00087.1	945	50.0000	185.6	759.4	0.0199	1.5628	78.4659
Lycium|Lba01G013548	Petunia|Peaxi162Scf00018g00064.1	2088	0.2950	500.2	1587.8	0.1471	0.0412	0.2799
Lycium|Lba01G013611	Petunia|Peaxi162Scf00059g01918.1	453	0.5816	102.5	350.5	0.3254	0.1320	0.4056
Lycium|Lba01G013656	Petunia|Peaxi162Scf00463g00035.1	2586	0.8677	632.5	1953.5	0.1433	0.1175	0.8198
Lycium|Lba01G013708	Petunia|Peaxi162Scf00059g00194.1	606	2.0456	133.7	472.3	0.1858	0.3467	1.8659
Lycium|Lba01G013761	Petunia|Peaxi162Scf00692g00610.1	1056	0.3569	257.0	799.0	0.2037	0.0610	0.2993
Lycium|Lba01G013821	Petunia|Peaxi162Scf00387g00210.1	753	0.3662	221.5	531.5	0.0857	0.0295	0.3441
Lycium|Lba01G013873	Petunia|Peaxi162Scf00699g00015.1	1989	0.5916	464.4	1524.6	0.1056	0.0662	0.6273
Lycium|Lba01G013948	Petunia|Peaxi162Scf00155g01015.1	2913	0.2611	742.6	2170.4	0.1411	0.0341	0.2417
Lycium|Lba01G014003	Petunia|Peaxi162Scf00699g00653.1	873	0.5188	204.6	668.4	0.0608	0.0374	0.6156
Lycium|Lba01G014105	Petunia|Peaxi162Scf00744g00338.1	2409	0.5758	503.9	1905.1	0.1672	0.0940	0.5622
Lycium|Lba01G014159	Petunia|Peaxi162Scf00160g01237.1	1023	0.6586	258.7	764.3	0.2341	0.1201	0.5131
Lycium|Lba01G014242	Petunia|Peaxi162Scf00160g00417.1	1041	1.0387	251.8	789.2	0.1143	0.1205	1.0539
Lycium|Lba01G014290	Petunia|Peaxi162Scf01132g00351.1	3027	0.3007	717.6	2309.4	0.1376	0.0403	0.2930
Lycium|Lba01G014349	Petunia|Peaxi162Scf00141g00095.1	708	0.7784	169.2	538.8	0.5811	0.2213	0.3809
Lycium|Lba01G014403	Petunia|Peaxi162Scf01132g00023.1	504	0.4438	89.6	414.4	0.1133	0.0619	0.5461
Lycium|Lba01G014482	Petunia|Peaxi162Scf01132g00349.1	681	0.3995	158.6	522.4	0.2719	0.0820	0.3017
Lycium|Lba01G014565	Petunia|Peaxi162Scf00459g00835.1	354	0.9795	89.8	264.2	0.2941	0.2030	0.6903
Lycium|Lba01G014646	Petunia|Peaxi162Scf00141g00924.1	1026	1.2401	208.5	817.5	0.3597	0.3036	0.8440
Lycium|Lba01G014717	Petunia|Peaxi162Scf00890g00115.1	723	0.3570	167.0	556.0	0.1430	0.0499	0.3491
Lycium|Lba01G014776	Petunia|Peaxi162Scf00075g01628.1	1665	0.4086	408.9	1256.1	0.1015	0.0429	0.4228
Lycium|Lba01G014817	Petunia|Peaxi162Scf00054g00197.1	1845	0.4153	424.1	1420.9	0.2212	0.0765	0.3459
Lycium|Lba01G014868	Petunia|Peaxi162Scf00068g00247.1	624	4.4194	107.5	516.5	0.5425	1.2862	2.3709
Lycium|Lba01G014912	Petunia|Peaxi162Scf00043g00247.1	4503	0.2732	1121.0	3382.0	0.1322	0.0346	0.2615
Lycium|Lba01G014975	Petunia|Peaxi162Scf00316g00517.1	2043	0.6691	473.0	1570.0	0.2973	0.1442	0.4849
Lycium|Lba01G015013	Petunia|Peaxi162Scf00570g00058.1	744	0.2725	190.4	553.6	0.2850	0.0553	0.1941
Lycium|Lba01G015063	Petunia|Peaxi162Scf00338g00912.1	1845	0.7200	472.7	1372.3	0.2610	0.1391	0.5329
Lycium|Lba01G015134	Petunia|Peaxi162Scf00052g02119.1	630	0.5732	154.7	475.3	0.1804	0.0903	0.5007
Lycium|Lba01G015182	Petunia|Peaxi162Scf00073g02028.1	1554	0.4696	382.4	1171.6	0.1538	0.0665	0.4324
Lycium|Lba01G015232	Petunia|Peaxi162Scf00107g01914.1	582	0.7824	135.1	446.9	0.3957	0.1926	0.4866
Lycium|Lba01G015286	Petunia|Peaxi162Scf00006g03619.1	2367	0.3194	564.1	1802.9	0.1517	0.0457	0.3009
Lycium|Lba01G015339	Petunia|Peaxi162Scf00316g00087.1	729	0.7424	196.4	532.6	0.3684	0.1693	0.4595
Lycium|Lba01G015393	Petunia|Peaxi162Scf00941g00113.1	7371	0.2988	1958.9	5412.1	0.2303	0.0527	0.2291
Lycium|Lba01G015441	Petunia|Peaxi162Scf00415g00519.1	3438	0.3967	838.8	2599.2	0.3153	0.0864	0.2741
Lycium|Lba01G015496	Petunia|Peaxi162Scf00739g00429.1	561	0.4168	154.1	406.9	0.2288	0.0721	0.3153
Lycium|Lba01G015530	Petunia|Peaxi162Scf00047g00914.1	840	0.9004	172.5	667.5	0.3506	0.2174	0.6202
Lycium|Lba01G015582	Petunia|Peaxi162Scf00076g00414.1	2562	0.3647	598.2	1963.8	0.1733	0.0575	0.3319
Lycium|Lba01G015645	Petunia|Peaxi162Scf00073g02117.1	900	0.4164	228.1	671.9	0.0674	0.0308	0.4569
Lycium|Lba01G015691	Petunia|Peaxi162Scf00107g00204.1	654	2.8496	131.3	522.7	0.4702	0.7746	1.6475
Lycium|Lba01G015727	Petunia|Peaxi162Scf00073g01827.1	1035	0.7416	259.2	775.8	0.2136	0.1286	0.6021
Lycium|Lba01G015793	Petunia|Peaxi162Scf00033g03018.1	1716	0.4645	384.1	1331.9	0.2318	0.0889	0.3835
Lycium|Lba01G015827	Petunia|Peaxi162Scf00594g00524.1	5589	0.5401	1347.8	4241.2	0.4120	0.1339	0.3251
Lycium|Lba01G015876	Petunia|Peaxi162Scf00125g01021.1	261	0.2255	62.0	199.0	0.1168	0.0269	0.2302
Lycium|Lba01G015922	Petunia|Peaxi162Scf00579g00064.1	789	1.0320	196.8	592.2	0.1201	0.1216	1.0131
Lycium|Lba01G015967	Petunia|Peaxi162Scf00543g00421.1	996	0.2717	284.8	711.2	0.0892	0.0231	0.2591
Lycium|Lba01G016015	Petunia|Peaxi162Scf00437g00041.1	1032	0.8641	273.1	758.9	0.1832	0.1322	0.7213
Lycium|Lba01G016062	Petunia|Peaxi162Scf00409g00423.1	951	0.3423	213.0	738.0	0.0887	0.0346	0.3896
Lycium|Lba01G016095	Petunia|Peaxi162Scf00248g00095.1	3693	0.4666	921.8	2771.2	0.1479	0.0638	0.4313
Lycium|Lba01G016156	Petunia|Peaxi162Scf00092g01413.1	993	0.2860	219.1	773.9	0.1053	0.0332	0.3150
Lycium|Lba01G016208	Petunia|Peaxi162Scf00017g00315.1	1218	0.3355	275.1	942.9	0.1458	0.0481	0.3301
Lycium|Lba01G016267	Petunia|Peaxi162Scf00230g00067.1	726	0.5484	190.6	535.4	0.0939	0.0518	0.5509
Lycium|Lba01G016314	Petunia|Peaxi162Scf00398g00810.1	636	0.7270	142.9	493.1	0.3289	0.1662	0.5053
Lycium|Lba01G016357	Petunia|Peaxi162Scf00942g00312.1	702	0.7760	159.1	542.9	0.1698	0.1227	0.7227
Lycium|Lba01G016411	Petunia|Peaxi162Scf00038g00519.1	2187	0.5010	481.0	1706.0	0.1826	0.0841	0.4609
Lycium|Lba01G016448	Petunia|Peaxi162Scf01566g00001.1	2055	0.3837	473.7	1581.3	0.1533	0.0563	0.3670
Lycium|Lba01G016521	Petunia|Peaxi162Scf00836g00322.1	660	0.6224	128.5	531.5	0.2609	0.1337	0.5125
Lycium|Lba01G016560	Petunia|Peaxi162Scf00429g00122.1	1707	0.5147	400.3	1306.7	0.1807	0.0832	0.4603
Lycium|Lba01G016627	Petunia|Peaxi162Scf01164g00036.1	918	0.9767	207.8	710.2	0.5999	0.2829	0.4716
Lycium|Lba01G016712	Petunia|Peaxi162Scf00259g00012.1	963	0.4347	245.2	717.8	0.2016	0.0722	0.3579
Lycium|Lba01G016773	Petunia|Peaxi162Scf00389g00028.1	1392	0.5911	329.9	1062.1	0.2861	0.1238	0.4327
Lycium|Lba01G016852	Petunia|Peaxi162Scf00616g00511.1	3798	0.3772	874.1	2923.9	0.2202	0.0693	0.3146
Lycium|Lba01G016944	Petunia|Peaxi162Scf00616g00630.1	2691	0.4319	629.1	2061.9	0.1848	0.0709	0.3835
Lycium|Lba01G017010	Petunia|Peaxi162Scf00616g00625.1	1341	0.5823	319.5	1021.5	0.1669	0.0887	0.5312
Lycium|Lba01G017059	Petunia|Peaxi162Scf00978g00032.1	1197	1.2466	296.3	900.7	0.1188	0.1465	1.2332
Lycium|Lba01G017144	Petunia|Peaxi162Scf00436g00515.1	1455	0.3265	325.7	1129.3	0.1589	0.0498	0.3135
Lycium|Lba01G017198	Petunia|Peaxi162Scf00477g00214.1	2376	0.3028	586.3	1789.7	0.1556	0.0431	0.2773
Lycium|Lba01G017254	Petunia|Peaxi162Scf01444g00013.1	468	0.3510	108.8	359.2	0.0892	0.0347	0.3889
Lycium|Lba01G017313	Petunia|Peaxi162Scf00436g00516.1	1401	0.5696	352.2	1048.8	0.2171	0.0996	0.4587
Lycium|Lba01G017378	Petunia|Peaxi162Scf00694g00438.1	2298	0.4238	582.6	1715.4	0.1712	0.0634	0.3704
Lycium|Lba01G017452	Petunia|Peaxi162Scf00058g00410.1	702	0.4832	157.2	544.8	0.4334	0.1246	0.2875
Lycium|Lba01G017504	Petunia|Peaxi162Scf00878g00328.1	1284	0.2624	321.7	962.3	0.1876	0.0419	0.2236
Lycium|Lba01G017554	Petunia|Peaxi162Scf00694g00430.1	1128	0.5281	300.9	827.1	0.3745	0.1218	0.3252
Lycium|Lba01G017607	Petunia|Peaxi162Scf01108g00327.1	1515	0.5009	305.9	1209.1	0.2565	0.1053	0.4106
Lycium|Lba01G017657	Petunia|Peaxi162Scf00197g00037.1	453	1.5743	121.9	331.1	0.6673	0.4627	0.6934
Lycium|Lba01G017700	Petunia|Peaxi162Scf00058g00026.1	408	0.6811	95.6	312.4	0.0034	0.0032	0.9580
Lycium|Lba01G017808	Petunia|Peaxi162Scf00883g00812.1	1353	0.3551	302.0	1051.0	0.1701	0.0567	0.3331
Lycium|Lba01G017973	Petunia|Peaxi162Scf00580g00310.1	1641	0.2289	398.6	1242.4	0.0809	0.0203	0.2509
Lycium|Lba01G018085	Petunia|Peaxi162Scf02239g00025.1	738	0.4418	180.5	557.5	0.3059	0.0947	0.3096
Lycium|Lba01G018172	Petunia|Peaxi162Scf00231g01015.1	753	0.4093	156.8	596.2	0.1093	0.0506	0.4629
Lycium|Lba01G018263	Petunia|Peaxi162Scf00541g00613.1	648	0.3473	175.9	472.1	0.1214	0.0390	0.3217
Lycium|Lba01G018338	Petunia|Peaxi162Scf00209g00610.1	1494	0.6555	299.4	1194.6	0.3865	0.1658	0.4289
Lycium|Lba01G018428	Petunia|Peaxi162Scf00345g00065.1	1527	0.6866	374.4	1152.6	0.5886	0.1954	0.3320
Lycium|Lba01G018548	Petunia|Peaxi162Scf00032g02416.1	1563	0.5467	398.0	1165.0	0.1119	0.0603	0.5390
Lycium|Lba01G018649	Petunia|Peaxi162Scf01257g00026.1	870	0.4009	283.5	586.5	0.1408	0.0447	0.3176
Lycium|Lba01G018704	Petunia|Peaxi162Scf00102g01739.1	216	0.6639	64.9	151.1	0.3800	0.1485	0.3908
Lycium|Lba01G018777	Petunia|Peaxi162Scf00102g01217.1	906	0.6130	216.3	689.7	0.1095	0.0695	0.6343
Lycium|Lba01G018839	Petunia|Peaxi162Scf00451g00424.1	1629	0.3605	344.1	1284.9	0.1301	0.0498	0.3829
Lycium|Lba01G018952	Petunia|Peaxi162Scf00451g00330.1	2868	0.3490	646.2	2221.8	0.2176	0.0643	0.2953
Lycium|Lba01G019043	Petunia|Peaxi162Scf01205g00190.1	1356	0.4023	318.8	1037.2	0.1659	0.0615	0.3705
Lycium|Lba01G019100	Petunia|Peaxi162Scf00493g00048.1	951	4.1586	182.6	768.4	0.1421	0.6419	4.5181
Lycium|Lba01G019178	Petunia|Peaxi162Scf01205g00030.1	3462	0.3614	823.1	2638.9	0.1145	0.0424	0.3706
Lycium|Lba01G019252	Petunia|Peaxi162Scf01205g00032.1	798	0.2743	193.8	604.2	0.2013	0.0466	0.2313
Lycium|Lba01G019340	Petunia|Peaxi162Scf00045g01112.1	1350	0.5987	290.3	1059.7	0.2329	0.1168	0.5017
Lycium|Lba01G019405	Petunia|Peaxi162Scf00045g02414.1	729	0.4830	174.7	554.3	0.2507	0.0938	0.3741
Lycium|Lba01G019504	Petunia|Peaxi162Scf01211g00135.1	1359	0.4183	291.0	1068.0	0.1937	0.0737	0.3806
Lycium|Lba01G019551	Petunia|Peaxi162Scf01205g00151.1	1248	0.2766	288.9	959.1	0.2301	0.0520	0.2258
Lycium|Lba01G019657	Petunia|Peaxi162Scf00045g01332.1	948	0.6896	204.6	743.4	0.2021	0.1241	0.6142
Lycium|Lba01G019726	Petunia|Peaxi162Scf01197g00005.1	669	0.3075	151.6	517.4	0.1992	0.0536	0.2692
Lycium|Lba01G019823	Petunia|Peaxi162Scf00439g00019.1	666	0.6341	161.9	504.1	0.1404	0.0849	0.6050
Lycium|Lba01G019890	Petunia|Peaxi162Scf01197g00111.1	1065	0.4108	254.5	810.5	0.0458	0.0229	0.5000
Lycium|Lba01G019951	Petunia|Peaxi162Scf00019g02117.1	462	0.3280	104.7	357.3	0.1170	0.0403	0.3448
Lycium|Lba01G020018	Petunia|Peaxi162Scf00010g00816.1	1392	0.4373	307.3	1084.7	0.3706	0.1060	0.2861
Lycium|Lba01G020070	Petunia|Peaxi162Scf00049g01210.1	855	50.0000	175.2	679.8	0.0186	1.4074	75.8563
Lycium|Lba01G020141	Petunia|Peaxi162Scf00629g00321.1	1602	0.2242	375.3	1226.7	0.1050	0.0249	0.2375
Lycium|Lba01G020226	Petunia|Peaxi162Scf00049g00129.1	1803	0.6535	417.8	1385.2	0.1567	0.0969	0.6187
Lycium|Lba01G020297	Petunia|Peaxi162Scf00207g00949.1	903	0.7451	201.5	701.5	0.5346	0.2080	0.3890
Lycium|Lba01G020340	Petunia|Peaxi162Scf00207g00211.1	1677	0.4877	391.3	1285.7	0.1741	0.0772	0.4432
Lycium|Lba01G020387	Petunia|Peaxi162Scf00207g00328.1	1485	0.4720	382.5	1102.5	0.1379	0.0603	0.4371
Lycium|Lba01G020426	Petunia|Peaxi162Scf00156g00413.1	459	1.1817	100.9	358.1	0.3639	0.2846	0.7820
Lycium|Lba01G020471	Petunia|Peaxi162Scf00207g01361.1	3582	0.2742	891.3	2690.7	0.1585	0.0394	0.2484
Lycium|Lba01G020536	Petunia|Peaxi162Scf00207g01354.1	2310	0.6312	579.9	1730.1	0.5073	0.1691	0.3334
Lycium|Lba01G020580	Petunia|Peaxi162Scf00015g02810.1	867	0.5952	219.1	647.9	0.2823	0.1208	0.4279
Lycium|Lba01G020621	Petunia|Peaxi162Scf00156g00915.1	1332	0.6159	318.6	1013.4	0.2746	0.1258	0.4582
Lycium|Lba01G020669	Petunia|Peaxi162Scf01175g00018.1	936	0.7445	245.4	690.6	0.1825	0.1141	0.6253
Lycium|Lba01G020720	Petunia|Peaxi162Scf00525g00411.1	705	1.0884	157.8	547.2	0.3047	0.2402	0.7881
Lycium|Lba01G020768	Petunia|Peaxi162Scf00858g00023.1	852	0.8728	177.1	674.9	0.1358	0.1253	0.9223
Lycium|Lba01G020825	Petunia|Peaxi162Scf00015g00624.1	609	0.9327	147.1	461.9	0.1694	0.1423	0.8401
Lycium|Lba01G020868	Petunia|Peaxi162Scf00519g00053.1	432	0.2493	118.8	313.2	0.0108	0.0032	0.2937
Lycium|Lba01G020906	Petunia|Peaxi162Scf00156g00313.1	1410	0.4942	345.1	1064.9	0.2306	0.0907	0.3932
Lycium|Lba01G020945	Petunia|Peaxi162Scf00519g00423.1	351	0.4657	74.6	276.4	0.3487	0.1111	0.3187
Lycium|Lba01G020992	Petunia|Peaxi162Scf00015g00261.1	2007	0.6057	464.1	1542.9	0.2781	0.1262	0.4537
Lycium|Lba01G021029	Petunia|Peaxi162Scf00207g00428.1	1335	0.2847	349.2	985.8	0.0951	0.0272	0.2860
Lycium|Lba01G021089	Petunia|Peaxi162Scf00156g01114.1	1137	0.3332	289.1	847.9	0.1906	0.0534	0.2802
Lycium|Lba01G021153	Petunia|Peaxi162Scf00133g00149.1	306	0.4176	72.7	233.3	0.1007	0.0446	0.4427
Lycium|Lba01G021238	Petunia|Peaxi162Scf00760g00019.1	1482	0.4691	354.5	1127.5	0.0888	0.0453	0.5098
Lycium|Lba01G021298	Petunia|Peaxi162Scf00528g00121.1	3207	0.4280	742.6	2464.4	0.2882	0.0908	0.3150
Lycium|Lba01G021378	Petunia|Peaxi162Scf00130g00119.1	267	0.5978	74.0	193.0	0.2931	0.1194	0.4076
Lycium|Lba01G021440	Petunia|Peaxi162Scf00440g00217.1	2793	0.3876	624.3	2168.7	0.1654	0.0607	0.3671
Lycium|Lba01G021509	Petunia|Peaxi162Scf00473g00120.1	2760	1.0731	632.1	2127.9	0.0871	0.1052	1.2079
Lycium|Lba01G021602	Petunia|Peaxi162Scf00337g00926.1	1071	0.7809	258.3	812.7	0.1082	0.0871	0.8052
Lycium|Lba01G021670	Petunia|Peaxi162Scf00842g00319.1	1323	0.3268	317.7	1005.3	0.1784	0.0517	0.2900
Lycium|Lba01G021723	Petunia|Peaxi162Scf02065g00021.1	1365	0.3774	382.4	982.6	0.2341	0.0656	0.2803
Lycium|Lba01G021771	Petunia|Peaxi162Scf01178g00112.1	1032	0.4934	251.9	780.1	0.2882	0.1026	0.3560
Lycium|Lba01G021835	Petunia|Peaxi162Scf00497g00086.1	1641	0.4175	403.0	1238.0	0.3554	0.0963	0.2709
Lycium|Lba01G021881	Petunia|Peaxi162Scf01969g00024.1	705	0.5365	156.8	548.2	0.2071	0.0966	0.4664
Lycium|Lba01G021925	Petunia|Peaxi162Scf00185g01121.1	1479	0.3387	377.8	1101.2	0.2174	0.0588	0.2705
Lycium|Lba01G021973	Petunia|Peaxi162Scf00304g00006.1	801	1.2562	200.7	600.3	0.3420	0.2825	0.8262
Lycium|Lba01G022028	Petunia|Peaxi162Scf01208g00142.1	2649	0.4822	585.5	2063.5	0.2250	0.0912	0.4056
Lycium|Lba01G022075	Petunia|Peaxi162Scf00190g01523.1	900	0.6596	240.1	659.9	0.2611	0.1253	0.4799
Lycium|Lba01G022149	Petunia|Peaxi162Scf00040g00323.1	288	0.4630	68.3	219.7	0.1593	0.0685	0.4303
Lycium|Lba01G022222	Petunia|Peaxi162Scf00007g01418.1	426	1.3361	125.3	300.7	0.2398	0.2305	0.9611
Lycium|Lba01G022283	Petunia|Peaxi162Scf00007g01343.1	1716	0.3241	450.8	1265.2	0.2197	0.0559	0.2544
Lycium|Lba01G022339	Petunia|Peaxi162Scf00007g02412.1	1239	0.6403	313.2	925.8	0.2662	0.1258	0.4725
Lycium|Lba01G022384	Petunia|Peaxi162Scf00132g00232.1	1470	0.6557	330.9	1139.1	0.4225	0.1671	0.3956
Lycium|Lba01G022445	Petunia|Peaxi162Scf00007g02859.1	693	0.4229	144.6	548.4	0.1412	0.0621	0.4400
Lycium|Lba01G022525	Petunia|Peaxi162Scf00832g00015.1	813	0.5538	185.5	627.5	0.2679	0.1137	0.4244
Lycium|Lba01G022598	Petunia|Peaxi162Scf00004g02222.1	1653	0.9213	387.9	1265.1	0.3967	0.2263	0.5705
Lycium|Lba01G022685	Petunia|Peaxi162Scf00164g01110.1	1701	0.3833	391.6	1309.4	0.1885	0.0642	0.3405
Lycium|Lba01G022772	Petunia|Peaxi162Scf00228g00059.1	561	0.5294	133.6	427.4	0.1219	0.0650	0.5331
Lycium|Lba01G022854	Petunia|Peaxi162Scf00610g00126.1	990	0.3354	218.4	771.6	0.1209	0.0429	0.3551
Lycium|Lba01G022925	Petunia|Peaxi162Scf00536g00089.1	312	0.5900	70.6	241.4	0.2782	0.1239	0.4453
Lycium|Lba01G022994	Petunia|Peaxi162Scf00231g00726.1	1158	0.2361	250.3	907.7	0.1132	0.0292	0.2581
Lycium|Lba01G023120	Petunia|Peaxi162Scf00009g02530.1	1254	0.9682	250.5	1003.5	0.3188	0.2262	0.7095
Lycium|Lba01G023256	Petunia|Peaxi162Scf00215g00412.1	1569	0.4038	377.0	1192.0	0.1918	0.0669	0.3487
Lycium|Lba01G023337	Petunia|Peaxi162Scf00373g00096.1	1287	0.5111	343.6	943.4	0.3217	0.1090	0.3388
Lycium|Lba01G023399	Petunia|Peaxi162Scf00039g00333.1	1536	0.5400	378.7	1157.3	0.3150	0.1172	0.3720
Lycium|Lba01G023470	Petunia|Peaxi162Scf00994g00010.1	1902	0.4825	435.4	1466.6	0.2406	0.0934	0.3881
Lycium|Lba01G023534	Petunia|Peaxi162Scf00373g00710.1	2370	0.3588	551.7	1818.3	0.2313	0.0674	0.2915
Lycium|Lba01G023601	Petunia|Peaxi162Scf01530g00011.1	1392	0.3913	345.8	1046.2	0.1197	0.0461	0.3855
Lycium|Lba01G023654	Petunia|Peaxi162Scf01133g00002.1	873	1.0293	210.6	662.4	0.2310	0.1903	0.8237
Lycium|Lba01G023698	Petunia|Peaxi162Scf00052g00323.1	339	0.2543	85.7	253.3	0.0728	0.0201	0.2760
Lycium|Lba01G023757	Petunia|Peaxi162Scf01133g00014.1	1644	0.4263	386.0	1258.0	0.1604	0.0638	0.3974
Lycium|Lba01G023812	Petunia|Peaxi162Scf00517g00629.1	1107	0.5928	248.1	858.9	0.2462	0.1172	0.4760
Lycium|Lba01G023881	Petunia|Peaxi162Scf00783g00325.1	1113	0.3357	261.9	851.1	0.2018	0.0580	0.2872
Lycium|Lba01G023952	Petunia|Peaxi162Scf00517g00420.1	420	0.5008	113.8	306.2	0.3499	0.1110	0.3173
Lycium|Lba01G023996	Petunia|Peaxi162Scf00592g00447.1	435	0.6247	86.7	348.3	0.2611	0.1331	0.5100
Lycium|Lba01G024037	Petunia|Peaxi162Scf00402g00910.1	1626	0.4545	393.0	1233.0	0.1492	0.0637	0.4270
Lycium|Lba01G024083	Petunia|Peaxi162Scf01084g00120.1	996	0.4387	223.5	772.5	0.2384	0.0852	0.3572
Lycium|Lba01G024118	Petunia|Peaxi162Scf00282g00619.1	513	0.7291	108.9	404.1	0.1867	0.1263	0.6765
Lycium|Lba01G024161	Petunia|Peaxi162Scf00647g00319.1	1179	0.5209	293.9	885.1	0.1801	0.0813	0.4515
Lycium|Lba01G024231	Petunia|Peaxi162Scf00282g00331.1	1128	0.2397	275.6	852.4	0.0501	0.0142	0.2831
Lycium|Lba01G024276	Petunia|Peaxi162Scf01336g00018.1	579	0.3554	133.7	445.3	0.0660	0.0278	0.4205
Lycium|Lba01G024333	Petunia|Peaxi162Scf00282g00327.1	1428	0.4179	429.5	998.5	0.0696	0.0278	0.3986
Lycium|Lba01G024375	Petunia|Peaxi162Scf00770g00115.1	2169	0.3989	513.0	1656.0	0.0797	0.0356	0.4471
Lycium|Lba01G024438	Petunia|Peaxi162Scf00196g01021.1	822	0.3006	221.5	600.5	0.1328	0.0363	0.2734
Lycium|Lba01G024480	Petunia|Peaxi162Scf00647g00318.1	2319	0.3795	524.5	1794.5	0.1976	0.0659	0.3337
Lycium|Lba01G024510	Petunia|Peaxi162Scf00434g00727.1	2919	0.3142	710.7	2208.3	0.1711	0.0481	0.2808
Lycium|Lba01G024557	Petunia|Peaxi162Scf00786g00127.1	1476	0.5866	368.8	1107.2	0.2769	0.1183	0.4273
Lycium|Lba01G024597	Petunia|Peaxi162Scf00770g00029.1	1170	0.5223	290.1	879.9	0.2446	0.0986	0.4031
Lycium|Lba01G024647	Petunia|Peaxi162Scf00082g00025.1	1092	0.7523	257.8	834.2	0.3594	0.1765	0.4911
Lycium|Lba01G024691	Petunia|Peaxi162Scf00786g00454.1	2097	0.3817	537.5	1559.5	0.2852	0.0775	0.2716
Lycium|Lba01G024730	Petunia|Peaxi162Scf00907g00027.1	876	0.2976	226.5	649.5	0.1386	0.0381	0.2746
Lycium|Lba01G024762	Petunia|Peaxi162Scf00345g00029.1	1503	0.3327	376.5	1126.5	0.3386	0.0745	0.2199
Lycium|Lba01G024799	Petunia|Peaxi162Scf00220g00315.1	567	0.3524	118.5	448.5	0.2942	0.0782	0.2660
Lycium|Lba01G024847	Petunia|Peaxi162Scf00786g00128.1	5133	0.3626	1251.4	3881.6	0.3099	0.0783	0.2528
Lycium|Lba01G024947	Petunia|Peaxi162Scf00490g00018.1	939	1.0655	208.6	730.4	0.2069	0.1918	0.9270
Lycium|Lba01G025052	Petunia|Peaxi162Scf00351g00321.1	1341	0.4146	316.3	1024.7	0.0085	0.0049	0.5703
Lycium|Lba01G025196	Petunia|Peaxi162Scf00126g00911.1	1698	0.5315	396.1	1301.9	0.3293	0.1201	0.3647
Lycium|Lba01G025313	Petunia|Peaxi162Scf00008g04010.1	1575	0.3871	370.6	1204.4	0.1944	0.0653	0.3360
Lycium|Lba01G025385	Petunia|Peaxi162Scf00090g00046.1	684	0.4673	168.1	515.9	0.4412	0.1188	0.2693
Lycium|Lba01G025451	Petunia|Peaxi162Scf00982g00013.1	1020	0.9519	237.3	782.7	0.1108	0.1107	0.9989
Lycium|Lba01G025509	Petunia|Peaxi162Scf00008g03610.1	675	1.1046	133.2	541.8	0.2321	0.2228	0.9597
Lycium|Lba01G025564	Petunia|Peaxi162Scf00398g00717.1	1803	0.3460	468.9	1334.1	0.3211	0.0744	0.2317
Lycium|Lba01G025622	Petunia|Peaxi162Scf00254g00136.1	1362	0.5923	315.3	1046.7	0.1402	0.0816	0.5820
Lycium|Lba01G025689	Petunia|Peaxi162Scf01376g00014.1	2424	0.4368	664.4	1759.6	0.2587	0.0816	0.3152
Lycium|Lba01G025746	Petunia|Peaxi162Scf00321g00215.1	981	0.3497	238.1	742.9	0.2528	0.0679	0.2685
Lycium|Lba01G025798	Petunia|Peaxi162Scf00738g00032.1	1674	0.4980	431.1	1242.9	0.1002	0.0501	0.5001
Lycium|Lba01G025858	Petunia|Peaxi162Scf00646g00320.1	282	1.1186	64.8	217.2	0.9411	0.3676	0.3906
Lycium|Lba01G025916	Petunia|Peaxi162Scf00062g01423.1	510	0.5610	142.8	367.2	0.2510	0.1019	0.4058
Lycium|Lba01G025966	Petunia|Peaxi162Scf00668g00316.1	1260	0.5076	299.6	960.4	0.2044	0.0879	0.4298
Lycium|Lba01G026014	Petunia|Peaxi162Scf00646g00322.1	2145	0.4549	541.4	1603.6	0.2233	0.0807	0.3616
Lycium|Lba01G026085	Petunia|Peaxi162Scf00551g00068.1	1617	0.4947	401.7	1215.3	0.2025	0.0834	0.4116
Lycium|Lba01G026178	Petunia|Peaxi162Scf00805g00021.1	1254	1.8501	314.8	939.2	0.2497	0.3516	1.4078
Lycium|Lba01G026271	Petunia|Peaxi162Scf00611g00020.1	621	0.2314	153.1	467.9	0.0479	0.0131	0.2729
Lycium|Lba01G026322	Petunia|Peaxi162Scf00222g00057.1	1185	0.6226	268.5	916.5	0.3428	0.1447	0.4220
Lycium|Lba01G026363	Petunia|Peaxi162Scf00201g00037.1	828	1.1932	191.4	636.6	0.2321	0.2254	0.9710
Lycium|Lba01G026420	Petunia|Peaxi162Scf00089g00426.1	1293	0.5037	297.5	995.5	0.3096	0.1109	0.3584
Lycium|Lba01G026465	Petunia|Peaxi162Scf00009g00111.1	270	0.3716	69.0	201.0	0.5217	0.1003	0.1924
Lycium|Lba01G026510	Petunia|Peaxi162Scf00089g00323.1	858	0.3059	228.3	629.7	0.0698	0.0224	0.3214
Lycium|Lba01G026548	Petunia|Peaxi162Scf00717g00322.1	639	0.4181	164.5	474.5	0.1704	0.0619	0.3630
Lycium|Lba01G026583	Petunia|Peaxi162Scf00089g00521.1	1506	0.6542	341.4	1164.6	0.2869	0.1395	0.4862
Lycium|Lba01G026634	Petunia|Peaxi162Scf00444g00318.1	840	0.3845	198.8	641.2	0.1433	0.0531	0.3704
Lycium|Lba01G026682	Petunia|Peaxi162Scf00516g00649.1	1059	0.5833	266.9	792.1	0.2075	0.0991	0.4774
Lycium|Lba01G026728	Petunia|Peaxi162Scf00444g00014.1	717	0.5512	180.4	536.6	0.3852	0.1311	0.3403
Lycium|Lba01G026778	Petunia|Peaxi162Scf00265g00006.1	2874	0.3657	655.7	2218.3	0.1598	0.0554	0.3469
Lycium|Lba01G026823	Petunia|Peaxi162Scf01969g00020.1	243	0.8559	61.3	181.7	0.0773	0.0712	0.9205
Lycium|Lba01G026875	Petunia|Peaxi162Scf00689g00422.1	1368	1.3947	297.1	1070.9	0.2919	0.3045	1.0431
Lycium|Lba01G026914	Petunia|Peaxi162Scf00332g00341.1	2145	0.3645	569.1	1575.9	0.1459	0.0476	0.3262
Lycium|Lba01G026958	Petunia|Peaxi162Scf00089g00936.1	4032	0.4709	988.0	3044.0	0.1683	0.0710	0.4219
Lycium|Lba01G027004	Petunia|Peaxi162Scf01452g00006.1	3270	0.4366	789.5	2480.5	0.2383	0.0821	0.3447
Lycium|Lba01G027056	Petunia|Peaxi162Scf00314g00524.1	1662	0.3400	388.3	1273.7	0.1204	0.0419	0.3478
Lycium|Lba01G027093	Petunia|Peaxi162Scf00516g00519.1	4485	0.5315	1017.1	3467.9	0.4050	0.1329	0.3281
Lycium|Lba01G027140	Petunia|Peaxi162Scf00717g00314.1	1674	0.6745	421.3	1252.7	0.1373	0.0871	0.6343
Lycium|Lba01G027178	Petunia|Peaxi162Scf00201g00346.1	1515	0.5467	371.5	1143.5	0.3920	0.1320	0.3368
Lycium|Lba01G027229	Petunia|Peaxi162Scf00201g00128.1	429	0.2657	103.1	325.9	0.0274	0.0093	0.3390
Lycium|Lba01G027268	Petunia|Peaxi162Scf00089g01843.1	888	0.5299	220.8	667.2	0.1697	0.0797	0.4696
Lycium|Lba01G027313	Petunia|Peaxi162Scf00516g00035.1	201	0.6641	48.4	152.6	0.0231	0.0198	0.8568
Lycium|Lba01G027369	Petunia|Peaxi162Scf00274g00033.1	2544	0.4016	636.4	1907.6	0.1739	0.0612	0.3518
Lycium|Lba01G027413	Petunia|Peaxi162Scf00017g00243.1	786	2.2158	153.0	633.0	0.3009	0.5086	1.6904
Lycium|Lba01G027446	Petunia|Peaxi162Scf01650g00038.1	630	0.3149	161.7	468.3	0.1881	0.0498	0.2647
Lycium|Lba01G027493	Petunia|Peaxi162Scf00092g01117.1	552	0.6689	126.4	425.6	0.4476	0.1739	0.3884
Lycium|Lba01G027536	Petunia|Peaxi162Scf00274g00842.1	432	0.6976	113.5	318.5	0.2196	0.1202	0.5476
Lycium|Lba01G027587	Petunia|Peaxi162Scf00444g00531.1	2814	0.3831	689.3	2124.7	0.3342	0.0858	0.2568
Lycium|Lba01G027634	Petunia|Peaxi162Scf00444g00717.1	1110	2.5963	236.4	873.6	0.4091	0.6618	1.6179
Lycium|Lba01G027682	Petunia|Peaxi162Scf00009g00114.1	4233	0.2933	1022.4	3210.6	0.1845	0.0473	0.2563
Lycium|Lba01G027721	Petunia|Peaxi162Scf00274g00119.1	2031	0.3806	471.3	1559.7	0.1833	0.0624	0.3403
Lycium|Lba01G027764	Petunia|Peaxi162Scf00542g00059.1	1242	1.0384	283.5	958.5	0.3492	0.2428	0.6954
Lycium|Lba01G027822	Petunia|Peaxi162Scf00444g00847.1	1791	1.0583	399.1	1391.9	0.2902	0.2283	0.7868
Lycium|Lba01G027869	Petunia|Peaxi162Scf00314g01028.1	1500	0.4344	397.2	1102.8	0.2538	0.0814	0.3208
Lycium|Lba01G027915	Petunia|Peaxi162Scf00314g00832.1	213	0.4337	38.1	174.9	0.0797	0.0472	0.5920
Lycium|Lba01G027969	Petunia|Peaxi162Scf00003g03938.1	960	0.5040	218.6	741.4	0.4893	0.1357	0.2774
Lycium|Lba01G028009	Petunia|Peaxi162Scf00516g00221.1	1515	0.5071	330.3	1184.7	0.3314	0.1174	0.3542
Lycium|Lba01G028060	Petunia|Peaxi162Scf00740g00247.1	1056	0.5119	226.0	830.0	0.2743	0.1090	0.3972
Lycium|Lba01G028098	Petunia|Peaxi162Scf00089g00724.1	1806	1.4775	407.3	1398.7	0.6132	0.4312	0.7031
Lycium|Lba01G028146	Petunia|Peaxi162Scf00332g00632.1	1362	0.2502	332.3	1029.7	0.1741	0.0387	0.2221
Lycium|Lba01G028187	Petunia|Peaxi162Scf00089g01127.1	888	0.6449	207.8	680.2	0.3854	0.1565	0.4061
Lycium|Lba01G028251	Petunia|Peaxi162Scf00014g00222.1	1314	0.3104	329.8	984.2	0.2370	0.0572	0.2415
Lycium|Lba01G028317	Petunia|Peaxi162Scf00473g00082.1	447	1.5686	103.8	343.2	0.1192	0.1925	1.6147
Lycium|Lba01G028379	Petunia|Peaxi162Scf00538g00519.1	777	0.3233	188.8	588.2	0.2240	0.0585	0.2612
Lycium|Lba01G028430	Petunia|Peaxi162Scf00014g00124.1	207	1.3408	40.9	166.1	0.2709	0.2917	1.0770
Lycium|Lba01G028495	Petunia|Peaxi162Scf00003g02441.1	690	0.3989	188.5	501.5	0.2001	0.0636	0.3176
Lycium|Lba01G028570	Petunia|Peaxi162Scf00705g00063.1	2421	0.3846	633.1	1787.9	0.3208	0.0825	0.2572
Lycium|Lba01G028630	Petunia|Peaxi162Scf00189g00812.1	585	0.5994	140.6	444.4	0.2444	0.1146	0.4691
Lycium|Lba01G028685	Petunia|Peaxi162Scf01238g00224.1	2355	0.3378	583.9	1771.1	0.2324	0.0619	0.2664
Lycium|Lba01G028746	Petunia|Peaxi162Scf00096g00313.1	861	0.5550	220.9	640.1	0.3639	0.1277	0.3510
Lycium|Lba01G028793	Petunia|Peaxi162Scf00110g01921.1	5229	0.6895	1255.5	3973.5	0.5251	0.1888	0.3596
Lycium|Lba01G028863	Petunia|Peaxi162Scf00258g00519.1	879	0.6820	229.0	650.0	0.1385	0.0867	0.6263
Lycium|Lba01G028928	Petunia|Peaxi162Scf00146g00719.1	1227	0.3774	282.0	945.0	0.3186	0.0843	0.2647
Lycium|Lba01G028988	Petunia|Peaxi162Scf00650g00016.1	1446	0.5012	309.1	1136.9	0.1833	0.0856	0.4669
Lycium|Lba01G029057	Petunia|Peaxi162Scf01413g00017.1	924	0.1790	236.9	687.1	0.0344	0.0073	0.2115
Lycium|Lba01G029115	Petunia|Peaxi162Scf00064g00910.1	309	2.9934	61.4	247.6	0.4846	0.8238	1.6999
Lycium|Lba01G029179	Petunia|Peaxi162Scf00568g00519.1	1422	0.4505	336.3	1085.7	0.2341	0.0847	0.3617
Lycium|Lba01G029239	Petunia|Peaxi162Scf00203g00029.1	1512	0.4177	292.0	1220.0	0.1545	0.0677	0.4381
Lycium|Lba01G029295	Petunia|Peaxi162Scf00374g00734.1	861	0.5498	207.5	653.5	0.2078	0.0955	0.4597
Lycium|Lba01G029390	Petunia|Peaxi162Scf00110g00028.1	1497	0.6051	345.4	1151.6	0.1724	0.0957	0.5551
Lycium|Lba01G029450	Petunia|Peaxi162Scf00197g00051.1	330	0.6410	81.0	249.0	1.1928	0.2225	0.1865
Lycium|Lba01G029508	Petunia|Peaxi162Scf00330g00089.1	393	0.4900	95.8	297.2	0.3581	0.1137	0.3174
Lycium|Lba01G029558	Petunia|Peaxi162Scf01278g00007.1	654	0.2484	166.4	487.6	0.0606	0.0167	0.2764
Lycium|Lba01G029615	Petunia|Peaxi162Scf00003g01226.1	609	1.2452	185.8	423.2	0.0731	0.0853	1.1662
Lycium|Lba01G029674	Petunia|Peaxi162Scf00078g01015.1	2808	0.3325	706.1	2101.9	0.2949	0.0692	0.2347
Lycium|Lba01G029732	Petunia|Peaxi162Scf00003g03237.1	1311	0.9477	266.0	1045.0	0.4962	0.2619	0.5278
Lycium|Lba01G029788	Petunia|Peaxi162Scf00311g00092.1	393	0.7661	83.0	310.0	0.1368	0.1095	0.8003
Lycium|Lba01G029843	Petunia|Peaxi162Scf00688g00019.1	744	0.4910	171.2	572.8	0.3704	0.1176	0.3176
Lycium|Lba01G029930	Petunia|Peaxi162Scf00643g00531.1	465	0.6476	100.3	364.7	0.6151	0.1902	0.3092
Lycium|Lba01G029983	Petunia|Peaxi162Scf00110g00721.1	2619	0.5204	640.3	1978.7	0.3400	0.1176	0.3460
Lycium|Lba01G030028	Petunia|Peaxi162Scf00311g01426.1	309	0.9655	77.7	231.3	0.2264	0.1731	0.7644
Lycium|Lba01G030094	Petunia|Peaxi162Scf00003g02545.1	3153	0.7527	694.2	2458.8	0.0632	0.0589	0.9311
Lycium|Lba01G030236	Petunia|Peaxi162Scf00128g00022.1	1446	0.4562	363.3	1082.7	0.3048	0.0967	0.3172
Lycium|Lba01G030314	Petunia|Peaxi162Scf00128g00033.1	807	0.6356	207.7	599.3	0.6197	0.1830	0.2953
Lycium|Lba01G030380	Petunia|Peaxi162Scf00984g00118.1	1590	0.5632	386.8	1203.2	0.5237	0.1537	0.2935
Lycium|Lba01G030439	Petunia|Peaxi162Scf00483g00033.1	1866	0.4825	406.8	1459.2	0.1839	0.0817	0.4445
Lycium|Lba01G030514	Petunia|Peaxi162Scf00585g00014.1	2040	0.4533	515.8	1524.2	0.2189	0.0794	0.3628
Lycium|Lba01G030593	Petunia|Peaxi162Scf00944g00141.1	393	0.4055	88.1	304.9	0.2132	0.0740	0.3470
Lycium|Lba01G030682	Petunia|Peaxi162Scf00047g02040.1	1092	0.7940	266.9	825.1	0.1788	0.1247	0.6973
Lycium|Lba01G030738	Petunia|Peaxi162Scf00047g02324.1	219	1.2465	43.8	175.2	0.4329	0.3292	0.7605
Lycium|Lba01G030802	Petunia|Peaxi162Scf00008g01622.1	1107	0.3331	283.9	823.1	0.0948	0.0322	0.3396
Lycium|Lba01G030876	Petunia|Peaxi162Scf00555g00028.1	474	1.0711	123.0	351.0	0.2150	0.1833	0.8527
Lycium|Lba01G030949	Petunia|Peaxi162Scf00103g01922.1	657	0.4870	158.6	498.4	0.0489	0.0285	0.5831
Lycium|Lba01G030992	Petunia|Peaxi162Scf00139g01026.1	444	0.7039	100.4	343.6	0.0998	0.0771	0.7734
Lycium|Lba01G031072	Petunia|Peaxi162Scf00006g00146.1	624	50.0000	131.5	492.5	0.0102	0.7772	76.1852
Lycium|Lba01G031149	Petunia|Peaxi162Scf00170g00034.1	1530	0.4885	387.1	1142.9	0.0675	0.0362	0.5366
Lycium|Lba01G031230	Petunia|Peaxi162Scf00944g00140.1	711	0.8836	128.2	582.8	0.3155	0.2117	0.6709
Lycium|Lba01G031348	Petunia|Peaxi162Scf00700g00034.1	489	0.4295	102.1	386.9	0.1129	0.0542	0.4803
Lycium|Lba01G031445	Petunia|Peaxi162Scf01184g00015.1	1209	0.4724	273.6	935.4	0.1598	0.0719	0.4499
Lycium|Lba01G031520	Petunia|Peaxi162Scf00034g00315.1	738	0.3741	230.5	507.5	0.1322	0.0409	0.3092
Lycium|Lba01G031604	Petunia|Peaxi162Scf00177g00518.1	3048	0.3283	760.6	2287.4	0.2199	0.0581	0.2640
Lycium|Lba01G031688	Petunia|Peaxi162Scf00034g00049.1	1266	0.7170	293.2	972.8	0.1219	0.0895	0.7349
Lycium|Lba01G031762	Petunia|Peaxi162Scf00326g00061.1	1140	0.6226	251.2	888.8	0.2771	0.1318	0.4757
Lycium|Lba01G031925	Petunia|Peaxi162Scf00508g00001.1	699	0.6301	191.2	507.8	1.1616	0.2183	0.1880
Lycium|Lba01G032023	Petunia|Peaxi162Scf00178g01014.1	975	0.4844	200.9	774.1	0.0534	0.0347	0.6498
Lycium|Lba01G032077	Petunia|Peaxi162Scf00036g00163.1	549	0.2887	130.3	418.7	0.0565	0.0194	0.3431
Lycium|Lba01G032123	Petunia|Peaxi162Scf00199g00810.1	2853	0.3238	751.1	2101.9	0.1206	0.0370	0.3065
Lycium|Lba01G032181	Petunia|Peaxi162Scf00149g00049.1	324	0.2532	93.9	230.1	0.1798	0.0363	0.2022
Lycium|Lba01G032227	Petunia|Peaxi162Scf00368g00095.1	615	1.0980	142.4	472.6	0.3230	0.2464	0.7628
Lycium|Lba01G032269	Petunia|Peaxi162Scf00036g02012.1	1212	0.5591	316.0	896.0	0.5199	0.1502	0.2889
Lycium|Lba01G032303	Petunia|Peaxi162Scf00149g00317.1	462	0.3190	115.4	346.6	0.2765	0.0643	0.2326
Lycium|Lba01G032339	Petunia|Peaxi162Scf00121g00249.1	1098	0.4240	259.7	838.3	0.2596	0.0844	0.3252
Lycium|Lba01G032385	Petunia|Peaxi162Scf00048g01418.1	1350	0.3429	335.3	1014.7	0.2067	0.0585	0.2832
Lycium|Lba01G032434	Petunia|Peaxi162Scf00040g03136.1	2556	0.3312	574.2	1981.8	0.1707	0.0528	0.3092
Lycium|Lba01G032534	Petunia|Peaxi162Scf00119g01313.1	2595	0.3608	662.1	1932.9	0.2365	0.0660	0.2788
Lycium|Lba01G032636	Petunia|Peaxi162Scf00086g00052.1	1080	0.7929	218.3	861.7	0.3056	0.1811	0.5926
Lycium|Lba01G032741	Petunia|Peaxi162Scf00396g00134.1	1455	0.3173	368.1	1086.9	0.0460	0.0169	0.3681
Lycium|Lba01G032895	Petunia|Peaxi162Scf00086g00101.1	498	0.8492	133.2	364.8	0.3325	0.1841	0.5538
Lycium|Lba01G032988	Petunia|Peaxi162Scf00100g01524.1	1038	0.5405	291.8	746.2	0.3531	0.1189	0.3368
Lycium|Lba01G033113	Petunia|Peaxi162Scf00098g00134.1	552	0.5392	119.5	432.5	0.2859	0.1166	0.4079
Lycium|Lba01G033140	Petunia|Peaxi162Scf01064g00222.1	390	1.2289	92.4	297.6	0.2873	0.2580	0.8982
Lycium|Lba01G033173	Petunia|Peaxi162Scf00978g00216.1	525	1.5552	114.3	410.7	0.2480	0.3122	1.2591
Lycium|Lba01G033209	Petunia|Peaxi162Scf00689g00333.1	537	0.4263	124.4	412.6	0.0365	0.0200	0.5471
Lycium|Lba01G033248	Petunia|Peaxi162Scf00689g00017.1	1413	0.4276	321.3	1091.7	0.0710	0.0359	0.5049
Lycium|Lba01G033294	Petunia|Peaxi162Scf00815g00251.1	1362	0.3337	329.7	1032.3	0.0683	0.0258	0.3786
Lycium|Lba01G033332	Petunia|Peaxi162Scf00481g00732.1	462	1.2674	106.8	355.2	0.0451	0.0717	1.5886
Lycium|Lba01G033365	Petunia|Peaxi162Scf00815g00244.1	3807	0.3556	974.6	2832.4	0.2707	0.0702	0.2592
Lycium|Lba01G033406	Petunia|Peaxi162Scf00679g00320.1	600	0.9474	118.8	481.2	0.3105	0.2193	0.7064
Lycium|Lba01G033449	Petunia|Peaxi162Scf00413g00053.1	882	0.2657	226.1	655.9	0.1833	0.0413	0.2256
Lycium|Lba01G033497	Petunia|Peaxi162Scf00526g00719.1	957	1.6031	236.3	720.7	0.5227	0.4361	0.8343
Lycium|Lba01G033540	Petunia|Peaxi162Scf00091g00066.1	1026	2.7338	260.9	765.1	0.2343	0.4977	2.1238
Lycium|Lba01G033594	Petunia|Peaxi162Scf00390g10026.1	684	0.8914	164.3	519.7	0.2102	0.1562	0.7431
Lycium|Lba01G033641	Petunia|Peaxi162Scf00815g00228.1	1092	0.4199	255.3	836.7	0.2691	0.0856	0.3181
Lycium|Lba01G033677	Petunia|Peaxi162Scf00973g00315.1	2559	0.3983	619.3	1939.7	0.3158	0.0871	0.2758
Lycium|Lba01G033730	Petunia|Peaxi162Scf00171g00037.1	345	1.7624	76.7	268.3	0.5081	0.4834	0.9513
Lycium|Lba01G033786	Petunia|Peaxi162Scf00029g00171.1	654	0.8454	159.7	494.3	0.1068	0.0927	0.8674
Lycium|Lba01G033833	Petunia|Peaxi162Scf00986g00227.1	681	0.6054	137.8	543.2	0.2463	0.1246	0.5061
Lycium|Lba01G033862	Petunia|Peaxi162Scf00763g00430.1	2220	0.7578	538.3	1681.7	0.6215	0.2201	0.3541
Lycium|Lba01G033934	Petunia|Peaxi162Scf00258g00013.1	2223	0.3758	560.1	1662.9	0.3356	0.0836	0.2490
Lycium|Lba01G034029	Petunia|Peaxi162Scf00320g00717.1	2043	0.4124	540.9	1502.1	0.2813	0.0820	0.2915
Lycium|Lba01G034094	Petunia|Peaxi162Scf00074g01728.1	3081	1.9358	610.9	2470.1	0.6583	0.5850	0.8888
Lycium|Lba01G034141	Petunia|Peaxi162Scf00119g00510.1	2466	0.4138	612.2	1853.8	0.1810	0.0650	0.3589
Lycium|Lba01G034188	Petunia|Peaxi162Scf00119g00946.1	2751	0.3032	686.6	2064.4	0.2065	0.0516	0.2498
Lycium|Lba01G034260	Petunia|Peaxi162Scf00301g00015.1	522	0.6873	128.0	394.0	0.4673	0.1791	0.3832
Lycium|Lba01G034303	Petunia|Peaxi162Scf00002g00121.1	402	0.5287	85.2	316.8	0.1494	0.0799	0.5346
Lycium|Lba01G034342	Petunia|Peaxi162Scf00620g00026.1	1068	0.4689	245.6	822.4	0.0619	0.0349	0.5629
Lycium|Lba01G034384	Petunia|Peaxi162Scf00346g00312.1	663	0.3193	155.0	508.0	0.1114	0.0372	0.3336
Lycium|Lba01G034438	Petunia|Peaxi162Scf00002g00108.1	1761	0.4731	470.2	1290.8	0.0965	0.0451	0.4669
Lycium|Lba01G034472	Petunia|Peaxi162Scf00074g01411.1	2400	0.3720	682.8	1717.2	0.1492	0.0473	0.3169
Lycium|Lba01G034522	Petunia|Peaxi162Scf00714g00528.1	1227	0.4529	330.4	896.6	0.1739	0.0662	0.3809
Lycium|Lba01G034567	Petunia|Peaxi162Scf00002g00813.1	1776	0.3676	417.7	1358.3	0.1271	0.0469	0.3687
Lycium|Lba01G034636	Petunia|Peaxi162Scf00002g00017.1	2139	0.4945	497.4	1641.6	0.0884	0.0485	0.5487
Lycium|Lba01G034678	Petunia|Peaxi162Scf00446g00211.1	633	0.3596	148.5	484.5	0.3328	0.0815	0.2450
Lycium|Lba01G034731	Petunia|Peaxi162Scf00026g02512.1	1572	0.7960	364.4	1207.6	0.4774	0.2116	0.4433
Lycium|Lba01G034786	Petunia|Peaxi162Scf00036g00035.1	1668	0.4686	423.9	1244.1	0.1136	0.0524	0.4609
Lycium|Lba01G034846	Petunia|Peaxi162Scf00097g02320.1	915	0.4589	193.1	721.9	0.2129	0.0859	0.4035
Lycium|Lba01G034908	Petunia|Peaxi162Scf00184g00109.1	1281	0.4296	280.3	1000.7	0.1775	0.0711	0.4006
Lycium|Lba01G034966	Petunia|Peaxi162Scf00268g00710.1	564	0.7510	133.9	430.1	0.3444	0.1724	0.5006
Lycium|Lba01G035024	Petunia|Peaxi162Scf00021g02526.1	555	0.7740	129.9	425.1	0.2879	0.1634	0.5676
Lycium|Lba01G035074	Petunia|Peaxi162Scf00655g00215.1	489	0.4160	107.1	381.9	0.1818	0.0698	0.3840
Lycium|Lba01G035118	Petunia|Peaxi162Scf00100g00323.1	1056	0.3681	226.1	829.9	0.2265	0.0709	0.3129
Lycium|Lba01G035179	Petunia|Peaxi162Scf00203g00310.1	1740	0.6676	374.6	1365.4	0.1381	0.0950	0.6876
Lycium|Lba01G035247	Petunia|Peaxi162Scf00952g00021.1	1002	0.4320	244.9	757.1	0.4386	0.1097	0.2501
Lycium|Lba01G035286	Petunia|Peaxi162Scf00097g01214.1	1272	0.5026	335.4	936.6	0.3729	0.1161	0.3112
Lycium|Lba01G035349	Petunia|Peaxi162Scf00605g00513.1	360	0.4191	86.1	273.9	0.1834	0.0677	0.3689
Lycium|Lba01G035459	Petunia|Peaxi162Scf00644g00042.1	3045	0.4766	812.1	2232.9	0.1212	0.0541	0.4468
Lycium|Lba01G035601	Petunia|Peaxi162Scf00128g01744.1	1290	0.2699	304.5	985.5	0.1976	0.0459	0.2325
Lycium|Lba01G035738	Petunia|Peaxi162Scf00361g00062.1	336	7.6850	81.4	254.6	0.0616	0.5466	8.8662
Lycium|Lba01G035876	Petunia|Peaxi162Scf00119g00125.1	840	0.8637	188.3	651.7	0.2714	0.1797	0.6623
Lycium|Lba01G035972	Petunia|Peaxi162Scf00106g00422.1	1680	0.4819	404.1	1275.9	0.2595	0.0953	0.3671
Lycium|Lba01G036077	Petunia|Peaxi162Scf00640g00042.1	1248	0.3692	256.2	991.8	0.1933	0.0663	0.3429
Lycium|Lba01G036150	Petunia|Peaxi162Scf00123g01125.1	390	0.5494	103.3	286.7	0.2967	0.1125	0.3791
Lycium|Lba01G036205	Petunia|Peaxi162Scf00684g00133.1	813	0.4448	199.8	613.2	0.2705	0.0892	0.3296
Lycium|Lba01G036252	Petunia|Peaxi162Scf00651g00636.1	798	0.4177	207.2	590.8	0.7110	0.1259	0.1771
Lycium|Lba01G036288	Petunia|Peaxi162Scf00011g01426.1	1458	0.3413	379.4	1078.6	0.1398	0.0437	0.3128
Lycium|Lba01G036325	Petunia|Peaxi162Scf00123g00176.1	246	0.7131	53.3	192.7	0.1112	0.0870	0.7824
Lycium|Lba01G036373	Petunia|Peaxi162Scf00597g00079.1	1020	0.5931	226.1	793.9	0.2074	0.1070	0.5161
Lycium|Lba01G036420	Petunia|Peaxi162Scf00039g01221.1	438	0.5739	105.3	332.7	0.0255	0.0188	0.7365
Lycium|Lba01G036463	Petunia|Peaxi162Scf00011g00085.1	999	0.7417	221.1	777.9	0.3620	0.1778	0.4913
Lycium|Lba01G036517	Petunia|Peaxi162Scf00001g00529.1	1389	0.3187	296.5	1092.5	0.1673	0.0515	0.3078
Lycium|Lba01G036560	Petunia|Peaxi162Scf00299g00813.1	1122	0.9949	290.3	831.7	0.4840	0.2599	0.5370
Lycium|Lba01G036602	Petunia|Peaxi162Scf00011g01534.1	888	0.3150	222.9	665.1	0.1066	0.0338	0.3174
Lycium|Lba01G036663	Petunia|Peaxi162Scf01195g00005.1	453	0.7469	106.8	346.2	0.1730	0.1171	0.6766
Lycium|Lba01G036706	Petunia|Peaxi162Scf00011g01325.1	1758	0.2813	430.8	1327.2	0.1504	0.0393	0.2614
Lycium|Lba01G036750	Petunia|Peaxi162Scf00194g00722.1	891	0.3338	243.6	647.4	0.2530	0.0616	0.2433
Lycium|Lba01G036807	Petunia|Peaxi162Scf00574g00033.1	693	1.4658	157.6	535.4	0.2790	0.3078	1.1031
Lycium|Lba01G036853	Petunia|Peaxi162Scf00357g00014.1	1836	0.4999	395.0	1441.0	0.2500	0.1013	0.4051
Lycium|Lba01G036898	Petunia|Peaxi162Scf00597g00830.1	1134	0.3971	285.0	849.0	0.1394	0.0519	0.3722
Lycium|Lba01G036932	Petunia|Peaxi162Scf00299g00637.1	3366	1.4923	777.3	2588.7	0.3447	0.3457	1.0028
Lycium|Lba01G036985	Petunia|Peaxi162Scf00011g01423.1	1521	0.1691	386.3	1134.7	0.1722	0.0254	0.1474
Lycium|Lba01G037022	Petunia|Peaxi162Scf00001g00212.1	768	0.2780	214.3	553.7	0.2066	0.0447	0.2165
Lycium|Lba01G037072	Petunia|Peaxi162Scf00005g04210.1	1077	0.4235	240.5	836.5	0.2248	0.0798	0.3548
Lycium|Lba01G037198	Petunia|Peaxi162Scf00453g00029.1	2979	0.3460	717.1	2261.9	0.3147	0.0757	0.2404
Lycium|Lba01G037308	Petunia|Peaxi162Scf00418g00113.1	633	0.3942	152.8	480.2	0.2822	0.0814	0.2885
Lycium|Lba01G037456	Petunia|Peaxi162Scf00028g00415.1	2469	0.7150	588.8	1880.2	0.5856	0.2039	0.3482
Lycium|Lba01G037572	Petunia|Peaxi162Scf00391g00008.1	3972	0.4294	972.7	2999.3	0.2455	0.0817	0.3326
Lycium|Lba01G037662	Petunia|Peaxi162Scf00391g00019.1	564	0.5248	123.9	440.1	0.2550	0.1065	0.4178
Lycium|Lba01G037740	Petunia|Peaxi162Scf00565g00812.1	1062	0.8594	260.7	801.3	0.1400	0.1142	0.8159
Lycium|Lba01G037828	Petunia|Peaxi162Scf00889g00228.1	1272	0.2969	279.5	992.5	0.0885	0.0303	0.3427
Lycium|Lba01G037924	Petunia|Peaxi162Scf00892g00019.1	441	0.5754	116.5	324.5	0.1742	0.0851	0.4889
Lycium|Lba01G037966	Petunia|Peaxi162Scf00150g00919.1	1200	0.5144	258.9	941.1	0.2364	0.1011	0.4275
Lycium|Lba01G038006	Petunia|Peaxi162Scf00002g05210.1	2094	0.5218	569.9	1524.1	0.2417	0.0938	0.3882
Lycium|Lba01G038052	Petunia|Peaxi162Scf01492g00010.1	2277	0.4235	532.4	1744.6	0.1385	0.0575	0.4154
Lycium|Lba01G038105	Petunia|Peaxi162Scf00637g00001.1	1599	0.6779	339.3	1259.7	0.1627	0.1080	0.6638
Lycium|Lba01G038143	Petunia|Peaxi162Scf00276g00413.1	1434	0.2952	394.6	1039.4	0.1790	0.0435	0.2430
Lycium|Lba01G038174	Petunia|Peaxi162Scf00270g00310.1	2169	0.2873	520.6	1648.4	0.1896	0.0473	0.2492
Lycium|Lba01G038218	Petunia|Peaxi162Scf00115g00038.1	1596	0.7107	400.5	1195.5	0.1039	0.0749	0.7206
Lycium|Lba01G038297	Petunia|Peaxi162Scf00136g02010.1	1461	0.7091	340.8	1120.2	0.3064	0.1547	0.5048
Lycium|Lba01G038379	Petunia|Peaxi162Scf00883g00321.1	2229	0.2561	581.7	1647.3	0.1808	0.0391	0.2164
Lycium|Lba01G038491	Petunia|Peaxi162Scf00205g00039.1	2112	0.3908	533.4	1578.6	0.2788	0.0788	0.2826
Lycium|Lba01G038645	Petunia|Peaxi162Scf00159g00078.1	423	1.4948	88.6	334.4	0.1444	0.2224	1.5401
Lycium|Lba01G038741	Petunia|Peaxi162Scf00056g00201.1	363	0.9048	92.8	270.2	0.3428	0.2024	0.5905
Lycium|Lba01G038794	Petunia|Peaxi162Scf00540g00013.1	1590	0.6546	353.5	1236.5	0.1070	0.0764	0.7141
Lycium|Lba01G038877	Petunia|Peaxi162Scf00183g00011.1	4416	0.3131	1087.8	3328.2	0.2166	0.0552	0.2549
Lycium|Lba01G038966	Petunia|Peaxi162Scf01157g00110.1	807	0.6143	180.7	626.3	0.4349	0.1586	0.3647
Lycium|Lba01G039033	Petunia|Peaxi162Scf00380g00816.1	1335	0.4745	306.9	1028.1	0.1970	0.0816	0.4145
Lycium|Lba01G039105	Petunia|Peaxi162Scf00382g00712.1	501	0.3981	134.7	366.3	0.1750	0.0585	0.3344
Lycium|Lba01G039152	Petunia|Peaxi162Scf00175g00022.1	906	0.7988	201.9	704.1	0.5153	0.2201	0.4272
Lycium|Lba01G039213	Petunia|Peaxi162Scf00188g00433.1	2772	0.3063	710.0	2062.0	0.2240	0.0541	0.2415
Lycium|Lba01G039261	Petunia|Peaxi162Scf00367g00073.1	294	0.6257	67.1	226.9	0.2930	0.1345	0.4590
Lycium|Lba01G039319	Petunia|Peaxi162Scf00198g00217.1	2196	0.5244	597.0	1599.0	0.3217	0.1111	0.3454
Lycium|Lba01G039359	Petunia|Peaxi162Scf00175g00919.1	711	0.3757	155.6	555.4	0.1302	0.0509	0.3906
Lycium|Lba01G039414	Petunia|Peaxi162Scf00188g00627.1	1701	0.2699	399.1	1301.9	0.1729	0.0424	0.2451
Lycium|Lba01G039469	Petunia|Peaxi162Scf00179g00012.1	1989	0.9470	498.4	1490.6	0.1354	0.1214	0.8965
Lycium|Lba01G039523	Petunia|Peaxi162Scf00380g00710.1	612	0.5457	163.3	448.7	0.2508	0.1012	0.4036
Lycium|Lba01G039591	Petunia|Peaxi162Scf00380g00216.1	819	0.5762	194.0	625.0	0.2254	0.1059	0.4697
Lycium|Lba01G039662	Petunia|Peaxi162Scf00451g00113.1	1014	0.5699	247.9	766.1	0.2662	0.1135	0.4263
Lycium|Lba01G039757	Petunia|Peaxi162Scf00583g00232.1	2613	0.5803	619.3	1993.7	0.2770	0.1195	0.4314
Lycium|Lba01G039885	Petunia|Peaxi162Scf00128g01539.1	1359	0.5093	338.8	1020.2	0.1486	0.0699	0.4705
Lycium|Lba01G039942	Petunia|Peaxi162Scf00438g00720.1	423	0.3672	120.2	302.8	0.0079	0.0033	0.4223
Lycium|Lba01G039975	Petunia|Peaxi162Scf00174g01113.1	2520	0.5828	528.7	1991.3	0.1398	0.0848	0.6065
Lycium|Lba01G040010	Petunia|Peaxi162Scf00174g01621.1	642	0.7911	120.1	521.9	0.1604	0.1332	0.8309
Lycium|Lba01G040046	Petunia|Peaxi162Scf00385g00621.1	1398	0.4081	370.2	1027.8	0.2801	0.0809	0.2890
Lycium|Lba01G040077	Petunia|Peaxi162Scf00711g00210.1	1242	0.7320	275.0	967.0	0.2840	0.1566	0.5514
Lycium|Lba01G040109	Petunia|Peaxi162Scf00893g00431.1	2349	0.3350	532.0	1817.0	0.1384	0.0463	0.3348
Lycium|Lba01G040221	Petunia|Peaxi162Scf00271g00727.1	6390	0.4483	1672.7	4717.3	0.3712	0.1035	0.2789
Lycium|Lba01G040309	Petunia|Peaxi162Scf00192g00835.1	1296	0.4972	272.0	1024.0	0.1795	0.0846	0.4712
Lycium|Lba01G040375	Petunia|Peaxi162Scf00241g00417.1	1770	0.4562	374.4	1395.6	0.1782	0.0770	0.4320
Lycium|Lba01G040421	Petunia|Peaxi162Scf00241g00221.1	1548	0.3839	419.9	1128.1	0.1160	0.0417	0.3597
Lycium|Lba01G040464	Petunia|Peaxi162Scf00241g00420.1	1848	0.5554	480.9	1367.1	0.2484	0.1036	0.4170
Lycium|Lba01G040520	Petunia|Peaxi162Scf00915g00123.1	1380	0.5104	342.0	1038.0	0.2952	0.1069	0.3621
Lycium|Lba01G040604	Petunia|Peaxi162Scf00688g00350.1	1014	0.3217	229.1	784.9	0.1591	0.0489	0.3071
Lycium|Lba01G040683	Petunia|Peaxi162Scf00391g00729.1	249	0.6755	64.8	184.2	0.3356	0.1486	0.4427
Lycium|Lba01G040733	Petunia|Peaxi162Scf00151g00016.1	1533	0.3833	370.8	1162.2	0.2368	0.0718	0.3032
Lycium|Lba01G040806	Petunia|Peaxi162Scf00246g01120.1	969	0.3611	249.9	719.1	0.0893	0.0332	0.3713
Lycium|Lba01G040854	Petunia|Peaxi162Scf00534g00111.1	2001	2.4732	417.4	1583.6	0.5646	0.7102	1.2577
Lycium|Lba01G040908	Petunia|Peaxi162Scf00003g05227.1	1188	0.4158	291.5	896.5	0.2048	0.0710	0.3466
Lycium|Lba01G040982	Petunia|Peaxi162Scf00354g00224.1	867	0.4573	191.2	675.8	0.2573	0.0931	0.3620
Lycium|Lba01G041024	Petunia|Peaxi162Scf00003g00429.1	2319	0.3283	559.5	1759.5	0.0600	0.0229	0.3816
Lycium|Lba01G041063	Petunia|Peaxi162Scf00463g00017.1	903	0.7472	218.8	684.2	0.2563	0.1463	0.5705
Lycium|Lba01G041126	Petunia|Peaxi162Scf00326g00710.1	1554	0.6532	381.1	1172.9	0.1758	0.1013	0.5761
Lycium|Lba01G041169	Petunia|Peaxi162Scf00003g04334.1	1176	0.2702	314.1	861.9	0.1366	0.0335	0.2453
Lycium|Lba01G041219	Petunia|Peaxi162Scf00128g01138.1	3750	0.3949	896.3	2853.7	0.1538	0.0569	0.3698
Lycium|Lba01G041264	Petunia|Peaxi162Scf00003g04414.1	555	0.5777	149.4	405.6	0.2134	0.0967	0.4529
Lycium|Lba01G041323	Petunia|Peaxi162Scf00047g00721.1	1437	0.3098	386.9	1050.1	0.2479	0.0568	0.2293
Lycium|Lba01G041383	Petunia|Peaxi162Scf00047g00340.1	2181	0.5818	532.7	1648.3	0.2329	0.1075	0.4615
Lycium|Lba01G041455	Petunia|Peaxi162Scf00523g00530.1	489	0.7838	130.2	358.8	0.1850	0.1203	0.6500
Lycium|Lba01G041531	Petunia|Peaxi162Scf00384g10127.1	414	2.6226	74.2	339.8	0.2901	0.6078	2.0951
Lycium|Lba01G041622	Petunia|Peaxi162Scf00006g02411.1	2190	0.4839	545.5	1644.5	0.2562	0.0936	0.3654
Lycium|Lba01G041722	Petunia|Peaxi162Scf00006g03411.1	4809	0.3279	1121.4	3687.6	0.1839	0.0537	0.2921
Lycium|Lba01G041815	Petunia|Peaxi162Scf00681g00013.1	1338	0.4810	299.1	1038.9	0.1551	0.0723	0.4662
Lycium|Lba01G041865	Petunia|Peaxi162Scf00418g00732.1	1263	0.3833	321.6	941.4	0.2105	0.0654	0.3105
Lycium|Lba01G041900	Petunia|Peaxi162Scf00394g00816.1	378	0.5310	102.5	275.5	0.2525	0.0982	0.3888
Lycium|Lba01G041941	Petunia|Peaxi162Scf00394g00617.1	1299	0.4427	306.9	992.1	0.2351	0.0834	0.3549
Lycium|Lba01G041977	Petunia|Peaxi162Scf00096g01718.1	930	0.9394	206.0	724.0	0.2807	0.1997	0.7116
Lycium|Lba01G042018	Petunia|Peaxi162Scf00418g00742.1	942	0.9320	211.2	730.8	0.3891	0.2298	0.5906
Lycium|Lba01G042049	Petunia|Peaxi162Scf01327g00130.1	315	0.3836	80.6	234.4	0.2198	0.0670	0.3050
Lycium|Lba01G042081	Petunia|Peaxi162Scf00515g00055.1	1701	0.8367	382.7	1318.3	0.1247	0.1081	0.8671
Lycium|Lba01G042114	Petunia|Peaxi162Scf00003g00115.1	795	0.4256	223.5	571.5	0.0872	0.0360	0.4126
Lycium|Lba01G042149	Petunia|Peaxi162Scf00515g00043.1	1251	1.0925	289.0	962.0	0.5946	0.3146	0.5291
Lycium|Lba01G042179	Petunia|Peaxi162Scf00302g01417.1	2637	0.4854	682.2	1954.8	0.2463	0.0903	0.3666
Lycium|Lba01G042223	Petunia|Peaxi162Scf00515g00517.1	1482	0.4735	342.0	1140.0	0.1542	0.0697	0.4517
Lycium|Lba01G042259	Petunia|Peaxi162Scf00096g01614.1	774	0.5770	168.5	605.5	0.0991	0.0646	0.6513
Lycium|Lba01G042295	Petunia|Peaxi162Scf00241g10022.1	312	5.3060	70.6	241.4	0.0143	0.1065	7.4542
Lycium|Lba01G042326	Petunia|Peaxi162Scf00427g00516.1	1023	0.4513	261.9	761.1	0.2007	0.0745	0.3711
Lycium|Lba01G042403	Petunia|Peaxi162Scf00336g00045.1	660	1.6073	141.3	518.7	0.4991	0.4410	0.8837
Lycium|Lba01G042465	Petunia|Peaxi162Scf00068g00085.1	1389	1.0767	272.6	1116.4	0.1989	0.2005	1.0078
Lycium|Lba01G042527	Petunia|Peaxi162Scf00113g00036.1	1626	0.4921	399.2	1226.8	0.1450	0.0670	0.4622
Lycium|Lba01G042596	Petunia|Peaxi162Scf00076g00111.1	1302	0.3486	304.7	997.3	0.2474	0.0679	0.2743
Lycium|Lba01G042705	Petunia|Peaxi162Scf00365g00618.1	1134	0.7860	318.9	815.1	0.1321	0.0920	0.6966
Lycium|Lba01G042813	Petunia|Peaxi162Scf00699g00515.1	1071	0.6192	260.9	810.1	0.3295	0.1380	0.4188
Lycium|Lba01G042913	Petunia|Peaxi162Scf00118g02024.1	303	0.7189	79.1	223.9	0.9987	0.2396	0.2399
Lycium|Lba01G043079	Petunia|Peaxi162Scf00258g00313.1	678	0.6726	167.8	510.2	0.0792	0.0578	0.7300
Lycium|Lba01G043170	Petunia|Peaxi162Scf00195g01111.1	2340	0.9621	541.6	1798.4	0.2753	0.1993	0.7238
Lycium|Lba01G043239	Petunia|Peaxi162Scf00297g00213.1	1575	50.0000	312.3	1262.7	0.0156	1.2339	79.0531
Lycium|Lba01G043302	Petunia|Peaxi162Scf00016g01219.1	1425	2.1698	285.8	1139.2	0.2647	0.4644	1.7548
Lycium|Lba01G043349	Petunia|Peaxi162Scf00120g00721.1	3717	0.6489	1007.1	2709.9	0.4374	0.1604	0.3667
Lycium|Lba01G043412	Petunia|Peaxi162Scf00012g01919.1	1215	1.7200	260.4	954.6	0.5389	0.4845	0.8990
Lycium|Lba01G043490	Petunia|Peaxi162Scf00120g01314.1	2217	0.4634	516.0	1701.0	0.2173	0.0840	0.3867
Lycium|Lba01G043561	Petunia|Peaxi162Scf00120g00213.1	1116	0.3581	294.2	821.8	0.2272	0.0630	0.2770
Lycium|Lba01G043614	Petunia|Peaxi162Scf00088g01327.1	2556	0.4103	655.1	1900.9	0.2380	0.0751	0.3157
Lycium|Lba01G043689	Petunia|Peaxi162Scf00088g01321.1	447	0.7516	95.3	351.7	0.3350	0.1760	0.5254
Lycium|Lba01G043740	Petunia|Peaxi162Scf00088g01332.1	795	0.4462	211.0	584.0	0.2974	0.0914	0.3074
Lycium|Lba01G043793	Petunia|Peaxi162Scf00340g00315.1	1050	0.7138	230.0	820.0	0.3189	0.1621	0.5084
Lycium|Lba01G043837	Petunia|Peaxi162Scf00495g00036.1	1521	0.8540	407.0	1114.0	0.0782	0.0685	0.8762
Lycium|Lba01G043896	Petunia|Peaxi162Scf00281g00710.1	1110	0.4444	233.5	876.5	0.3627	0.1082	0.2982
Lycium|Lba01G043936	Petunia|Peaxi162Scf00628g00019.1	1134	0.3941	255.6	878.4	0.0919	0.0407	0.4428
Lycium|Lba01G043991	Petunia|Peaxi162Scf00454g00037.1	5202	0.9733	1156.0	4046.0	0.4640	0.2582	0.5564
Lycium|Lba01G044028	Petunia|Peaxi162Scf00497g00041.1	660	1.0330	165.4	494.6	0.2041	0.1741	0.8532
Lycium|Lba01G044079	Petunia|Peaxi162Scf00140g00066.1	1233	0.6727	276.6	956.4	0.1305	0.0899	0.6886
Lycium|Lba01G044128	Petunia|Peaxi162Scf00454g00327.1	2043	0.4445	482.5	1560.5	0.1999	0.0762	0.3811
Lycium|Lba01G044180	Petunia|Peaxi162Scf00497g00022.1	1104	0.2670	286.7	817.3	0.1049	0.0277	0.2638
Lycium|Lba01G044223	Petunia|Peaxi162Scf01749g00002.1	393	0.9296	83.6	309.4	0.3884	0.2321	0.5977
Lycium|Lba01G044273	Petunia|Peaxi162Scf00129g01539.1	1179	0.2967	241.9	937.1	0.1160	0.0386	0.3326
Lycium|Lba01G044322	Petunia|Peaxi162Scf01292g00031.1	1275	0.3336	332.2	942.8	0.1767	0.0502	0.2843
Lycium|Lba01G044379	Petunia|Peaxi162Scf00066g00042.1	4392	0.3402	1104.3	3287.7	0.2016	0.0568	0.2818
Lycium|Lba01G044423	Petunia|Peaxi162Scf00051g00621.1	630	1.2378	163.9	466.1	0.2792	0.2469	0.8841
Lycium|Lba01G044469	Petunia|Peaxi162Scf00140g00022.1	3924	0.4804	898.4	3025.6	0.4494	0.1251	0.2783
Lycium|Lba01G044523	Petunia|Peaxi162Scf00139g00819.1	576	0.4764	122.8	453.2	0.1657	0.0766	0.4622
Lycium|Lba01G044565	Petunia|Peaxi162Scf00823g00038.1	786	0.9958	167.2	618.8	0.3886	0.2487	0.6400
Lycium|Lba01G044612	Petunia|Peaxi162Scf00979g00008.1	384	0.2680	89.5	294.5	0.0814	0.0246	0.3024
Lycium|Lba01G044665	Petunia|Peaxi162Scf00392g00511.1	756	0.3234	162.5	593.5	0.1577	0.0502	0.3182
Lycium|Lba01G044712	Petunia|Peaxi162Scf00476g00615.1	1323	0.4094	305.6	1017.4	0.0783	0.0367	0.4687
Lycium|Lba01G044755	Petunia|Peaxi162Scf00263g00156.1	750	0.3578	210.9	539.1	0.1275	0.0408	0.3199
Lycium|Lba01G044799	Petunia|Peaxi162Scf00263g00086.1	2133	0.3820	547.9	1585.1	0.2845	0.0774	0.2719
Lycium|Lba01G044851	Petunia|Peaxi162Scf00454g00117.1	1002	0.4269	246.4	755.6	0.2147	0.0749	0.3490
Lycium|Lba01G044892	Petunia|Peaxi162Scf01514g00021.1	1506	0.3429	352.3	1153.7	0.1628	0.0519	0.3187
Lycium|Lba01G044929	Petunia|Peaxi162Scf01292g00028.1	924	0.7649	221.0	703.0	0.1644	0.1151	0.6999
Lycium|Lba01G044966	Petunia|Peaxi162Scf00391g00320.1	747	0.4059	193.6	553.4	0.2306	0.0726	0.3147
Lycium|Lba01G045026	Petunia|Peaxi162Scf00030g01715.1	1371	0.4212	334.9	1036.1	0.1414	0.0565	0.3999
Lycium|Lba01G045064	Petunia|Peaxi162Scf01110g00216.1	1239	0.4440	288.3	950.7	0.1439	0.0621	0.4314
Lycium|Lba01G045113	Petunia|Peaxi162Scf00263g00320.1	1242	0.3760	255.7	986.3	0.2613	0.0792	0.3032
Lycium|Lba01G045151	Petunia|Peaxi162Scf00139g00822.1	1413	0.4821	366.4	1046.6	0.2641	0.0933	0.3533
Lycium|Lba01G045210	Petunia|Peaxi162Scf01092g00113.1	753	0.8935	186.7	566.3	0.2514	0.1713	0.6816
Lycium|Lba01G045266	Petunia|Peaxi162Scf00066g00222.1	951	0.6582	198.8	752.2	0.0999	0.0761	0.7615
Lycium|Lba01G045313	Petunia|Peaxi162Scf01013g00226.1	1854	0.3732	455.5	1398.5	0.0627	0.0266	0.4245
Lycium|Lba01G045366	Petunia|Peaxi162Scf00246g00007.1	1098	0.4602	277.4	820.6	0.1284	0.0565	0.4401
Lycium|Lba01G045413	Petunia|Peaxi162Scf00880g00022.1	2043	0.5291	456.3	1586.7	0.1753	0.0860	0.4906
Lycium|Lba01G045468	Petunia|Peaxi162Scf00547g00610.1	2397	0.2694	593.8	1803.2	0.1682	0.0403	0.2399
Lycium|Lba01G045525	Petunia|Peaxi162Scf00219g00019.1	1122	0.3517	300.9	821.1	0.1635	0.0494	0.3022
Lycium|Lba01G045578	Petunia|Peaxi162Scf00191g00051.1	375	1.0415	77.1	297.9	0.0996	0.1215	1.2193
Lycium|Lba01G045653	Petunia|Peaxi162Scf00494g00412.1	531	0.5093	140.1	390.9	0.2475	0.0942	0.3806
Lycium|Lba01G045738	Petunia|Peaxi162Scf00141g00717.1	1716	0.4881	451.0	1265.0	0.1641	0.0695	0.4239
Lycium|Lba01G045816	Petunia|Peaxi162Scf00141g00622.1	834	0.4458	169.7	664.3	0.1340	0.0642	0.4791
Lycium|Lba01G045902	Petunia|Peaxi162Scf00004g04618.1	1017	0.2827	299.6	717.4	0.0790	0.0212	0.2690
Lycium|Lba01G045988	Petunia|Peaxi162Scf00152g01436.1	933	0.7262	209.8	723.2	0.2613	0.1480	0.5663
Lycium|Lba01G046075	Petunia|Peaxi162Scf00170g01010.1	333	0.5236	86.4	246.6	0.1981	0.0851	0.4296
Lycium|Lba01G046124	Petunia|Peaxi162Scf00538g00019.1	1509	0.7306	349.0	1160.0	0.3056	0.1596	0.5224
Lycium|Lba01G046185	Petunia|Peaxi162Scf00193g00214.1	270	0.2890	67.5	202.5	0.2852	0.0592	0.2076
Lycium|Lba01G046236	Petunia|Peaxi162Scf00879g00003.1	654	0.5325	149.1	504.9	0.4046	0.1329	0.3285
Lycium|Lba01G046276	Petunia|Peaxi162Scf00236g00013.1	654	0.4294	164.0	490.0	0.0895	0.0403	0.4504
Lycium|Lba01G046318	Petunia|Peaxi162Scf00170g00812.1	348	0.1657	103.3	244.7	0.1554	0.0211	0.1360
Lycium|Lba01G046371	Petunia|Peaxi162Scf00695g00009.1	1443	0.6492	355.0	1088.0	0.4141	0.1605	0.3876
Lycium|Lba01G046416	Petunia|Peaxi162Scf00251g00053.1	849	0.5514	188.4	660.6	0.2918	0.1194	0.4094
Lycium|Lba01G046488	Petunia|Peaxi162Scf00408g00810.1	1107	0.7704	254.5	852.5	0.3951	0.1899	0.4808
Lycium|Lba01G046547	Petunia|Peaxi162Scf00822g00212.1	1107	0.5788	269.8	837.2	0.2996	0.1229	0.4102
Lycium|Lba01G046629	Petunia|Peaxi162Scf01204g00015.1	543	1.2999	133.8	409.2	0.1254	0.1593	1.2708
Lycium|Lba01G046691	Petunia|Peaxi162Scf01089g00032.1	1341	0.7777	295.9	1045.1	0.1794	0.1290	0.7192
Lycium|Lba01G046766	Petunia|Peaxi162Scf00105g01427.1	969	0.3290	245.3	723.7	0.0988	0.0331	0.3355
Lycium|Lba01G046834	Petunia|Peaxi162Scf00523g00111.1	645	0.2738	161.9	483.1	0.0878	0.0253	0.2881
Lycium|Lba01G046894	Petunia|Peaxi162Scf00227g00812.1	2028	0.3568	538.7	1489.3	0.3151	0.0754	0.2393
Lycium|Lba01G046972	Petunia|Peaxi162Scf00147g00195.1	2283	0.5029	514.5	1768.5	0.3290	0.1148	0.3491
Lycium|Lba01G047133	Petunia|Peaxi162Scf00004g02221.1	438	0.6299	85.1	352.9	0.1457	0.0981	0.6735
Lycium|Lba01G047214	Petunia|Peaxi162Scf00203g00126.1	1200	0.8472	267.2	932.8	0.1578	0.1290	0.8178
Lycium|Lba01G047299	Petunia|Peaxi162Scf00087g00093.1	1416	1.0430	272.1	1143.9	0.1534	0.1687	1.1001
Lycium|Lba01G047400	Petunia|Peaxi162Scf00092g00172.1	1086	0.6283	267.4	818.6	0.2224	0.1125	0.5061
Lycium|Lba01G047495	Petunia|Peaxi162Scf00070g00123.1	1548	0.5729	375.6	1172.4	0.1256	0.0710	0.5654
Lycium|Lba01G047652	Petunia|Peaxi162Scf00106g00063.1	1956	0.5051	514.0	1442.0	0.2781	0.1001	0.3599
Lycium|Lba01G047696	Petunia|Peaxi162Scf00287g01315.1	2136	0.5020	531.9	1604.1	0.2466	0.0950	0.3854
Lycium|Lba01G047730	Petunia|Peaxi162Scf00038g01524.1	1911	0.3163	498.2	1412.8	0.1083	0.0335	0.3095
Lycium|Lba01G047767	Petunia|Peaxi162Scf00038g02139.1	459	1.9048	142.9	316.1	0.1671	0.2488	1.4888
Lycium|Lba01G047797	Petunia|Peaxi162Scf00038g02661.1	4596	0.5097	997.8	3598.2	0.3635	0.1231	0.3387
Lycium|Lba01G047828	Petunia|Peaxi162Scf00683g00023.1	543	2.1511	118.2	424.8	0.5636	0.6136	1.0887
Lycium|Lba01G047861	Petunia|Peaxi162Scf00015g00841.1	3414	0.2685	861.5	2552.5	0.0871	0.0245	0.2820
Lycium|Lba01G047896	Petunia|Peaxi162Scf00015g01041.1	1758	0.3864	445.6	1312.4	0.1851	0.0609	0.3289
Lycium|Lba01G047934	Petunia|Peaxi162Scf00038g01715.1	1368	0.2071	302.6	1065.4	0.1066	0.0242	0.2269
Lycium|Lba01G047965	Petunia|Peaxi162Scf00684g00414.1	1221	0.8278	273.5	947.5	0.5875	0.2385	0.4059
Lycium|Lba01G048008	Petunia|Peaxi162Scf00038g01219.1	258	0.4261	63.1	194.9	0.3903	0.1028	0.2634
Lycium|Lba01G048050	Petunia|Peaxi162Scf00038g02438.1	954	0.3021	237.5	716.5	0.2566	0.0585	0.2280
Lycium|Lba01G048088	Petunia|Peaxi162Scf00038g01132.1	771	0.5935	203.6	567.4	0.2588	0.1127	0.4353
Lycium|Lba01G048118	Petunia|Peaxi162Scf00038g02344.1	477	1.0109	116.9	360.1	0.3586	0.2343	0.6534
Lycium|Lba01G048157	Petunia|Peaxi162Scf00038g01029.1	840	0.4844	187.5	652.5	0.1505	0.0714	0.4748
Lycium|Lba01G048188	Petunia|Peaxi162Scf00038g01323.1	606	0.7533	154.8	451.2	0.0773	0.0620	0.8025
Lycium|Lba01G048223	Petunia|Peaxi162Scf00683g00034.1	1356	0.5957	308.9	1047.1	0.2535	0.1188	0.4688
Lycium|Lba01G048268	Petunia|Peaxi162Scf00038g01435.1	855	0.3394	199.3	655.7	0.1630	0.0515	0.3159
Lycium|Lba01G048355	Petunia|Peaxi162Scf00000g61002.1	2121	0.4633	407.3	1713.7	0.1996	0.0872	0.4371
Lycium|Lba01G048486	Petunia|Peaxi162Scf00450g00732.1	438	0.9217	106.2	331.8	0.1758	0.1438	0.8180
Lycium|Lba01G048559	Petunia|Peaxi162Scf00000g00467.1	1779	0.6219	473.7	1305.3	0.2291	0.1093	0.4773
Lycium|Lba01G048646	Petunia|Peaxi162Scf02133g00016.1	342	0.4392	84.9	257.1	0.2292	0.0798	0.3481
Lycium|Lba01G048700	Petunia|Peaxi162Scf00384g00512.1	1413	1.2121	365.5	1047.5	0.4322	0.3015	0.6977
Lycium|Lba01G048747	Petunia|Peaxi162Scf00241g00015.1	2013	1.0277	447.1	1565.9	0.5826	0.2956	0.5073
Lycium|Lba01G048800	Petunia|Peaxi162Scf02133g00014.1	1233	0.6118	271.8	961.2	0.4393	0.1592	0.3623
Lycium|Lba01G048883	Petunia|Peaxi162Scf00165g00079.1	1602	0.3635	422.3	1179.7	0.1889	0.0568	0.3009
Lycium|Lba01G048970	Petunia|Peaxi162Scf00584g00013.1	462	0.2873	124.6	337.4	0.1297	0.0341	0.2629
Lycium|Lba01G049062	Petunia|Peaxi162Scf00527g00733.1	345	0.5039	89.1	255.9	0.1778	0.0766	0.4306
Lycium|Lba01G049168	Petunia|Peaxi162Scf00165g00815.1	849	0.5874	186.5	662.5	0.3123	0.1320	0.4226
Lycium|Lba01G049321	Petunia|Peaxi162Scf00651g00626.1	1194	0.5934	265.1	928.9	0.8140	0.1883	0.2313
Lycium|Lba01G049430	Petunia|Peaxi162Scf00357g00622.1	867	0.3408	207.8	659.2	0.1008	0.0362	0.3591
Lycium|Lba01G049467	Petunia|Peaxi162Scf00037g00224.1	1659	0.7334	420.6	1238.4	0.4487	0.1864	0.4154
Lycium|Lba01G049503	Petunia|Peaxi162Scf00233g00038.1	705	0.4236	193.7	511.3	0.0491	0.0223	0.4550
Lycium|Lba01G049532	Petunia|Peaxi162Scf00037g00226.1	1155	0.3429	315.9	839.1	0.1269	0.0396	0.3125
Lycium|Lba01G049570	Petunia|Peaxi162Scf00673g00321.1	801	0.4297	222.1	578.9	0.3107	0.0887	0.2854
Lycium|Lba01G049606	Petunia|Peaxi162Scf00853g00435.1	1011	0.8642	237.6	773.4	0.2505	0.1691	0.6753
Lycium|Lba01G049638	Petunia|Peaxi162Scf01061g00014.1	1653	0.3942	397.8	1255.2	0.2329	0.0733	0.3147
Lycium|Lba01G049671	Petunia|Peaxi162Scf00021g00235.1	4200	0.4479	1030.3	3169.7	0.2490	0.0858	0.3446
Lycium|Lba01G049712	Petunia|Peaxi162Scf00037g00041.1	1965	0.5459	450.3	1514.7	0.2764	0.1137	0.4115
Lycium|Lba01G049747	Petunia|Peaxi162Scf00793g00345.1	888	0.5541	198.0	690.0	0.2631	0.1137	0.4321
Lycium|Lba01G049771	Petunia|Peaxi162Scf00037g00238.1	1044	0.6419	261.9	782.1	0.2689	0.1272	0.4730
Lycium|Lba01G049799	Petunia|Peaxi162Scf01243g00019.1	720	0.2196	164.4	555.6	0.2935	0.0472	0.1610
Lycium|Lba01G049837	Petunia|Peaxi162Scf00073g00235.1	813	0.8651	193.7	619.3	0.4899	0.2310	0.4716
Lycium|Lba01G049866	Petunia|Peaxi162Scf00037g00630.1	2328	0.4224	484.6	1843.4	0.2553	0.0876	0.3432
Lycium|Lba01G049899	Petunia|Peaxi162Scf00102g01053.1	516	0.3133	122.1	393.9	0.1373	0.0420	0.3059
Lycium|Lba01G049935	Petunia|Peaxi162Scf00377g00029.1	1194	0.6901	342.2	851.8	0.2786	0.1320	0.4740
Lycium|Lba01G049972	Petunia|Peaxi162Scf00673g00111.1	1089	0.9383	242.7	846.3	0.1463	0.1360	0.9293
Lycium|Lba01G050011	Petunia|Peaxi162Scf00128g00646.1	915	0.4673	220.8	694.2	0.2512	0.0906	0.3607
Lycium|Lba01G050068	Petunia|Peaxi162Scf00128g00024.1	432	0.9532	77.6	354.4	0.2316	0.1991	0.8597
Lycium|Lba01G050218	Petunia|Peaxi162Scf00111g00030.1	438	2.7674	83.0	355.0	0.4418	0.7443	1.6844
Lycium|Lba01G050269	Petunia|Peaxi162Scf00452g00831.1	1095	0.3771	275.1	819.9	0.1434	0.0503	0.3505
Lycium|Lba01G050300	Petunia|Peaxi162Scf00058g00179.1	243	2.5629	52.4	190.6	0.0956	0.2812	2.9411
Lycium|Lba01G050337	Petunia|Peaxi162Scf00069g00143.1	2103	0.3103	493.9	1609.1	0.1085	0.0353	0.3254
Lycium|Lba01G050377	Petunia|Peaxi162Scf00452g00721.1	2451	0.3090	576.1	1874.9	0.3038	0.0669	0.2203
Lycium|Lba01G050411	Petunia|Peaxi162Scf00235g00615.1	267	0.4742	70.7	196.3	0.1976	0.0762	0.3856
Lycium|Lba01G050451	Petunia|Peaxi162Scf00450g00868.1	1020	0.3566	245.9	774.1	0.3765	0.0850	0.2256
Lycium|Lba01G050482	Petunia|Peaxi162Scf00232g00910.1	852	0.3315	203.8	648.2	0.1014	0.0354	0.3494
Lycium|Lba01G050517	Petunia|Peaxi162Scf01216g00070.1	2274	0.2927	530.8	1743.2	0.1634	0.0445	0.2721
Lycium|Lba01G050555	Petunia|Peaxi162Scf00232g00532.1	1416	0.4578	344.6	1071.4	0.2213	0.0822	0.3714
Lycium|Lba01G050595	Petunia|Peaxi162Scf00998g00012.1	549	0.6318	115.8	433.2	0.1611	0.1004	0.6228
Lycium|Lba01G050640	Petunia|Peaxi162Scf00285g00928.1	3519	0.4145	798.9	2720.1	0.2420	0.0807	0.3337
Lycium|Lba01G050682	Petunia|Peaxi162Scf00452g00621.1	1026	0.4368	273.5	752.5	0.1372	0.0544	0.3965
Lycium|Lba01G050718	Petunia|Peaxi162Scf01365g00010.1	1713	0.4131	444.1	1268.9	0.1266	0.0494	0.3901
Lycium|Lba01G050756	Petunia|Peaxi162Scf00452g00614.1	609	0.9934	133.2	475.8	0.1109	0.1203	1.0842
Lycium|Lba01G050835	Petunia|Peaxi162Scf00186g00103.1	402	0.8812	74.7	327.3	0.2644	0.1937	0.7324
Lycium|Lba01G000073	Petunia|Peaxi162Scf00701g00055.1	1041	1.4808	221.3	819.7	0.3637	0.3598	0.9892
Lycium|Lba01G000120	Petunia|Peaxi162Scf00465g00113.1	1089	1.9239	196.1	892.9	0.0380	0.1153	3.0365
Lycium|Lba01G000163	Petunia|Peaxi162Scf00195g00616.1	885	0.3046	202.9	682.1	0.2314	0.0576	0.2491
Lycium|Lba01G000200	Petunia|Peaxi162Scf00195g00314.1	915	0.9649	205.6	709.4	0.3488	0.2266	0.6496
Lycium|Lba01G000242	Petunia|Peaxi162Scf00195g00122.1	3720	0.3557	944.1	2775.9	0.1908	0.0571	0.2993
Lycium|Lba01G000284	Petunia|Peaxi162Scf00149g00128.1	999	0.7752	272.7	726.3	0.1979	0.1227	0.6200
Lycium|Lba01G000334	Petunia|Peaxi162Scf00570g00214.1	1395	0.3466	340.0	1055.0	0.3872	0.0834	0.2153
Lycium|Lba01G000384	Petunia|Peaxi162Scf00936g00218.1	543	0.5577	139.6	403.4	0.2746	0.1107	0.4032
Lycium|Lba01G000428	Petunia|Peaxi162Scf00018g02016.1	1587	0.7358	411.2	1175.8	0.3974	0.1761	0.4431
Lycium|Lba01G000486	Petunia|Peaxi162Scf00202g00119.1	312	0.4173	76.4	235.6	0.1919	0.0685	0.3569
Lycium|Lba01G000539	Petunia|Peaxi162Scf00223g00811.1	1848	0.8364	425.9	1422.1	0.1560	0.1241	0.7953
Lycium|Lba01G000601	Petunia|Peaxi162Scf00202g01112.1	1605	0.3925	403.9	1201.1	0.1919	0.0635	0.3310
Lycium|Lba01G000669	Petunia|Peaxi162Scf00252g00226.1	702	0.8131	142.5	559.5	0.3782	0.2032	0.5374
Lycium|Lba01G000752	Petunia|Peaxi162Scf00231g00253.1	1077	0.6466	250.0	827.0	0.5827	0.1848	0.3172
Lycium|Lba01G000866	Petunia|Peaxi162Scf00732g00037.1	1389	0.5714	361.3	1027.7	0.0977	0.0560	0.5730
Lycium|Lba01G000949	Petunia|Peaxi162Scf00045g00127.1	669	0.3610	170.0	499.0	0.1558	0.0506	0.3249
Lycium|Lba01G001008	Petunia|Peaxi162Scf00102g00077.1	1581	0.5242	358.8	1222.2	0.1387	0.0725	0.5229
Lycium|Lba01G001112	Petunia|Peaxi162Scf00045g00729.1	1737	0.6810	415.1	1321.9	0.2123	0.1203	0.5667
Lycium|Lba01G001228	Petunia|Peaxi162Scf00347g00004.1	285	1.1275	107.1	177.9	0.4303	0.2510	0.5832
Lycium|Lba01G001319	Petunia|Peaxi162Scf00486g01019.1	714	0.4688	196.3	517.7	0.2611	0.0879	0.3366
Lycium|Lba01G001487	Petunia|Peaxi162Scf00285g00312.1	672	0.3244	157.4	514.6	0.0556	0.0217	0.3907
Lycium|Lba01G001584	Petunia|Peaxi162Scf00504g00091.1	1740	0.2775	459.1	1280.9	0.1797	0.0420	0.2335
Lycium|Lba01G001669	Petunia|Peaxi162Scf00078g00547.1	936	0.5511	212.4	723.6	0.1732	0.0882	0.5091
Lycium|Lba01G001751	Petunia|Peaxi162Scf00422g00916.1	489	1.2140	99.5	389.5	0.6587	0.3661	0.5557
Lycium|Lba01G001807	Petunia|Peaxi162Scf00323g00042.1	702	0.7349	184.4	517.6	0.1111	0.0790	0.7110
Lycium|Lba01G001875	Petunia|Peaxi162Scf00323g00052.1	579	0.5516	148.4	430.6	0.1664	0.0805	0.4838
Lycium|Lba01G001956	Petunia|Peaxi162Scf00106g01118.1	1473	0.4422	376.3	1096.7	0.2821	0.0893	0.3167
Lycium|Lba01G002072	Petunia|Peaxi162Scf00055g01011.1	1641	0.6081	367.9	1273.1	0.3738	0.1473	0.3942
Lycium|Lba01G002153	Petunia|Peaxi162Scf00498g00618.1	279	2.2167	78.4	200.6	0.5983	0.6216	1.0390
Lycium|Lba01G002236	Petunia|Peaxi162Scf00947g00211.1	735	0.2710	190.5	544.5	0.0857	0.0240	0.2800
Lycium|Lba01G002274	Petunia|Peaxi162Scf01391g00114.1	459	0.6329	112.8	346.2	0.2297	0.1157	0.5034
Lycium|Lba01G002319	Petunia|Peaxi162Scf02261g00010.1	435	0.5161	106.9	328.1	0.3254	0.1140	0.3503
Lycium|Lba01G002360	Petunia|Peaxi162Scf00524g00082.1	792	0.9266	170.1	621.9	0.3119	0.2096	0.6719
Lycium|Lba01G002400	Petunia|Peaxi162Scf00748g00111.1	2592	0.4455	581.7	2010.3	0.3329	0.1024	0.3077
Lycium|Lba01G002438	Petunia|Peaxi162Scf00527g00714.1	447	1.1414	111.8	335.2	0.2747	0.2291	0.8342
Lycium|Lba01G002484	Petunia|Peaxi162Scf00779g00018.1	219	0.8981	50.5	168.5	0.5875	0.2577	0.4386
Lycium|Lba01G002534	Petunia|Peaxi162Scf00732g00135.1	1692	0.3182	476.1	1215.9	0.1854	0.0474	0.2558
Lycium|Lba01G002640	Petunia|Peaxi162Scf00213g01416.1	951	0.8409	186.3	764.7	0.3266	0.1997	0.6113
Lycium|Lba01G002707	Petunia|Peaxi162Scf00213g01024.1	1611	0.4651	355.5	1255.5	0.2103	0.0848	0.4032
Lycium|Lba01G002811	Petunia|Peaxi162Scf00496g00062.1	1566	0.2574	442.5	1123.5	0.0584	0.0155	0.2644
Lycium|Lba01G002873	Petunia|Peaxi162Scf00108g00073.1	633	0.2866	178.1	454.9	0.0205	0.0066	0.3225
Lycium|Lba01G002925	Petunia|Peaxi162Scf00062g00230.1	1671	0.3746	400.3	1270.7	0.2003	0.0638	0.3187
Lycium|Lba01G003001	Petunia|Peaxi162Scf00313g00818.1	1041	0.7138	244.5	796.5	0.4292	0.1813	0.4224
Lycium|Lba01G003064	Petunia|Peaxi162Scf00329g00811.1	2586	0.2710	660.6	1925.4	0.1814	0.0420	0.2313
Lycium|Lba01G003117	Petunia|Peaxi162Scf00025g00014.1	1677	0.4156	380.0	1297.0	0.2089	0.0746	0.3569
Lycium|Lba01G003225	Petunia|Peaxi162Scf00007g00122.1	1437	0.5060	328.4	1108.6	0.1160	0.0615	0.5305
Lycium|Lba01G003292	Petunia|Peaxi162Scf00074g01038.1	1173	1.6413	277.4	895.6	0.4202	0.4125	0.9816
Lycium|Lba01G003324	Petunia|Peaxi162Scf00074g00231.1	1059	0.5061	260.6	798.4	0.2867	0.1046	0.3650
Lycium|Lba01G003366	Petunia|Peaxi162Scf00074g00135.1	1185	0.6390	260.5	924.5	0.1986	0.1129	0.5684
Lycium|Lba01G003402	Petunia|Peaxi162Scf00074g00338.1	318	0.2999	59.8	258.2	0.0670	0.0276	0.4123
Lycium|Lba01G003443	Petunia|Peaxi162Scf00074g01129.1	1356	0.3308	367.9	988.1	0.1659	0.0466	0.2812
Lycium|Lba01G003532	Petunia|Peaxi162Scf01397g00011.1	1053	0.3697	265.5	787.5	0.3091	0.0788	0.2550
Lycium|Lba01G003602	Petunia|Peaxi162Scf01198g00214.1	831	0.8755	195.6	635.4	0.3261	0.1963	0.6021
Lycium|Lba01G003656	Petunia|Peaxi162Scf00020g00138.1	798	0.6176	190.6	607.4	0.2244	0.1128	0.5025
Lycium|Lba01G003695	Petunia|Peaxi162Scf00167g00138.1	1317	0.4581	326.0	991.0	0.1585	0.0660	0.4164
Lycium|Lba01G003775	Petunia|Peaxi162Scf00133g00161.1	543	0.9690	135.2	407.8	0.1349	0.1244	0.9221
Lycium|Lba01G003833	Petunia|Peaxi162Scf01149g00319.1	1377	0.3424	351.1	1025.9	0.2355	0.0624	0.2652
Lycium|Lba01G003910	Petunia|Peaxi162Scf00295g01128.1	642	0.5368	137.4	504.6	0.0635	0.0430	0.6779
Lycium|Lba01G003967	Petunia|Peaxi162Scf00020g00235.1	1287	0.4729	287.0	1000.0	0.2706	0.0985	0.3638
Lycium|Lba01G004011	Petunia|Peaxi162Scf00045g02525.1	2352	0.6162	538.9	1813.1	0.1892	0.1036	0.5478
Lycium|Lba01G004074	Petunia|Peaxi162Scf00401g00118.1	411	1.9895	93.8	317.2	0.2132	0.3600	1.6884
Lycium|Lba01G004156	Petunia|Peaxi162Scf00205g01124.1	1161	0.4130	246.3	914.7	0.1858	0.0714	0.3840
Lycium|Lba01G004204	Petunia|Peaxi162Scf00205g00928.1	1251	0.2825	309.6	941.4	0.1238	0.0342	0.2764
Lycium|Lba01G004317	Petunia|Peaxi162Scf00401g00622.1	252	1.1326	83.2	168.8	0.1636	0.1404	0.8585
Lycium|Lba01G004398	Petunia|Peaxi162Scf00347g00623.1	507	0.4768	125.9	381.1	0.1095	0.0526	0.4807
Lycium|Lba01G004494	Petunia|Peaxi162Scf00252g00117.1	1299	0.3351	336.7	962.3	0.2225	0.0586	0.2634
Lycium|Lba01G004580	Petunia|Peaxi162Scf00700g00534.1	1053	0.6109	279.9	773.1	0.1768	0.0910	0.5148
Lycium|Lba01G004715	Petunia|Peaxi162Scf00456g00031.1	888	0.3122	203.5	684.5	0.7543	0.0968	0.1284
Lycium|Lba01G004822	Petunia|Peaxi162Scf00191g01319.1	417	0.3371	110.7	306.3	0.2081	0.0559	0.2686
Lycium|Lba01G004911	Petunia|Peaxi162Scf00207g00165.1	666	0.5695	142.4	523.6	0.2356	0.1121	0.4758
Lycium|Lba01G004966	Petunia|Peaxi162Scf00397g00424.1	720	0.5752	165.4	554.6	0.0497	0.0356	0.7152
Lycium|Lba01G005048	Petunia|Peaxi162Scf00543g00035.1	216	50.0000	45.3	170.7	0.0046	0.3574	78.2063
Lycium|Lba01G005114	Petunia|Peaxi162Scf00147g00012.1	1569	0.3874	351.0	1218.0	0.1621	0.0599	0.3695
Lycium|Lba01G005159	Petunia|Peaxi162Scf00799g00005.1	1125	0.4482	311.4	813.6	0.0973	0.0418	0.4303
Lycium|Lba01G005201	Petunia|Peaxi162Scf00262g00051.1	336	0.5731	66.5	269.5	0.1462	0.0886	0.6060
Lycium|Lba01G005243	Petunia|Peaxi162Scf00328g00717.1	3519	0.3439	836.9	2682.1	0.1979	0.0584	0.2950
Lycium|Lba01G005274	Petunia|Peaxi162Scf00427g00113.1	375	0.5135	92.0	283.0	0.0960	0.0517	0.5386
Lycium|Lba01G005312	Petunia|Peaxi162Scf01204g00001.1	417	1.0325	71.7	345.3	0.2505	0.2273	0.9075
Lycium|Lba01G005351	Petunia|Peaxi162Scf00262g00127.1	1356	0.3589	322.8	1033.2	0.2815	0.0744	0.2644
Lycium|Lba01G005428	Petunia|Peaxi162Scf00527g00039.1	615	0.2037	118.9	496.1	0.2476	0.0428	0.1728
Lycium|Lba01G005490	Petunia|Peaxi162Scf00019g00284.1	3399	0.8529	791.1	2607.9	0.2605	0.1712	0.6572
Lycium|Lba01G005544	Petunia|Peaxi162Scf01002g00123.1	1998	0.4641	481.5	1516.5	0.2193	0.0833	0.3797
Lycium|Lba01G005612	Petunia|Peaxi162Scf00442g00063.1	534	0.3418	126.1	407.9	0.1639	0.0517	0.3153
Lycium|Lba01G005664	Petunia|Peaxi162Scf00569g00003.1	465	0.5591	82.5	382.5	0.3081	0.1333	0.4326
Lycium|Lba01G005703	Petunia|Peaxi162Scf00970g00162.1	891	0.7706	211.4	679.6	0.3747	0.1840	0.4911
Lycium|Lba01G005741	Petunia|Peaxi162Scf00493g00319.1	1323	0.6615	307.6	1015.4	0.4916	0.1778	0.3616
Lycium|Lba01G005798	Petunia|Peaxi162Scf00863g00003.1	579	1.5437	160.2	418.8	0.9218	0.5028	0.5454
Lycium|Lba01G005870	Petunia|Peaxi162Scf00578g00317.1	1377	0.5881	305.0	1072.0	0.1860	0.0995	0.5352
Lycium|Lba01G005932	Petunia|Peaxi162Scf00769g00043.1	900	0.8404	188.8	711.2	0.4501	0.2230	0.4954
Lycium|Lba01G005989	Petunia|Peaxi162Scf00643g00003.1	1125	0.4154	259.4	865.6	0.2268	0.0775	0.3418
Lycium|Lba01G006053	Petunia|Peaxi162Scf00591g00714.1	1959	0.3185	505.7	1453.3	0.1869	0.0500	0.2676
Lycium|Lba01G006100	Petunia|Peaxi162Scf00051g01310.1	1200	0.6524	290.9	909.1	0.2158	0.1156	0.5357
Lycium|Lba01G006151	Petunia|Peaxi162Scf00268g00086.1	504	0.4511	118.5	385.5	0.0581	0.0313	0.5376
Lycium|Lba01G006204	Petunia|Peaxi162Scf00269g01519.1	789	0.5194	190.3	598.7	0.3693	0.1226	0.3321
Lycium|Lba01G006250	Petunia|Peaxi162Scf00268g00071.1	1653	0.1988	425.6	1227.4	0.0730	0.0155	0.2126
Lycium|Lba01G006304	Petunia|Peaxi162Scf00051g01114.1	2265	0.4314	504.6	1760.4	0.2195	0.0802	0.3655
Lycium|Lba01G006357	Petunia|Peaxi162Scf00132g00422.1	558	0.4495	138.4	419.6	0.2282	0.0815	0.3571
Lycium|Lba01G006416	Petunia|Peaxi162Scf00111g00715.1	1113	0.2479	315.2	797.8	0.1955	0.0382	0.1952
Lycium|Lba01G006475	Petunia|Peaxi162Scf00111g00627.1	1266	0.4811	295.7	970.3	0.1650	0.0735	0.4454
Lycium|Lba01G006512	Petunia|Peaxi162Scf00111g00223.1	402	0.9294	80.3	321.7	0.4145	0.2416	0.5829
Lycium|Lba01G006570	Petunia|Peaxi162Scf00111g00412.1	1488	0.3772	357.5	1130.5	0.0900	0.0367	0.4074
Lycium|Lba01G006615	Petunia|Peaxi162Scf00981g00419.1	534	0.5117	97.8	436.2	0.2523	0.1106	0.4382
Lycium|Lba01G006672	Petunia|Peaxi162Scf00111g01320.1	2001	0.3016	471.9	1529.1	0.1230	0.0375	0.3048
Lycium|Lba01G006718	Petunia|Peaxi162Scf00845g00232.1	270	0.6671	78.9	191.1	0.1243	0.0727	0.5850
Lycium|Lba01G006770	Petunia|Peaxi162Scf00111g00009.1	279	0.8032	47.1	231.9	0.2359	0.1730	0.7334
Lycium|Lba01G006825	Petunia|Peaxi162Scf00000g05119.1	753	0.6425	182.3	570.7	0.1164	0.0755	0.6483
Lycium|Lba01G006907	Petunia|Peaxi162Scf00455g00046.1	354	0.1472	76.1	277.9	0.4530	0.0390	0.0860
Lycium|Lba01G006992	Petunia|Peaxi162Scf00004g02917.1	1431	0.4409	280.9	1150.1	0.1233	0.0613	0.4975
Lycium|Lba01G007057	Petunia|Peaxi162Scf00004g03312.1	1326	0.3858	319.9	1006.1	0.2220	0.0697	0.3139
Lycium|Lba01G007171	Petunia|Peaxi162Scf00286g00722.1	2457	0.4342	575.8	1881.2	0.1967	0.0740	0.3759
Lycium|Lba01G007228	Petunia|Peaxi162Scf00286g00235.1	2277	0.4192	556.8	1720.2	0.2374	0.0783	0.3296
Lycium|Lba01G007292	Petunia|Peaxi162Scf00016g00068.1	411	1.0475	93.8	317.2	0.6527	0.3113	0.4770
Lycium|Lba01G007459	Petunia|Peaxi162Scf00393g00918.1	2886	0.6511	765.8	2120.2	0.1949	0.1035	0.5312
Lycium|Lba01G007552	Petunia|Peaxi162Scf00393g00413.1	3966	0.3511	1015.2	2950.8	0.3701	0.0815	0.2202
Lycium|Lba01G007617	Petunia|Peaxi162Scf00362g00940.1	1935	0.5219	464.0	1471.0	0.1063	0.0577	0.5426
Lycium|Lba01G007716	Petunia|Peaxi162Scf00080g01515.1	1101	0.4099	235.4	865.6	0.0714	0.0362	0.5061
Lycium|Lba01G007753	Petunia|Peaxi162Scf00933g00005.1	1158	0.2624	287.8	870.2	0.1392	0.0345	0.2477
Lycium|Lba01G007825	Petunia|Peaxi162Scf00684g00224.1	1440	0.5486	340.9	1099.1	0.0845	0.0513	0.6072
Lycium|Lba01G007866	Petunia|Peaxi162Scf00362g01182.1	1386	0.5849	337.1	1048.9	0.1388	0.0777	0.5599
Lycium|Lba01G007904	Petunia|Peaxi162Scf00016g00355.1	2091	0.2867	477.1	1613.9	0.1540	0.0424	0.2754
Lycium|Lba01G007935	Petunia|Peaxi162Scf00016g02252.1	1149	0.5648	263.5	885.5	0.2389	0.1088	0.4554
Lycium|Lba01G007980	Petunia|Peaxi162Scf00016g02223.1	855	0.7407	186.8	668.2	0.0882	0.0758	0.8592
Lycium|Lba01G008022	Petunia|Peaxi162Scf00016g00007.1	2139	0.6887	505.8	1633.2	0.0758	0.0591	0.7800
Lycium|Lba01G008058	Petunia|Peaxi162Scf00016g02837.1	1923	0.5507	441.9	1481.1	0.3523	0.1291	0.3663
Lycium|Lba01G008093	Petunia|Peaxi162Scf00016g02238.1	411	0.4426	118.5	292.5	0.2355	0.0762	0.3237
Lycium|Lba01G008125	Petunia|Peaxi162Scf00016g00239.1	3099	0.4456	730.0	2369.0	0.2811	0.0927	0.3297
Lycium|Lba01G008170	Petunia|Peaxi162Scf00016g00435.1	933	0.7095	211.4	721.6	0.2896	0.1520	0.5248
Lycium|Lba01G008205	Petunia|Peaxi162Scf00016g00147.1	1515	0.4897	408.6	1106.4	0.2785	0.0961	0.3450
Lycium|Lba01G008351	Petunia|Peaxi162Scf00342g00113.1	1458	0.4609	370.8	1087.2	0.3519	0.1046	0.2973
Lycium|Lba01G008476	Petunia|Peaxi162Scf01015g00114.1	1005	0.3550	256.1	748.9	0.1409	0.0463	0.3288
Lycium|Lba01G008511	Petunia|Peaxi162Scf00069g00810.1	3333	0.6600	787.8	2545.2	0.1529	0.0952	0.6230
Lycium|Lba01G008548	Petunia|Peaxi162Scf00013g01518.1	993	0.7283	232.4	760.6	0.1713	0.1139	0.6647
Lycium|Lba01G008587	Petunia|Peaxi162Scf00362g00725.1	5469	0.3978	1371.7	4097.3	0.1586	0.0569	0.3587
Lycium|Lba01G008630	Petunia|Peaxi162Scf00362g00257.1	1152	0.3561	295.5	856.5	0.1219	0.0417	0.3419
Lycium|Lba01G008659	Petunia|Peaxi162Scf01221g00028.1	747	0.5126	193.8	553.2	0.0306	0.0185	0.6057
Lycium|Lba01G008694	Petunia|Peaxi162Scf00362g00431.1	1605	0.3281	393.0	1212.0	0.1944	0.0543	0.2792
Lycium|Lba01G008726	Petunia|Peaxi162Scf00072g00054.1	714	1.0790	190.4	523.6	0.2398	0.1949	0.8128
Lycium|Lba01G008823	Petunia|Peaxi162Scf00016g03456.1	1782	0.6804	382.9	1399.1	0.1679	0.1098	0.6542
Lycium|Lba01G008859	Petunia|Peaxi162Scf00299g00345.1	978	0.4818	199.9	778.1	0.2556	0.1007	0.3939
Lycium|Lba01G008899	Petunia|Peaxi162Scf01258g00119.1	1782	0.3619	422.5	1359.5	0.1452	0.0503	0.3468
Lycium|Lba01G009012	Petunia|Peaxi162Scf00385g01219.1	1539	0.4155	379.7	1159.3	0.3200	0.0909	0.2839
Lycium|Lba01G009090	Petunia|Peaxi162Scf02408g00006.1	735	9.7271	165.6	569.4	0.2499	1.9341	7.7394
Lycium|Lba01G009180	Petunia|Peaxi162Scf00363g00724.1	318	0.4637	68.5	249.5	0.3554	0.1111	0.3127
Lycium|Lba01G009340	Petunia|Peaxi162Scf00268g01424.1	1116	0.6062	223.7	892.3	0.1120	0.0780	0.6967
Lycium|Lba01G009442	Petunia|Peaxi162Scf00818g00020.1	897	0.6447	203.4	693.6	0.2438	0.1261	0.5175
Lycium|Lba01G009554	Petunia|Peaxi162Scf00334g00028.1	435	0.9628	86.2	348.8	0.6283	0.2873	0.4572
Lycium|Lba01G009662	Petunia|Peaxi162Scf00078g00114.1	951	0.2674	232.6	718.4	0.1251	0.0329	0.2629
Lycium|Lba01G009783	Petunia|Peaxi162Scf00126g01136.1	564	0.7807	115.3	448.7	0.2019	0.1439	0.7128
Lycium|Lba01G009865	Petunia|Peaxi162Scf00065g00117.1	303	1.5933	79.3	223.7	0.6187	0.4573	0.7392
Lycium|Lba01G009961	Petunia|Peaxi162Scf00424g00066.1	726	0.6261	122.3	603.7	0.2288	0.1331	0.5818
Lycium|Lba01G010037	Petunia|Peaxi162Scf00395g00411.1	927	0.3459	244.0	683.0	0.1972	0.0557	0.2823
Lycium|Lba01G010101	Petunia|Peaxi162Scf00672g00211.1	1782	0.4015	480.6	1301.4	0.3135	0.0841	0.2684
Lycium|Lba01G010255	Petunia|Peaxi162Scf00559g00019.1	1095	0.3544	234.9	860.1	0.1682	0.0573	0.3408
Lycium|Lba01G010307	Petunia|Peaxi162Scf00166g01027.1	1146	0.6793	255.7	890.3	0.4686	0.1807	0.3856
Lycium|Lba01G010344	Petunia|Peaxi162Scf00129g00540.1	1074	0.3648	308.7	765.3	0.2223	0.0606	0.2727
Lycium|Lba01G010374	Petunia|Peaxi162Scf00420g00560.1	858	0.4910	229.9	628.1	0.2352	0.0875	0.3718
Lycium|Lba01G010408	Petunia|Peaxi162Scf00451g00024.1	2520	1.4797	614.9	1905.1	0.1513	0.2082	1.3762
Lycium|Lba01G010439	Petunia|Peaxi162Scf00420g00042.1	834	0.9699	199.8	634.2	0.2070	0.1686	0.8144
Lycium|Lba01G010481	Petunia|Peaxi162Scf00993g00331.1	1155	0.8184	230.3	924.7	0.4689	0.2225	0.4746
Lycium|Lba01G010510	Petunia|Peaxi162Scf00420g00013.1	1128	0.6784	288.0	840.0	0.2534	0.1291	0.5093
Lycium|Lba01G010539	Petunia|Peaxi162Scf00535g00525.1	1614	0.3527	383.8	1230.2	0.2591	0.0700	0.2701
Lycium|Lba01G010573	Petunia|Peaxi162Scf00916g00007.1	297	1.0755	79.4	217.6	0.4707	0.2756	0.5855
Lycium|Lba01G010603	Petunia|Peaxi162Scf00420g00443.1	2244	0.3926	629.1	1614.9	0.2220	0.0660	0.2973
Lycium|Lba01G010641	Petunia|Peaxi162Scf00166g01032.1	996	1.3403	209.7	786.3	0.1561	0.2089	1.3385
Lycium|Lba01G010683	Petunia|Peaxi162Scf00420g00940.1	2091	0.4887	475.2	1615.8	0.2192	0.0900	0.4107
Lycium|Lba01G010720	Petunia|Peaxi162Scf00881g00239.1	2232	0.6368	635.8	1596.2	0.1452	0.0793	0.5461
Lycium|Lba01G010757	Petunia|Peaxi162Scf00129g00319.1	777	0.5917	175.5	601.5	0.1033	0.0666	0.6450
Lycium|Lba01G010796	Petunia|Peaxi162Scf00535g00011.1	975	0.8249	250.0	725.0	0.2075	0.1389	0.6695
Lycium|Lba01G010826	Petunia|Peaxi162Scf00129g00710.1	906	0.2329	226.0	680.0	0.0849	0.0211	0.2479
Lycium|Lba01G010855	Petunia|Peaxi162Scf00420g00335.1	1962	0.3910	432.8	1529.2	0.1654	0.0617	0.3729
Lycium|Lba01G010907	Petunia|Peaxi162Scf00189g00141.1	699	1.0064	160.8	538.2	0.1896	0.1691	0.8919
Lycium|Lba01G011045	Petunia|Peaxi162Scf00258g00211.1	765	0.5218	190.9	574.1	0.2470	0.0988	0.3999
Lycium|Lba01G011117	Petunia|Peaxi162Scf00011g00241.1	363	0.8073	97.7	265.3	0.4074	0.1934	0.4747
Lycium|Lba01G011158	Petunia|Peaxi162Scf00924g00019.1	963	1.9325	209.1	753.9	0.5295	0.5400	1.0198
Lycium|Lba01G011218	Petunia|Peaxi162Scf00063g02424.1	1770	0.3493	455.9	1314.1	0.1106	0.0379	0.3428
Lycium|Lba01G011269	Petunia|Peaxi162Scf00447g00215.1	678	0.6579	151.6	526.4	0.2318	0.1260	0.5434
Lycium|Lba01G011327	Petunia|Peaxi162Scf01526g00017.1	1473	0.6827	337.3	1135.7	0.3061	0.1498	0.4894
Lycium|Lba01G011385	Petunia|Peaxi162Scf00447g00119.1	708	0.5749	157.7	550.3	0.1879	0.0976	0.5196
Lycium|Lba01G011467	Petunia|Peaxi162Scf00078g00211.1	498	0.7217	99.4	398.6	0.4755	0.1972	0.4146
Lycium|Lba01G011532	Petunia|Peaxi162Scf00305g01116.1	1683	0.5796	417.1	1265.9	0.3390	0.1303	0.3842
Lycium|Lba01G011608	Petunia|Peaxi162Scf00078g00178.1	696	0.5487	166.3	529.7	0.3382	0.1246	0.3685
Lycium|Lba01G011657	Petunia|Peaxi162Scf00562g00024.1	1737	0.3811	408.2	1328.8	0.1983	0.0651	0.3285
Lycium|Lba01G011787	Petunia|Peaxi162Scf00658g00213.1	1260	0.8625	297.7	962.3	0.2766	0.1777	0.6423
Lycium|Lba01G011932	Petunia|Peaxi162Scf00747g00211.1	2670	0.4488	653.6	2016.4	0.2778	0.0914	0.3291
Lycium|Lba01G012038	Petunia|Peaxi162Scf01038g00013.1	2172	0.2515	515.5	1656.5	0.0724	0.0207	0.2865
Lycium|Lba01G012113	Petunia|Peaxi162Scf00316g00340.1	1500	0.9295	352.9	1147.1	0.2047	0.1619	0.7908
Lycium|Lba01G012220	Petunia|Peaxi162Scf00467g00915.1	549	0.5404	135.3	413.7	0.0336	0.0223	0.6628
Lycium|Lba01G012290	Petunia|Peaxi162Scf00001g00572.1	435	0.2458	123.8	311.2	0.0834	0.0198	0.2380
Lycium|Lba01G012366	Petunia|Peaxi162Scf00937g00322.1	462	0.6734	108.9	353.1	0.3565	0.1575	0.4417
Lycium|Lba01G012432	Petunia|Peaxi162Scf00162g00155.1	489	0.9938	123.8	365.2	0.1798	0.1537	0.8549
Lycium|Lba01G012519	Petunia|Peaxi162Scf00461g01012.1	2058	0.6661	439.8	1618.2	0.5032	0.1834	0.3644
Lycium|Lba01G012589	Petunia|Peaxi162Scf02035g00017.1	1893	0.3760	404.5	1488.5	0.1717	0.0617	0.3595
Lycium|Lba01G012660	Petunia|Peaxi162Scf01333g00016.1	1254	0.2925	300.3	953.7	0.1177	0.0349	0.2964
Lycium|Lba01G012699	Petunia|Peaxi162Scf00802g00238.1	825	0.3957	193.3	631.7	0.3279	0.0891	0.2718
Lycium|Lba01G012765	Petunia|Peaxi162Scf00776g00122.1	798	0.4212	185.8	612.2	0.2956	0.0903	0.3055
Lycium|Lba01G012827	Petunia|Peaxi162Scf00977g00319.1	1683	0.6788	454.2	1228.8	0.1346	0.0827	0.6146
Lycium|Lba01G012896	Petunia|Peaxi162Scf00776g00011.1	3558	0.3273	891.0	2667.0	0.2814	0.0666	0.2365
Lycium|Lba01G012976	Petunia|Peaxi162Scf00828g00116.1	1167	0.7397	276.0	891.0	0.1034	0.0808	0.7817
Lycium|Lba01G013044	Petunia|Peaxi162Scf00128g01140.1	2079	0.3071	512.4	1566.6	0.2029	0.0520	0.2563
Lycium|Lba01G013108	Petunia|Peaxi162Scf00421g00828.1	1509	0.4803	348.1	1160.9	0.2151	0.0869	0.4041
Lycium|Lba01G013180	Petunia|Peaxi162Scf00128g01610.1	1734	0.7340	393.7	1340.3	0.1239	0.0939	0.7580
Lycium|Lba01G013249	Petunia|Peaxi162Scf00128g01329.1	3081	0.3313	766.6	2314.4	0.1503	0.0459	0.3054
Lycium|Lba01G013306	Petunia|Peaxi162Scf00128g01632.1	918	0.5191	273.9	644.1	0.2899	0.1000	0.3448
Lycium|Lba01G013388	Petunia|Peaxi162Scf00128g01541.1	459	0.6537	84.5	374.5	0.0997	0.0819	0.8209
Lycium|Lba01G013443	Petunia|Peaxi162Scf00257g00111.1	2634	0.6450	625.4	2008.6	0.2756	0.1324	0.4804
Lycium|Lba01G013526	Petunia|Peaxi162Scf00387g00046.1	513	0.6627	117.1	395.9	0.1049	0.0750	0.7144
Lycium|Lba01G013582	Petunia|Peaxi162Scf00692g00113.1	2019	0.3980	488.8	1530.2	0.0950	0.0401	0.4223
Lycium|Lba01G013631	Petunia|Peaxi162Scf00235g00515.1	453	0.8117	122.5	330.5	0.1570	0.1103	0.7027
Lycium|Lba01G013694	Petunia|Peaxi162Scf00018g00105.1	648	0.4120	160.7	487.3	0.1459	0.0560	0.3840
Lycium|Lba01G013741	Petunia|Peaxi162Scf00035g02617.1	1554	0.4432	400.3	1153.7	0.2740	0.0878	0.3204
Lycium|Lba01G013782	Petunia|Peaxi162Scf00229g01118.1	1173	0.5452	280.2	892.8	0.1889	0.0897	0.4749
Lycium|Lba01G013853	Petunia|Peaxi162Scf00160g01331.1	699	0.5687	190.3	508.7	0.1715	0.0819	0.4774
Lycium|Lba01G013916	Petunia|Peaxi162Scf00064g00728.1	768	0.4141	174.7	593.3	0.1914	0.0704	0.3677
Lycium|Lba01G013985	Petunia|Peaxi162Scf00160g01117.1	366	0.8156	99.9	266.1	0.2855	0.1615	0.5656
Lycium|Lba01G014051	Petunia|Peaxi162Scf00459g00127.1	1164	2.4705	214.0	950.0	0.2295	0.5092	2.2184
Lycium|Lba01G014125	Petunia|Peaxi162Scf00341g00410.1	741	0.3373	165.7	575.3	0.2071	0.0606	0.2925
Lycium|Lba01G014198	Petunia|Peaxi162Scf01073g00028.1	1785	0.5675	389.0	1396.0	0.3458	0.1339	0.3873
Lycium|Lba01G014260	Petunia|Peaxi162Scf00160g01418.1	387	0.8753	85.4	301.6	0.1935	0.1520	0.7852
Lycium|Lba01G014320	Petunia|Peaxi162Scf00809g00002.1	1008	0.8425	207.4	800.6	0.0632	0.0694	1.0972
Lycium|Lba01G014382	Petunia|Peaxi162Scf00057g00183.1	258	2.4080	51.9	206.1	0.1835	0.4236	2.3086
Lycium|Lba01G014438	Petunia|Peaxi162Scf01426g00013.1	2832	0.4857	685.0	2147.0	0.2907	0.1018	0.3503
Lycium|Lba01G014524	Petunia|Peaxi162Scf00160g00037.1	894	0.4775	208.5	685.5	0.4045	0.1185	0.2929
Lycium|Lba01G014603	Petunia|Peaxi162Scf00876g00218.1	981	0.3224	253.5	727.5	0.3180	0.0691	0.2174
Lycium|Lba01G014671	Petunia|Peaxi162Scf00141g00927.1	1314	0.4934	349.0	965.0	0.1401	0.0625	0.4463
Lycium|Lba01G014750	Petunia|Peaxi162Scf00064g01635.1	714	0.4625	153.4	560.6	0.3698	0.1129	0.3052
Lycium|Lba01G014799	Petunia|Peaxi162Scf00520g00039.1	915	0.3889	199.8	715.2	0.2117	0.0715	0.3378
Lycium|Lba01G014830	Petunia|Peaxi162Scf00047g00929.1	1872	1.7967	425.2	1446.8	0.7575	0.5583	0.7370
Lycium|Lba01G014888	Petunia|Peaxi162Scf00052g02011.1	4149	0.3417	985.5	3163.5	0.1362	0.0454	0.3337
Lycium|Lba01G014952	Petunia|Peaxi162Scf00067g00219.1	1578	0.8326	440.3	1137.7	0.2325	0.1445	0.6213
Lycium|Lba01G014992	Petunia|Peaxi162Scf00740g00139.1	879	50.0000	188.4	690.6	0.0215	1.5479	72.0812
Lycium|Lba01G015041	Petunia|Peaxi162Scf00107g00211.1	747	0.3649	184.7	562.3	0.1655	0.0541	0.3271
Lycium|Lba01G015099	Petunia|Peaxi162Scf00134g00614.1	1929	0.4615	417.3	1511.7	0.1924	0.0806	0.4190
Lycium|Lba01G015160	Petunia|Peaxi162Scf00047g01526.1	936	0.3473	250.0	686.0	0.1831	0.0528	0.2885
Lycium|Lba01G015200	Petunia|Peaxi162Scf00092g00717.1	423	0.3497	118.2	304.8	0.1006	0.0333	0.3312
Lycium|Lba01G015267	Petunia|Peaxi162Scf00134g01213.1	627	0.3679	138.9	488.1	0.1262	0.0484	0.3834
Lycium|Lba01G015314	Petunia|Peaxi162Scf00145g01527.1	1464	1.0094	343.9	1120.1	0.6699	0.3016	0.4501
Lycium|Lba01G015369	Petunia|Peaxi162Scf00107g00164.1	1104	0.4826	275.4	828.6	0.2220	0.0858	0.3866
Lycium|Lba01G015415	Petunia|Peaxi162Scf00047g01542.1	801	0.5936	192.3	608.7	0.2911	0.1249	0.4290
Lycium|Lba01G015472	Petunia|Peaxi162Scf00883g00910.1	4530	0.2827	1078.7	3451.3	0.1736	0.0442	0.2544
Lycium|Lba01G015514	Petunia|Peaxi162Scf00415g00911.1	420	0.4641	110.7	309.3	0.0174	0.0098	0.5595
Lycium|Lba01G015559	Petunia|Peaxi162Scf00230g00116.1	1575	0.8081	339.8	1235.2	0.3428	0.1905	0.5559
Lycium|Lba01G015612	Petunia|Peaxi162Scf00049g02222.1	888	0.5041	185.1	702.9	0.1707	0.0835	0.4891
Lycium|Lba01G015668	Petunia|Peaxi162Scf00165g00213.1	1410	0.5347	392.6	1017.4	0.2201	0.0897	0.4076
Lycium|Lba01G015705	Petunia|Peaxi162Scf00024g00291.1	720	0.6227	152.0	568.0	0.1130	0.0781	0.6913
Lycium|Lba01G015751	Petunia|Peaxi162Scf01280g00018.1	1098	0.4860	244.7	853.3	0.1978	0.0851	0.4301
Lycium|Lba01G015809	Petunia|Peaxi162Scf00043g02312.1	1362	0.4521	337.7	1024.3	0.2807	0.0922	0.3283
Lycium|Lba01G015850	Petunia|Peaxi162Scf01566g00007.1	1500	1.1433	334.0	1166.0	0.1102	0.1362	1.2362
Lycium|Lba01G015896	Petunia|Peaxi162Scf00047g01619.1	429	0.4386	103.7	325.3	0.0218	0.0124	0.5659
Lycium|Lba01G015936	Petunia|Peaxi162Scf00073g02024.1	1353	0.2947	291.3	1061.7	0.0679	0.0248	0.3657
Lycium|Lba01G015993	Petunia|Peaxi162Scf00739g10014.1	1203	0.4337	270.0	933.0	0.1961	0.0753	0.3839
Lycium|Lba01G016035	Petunia|Peaxi162Scf00107g01915.1	447	0.5598	103.7	343.3	0.2289	0.1047	0.4576
Lycium|Lba01G016080	Petunia|Peaxi162Scf00001g00284.1	1071	0.4522	245.0	826.0	0.2558	0.0905	0.3538
Lycium|Lba01G016124	Petunia|Peaxi162Scf00153g00186.1	231	0.9071	45.5	185.5	0.3042	0.2085	0.6853
Lycium|Lba01G016186	Petunia|Peaxi162Scf00001g04232.1	1344	0.5314	310.0	1034.0	0.0849	0.0508	0.5985
Lycium|Lba01G016245	Petunia|Peaxi162Scf00073g00227.1	2628	0.5502	607.8	2020.2	0.6096	0.1597	0.2620
Lycium|Lba01G016299	Petunia|Peaxi162Scf00092g01012.1	540	0.4133	140.2	399.8	0.1602	0.0583	0.3642
Lycium|Lba01G016339	Petunia|Peaxi162Scf00457g00010.1	768	1.4177	191.0	577.0	0.4075	0.3471	0.8518
Lycium|Lba01G016384	Petunia|Peaxi162Scf00038g00222.1	735	0.7063	158.1	576.9	0.4034	0.1786	0.4427
Lycium|Lba01G016429	Petunia|Peaxi162Scf00457g00054.1	462	1.8635	120.9	341.1	0.2168	0.3193	1.4730
Lycium|Lba01G016492	Petunia|Peaxi162Scf00038g00227.1	1389	0.6875	303.8	1085.2	0.2670	0.1432	0.5364
Lycium|Lba01G016543	Petunia|Peaxi162Scf00544g01010.1	336	0.4586	94.1	241.9	0.0793	0.0360	0.4536
Lycium|Lba01G016593	Petunia|Peaxi162Scf00003g00523.1	1374	0.3793	288.1	1085.9	0.1222	0.0505	0.4128
Lycium|Lba01G016673	Petunia|Peaxi162Scf00616g00419.1	1296	0.4561	269.2	1026.8	0.0790	0.0444	0.5625
Lycium|Lba01G016746	Petunia|Peaxi162Scf00616g00313.1	909	0.7797	225.7	683.3	0.2128	0.1355	0.6366
Lycium|Lba01G016814	Petunia|Peaxi162Scf00978g00217.1	1188	0.4377	276.6	911.4	0.1477	0.0623	0.4215
Lycium|Lba01G016882	Petunia|Peaxi162Scf00224g00119.1	1149	0.3050	302.8	846.2	0.0804	0.0253	0.3151
Lycium|Lba01G016967	Petunia|Peaxi162Scf00978g00425.1	2286	0.6636	554.5	1731.5	0.2861	0.1378	0.4817
Lycium|Lba01G017037	Petunia|Peaxi162Scf00363g00822.1	462	0.4707	125.6	336.4	0.0613	0.0304	0.4956
Lycium|Lba01G017095	Petunia|Peaxi162Scf00224g00818.1	570	0.4265	121.5	448.5	0.1892	0.0743	0.3927
Lycium|Lba01G017164	Petunia|Peaxi162Scf00699g00646.1	1749	0.7713	419.3	1329.7	0.5075	0.2086	0.4110
Lycium|Lba01G017225	Petunia|Peaxi162Scf00297g00033.1	342	0.7983	62.4	279.6	0.0995	0.1004	1.0091
Lycium|Lba01G017283	Petunia|Peaxi162Scf00477g00110.1	672	0.2701	169.8	502.2	0.2927	0.0559	0.1910
Lycium|Lba01G017343	Petunia|Peaxi162Scf01108g00012.1	1494	0.3739	358.1	1135.9	0.2637	0.0747	0.2831
Lycium|Lba01G017415	Petunia|Peaxi162Scf00087g00133.1	1893	0.1655	441.4	1451.6	0.1427	0.0230	0.1610
Lycium|Lba01G017472	Petunia|Peaxi162Scf00878g00327.1	1854	0.5146	431.7	1422.3	0.3162	0.1141	0.3608
Lycium|Lba01G017523	Petunia|Peaxi162Scf00081g00024.1	1833	0.8636	464.1	1368.9	0.2584	0.1667	0.6452
Lycium|Lba01G017582	Petunia|Peaxi162Scf01108g00328.1	1143	0.4930	246.6	896.4	0.3138	0.1117	0.3558
Lycium|Lba01G017634	Petunia|Peaxi162Scf01270g00127.1	1476	0.5055	314.3	1161.7	0.2287	0.0981	0.4288
Lycium|Lba01G017688	Petunia|Peaxi162Scf00087g00021.1	2631	0.6568	586.5	2044.5	0.3512	0.1551	0.4415
Lycium|Lba01G017758	Petunia|Peaxi162Scf00284g00077.1	732	0.8130	161.3	570.7	0.2909	0.1763	0.6060
Lycium|Lba01G017850	Petunia|Peaxi162Scf00023g00823.1	1170	0.2979	292.2	877.8	0.2734	0.0597	0.2183
Lycium|Lba01G018038	Petunia|Peaxi162Scf00841g00112.1	954	1.4180	231.3	722.7	0.4236	0.3554	0.8390
Lycium|Lba01G018133	Petunia|Peaxi162Scf00995g00323.1	1077	0.7904	218.4	858.6	0.2160	0.1518	0.7025
Lycium|Lba01G018228	Petunia|Peaxi162Scf00541g00631.1	2472	0.4398	569.2	1902.8	0.3017	0.0956	0.3170
Lycium|Lba01G018297	Petunia|Peaxi162Scf00209g00844.1	1188	0.9728	264.6	923.4	0.2397	0.1900	0.7928
Lycium|Lba01G018365	Petunia|Peaxi162Scf00541g00067.1	492	0.8247	89.8	402.2	0.2068	0.1617	0.7818
Lycium|Lba01G018491	Petunia|Peaxi162Scf00345g00619.1	423	1.8211	104.0	319.0	0.1251	0.2232	1.7847
Lycium|Lba01G018589	Petunia|Peaxi162Scf00349g00074.1	2211	14.2712	469.5	1741.5	0.0430	0.8301	19.3236
Lycium|Lba01G018675	Petunia|Peaxi162Scf00102g01646.1	1461	0.5894	339.5	1121.5	0.1183	0.0719	0.6079
Lycium|Lba01G018741	Petunia|Peaxi162Scf00102g01432.1	852	0.6329	209.8	642.2	0.1976	0.1055	0.5338
Lycium|Lba01G018805	Petunia|Peaxi162Scf00102g00931.1	717	0.4592	149.9	567.1	0.1367	0.0660	0.4826
Lycium|Lba01G018897	Petunia|Peaxi162Scf00700g00067.1	1551	0.5650	404.6	1146.4	0.1720	0.0835	0.4854
Lycium|Lba01G019000	Petunia|Peaxi162Scf00045g01930.1	1527	0.3632	327.3	1199.7	0.2471	0.0732	0.2964
Lycium|Lba01G019066	Petunia|Peaxi162Scf00102g00936.1	2898	0.6714	705.1	2192.9	0.5278	0.1838	0.3482
Lycium|Lba01G019146	Petunia|Peaxi162Scf00179g00097.1	450	1.2405	113.1	336.9	0.1548	0.1743	1.1261
Lycium|Lba01G019213	Petunia|Peaxi162Scf00284g00214.1	627	1.5317	191.9	435.1	0.1591	0.1951	1.2259
Lycium|Lba01G019283	Petunia|Peaxi162Scf00317g00117.1	366	0.6353	95.4	270.6	0.3201	0.1363	0.4259
Lycium|Lba01G019379	Petunia|Peaxi162Scf01211g00142.1	288	0.8464	60.6	227.4	0.2785	0.1826	0.6557
Lycium|Lba01G019461	Petunia|Peaxi162Scf00045g02430.1	363	0.8517	95.5	267.5	0.4604	0.2170	0.4714
Lycium|Lba01G019533	Petunia|Peaxi162Scf00045g01732.1	3981	0.5984	887.9	3093.1	0.2303	0.1143	0.4962
Lycium|Lba01G019595	Petunia|Peaxi162Scf00045g01458.1	975	0.5535	197.1	777.9	0.2419	0.1129	0.4668
Lycium|Lba01G019698	Petunia|Peaxi162Scf00521g00028.1	582	0.8954	132.2	449.8	0.3827	0.2184	0.5707
Lycium|Lba01G019776	Petunia|Peaxi162Scf00918g00026.1	651	2.1634	156.3	494.7	0.2907	0.4547	1.5643
Lycium|Lba01G019856	Petunia|Peaxi162Scf00129g00430.1	783	0.8293	173.1	609.9	0.2113	0.1515	0.7167
Lycium|Lba01G019924	Petunia|Peaxi162Scf00019g00154.1	1965	0.4950	439.0	1526.0	0.1917	0.0850	0.4431
Lycium|Lba01G019981	Petunia|Peaxi162Scf00635g00914.1	261	0.6738	49.4	211.6	0.1954	0.1262	0.6459
Lycium|Lba01G020042	Petunia|Peaxi162Scf00991g00210.1	1101	0.6623	254.7	846.3	0.4189	0.1671	0.3990
Lycium|Lba01G020112	Petunia|Peaxi162Scf00364g00057.1	2115	0.4913	546.9	1568.1	0.1202	0.0566	0.4710
Lycium|Lba01G020188	Petunia|Peaxi162Scf01619g00003.1	1224	0.5633	296.6	927.4	0.2139	0.0993	0.4643
Lycium|Lba01G020258	Petunia|Peaxi162Scf00019g01113.1	1089	0.3656	257.4	831.6	0.3398	0.0835	0.2458
Lycium|Lba01G020323	Petunia|Peaxi162Scf00083g01117.1	435	0.7789	95.6	339.4	0.1281	0.1040	0.8123
Lycium|Lba01G020364	Petunia|Peaxi162Scf00013g00075.1	3840	0.5653	909.4	2930.6	0.4901	0.1512	0.3085
Lycium|Lba01G020404	Petunia|Peaxi162Scf00525g00058.1	1281	0.5457	343.0	938.0	0.1586	0.0751	0.4738
Lycium|Lba01G020445	Petunia|Peaxi162Scf00627g00018.1	735	0.4153	168.3	566.7	0.1535	0.0612	0.3985
Lycium|Lba01G020509	Petunia|Peaxi162Scf00207g00338.1	1542	0.5582	395.0	1147.0	0.2446	0.1039	0.4247
Lycium|Lba01G020564	Petunia|Peaxi162Scf00207g01345.1	1359	0.3413	314.2	1044.8	0.1825	0.0559	0.3062
Lycium|Lba01G020597	Petunia|Peaxi162Scf00184g00054.1	1284	0.5174	258.4	1025.6	0.1366	0.0759	0.5557
Lycium|Lba01G020642	Petunia|Peaxi162Scf00627g00035.1	2754	0.5133	603.9	2150.1	0.2603	0.1054	0.4050
Lycium|Lba01G020696	Petunia|Peaxi162Scf00207g00145.1	1896	0.8667	421.8	1474.2	0.1842	0.1455	0.7900
Lycium|Lba01G020743	Petunia|Peaxi162Scf00207g00432.1	987	0.7387	202.3	784.7	0.2148	0.1408	0.6554
Lycium|Lba01G020802	Petunia|Peaxi162Scf00156g00619.1	816	0.5627	216.7	599.3	0.2290	0.0990	0.4324
Lycium|Lba01G020845	Petunia|Peaxi162Scf00207g00139.1	3393	0.4176	761.9	2631.1	0.2605	0.0850	0.3263
Lycium|Lba01G020886	Petunia|Peaxi162Scf00858g00311.1	894	0.5193	226.1	667.9	0.2752	0.1039	0.3775
Lycium|Lba01G020927	Petunia|Peaxi162Scf00705g00015.1	1161	1.2911	230.0	931.0	0.3061	0.2970	0.9702
Lycium|Lba01G020967	Petunia|Peaxi162Scf00015g03118.1	597	0.5147	117.7	479.3	0.2131	0.0993	0.4658
Lycium|Lba01G021007	Petunia|Peaxi162Scf00519g00047.1	678	0.6315	132.1	545.9	0.3070	0.1462	0.4762
Lycium|Lba01G021045	Petunia|Peaxi162Scf00013g00441.1	3849	0.4124	985.1	2863.9	0.2483	0.0775	0.3120
Lycium|Lba01G021127	Petunia|Peaxi162Scf01172g00031.1	693	0.7722	153.3	539.7	0.2310	0.1482	0.6417
Lycium|Lba01G021206	Petunia|Peaxi162Scf77666g00001.1	216	2.6455	48.0	168.0	0.2184	0.4913	2.2499
Lycium|Lba01G021265	Petunia|Peaxi162Scf00760g00021.1	1191	0.3353	304.2	886.8	0.1341	0.0422	0.3146
Lycium|Lba01G021339	Petunia|Peaxi162Scf00337g00062.1	1236	0.5503	268.7	967.3	0.1836	0.0933	0.5080
Lycium|Lba01G021421	Petunia|Peaxi162Scf00135g00312.1	903	0.6448	235.2	667.8	0.1622	0.0916	0.5650
Lycium|Lba01G021475	Petunia|Peaxi162Scf00015g01412.1	546	1.0212	158.6	387.4	0.1416	0.1233	0.8709
Lycium|Lba01G021577	Petunia|Peaxi162Scf00060g00047.1	1119	0.7434	320.5	798.5	0.1536	0.0961	0.6258
Lycium|Lba01G021639	Petunia|Peaxi162Scf00130g00923.1	1038	0.4059	251.7	786.3	0.1553	0.0584	0.3758
Lycium|Lba01G021699	Petunia|Peaxi162Scf00185g00042.1	981	0.5747	198.6	782.4	0.2887	0.1278	0.4428
Lycium|Lba01G021748	Petunia|Peaxi162Scf00848g00218.1	1623	0.3799	428.3	1194.7	0.1470	0.0500	0.3403
Lycium|Lba01G021814	Petunia|Peaxi162Scf00618g00332.1	231	1.0682	48.4	182.6	0.0437	0.0637	1.4599
Lycium|Lba01G021855	Petunia|Peaxi162Scf00618g00019.1	1092	0.9621	289.4	802.6	0.1203	0.1091	0.9073
Lycium|Lba01G021906	Petunia|Peaxi162Scf00618g00219.1	690	0.4046	164.4	525.6	0.1226	0.0498	0.4066
Lycium|Lba01G021946	Petunia|Peaxi162Scf00304g01121.1	945	0.2942	270.6	674.4	0.1308	0.0338	0.2583
Lycium|Lba01G021992	Petunia|Peaxi162Scf00304g01115.1	798	0.6046	155.0	643.0	0.1292	0.0872	0.6755
Lycium|Lba01G022057	Petunia|Peaxi162Scf00190g00087.1	1602	0.4356	363.8	1238.2	0.4963	0.1180	0.2378
Lycium|Lba01G022114	Petunia|Peaxi162Scf01494g00010.1	1155	0.9209	274.2	880.8	0.3403	0.2102	0.6177
Lycium|Lba01G022182	Petunia|Peaxi162Scf00185g01125.1	1419	0.7005	346.9	1072.1	0.1763	0.1090	0.6182
Lycium|Lba01G022249	Petunia|Peaxi162Scf00007g00832.1	2655	0.4393	576.5	2078.5	0.2710	0.0924	0.3411
Lycium|Lba01G022314	Petunia|Peaxi162Scf00007g02310.1	948	0.8216	236.8	711.2	0.1270	0.1008	0.7936
Lycium|Lba01G022362	Petunia|Peaxi162Scf00007g00287.1	753	0.8917	206.8	546.2	0.2633	0.1681	0.6384
Lycium|Lba01G022412	Petunia|Peaxi162Scf00132g00820.1	1344	0.3200	306.2	1037.8	0.1486	0.0463	0.3113
Lycium|Lba01G022487	Petunia|Peaxi162Scf00004g00237.1	1998	0.3955	497.1	1500.9	0.2057	0.0672	0.3269
Lycium|Lba01G022551	Petunia|Peaxi162Scf00406g00131.1	600	0.4669	165.7	434.3	0.2880	0.0925	0.3211
Lycium|Lba01G022646	Petunia|Peaxi162Scf00817g00223.1	228	1.1074	53.6	174.4	0.2790	0.2297	0.8231
Lycium|Lba01G022741	Petunia|Peaxi162Scf00536g00711.1	738	0.8004	175.4	562.6	0.2919	0.1692	0.5798
Lycium|Lba01G022824	Petunia|Peaxi162Scf00423g00137.1	4119	0.4113	1019.7	3099.3	0.1275	0.0509	0.3991
Lycium|Lba01G022894	Petunia|Peaxi162Scf00576g00121.1	831	0.5304	216.7	614.3	0.1603	0.0747	0.4662
Lycium|Lba01G022967	Petunia|Peaxi162Scf00957g00227.1	843	0.4251	197.5	645.5	0.0727	0.0355	0.4887
Lycium|Lba01G023024	Petunia|Peaxi162Scf00231g00616.1	594	0.3114	147.0	447.0	0.1306	0.0392	0.3002
Lycium|Lba01G023193	Petunia|Peaxi162Scf00077g00138.1	606	0.4679	155.5	450.5	0.3147	0.1001	0.3180
Lycium|Lba01G023285	Petunia|Peaxi162Scf00215g00011.1	1695	0.5232	389.6	1305.4	0.2215	0.0965	0.4356
Lycium|Lba01G023364	Petunia|Peaxi162Scf00478g00017.1	459	0.4364	131.5	327.5	0.2510	0.0784	0.3124
Lycium|Lba01G023441	Petunia|Peaxi162Scf00318g00062.1	555	0.9796	107.3	447.7	0.5822	0.2867	0.4925
Lycium|Lba01G023502	Petunia|Peaxi162Scf00006g04218.1	1044	0.3529	239.4	804.6	0.1969	0.0608	0.3087
Lycium|Lba01G023563	Petunia|Peaxi162Scf01099g00002.1	561	4.5700	149.5	411.5	0.0543	0.2702	4.9720
Lycium|Lba01G023629	Petunia|Peaxi162Scf00157g01411.1	1248	0.4359	283.8	964.2	0.0899	0.0440	0.4895
Lycium|Lba01G023677	Petunia|Peaxi162Scf00517g00314.1	708	0.2719	187.9	520.1	0.1150	0.0298	0.2590
Lycium|Lba01G023730	Petunia|Peaxi162Scf00013g01023.1	795	0.7995	168.4	626.6	0.2322	0.1567	0.6749
Lycium|Lba01G023789	Petunia|Peaxi162Scf01530g00029.1	1845	1.0199	378.4	1466.6	0.3439	0.2443	0.7105
Lycium|Lba01G023845	Petunia|Peaxi162Scf00517g00019.1	1194	0.6787	272.0	922.0	0.1918	0.1154	0.6018
Lycium|Lba01G023921	Petunia|Peaxi162Scf00517g00513.1	2232	0.2984	542.2	1689.8	0.1190	0.0355	0.2986
Lycium|Lba01G023973	Petunia|Peaxi162Scf00225g00519.1	1518	0.4199	341.4	1176.6	0.2739	0.0877	0.3202
Lycium|Lba01G024021	Petunia|Peaxi162Scf01012g00018.1	1065	0.2214	282.0	783.0	0.0668	0.0157	0.2352
Lycium|Lba01G024057	Petunia|Peaxi162Scf00134g02023.1	708	0.2788	188.6	519.4	0.2769	0.0548	0.1979
Lycium|Lba01G024101	Petunia|Peaxi162Scf00225g00034.1	981	0.5652	226.5	754.5	0.2250	0.1049	0.4664
Lycium|Lba01G024138	Petunia|Peaxi162Scf00001g00201.1	2319	0.4480	590.6	1728.4	0.1214	0.0525	0.4326
Lycium|Lba01G024193	Petunia|Peaxi162Scf00698g00016.1	3822	0.4438	910.7	2911.3	0.4668	0.1163	0.2491
Lycium|Lba01G024248	Petunia|Peaxi162Scf00786g00435.1	2562	0.5048	605.5	1956.5	0.2696	0.1026	0.3805
Lycium|Lba01G024306	Petunia|Peaxi162Scf00282g00013.1	903	0.3780	224.6	678.4	0.1760	0.0582	0.3307
Lycium|Lba01G024355	Petunia|Peaxi162Scf01213g00003.1	1206	0.3187	230.0	976.0	0.2130	0.0623	0.2926
Lycium|Lba01G024400	Petunia|Peaxi162Scf01260g00018.1	882	0.3049	225.2	656.8	0.2343	0.0554	0.2365
Lycium|Lba01G024460	Petunia|Peaxi162Scf00901g00321.1	1455	0.6528	347.3	1107.7	0.1221	0.0801	0.6560
Lycium|Lba01G024497	Petunia|Peaxi162Scf00134g02026.1	363	0.6109	69.4	293.6	0.2804	0.1366	0.4873
Lycium|Lba01G024536	Petunia|Peaxi162Scf00786g00018.1	3369	0.5243	728.0	2641.0	0.3452	0.1239	0.3591
Lycium|Lba01G024581	Petunia|Peaxi162Scf01336g00121.1	1830	0.4260	423.8	1406.2	0.2454	0.0829	0.3380
Lycium|Lba01G024624	Petunia|Peaxi162Scf00691g00218.1	513	0.4262	117.9	395.1	0.1498	0.0617	0.4116
Lycium|Lba01G024669	Petunia|Peaxi162Scf00786g00119.1	765	0.4942	168.5	596.5	0.2538	0.1000	0.3940
Lycium|Lba01G024710	Petunia|Peaxi162Scf00919g00047.1	882	0.3386	217.5	664.5	0.2417	0.0636	0.2633
Lycium|Lba01G024745	Petunia|Peaxi162Scf00309g00059.1	870	0.6424	188.4	681.6	0.2993	0.1421	0.4747
Lycium|Lba01G024782	Petunia|Peaxi162Scf00225g00057.1	750	1.1284	193.0	557.0	0.3258	0.2454	0.7533
Lycium|Lba01G024823	Petunia|Peaxi162Scf00434g00423.1	876	0.7499	191.8	684.2	0.1626	0.1175	0.7224
Lycium|Lba01G024867	Petunia|Peaxi162Scf00282g00617.1	429	0.6176	105.0	324.0	0.1598	0.0900	0.5633
Lycium|Lba01G025006	Petunia|Peaxi162Scf01001g00001.1	537	0.8008	116.8	420.2	0.3573	0.1919	0.5370
Lycium|Lba01G025141	Petunia|Peaxi162Scf00455g00112.1	2481	0.3337	611.3	1869.7	0.1710	0.0507	0.2964
Lycium|Lba01G025253	Petunia|Peaxi162Scf00559g00009.1	486	0.4225	128.2	357.8	0.0861	0.0371	0.4303
Lycium|Lba01G025345	Petunia|Peaxi162Scf00344g00021.1	669	1.4151	168.0	501.0	0.0591	0.0944	1.5974
Lycium|Lba01G025410	Petunia|Peaxi162Scf01079g00219.1	573	0.5580	154.6	418.4	0.3970	0.1319	0.3323
Lycium|Lba01G025474	Petunia|Peaxi162Scf01376g00015.1	291	0.7216	57.1	233.9	0.3114	0.1678	0.5388
Lycium|Lba01G025532	Petunia|Peaxi162Scf00244g00067.1	684	0.4100	171.5	512.5	0.1871	0.0654	0.3496
Lycium|Lba01G025587	Petunia|Peaxi162Scf00145g01311.1	1068	0.6661	268.6	799.4	0.1749	0.1015	0.5807
Lycium|Lba01G025659	Petunia|Peaxi162Scf00244g00074.1	447	0.8692	81.1	365.9	0.2339	0.1817	0.7769
Lycium|Lba01G025719	Petunia|Peaxi162Scf00145g00117.1	747	0.9270	163.4	583.6	0.2193	0.1737	0.7922
Lycium|Lba01G025773	Petunia|Peaxi162Scf00062g00089.1	1149	1.0382	225.2	923.8	0.5985	0.3059	0.5111
Lycium|Lba01G025831	Petunia|Peaxi162Scf00378g00112.1	1077	1.1444	238.7	838.3	0.2891	0.2469	0.8541
Lycium|Lba01G025884	Petunia|Peaxi162Scf00120g00020.1	1545	0.2929	393.7	1151.3	0.1166	0.0333	0.2857
Lycium|Lba01G025935	Petunia|Peaxi162Scf00378g00417.1	3645	0.4348	817.3	2827.7	0.2593	0.0883	0.3408
Lycium|Lba01G025990	Petunia|Peaxi162Scf00062g00201.1	2667	0.7218	585.9	2081.1	0.1762	0.1187	0.6737
Lycium|Lba01G026048	Petunia|Peaxi162Scf00323g00935.1	2004	0.3758	504.1	1499.9	0.2309	0.0682	0.2952
Lycium|Lba01G026131	Petunia|Peaxi162Scf00553g00220.1	2349	0.9980	522.9	1826.1	0.4038	0.2504	0.6201
Lycium|Lba01G026231	Petunia|Peaxi162Scf00611g00021.1	495	0.7236	103.8	391.2	0.2865	0.1585	0.5531
Lycium|Lba01G026308	Petunia|Peaxi162Scf00222g00530.1	747	0.3392	149.2	597.8	0.0960	0.0393	0.4088
Lycium|Lba01G026341	Petunia|Peaxi162Scf00222g00714.1	906	0.4544	226.7	679.3	0.1029	0.0476	0.4626
Lycium|Lba01G026386	Petunia|Peaxi162Scf00274g00051.1	1140	0.4892	215.6	924.4	0.0182	0.0145	0.7999
Lycium|Lba01G026447	Petunia|Peaxi162Scf00995g00325.1	789	0.2930	209.4	579.6	0.1070	0.0304	0.2840
Lycium|Lba01G026492	Petunia|Peaxi162Scf01650g00056.1	4302	0.3676	959.5	3342.5	0.2331	0.0707	0.3032
Lycium|Lba01G026529	Petunia|Peaxi162Scf00740g00124.1	1587	0.3466	391.3	1195.7	0.3679	0.0812	0.2206
Lycium|Lba01G026566	Petunia|Peaxi162Scf00077g00077.1	3027	0.4002	713.0	2314.0	0.2175	0.0722	0.3320
Lycium|Lba01G026618	Petunia|Peaxi162Scf00444g00422.1	1062	0.3933	227.3	834.7	0.3471	0.0935	0.2693
Lycium|Lba01G026665	Petunia|Peaxi162Scf00171g00240.1	399	0.8486	81.9	317.1	0.2693	0.1817	0.6744
Lycium|Lba01G026706	Petunia|Peaxi162Scf00089g01211.1	960	0.4058	229.0	731.0	0.1094	0.0460	0.4203
Lycium|Lba01G026752	Petunia|Peaxi162Scf00553g00055.1	447	0.5385	80.0	367.0	0.0536	0.0432	0.8049
Lycium|Lba01G026802	Petunia|Peaxi162Scf00089g01848.1	375	0.4088	89.9	285.1	0.1130	0.0473	0.4185
Lycium|Lba01G026852	Petunia|Peaxi162Scf00171g01126.1	1935	0.3911	425.6	1509.4	0.2744	0.0824	0.3004
Lycium|Lba01G026893	Petunia|Peaxi162Scf00274g00439.1	744	0.4977	192.3	551.7	0.1110	0.0540	0.4868
Lycium|Lba01G026934	Petunia|Peaxi162Scf00017g02823.1	720	1.9353	174.5	545.5	0.5201	0.5272	1.0137
Lycium|Lba01G026985	Petunia|Peaxi162Scf00017g03133.1	759	0.4205	176.7	582.3	0.0959	0.0439	0.4575
Lycium|Lba01G027038	Petunia|Peaxi162Scf00274g00834.1	684	0.4862	166.8	517.2	0.5600	0.1360	0.2429
Lycium|Lba01G027076	Petunia|Peaxi162Scf00017g02913.1	2148	0.4037	510.1	1637.9	0.1647	0.0611	0.3706
Lycium|Lba01G027120	Petunia|Peaxi162Scf00171g00113.1	633	0.6620	129.2	503.8	0.0705	0.0598	0.8479
Lycium|Lba01G027161	Petunia|Peaxi162Scf00904g00123.1	885	0.5285	250.7	634.3	0.0867	0.0442	0.5099
Lycium|Lba01G027205	Petunia|Peaxi162Scf00332g00545.1	1860	0.4468	423.2	1436.8	0.2171	0.0818	0.3768
Lycium|Lba01G027247	Petunia|Peaxi162Scf00740g00228.1	198	0.7833	47.1	150.9	0.3371	0.1779	0.5278
Lycium|Lba01G027296	Petunia|Peaxi162Scf00332g00526.1	1173	0.5151	314.1	858.9	0.1954	0.0817	0.4179
Lycium|Lba01G027340	Petunia|Peaxi162Scf00201g00422.1	1548	0.7964	304.6	1243.4	0.1282	0.1135	0.8857
Lycium|Lba01G027394	Petunia|Peaxi162Scf00089g00326.1	1962	0.4241	384.1	1577.9	0.1096	0.0546	0.4979
Lycium|Lba01G027433	Petunia|Peaxi162Scf00171g00341.1	1152	0.4046	281.8	870.2	0.1596	0.0590	0.3693
Lycium|Lba01G027466	Petunia|Peaxi162Scf00141g00107.1	936	0.3901	252.0	684.0	0.1176	0.0430	0.3661
Lycium|Lba01G027513	Petunia|Peaxi162Scf00188g00068.1	465	50.0000	85.2	379.8	0.0091	0.7943	87.3798
Lycium|Lba01G027567	Petunia|Peaxi162Scf00516g00425.1	1071	0.5031	223.7	847.3	0.1379	0.0727	0.5274
Lycium|Lba01G027607	Petunia|Peaxi162Scf00912g00142.1	387	0.9763	72.7	314.3	0.2148	0.1930	0.8982
Lycium|Lba01G027655	Petunia|Peaxi162Scf00171g01130.1	1128	0.2915	261.3	866.7	0.0982	0.0311	0.3164
Lycium|Lba01G027703	Petunia|Peaxi162Scf00444g00814.1	2592	0.4352	580.0	2012.0	0.3546	0.1031	0.2907
Lycium|Lba01G027740	Petunia|Peaxi162Scf00201g00127.1	2190	0.3215	532.3	1657.7	0.1331	0.0415	0.3117
Lycium|Lba01G027798	Petunia|Peaxi162Scf00017g00288.1	1908	0.5583	489.1	1418.9	0.1750	0.0843	0.4815
Lycium|Lba01G027848	Petunia|Peaxi162Scf00740g00015.1	1605	0.3945	358.6	1246.4	0.1785	0.0648	0.3632
Lycium|Lba01G027890	Petunia|Peaxi162Scf00740g00327.1	582	1.2504	152.2	429.8	0.4995	0.3303	0.6612
Lycium|Lba01G027943	Petunia|Peaxi162Scf00274g00455.1	489	0.4458	134.5	354.5	0.1249	0.0507	0.4064
Lycium|Lba01G027990	Petunia|Peaxi162Scf00444g00001.1	1542	0.6976	403.7	1138.3	0.1370	0.0878	0.6407
Lycium|Lba01G028037	Petunia|Peaxi162Scf00314g00643.1	1842	0.5814	427.7	1414.3	0.2243	0.1075	0.4792
Lycium|Lba01G028074	Petunia|Peaxi162Scf00089g00622.1	1278	0.3423	338.8	939.2	0.1766	0.0510	0.2889
Lycium|Lba01G028121	Petunia|Peaxi162Scf00915g00125.1	522	0.4582	135.9	386.1	0.0908	0.0424	0.4664
Lycium|Lba01G028165	Petunia|Peaxi162Scf00171g00243.1	942	1.7234	222.0	720.0	0.1792	0.2762	1.5419
Lycium|Lba01G028219	Petunia|Peaxi162Scf00014g00614.1	1455	0.4203	379.8	1075.2	0.0910	0.0388	0.4268
Lycium|Lba01G028281	Petunia|Peaxi162Scf00110g00120.1	597	0.3717	151.7	445.3	0.3827	0.0879	0.2296
Lycium|Lba01G028348	Petunia|Peaxi162Scf00096g00716.1	1671	0.4591	382.7	1288.3	0.1378	0.0629	0.4565
Lycium|Lba01G028414	Petunia|Peaxi162Scf00042g02519.1	771	0.4772	131.1	639.9	0.1781	0.0891	0.5004
Lycium|Lba01G028463	Petunia|Peaxi162Scf01238g00008.1	1560	0.3510	375.1	1184.9	0.2159	0.0625	0.2893
Lycium|Lba01G028541	Petunia|Peaxi162Scf00146g01120.1	990	0.6927	236.7	753.3	0.2381	0.1308	0.5494
Lycium|Lba01G028596	Petunia|Peaxi162Scf00146g00517.1	852	0.4430	209.2	642.8	0.1343	0.0572	0.4258
Lycium|Lba01G028656	Petunia|Peaxi162Scf00294g00616.1	930	0.3865	201.2	728.8	0.1615	0.0607	0.3756
Lycium|Lba01G028713	Petunia|Peaxi162Scf00053g00716.1	1026	0.8411	275.9	750.1	0.1478	0.1099	0.7437
Lycium|Lba01G028774	Petunia|Peaxi162Scf00374g00620.1	909	0.4031	198.7	710.3	0.0467	0.0246	0.5267
Lycium|Lba01G028825	Petunia|Peaxi162Scf00110g00123.1	723	0.5254	168.5	554.5	0.1494	0.0753	0.5038
Lycium|Lba01G028909	Petunia|Peaxi162Scf00472g00824.1	843	0.5514	230.6	612.4	0.3159	0.1154	0.3654
Lycium|Lba01G028965	Petunia|Peaxi162Scf00257g00217.1	1848	1.1664	379.8	1468.2	0.1969	0.2115	1.0742
Lycium|Lba01G029026	Petunia|Peaxi162Scf00696g00027.1	786	0.3702	223.3	562.7	0.1613	0.0498	0.3088
Lycium|Lba01G029086	Petunia|Peaxi162Scf01600g00022.1	246	2.3262	44.4	201.6	0.2361	0.4895	2.0729
Lycium|Lba01G029138	Petunia|Peaxi162Scf00014g00921.1	1329	0.6226	322.0	1007.0	0.4093	0.1538	0.3757
Lycium|Lba01G029217	Petunia|Peaxi162Scf00094g01314.1	1227	0.4602	300.9	926.1	0.1902	0.0751	0.3946
Lycium|Lba01G029269	Petunia|Peaxi162Scf00687g00041.1	1281	1.1809	305.7	975.3	0.0689	0.0932	1.3520
Lycium|Lba01G029349	Petunia|Peaxi162Scf00017g00193.1	867	1.6602	206.8	660.2	0.4882	0.4427	0.9069
Lycium|Lba01G029416	Petunia|Peaxi162Scf00016g03458.1	687	0.8611	170.2	516.8	0.3121	0.1856	0.5948
Lycium|Lba01G029483	Petunia|Peaxi162Scf00098g00038.1	282	2.7935	65.2	216.8	0.3274	0.6312	1.9283
Lycium|Lba01G029532	Petunia|Peaxi162Scf00014g00219.1	1608	0.4751	402.9	1205.1	0.2610	0.0926	0.3550
Lycium|Lba01G029590	Petunia|Peaxi162Scf00009g00074.1	699	1.0432	158.6	540.4	0.2048	0.1849	0.9026
Lycium|Lba01G029645	Petunia|Peaxi162Scf00003g02445.1	1530	0.4956	420.7	1109.3	0.2287	0.0857	0.3748
Lycium|Lba01G029708	Petunia|Peaxi162Scf00198g01017.1	429	0.4039	105.2	323.8	0.3518	0.0927	0.2636
Lycium|Lba01G029761	Petunia|Peaxi162Scf00211g00144.1	2166	0.8478	401.2	1764.8	0.2855	0.1931	0.6764
Lycium|Lba01G029815	Petunia|Peaxi162Scf00078g00249.1	1935	0.3101	423.7	1511.3	0.1702	0.0500	0.2937
Lycium|Lba01G029873	Petunia|Peaxi162Scf00014g01622.1	1932	0.3696	446.4	1485.6	0.1754	0.0591	0.3367
Lycium|Lba01G029956	Petunia|Peaxi162Scf00165g00075.1	177	1.1107	42.1	134.9	0.2545	0.2182	0.8571
Lycium|Lba01G030010	Petunia|Peaxi162Scf00009g01526.1	726	0.8382	171.9	554.1	0.1567	0.1228	0.7839
Lycium|Lba01G030048	Petunia|Peaxi162Scf01210g00002.1	552	1.5608	128.8	423.2	0.3172	0.3463	1.0917
Lycium|Lba01G030129	Petunia|Peaxi162Scf00539g00007.1	1545	0.3275	436.9	1108.1	0.1168	0.0348	0.2978
Lycium|Lba01G030269	Petunia|Peaxi162Scf00128g00139.1	1707	0.4705	450.2	1256.8	0.1502	0.0629	0.4190
Lycium|Lba01G030343	Petunia|Peaxi162Scf00324g00326.1	2727	1.8284	625.9	2101.1	0.3280	0.4145	1.2639
Lycium|Lba01G030414	Petunia|Peaxi162Scf00015g00716.1	300	0.5138	73.8	226.2	0.1058	0.0556	0.5257
Lycium|Lba01G030485	Petunia|Peaxi162Scf00546g00536.1	1521	0.5050	365.4	1155.6	0.1167	0.0597	0.5118
Lycium|Lba01G030558	Petunia|Peaxi162Scf00047g10224.1	390	0.8729	85.9	304.1	0.3604	0.2092	0.5805
Lycium|Lba01G030635	Petunia|Peaxi162Scf00047g01929.1	1917	0.3420	425.3	1491.7	0.2078	0.0618	0.2972
Lycium|Lba01G030715	Petunia|Peaxi162Scf00546g00020.1	858	0.6985	189.4	668.6	0.1752	0.1142	0.6518
Lycium|Lba01G030764	Petunia|Peaxi162Scf00498g00131.1	828	0.4840	242.7	585.3	0.0764	0.0355	0.4649
Lycium|Lba01G030832	Petunia|Peaxi162Scf00099g01818.1	2856	0.4391	657.8	2198.2	0.4141	0.1104	0.2666
Lycium|Lba01G030911	Petunia|Peaxi162Scf00944g00136.1	1434	0.5273	380.6	1053.4	0.1037	0.0534	0.5145
Lycium|Lba01G030967	Petunia|Peaxi162Scf00585g00081.1	1317	0.5858	302.3	1014.7	0.1199	0.0727	0.6065
Lycium|Lba01G031035	Petunia|Peaxi162Scf00498g00525.1	942	0.4650	235.8	706.2	0.1495	0.0640	0.4278
Lycium|Lba01G031102	Petunia|Peaxi162Scf00047g02011.1	582	6.0990	112.0	470.0	0.0082	0.0835	10.2168
Lycium|Lba01G031191	Petunia|Peaxi162Scf00665g00211.1	1944	0.5520	475.4	1468.6	0.2490	0.1059	0.4253
Lycium|Lba01G031276	Petunia|Peaxi162Scf00034g00821.1	2448	0.3220	634.5	1813.5	0.1189	0.0367	0.3091
Lycium|Lba01G031405	Petunia|Peaxi162Scf00034g00085.1	1818	0.3046	413.7	1404.3	0.1669	0.0475	0.2848
Lycium|Lba01G031496	Petunia|Peaxi162Scf00034g00515.1	1602	0.3573	382.5	1219.5	0.1659	0.0541	0.3263
Lycium|Lba01G031558	Petunia|Peaxi162Scf00177g00215.1	1443	0.3330	351.9	1091.1	0.1199	0.0398	0.3318
Lycium|Lba01G031647	Petunia|Peaxi162Scf00177g00311.1	2163	0.3230	509.1	1653.9	0.2037	0.0561	0.2753
Lycium|Lba01G031715	Petunia|Peaxi162Scf00117g00912.1	561	0.8434	124.3	436.7	0.1513	0.1254	0.8282
Lycium|Lba01G031853	Petunia|Peaxi162Scf00211g00222.1	978	0.2675	239.9	738.1	0.3957	0.0649	0.1639
Lycium|Lba01G031962	Petunia|Peaxi162Scf00001g00116.1	447	1.1164	113.3	333.7	0.2573	0.2149	0.8351
Lycium|Lba01G032053	Petunia|Peaxi162Scf00048g00175.1	1344	0.5591	264.6	1079.4	0.0990	0.0667	0.6744
Lycium|Lba01G032108	Petunia|Peaxi162Scf00708g00211.1	828	0.4616	231.9	596.1	0.2107	0.0751	0.3564
Lycium|Lba01G032151	Petunia|Peaxi162Scf00149g00116.1	828	0.3840	213.4	614.6	0.2015	0.0633	0.3143
Lycium|Lba01G032201	Petunia|Peaxi162Scf00677g00011.1	888	1.2036	192.2	695.8	0.3419	0.2832	0.8283
Lycium|Lba01G032251	Petunia|Peaxi162Scf00475g00124.1	1218	0.9624	285.0	933.0	0.2806	0.2005	0.7146
Lycium|Lba01G032289	Petunia|Peaxi162Scf00178g00056.1	1161	0.3084	261.8	899.2	0.2531	0.0617	0.2439
Lycium|Lba01G032322	Petunia|Peaxi162Scf00149g00610.1	975	0.2636	252.4	722.6	0.1714	0.0390	0.2276
Lycium|Lba01G032355	Petunia|Peaxi162Scf00036g00413.1	981	0.7124	240.8	740.2	0.2222	0.1277	0.5749
Lycium|Lba01G032407	Petunia|Peaxi162Scf01051g00133.1	522	0.4143	130.2	391.8	0.1712	0.0626	0.3654
Lycium|Lba01G032471	Petunia|Peaxi162Scf00222g00527.1	678	3.4832	138.1	539.9	0.3480	0.8403	2.4150
Lycium|Lba01G032594	Petunia|Peaxi162Scf00253g01121.1	747	0.3199	191.8	555.2	0.2580	0.0613	0.2377
Lycium|Lba01G032697	Petunia|Peaxi162Scf00315g00029.1	918	0.4005	205.6	712.4	0.0324	0.0174	0.5359
Lycium|Lba01G032841	Petunia|Peaxi162Scf00253g01313.1	1050	1.3463	267.3	782.7	0.2927	0.2779	0.9493
Lycium|Lba01G032934	Petunia|Peaxi162Scf00564g00029.1	609	0.5082	162.8	446.2	0.3321	0.1102	0.3317
Lycium|Lba01G033037	Petunia|Peaxi162Scf00977g00002.1	459	0.7410	112.6	346.4	0.1714	0.1130	0.6593
Lycium|Lba01G033132	Petunia|Peaxi162Scf00679g00214.1	1473	0.4399	372.3	1100.7	0.3274	0.0965	0.2948
Lycium|Lba01G033155	Petunia|Peaxi162Scf00091g00064.1	1479	0.3835	307.3	1171.7	0.1689	0.0632	0.3742
Lycium|Lba01G033190	Petunia|Peaxi162Scf00679g00016.1	1098	0.8428	256.1	841.9	0.3774	0.2029	0.5376
Lycium|Lba01G033227	Petunia|Peaxi162Scf00789g00411.1	1578	0.5921	389.7	1188.3	0.0775	0.0501	0.6464
Lycium|Lba01G033273	Petunia|Peaxi162Scf00098g00148.1	438	0.3822	120.3	317.7	0.1337	0.0459	0.3429
Lycium|Lba01G033309	Petunia|Peaxi162Scf00390g00126.1	864	0.6203	172.8	691.2	0.1344	0.0904	0.6724
Lycium|Lba01G033346	Petunia|Peaxi162Scf00643g00061.1	993	0.6419	220.6	772.4	0.2649	0.1324	0.4997
Lycium|Lba01G033390	Petunia|Peaxi162Scf00689g00027.1	1230	0.4318	306.3	923.7	0.1939	0.0707	0.3647
Lycium|Lba01G033430	Petunia|Peaxi162Scf00390g00528.1	849	0.5693	191.0	658.0	0.4557	0.1496	0.3282
Lycium|Lba01G033472	Petunia|Peaxi162Scf00029g01714.1	480	0.5719	121.2	358.8	0.2673	0.1127	0.4214
Lycium|Lba01G033516	Petunia|Peaxi162Scf00049g01719.1	1596	0.5748	431.5	1164.5	0.1928	0.0899	0.4662
Lycium|Lba01G033561	Petunia|Peaxi162Scf00526g00525.1	1113	0.7735	239.5	873.5	0.1338	0.1077	0.8052
Lycium|Lba01G033619	Petunia|Peaxi162Scf00774g00021.1	2043	0.4749	466.2	1576.8	0.2827	0.1003	0.3547
Lycium|Lba01G033656	Petunia|Peaxi162Scf00390g00218.1	444	0.2373	121.7	322.3	0.0111	0.0031	0.2804
Lycium|Lba01G033704	Petunia|Peaxi162Scf00375g00618.1	756	0.7301	194.6	561.4	0.4317	0.1818	0.4210
Lycium|Lba01G033756	Petunia|Peaxi162Scf00763g00229.1	1608	0.2902	405.6	1202.4	0.1591	0.0415	0.2606
Lycium|Lba01G033810	Petunia|Peaxi162Scf00257g00136.1	387	50.0000	79.6	307.4	0.0109	0.8448	77.8077
Lycium|Lba01G033849	Petunia|Peaxi162Scf00815g00125.1	1110	0.4499	279.3	830.7	0.2303	0.0815	0.3537
Lycium|Lba01G033881	Petunia|Peaxi162Scf01064g00237.1	576	0.4125	146.9	429.1	0.1241	0.0491	0.3957
Lycium|Lba01G033980	Petunia|Peaxi162Scf00320g00216.1	2691	0.3516	643.8	2047.2	0.2007	0.0600	0.2990
Lycium|Lba01G034076	Petunia|Peaxi162Scf00320g00052.1	783	0.6205	214.6	568.4	0.2087	0.1014	0.4860
Lycium|Lba01G034111	Petunia|Peaxi162Scf00271g00122.1	1062	0.5612	262.9	799.1	0.2939	0.1173	0.3991
Lycium|Lba01G034160	Petunia|Peaxi162Scf00074g01824.1	1446	0.4661	357.7	1088.3	0.1345	0.0599	0.4458
Lycium|Lba01G034230	Petunia|Peaxi162Scf00714g00331.1	840	1.0173	221.3	618.7	0.0996	0.1003	1.0069
Lycium|Lba01G034282	Petunia|Peaxi162Scf00102g01144.1	663	0.8019	161.2	501.8	0.1695	0.1220	0.7198
Lycium|Lba01G034323	Petunia|Peaxi162Scf00119g00811.1	1140	0.4345	268.6	871.4	0.1952	0.0735	0.3763
Lycium|Lba01G034363	Petunia|Peaxi162Scf00074g10153.1	1026	0.5300	187.6	838.4	0.2095	0.1045	0.4990
Lycium|Lba01G034415	Petunia|Peaxi162Scf00002g00816.1	1170	0.4288	274.5	895.5	0.2021	0.0742	0.3672
Lycium|Lba01G034456	Petunia|Peaxi162Scf00271g00031.1	867	0.3012	206.3	660.7	0.2212	0.0546	0.2470
Lycium|Lba01G034500	Petunia|Peaxi162Scf00658g00634.1	1419	0.5454	346.5	1072.5	0.3225	0.1202	0.3726
Lycium|Lba01G034542	Petunia|Peaxi162Scf00714g00619.1	825	0.3517	168.6	656.4	0.1726	0.0592	0.3432
Lycium|Lba01G034605	Petunia|Peaxi162Scf00002g00093.1	672	1.2706	184.9	487.1	0.1439	0.1606	1.1163
Lycium|Lba01G034655	Petunia|Peaxi162Scf00301g00312.1	750	0.4169	161.0	589.0	0.1335	0.0581	0.4350
Lycium|Lba01G034708	Petunia|Peaxi162Scf00074g01312.1	3903	0.3999	1051.5	2851.5	0.2148	0.0672	0.3127
Lycium|Lba01G034756	Petunia|Peaxi162Scf00441g00624.1	1089	0.3458	258.4	830.6	0.4751	0.0913	0.1922
Lycium|Lba01G034816	Petunia|Peaxi162Scf00193g00131.1	660	1.2451	167.3	492.7	0.2487	0.2351	0.9451
Lycium|Lba01G034881	Petunia|Peaxi162Scf00026g03212.1	786	0.4794	192.3	593.7	0.1272	0.0596	0.4689
Lycium|Lba01G034929	Petunia|Peaxi162Scf00349g00057.1	837	0.8426	190.7	646.3	0.2323	0.1602	0.6898
Lycium|Lba01G034996	Petunia|Peaxi162Scf01169g00017.1	672	0.6438	170.1	501.9	0.3488	0.1457	0.4178
Lycium|Lba01G035046	Petunia|Peaxi162Scf00026g00226.1	1074	0.6677	257.9	816.1	0.4131	0.1660	0.4017
Lycium|Lba01G035097	Petunia|Peaxi162Scf00705g00029.1	843	0.5041	171.5	671.5	0.3015	0.1142	0.3788
Lycium|Lba01G035139	Petunia|Peaxi162Scf00655g00120.1	1824	0.3139	427.0	1397.0	0.0655	0.0241	0.3680
Lycium|Lba01G035206	Petunia|Peaxi162Scf00021g02523.1	930	0.2814	234.1	695.9	0.0300	0.0103	0.3422
Lycium|Lba01G035268	Petunia|Peaxi162Scf00441g00620.1	501	0.7458	92.8	408.2	0.2856	0.1699	0.5950
Lycium|Lba01G035316	Petunia|Peaxi162Scf00611g00052.1	897	0.7663	184.4	712.6	0.0489	0.0512	1.0450
Lycium|Lba01G035399	Petunia|Peaxi162Scf00152g00131.1	831	0.5977	192.1	638.9	0.2666	0.1218	0.4567
Lycium|Lba01G035530	Petunia|Peaxi162Scf00065g00002.1	612	0.6447	135.6	476.4	0.1863	0.1092	0.5861
Lycium|Lba01G035664	Petunia|Peaxi162Scf00034g00142.1	1053	0.5052	225.2	827.8	0.1312	0.0697	0.5312
Lycium|Lba01G035835	Petunia|Peaxi162Scf00571g00523.1	1431	0.2653	303.1	1127.9	0.0978	0.0299	0.3061
Lycium|Lba01G035921	Petunia|Peaxi162Scf00634g00326.1	744	0.5512	159.9	584.1	0.3789	0.1359	0.3587
Lycium|Lba01G036043	Petunia|Peaxi162Scf00292g00051.1	873	0.5046	215.1	657.9	0.2794	0.1028	0.3681
Lycium|Lba01G036123	Petunia|Peaxi162Scf00825g00311.1	1725	0.3707	395.6	1329.4	0.2007	0.0646	0.3218
Lycium|Lba01G036170	Petunia|Peaxi162Scf00299g00082.1	1944	0.8524	365.4	1578.6	0.2073	0.1653	0.7975
Lycium|Lba01G036223	Petunia|Peaxi162Scf00011g01411.1	447	1.8719	91.5	355.5	0.4040	0.4792	1.1862
Lycium|Lba01G036269	Petunia|Peaxi162Scf00123g00003.1	492	1.4914	87.7	404.3	0.1663	0.2625	1.5784
Lycium|Lba01G036312	Petunia|Peaxi162Scf01060g00139.1	1695	0.3957	445.7	1249.3	0.1588	0.0551	0.3471
Lycium|Lba01G036350	Petunia|Peaxi162Scf00535g00065.1	732	1.2652	169.8	562.2	0.4455	0.3273	0.7346
Lycium|Lba01G036396	Petunia|Peaxi162Scf00001g10028.1	549	0.7748	137.6	411.4	0.1805	0.1208	0.6690
Lycium|Lba01G036443	Petunia|Peaxi162Scf00039g00620.1	2394	0.4261	501.2	1892.8	0.2602	0.0890	0.3422
Lycium|Lba01G036496	Petunia|Peaxi162Scf00597g00828.1	852	0.4630	244.3	607.7	0.2879	0.0903	0.3136
Lycium|Lba01G036542	Petunia|Peaxi162Scf00011g00937.1	192	1.5504	30.3	161.7	0.3278	0.3904	1.1908
Lycium|Lba01G036579	Petunia|Peaxi162Scf00005g04018.1	624	1.6210	111.7	512.3	0.3096	0.3862	1.2474
Lycium|Lba01G036635	Petunia|Peaxi162Scf01517g00138.1	630	0.4864	142.3	487.7	0.3491	0.1141	0.3267
Lycium|Lba01G036678	Petunia|Peaxi162Scf00039g01012.1	1482	0.4823	329.0	1153.0	0.2074	0.0870	0.4193
Lycium|Lba01G036726	Petunia|Peaxi162Scf00722g00210.1	1560	0.7269	346.4	1213.6	0.4084	0.1833	0.4489
Lycium|Lba01G036779	Petunia|Peaxi162Scf01629g00003.1	1449	0.5997	317.7	1131.3	0.0753	0.0542	0.7189
Lycium|Lba01G036826	Petunia|Peaxi162Scf00001g00044.1	567	0.3402	122.7	444.3	0.1697	0.0551	0.3245
Lycium|Lba01G036877	Petunia|Peaxi162Scf00011g00236.1	357	0.7001	68.0	289.0	0.3732	0.1768	0.4737
Lycium|Lba01G036914	Petunia|Peaxi162Scf00039g01224.1	2829	0.3422	680.0	2149.0	0.2237	0.0622	0.2780
Lycium|Lba01G036956	Petunia|Peaxi162Scf01290g00029.1	1290	0.3632	283.7	1006.3	0.2155	0.0672	0.3120
Lycium|Lba01G037009	Petunia|Peaxi162Scf00039g00045.1	1047	1.4028	197.8	849.2	0.2980	0.3236	1.0858
Lycium|Lba01G037049	Petunia|Peaxi162Scf00011g00741.1	1266	0.5942	300.7	965.3	0.3295	0.1335	0.4052
Lycium|Lba01G037146	Petunia|Peaxi162Scf00925g00327.1	1443	0.3899	348.2	1094.8	0.3000	0.0832	0.2772
Lycium|Lba01G037254	Petunia|Peaxi162Scf00929g00314.1	960	0.7071	190.4	769.6	0.2880	0.1581	0.5491
Lycium|Lba01G037371	Petunia|Peaxi162Scf00028g00413.1	1308	1.1192	309.9	998.1	0.5548	0.3135	0.5650
Lycium|Lba01G037490	Petunia|Peaxi162Scf00303g00004.1	774	0.5408	216.9	557.1	0.5303	0.1444	0.2724
Lycium|Lba01G037613	Petunia|Peaxi162Scf00017g02019.1	3105	1.7359	688.7	2416.3	0.2950	0.3781	1.2820
Lycium|Lba01G037685	Petunia|Peaxi162Scf00088g00521.1	1545	0.4252	379.4	1165.6	0.2316	0.0781	0.3373
Lycium|Lba01G037786	Petunia|Peaxi162Scf00324g00718.1	972	0.3546	243.9	728.1	0.2422	0.0662	0.2734
Lycium|Lba01G037895	Petunia|Peaxi162Scf01838g00005.1	1620	0.3712	391.5	1228.5	0.2305	0.0685	0.2971
Lycium|Lba01G037945	Petunia|Peaxi162Scf00270g00111.1	1101	0.1874	256.1	844.9	0.0655	0.0145	0.2209
Lycium|Lba01G037985	Petunia|Peaxi162Scf00892g00009.1	879	0.5058	193.0	686.0	0.1651	0.0799	0.4840
Lycium|Lba01G038027	Petunia|Peaxi162Scf00351g00053.1	264	0.5569	71.6	192.4	0.0774	0.0439	0.5668
Lycium|Lba01G038080	Petunia|Peaxi162Scf00150g00711.1	1653	0.4231	348.8	1304.2	0.1027	0.0496	0.4829
Lycium|Lba01G038128	Petunia|Peaxi162Scf00086g01413.1	1068	0.6001	252.3	815.7	0.1544	0.0872	0.5648
Lycium|Lba01G038161	Petunia|Peaxi162Scf00389g00918.1	402	2.0553	89.1	312.9	0.4499	0.5390	1.1982
Lycium|Lba01G038197	Petunia|Peaxi162Scf00086g01321.1	1623	0.5299	399.4	1223.6	0.1870	0.0853	0.4563
Lycium|Lba01G038253	Petunia|Peaxi162Scf00073g01428.1	1143	1.2477	277.7	865.3	0.3827	0.2988	0.7808
Lycium|Lba01G038340	Petunia|Peaxi162Scf00785g00113.1	855	0.5302	217.7	637.3	0.3038	0.1116	0.3673
Lycium|Lba01G038439	Petunia|Peaxi162Scf00541g00010.1	1125	0.3937	253.5	871.5	0.1595	0.0600	0.3762
Lycium|Lba01G038537	Petunia|Peaxi162Scf00205g00720.1	963	0.5779	242.2	720.8	0.2661	0.1137	0.4274
Lycium|Lba01G038685	Petunia|Peaxi162Scf00026g00014.1	1935	0.6671	483.2	1451.8	0.3274	0.1470	0.4489
Lycium|Lba01G038771	Petunia|Peaxi162Scf00517g00637.1	291	1.7894	70.2	220.8	1.1539	0.6163	0.5341
Lycium|Lba01G038841	Petunia|Peaxi162Scf01069g00212.1	504	1.7074	131.4	372.6	0.5144	0.4567	0.8879
Lycium|Lba01G038908	Petunia|Peaxi162Scf00372g01312.1	714	0.8676	154.4	559.6	0.3869	0.2154	0.5567
Lycium|Lba01G039005	Petunia|Peaxi162Scf00193g00122.1	1356	1.0902	307.2	1048.8	0.2554	0.2188	0.8570
Lycium|Lba01G039080	Petunia|Peaxi162Scf00456g00037.1	174	1.0880	43.6	130.4	0.6055	0.3117	0.5148
Lycium|Lba01G039122	Petunia|Peaxi162Scf00753g00438.1	720	0.9585	139.7	580.3	0.2594	0.2056	0.7927
Lycium|Lba01G039184	Petunia|Peaxi162Scf00380g00016.1	1020	0.5760	178.0	842.0	0.1221	0.0852	0.6975
Lycium|Lba01G039235	Petunia|Peaxi162Scf00175g00020.1	1842	0.4071	437.2	1404.8	0.1643	0.0615	0.3742
Lycium|Lba01G039289	Petunia|Peaxi162Scf00222g00236.1	765	0.5108	184.2	580.8	0.1598	0.0751	0.4702
Lycium|Lba01G039338	Petunia|Peaxi162Scf00188g00624.1	975	0.3177	174.9	800.1	0.1967	0.0611	0.3107
Lycium|Lba01G039396	Petunia|Peaxi162Scf00382g00026.1	306	3.0323	68.2	237.8	0.1116	0.3643	3.2653
Lycium|Lba01G039439	Petunia|Peaxi162Scf00175g00213.1	1254	0.3137	293.1	960.9	0.1997	0.0540	0.2704
Lycium|Lba01G039497	Petunia|Peaxi162Scf00314g00029.1	1452	0.4412	311.1	1140.9	0.1876	0.0763	0.4066
Lycium|Lba01G039559	Petunia|Peaxi162Scf00188g00617.1	582	0.8685	144.3	437.7	0.1899	0.1407	0.7407
Lycium|Lba01G039621	Petunia|Peaxi162Scf00396g00051.1	276	2.8036	65.7	210.3	0.4878	0.7477	1.5327
Lycium|Lba01G039713	Petunia|Peaxi162Scf01324g00212.1	1098	2.4633	201.6	896.4	0.4056	0.6470	1.5952
Lycium|Lba01G039823	Petunia|Peaxi162Scf00071g00710.1	387	1.1794	79.5	307.5	0.5067	0.3276	0.6465
Lycium|Lba01G039925	Petunia|Peaxi162Scf00064g00139.1	534	1.4274	143.5	390.5	0.2896	0.2868	0.9902
Lycium|Lba01G039958	Petunia|Peaxi162Scf00680g00630.1	1125	0.9773	243.7	881.3	0.2802	0.2093	0.7470
Lycium|Lba01G039994	Petunia|Peaxi162Scf00385g00019.1	951	0.5074	238.5	712.5	0.2104	0.0871	0.4142
Lycium|Lba01G040025	Petunia|Peaxi162Scf00174g01015.1	606	0.4644	129.5	476.5	0.0822	0.0457	0.5562
Lycium|Lba01G040057	Petunia|Peaxi162Scf00680g00110.1	1572	0.3665	384.8	1187.2	0.2009	0.0619	0.3081
Lycium|Lba01G040095	Petunia|Peaxi162Scf00893g00021.1	1290	0.4866	266.1	1023.9	0.1404	0.0717	0.5105
Lycium|Lba01G040178	Petunia|Peaxi162Scf00009g00351.1	1290	1.0146	310.1	979.9	0.3929	0.2466	0.6277
Lycium|Lba01G040270	Petunia|Peaxi162Scf00241g00117.1	714	0.2972	171.7	542.3	0.1389	0.0398	0.2863
Lycium|Lba01G040339	Petunia|Peaxi162Scf00241g00008.1	750	0.5244	228.4	521.6	0.1085	0.0499	0.4601
Lycium|Lba01G040393	Petunia|Peaxi162Scf00192g00719.1	1986	0.6205	430.6	1555.4	0.1131	0.0766	0.6774
Lycium|Lba01G040442	Petunia|Peaxi162Scf01372g00033.1	2031	0.3284	482.5	1548.5	0.1391	0.0443	0.3186
Lycium|Lba01G040491	Petunia|Peaxi162Scf00192g00613.1	2895	0.6458	652.4	2242.6	0.1306	0.0861	0.6592
Lycium|Lba01G040564	Petunia|Peaxi162Scf01067g00002.1	558	0.9880	164.2	393.8	0.6602	0.2860	0.4332
Lycium|Lba01G040641	Petunia|Peaxi162Scf00688g00440.1	294	0.8245	72.7	221.3	0.3692	0.1932	0.5233
Lycium|Lba01G040706	Petunia|Peaxi162Scf01123g00017.1	1689	0.3250	399.9	1289.1	0.0919	0.0324	0.3529
Lycium|Lba01G040772	Petunia|Peaxi162Scf00391g00618.1	813	0.6330	169.2	643.8	0.1824	0.1092	0.5987
Lycium|Lba01G040828	Petunia|Peaxi162Scf00688g00425.1	1527	0.4857	333.1	1193.9	0.2027	0.0871	0.4299
Lycium|Lba01G040881	Petunia|Peaxi162Scf00065g01432.1	3153	0.4327	717.3	2435.7	0.2914	0.0929	0.3187
Lycium|Lba01G040944	Petunia|Peaxi162Scf00069g01214.1	930	0.2949	230.5	699.5	0.1095	0.0326	0.2977
Lycium|Lba01G041001	Petunia|Peaxi162Scf00002g00383.1	249	1.6311	64.1	184.9	0.2827	0.3288	1.1633
Lycium|Lba01G041045	Petunia|Peaxi162Scf00400g00006.1	1542	0.4896	382.0	1160.0	0.2167	0.0861	0.3973
Lycium|Lba01G041099	Petunia|Peaxi162Scf00816g00006.1	2547	0.3577	629.1	1917.9	0.0820	0.0317	0.3862
Lycium|Lba01G041147	Petunia|Peaxi162Scf00003g04712.1	600	0.3485	144.2	455.8	0.1365	0.0461	0.3378
Lycium|Lba01G041191	Petunia|Peaxi162Scf00002g02715.1	753	0.6708	153.7	599.3	0.1551	0.1059	0.6826
Lycium|Lba01G041237	Petunia|Peaxi162Scf01029g00416.1	501	0.4409	114.1	386.9	0.2489	0.0871	0.3499
Lycium|Lba01G041293	Petunia|Peaxi162Scf00286g01034.1	777	0.4019	165.8	611.2	0.1359	0.0568	0.4183
Lycium|Lba01G041354	Petunia|Peaxi162Scf00788g00013.1	1647	0.4054	415.8	1231.2	0.1381	0.0525	0.3799
Lycium|Lba01G041419	Petunia|Peaxi162Scf00047g00230.1	1179	0.4579	278.2	900.8	0.7920	0.1437	0.1815
Lycium|Lba01G041486	Petunia|Peaxi162Scf00228g00064.1	477	0.9665	118.2	358.8	0.1413	0.1286	0.9098
Lycium|Lba01G041563	Petunia|Peaxi162Scf00006g00148.1	2400	0.4098	615.4	1784.6	0.3181	0.0881	0.2772
Lycium|Lba01G041674	Petunia|Peaxi162Scf00057g01912.1	966	0.5139	232.4	733.6	0.2370	0.0965	0.4073
Lycium|Lba01G041770	Petunia|Peaxi162Scf00681g00024.1	741	0.4240	199.4	541.6	0.2499	0.0782	0.3128
Lycium|Lba01G041851	Petunia|Peaxi162Scf00329g10011.1	1806	0.5116	461.0	1345.0	0.1537	0.0709	0.4612
Lycium|Lba01G041877	Petunia|Peaxi162Scf00549g00114.1	1542	0.5449	324.8	1217.2	0.1230	0.0726	0.5903
Lycium|Lba01G041921	Petunia|Peaxi162Scf00939g00120.1	981	0.8342	212.0	769.0	0.2812	0.1791	0.6370
Lycium|Lba01G041959	Petunia|Peaxi162Scf00008g03911.1	1191	1.1313	281.5	909.5	0.1282	0.1446	1.1281
Lycium|Lba01G042002	Petunia|Peaxi162Scf00264g00118.1	918	0.2458	245.5	672.5	0.1392	0.0309	0.2218
Lycium|Lba01G042033	Petunia|Peaxi162Scf00264g00325.1	1218	0.3979	316.6	901.4	0.2807	0.0796	0.2836
Lycium|Lba01G042067	Petunia|Peaxi162Scf01327g00017.1	831	0.5314	215.8	615.2	0.2218	0.0927	0.4179
Lycium|Lba01G042096	Petunia|Peaxi162Scf00366g00216.1	894	0.5907	209.7	684.3	0.1303	0.0767	0.5891
Lycium|Lba01G042132	Petunia|Peaxi162Scf00450g00320.1	1107	0.3503	253.9	853.1	0.2170	0.0639	0.2944
Lycium|Lba01G042163	Petunia|Peaxi162Scf00458g00116.1	3777	0.6280	871.3	2905.7	0.2771	0.1307	0.4716
Lycium|Lba01G042197	Petunia|Peaxi162Scf00814g00242.1	6351	0.3840	1565.8	4785.2	0.2753	0.0776	0.2819
Lycium|Lba01G042241	Petunia|Peaxi162Scf00548g00014.1	543	0.9797	119.0	424.0	0.2077	0.1779	0.8564
Lycium|Lba01G042283	Petunia|Peaxi162Scf00548g00226.1	1182	0.3521	307.9	874.1	0.1505	0.0475	0.3157
Lycium|Lba01G042308	Petunia|Peaxi162Scf00003g00219.1	930	0.9779	210.1	719.9	0.3995	0.2434	0.6091
Lycium|Lba01G042351	Petunia|Peaxi162Scf00116g00085.1	573	0.5702	125.4	447.6	0.1954	0.1000	0.5116
Lycium|Lba01G042443	Petunia|Peaxi162Scf00795g00216.1	1539	0.2718	369.8	1169.2	0.0674	0.0210	0.3108
Lycium|Lba01G042501	Petunia|Peaxi162Scf00433g00811.1	1023	0.3148	266.6	756.4	0.1667	0.0456	0.2733
Lycium|Lba01G042543	Petunia|Peaxi162Scf00290g00013.1	435	0.2417	78.5	356.5	0.0206	0.0084	0.4084
Lycium|Lba01G042649	Petunia|Peaxi162Scf00128g00629.1	1287	0.5562	269.2	1017.8	0.0580	0.0422	0.7269
Lycium|Lba01G042765	Petunia|Peaxi162Scf00004g01815.1	2175	0.7296	559.8	1615.2	0.2025	0.1208	0.5964
Lycium|Lba01G042870	Petunia|Peaxi162Scf00118g00223.1	2928	0.4445	752.0	2176.0	0.3397	0.0988	0.2909
Lycium|Lba01G042990	Petunia|Peaxi162Scf00365g00066.1	2295	0.9804	486.9	1808.1	0.2961	0.2172	0.7337
Lycium|Lba01G043144	Petunia|Peaxi162Scf00173g00417.1	2538	0.4698	652.1	1885.9	0.3262	0.1023	0.3136
Lycium|Lba01G043205	Petunia|Peaxi162Scf00183g00042.1	1623	1.0992	315.2	1307.8	0.2773	0.2433	0.8774
Lycium|Lba01G043268	Petunia|Peaxi162Scf00589g00019.1	1965	0.4921	447.5	1517.5	0.1295	0.0648	0.5004
Lycium|Lba01G043326	Petunia|Peaxi162Scf01732g00010.1	963	1.7689	198.5	764.5	0.3103	0.4044	1.3031
Lycium|Lba01G043382	Petunia|Peaxi162Scf00025g02620.1	2652	0.6089	613.3	2038.7	0.3627	0.1443	0.3979
Lycium|Lba01G043446	Petunia|Peaxi162Scf00120g00813.1	1794	0.7500	411.7	1382.3	0.3978	0.1855	0.4664
Lycium|Lba01G043520	Petunia|Peaxi162Scf00025g01520.1	3765	0.3368	837.3	2927.7	0.2063	0.0605	0.2933
Lycium|Lba01G043583	Petunia|Peaxi162Scf00088g01217.1	2937	0.3437	667.8	2269.2	0.1898	0.0581	0.3063
Lycium|Lba01G043659	Petunia|Peaxi162Scf00103g00815.1	906	3.9111	188.5	717.5	0.1207	0.5183	4.2941
Lycium|Lba01G043710	Petunia|Peaxi162Scf00088g00119.1	234	0.6461	62.4	171.6	0.3308	0.1399	0.4228
Lycium|Lba01G043767	Petunia|Peaxi162Scf00626g00718.1	513	0.8282	117.2	395.8	0.1549	0.1229	0.7935
Lycium|Lba01G043816	Petunia|Peaxi162Scf00664g00012.1	1359	1.5380	402.1	956.9	0.4250	0.3661	0.8614
Lycium|Lba01G043863	Petunia|Peaxi162Scf00079g02332.1	1005	0.4007	256.8	748.2	0.1625	0.0576	0.3548
Lycium|Lba01G043913	Petunia|Peaxi162Scf00338g00629.1	5322	2.1376	1204.8	4117.2	0.5699	0.6085	1.0679
Lycium|Lba01G043956	Petunia|Peaxi162Scf00041g00434.1	2280	0.4514	571.7	1708.3	0.2154	0.0786	0.3651
Lycium|Lba01G044014	Petunia|Peaxi162Scf00266g00717.1	828	0.8453	202.1	625.9	0.2514	0.1632	0.6491
Lycium|Lba01G044053	Petunia|Peaxi162Scf00454g00521.1	2097	0.4559	523.8	1573.2	0.3646	0.1059	0.2904
Lycium|Lba01G044098	Petunia|Peaxi162Scf00041g00131.1	849	0.3934	212.7	636.3	0.1791	0.0610	0.3408
Lycium|Lba01G044149	Petunia|Peaxi162Scf00495g00119.1	2493	0.5945	594.9	1898.1	0.3641	0.1399	0.3842
Lycium|Lba01G044207	Petunia|Peaxi162Scf00066g00130.1	1614	0.5050	384.2	1229.8	0.4487	0.1302	0.2902
Lycium|Lba01G044252	Petunia|Peaxi162Scf01013g00124.1	1542	0.3242	359.6	1182.4	0.1949	0.0551	0.2824
Lycium|Lba01G044296	Petunia|Peaxi162Scf00010g02017.1	903	1.0702	199.9	703.1	0.3756	0.2608	0.6943
Lycium|Lba01G044354	Petunia|Peaxi162Scf01514g00005.1	624	0.7998	158.3	465.7	0.2140	0.1380	0.6449
Lycium|Lba01G044393	Petunia|Peaxi162Scf00628g00311.1	927	0.7105	171.2	755.8	0.1673	0.1234	0.7375
Lycium|Lba01G044445	Petunia|Peaxi162Scf00454g00416.1	1551	0.4186	382.3	1168.7	0.1645	0.0620	0.3766
Lycium|Lba01G044483	Petunia|Peaxi162Scf00139g00013.1	795	0.6005	201.2	593.8	0.3424	0.1347	0.3934
Lycium|Lba01G044539	Petunia|Peaxi162Scf00160g00068.1	453	2.0296	81.6	371.4	0.1030	0.2633	2.5572
Lycium|Lba01G044587	Petunia|Peaxi162Scf00041g00016.1	489	0.8028	121.0	368.0	0.1896	0.1301	0.6861
Lycium|Lba01G044651	Petunia|Peaxi162Scf00458g00320.1	756	0.4627	162.5	593.5	0.1829	0.0787	0.4301
Lycium|Lba01G044691	Petunia|Peaxi162Scf00281g00711.1	2334	0.4758	528.0	1806.0	0.2365	0.0917	0.3876
Lycium|Lba01G044736	Petunia|Peaxi162Scf00263g00033.1	543	0.7722	124.6	418.4	0.2142	0.1398	0.6525
Lycium|Lba01G044779	Petunia|Peaxi162Scf00528g00823.1	3054	0.2708	705.5	2348.5	0.0872	0.0264	0.3028
Lycium|Lba01G044823	Petunia|Peaxi162Scf00436g00719.1	747	0.4122	166.1	580.9	0.3080	0.0916	0.2975
Lycium|Lba01G044869	Petunia|Peaxi162Scf00018g00027.1	645	0.8256	140.0	505.0	0.4031	0.2083	0.5167
Lycium|Lba01G044908	Petunia|Peaxi162Scf00528g00045.1	699	0.5293	188.4	510.6	0.3510	0.1178	0.3355
Lycium|Lba01G044946	Petunia|Peaxi162Scf00599g00218.1	1956	0.4100	482.8	1473.2	0.2702	0.0820	0.3034
Lycium|Lba01G044990	Petunia|Peaxi162Scf00481g00018.1	1488	0.3192	352.0	1136.0	0.1250	0.0401	0.3205
Lycium|Lba01G045048	Petunia|Peaxi162Scf02754g00014.1	615	0.6512	150.4	464.6	0.1378	0.0858	0.6226
Lycium|Lba01G045085	Petunia|Peaxi162Scf00039g02111.1	2814	0.5132	694.4	2119.6	0.1167	0.0597	0.5111
Lycium|Lba01G045134	Petunia|Peaxi162Scf00476g00627.1	1803	0.4503	440.8	1362.2	0.1867	0.0727	0.3893
Lycium|Lba01G045180	Petunia|Peaxi162Scf01112g00134.1	1065	0.5497	288.4	776.6	0.3537	0.1226	0.3466
Lycium|Lba01G045241	Petunia|Peaxi162Scf02500g00001.1	1923	0.5307	412.0	1511.0	0.1903	0.0925	0.4862
Lycium|Lba01G045281	Petunia|Peaxi162Scf00674g00213.1	825	0.8025	180.0	645.0	0.4140	0.2044	0.4937
Lycium|Lba01G045339	Petunia|Peaxi162Scf00679g00006.1	972	1.4667	210.2	761.8	0.1147	0.1832	1.5971
Lycium|Lba01G045390	Petunia|Peaxi162Scf00141g00330.1	903	0.3089	217.8	685.2	0.2118	0.0543	0.2562
Lycium|Lba01G045442	Petunia|Peaxi162Scf00127g00193.1	864	0.6199	222.5	641.5	0.5963	0.1760	0.2951
Lycium|Lba01G045506	Petunia|Peaxi162Scf00709g00003.1	1245	0.3487	294.6	950.4	0.1363	0.0465	0.3412
Lycium|Lba01G045551	Petunia|Peaxi162Scf01121g00112.1	2235	0.8151	494.0	1741.0	0.4506	0.2140	0.4750
Lycium|Lba01G045618	Petunia|Peaxi162Scf00474g00024.1	1818	0.5060	431.6	1386.4	0.2667	0.1021	0.3826
Lycium|Lba01G045693	Petunia|Peaxi162Scf00036g01015.1	3099	0.4855	844.4	2254.6	0.3374	0.1054	0.3125
Lycium|Lba01G045776	Petunia|Peaxi162Scf00119g00017.1	1122	0.2775	254.4	867.6	0.1824	0.0459	0.2515
Lycium|Lba01G045851	Petunia|Peaxi162Scf00652g00017.1	735	0.3903	187.1	547.9	0.1245	0.0466	0.3745
Lycium|Lba01G045949	Petunia|Peaxi162Scf00029g02524.1	3963	0.2903	989.4	2973.6	0.2095	0.0498	0.2379
Lycium|Lba01G046053	Petunia|Peaxi162Scf00122g00811.1	258	0.4331	51.9	206.1	0.0151	0.0102	0.6764
Lycium|Lba01G046098	Petunia|Peaxi162Scf00236g00216.1	813	0.3345	175.7	637.3	0.0514	0.0224	0.4349
Lycium|Lba01G046151	Petunia|Peaxi162Scf00312g00726.1	447	0.4348	120.0	327.0	0.2817	0.0860	0.3054
Lycium|Lba01G046205	Petunia|Peaxi162Scf00084g00024.1	444	0.4558	115.8	328.2	0.0905	0.0419	0.4636
Lycium|Lba01G046257	Petunia|Peaxi162Scf00408g00018.1	1695	0.5503	383.7	1311.3	0.2666	0.1131	0.4240
Lycium|Lba01G046296	Petunia|Peaxi162Scf00084g00027.1	1002	0.5095	260.6	741.4	0.1636	0.0729	0.4457
Lycium|Lba01G046343	Petunia|Peaxi162Scf00170g00624.1	1014	0.7830	235.3	778.7	0.3290	0.1771	0.5385
Lycium|Lba01G046393	Petunia|Peaxi162Scf00084g00099.1	282	0.7699	85.2	196.8	0.1231	0.0814	0.6612
Lycium|Lba01G046450	Petunia|Peaxi162Scf00236g00023.1	984	0.5080	214.7	769.3	0.2249	0.0967	0.4298
Lycium|Lba01G046519	Petunia|Peaxi162Scf00523g00067.1	2226	0.2225	518.0	1708.0	0.0744	0.0190	0.2560
Lycium|Lba01G046584	Petunia|Peaxi162Scf00161g00511.1	585	2.0456	148.5	436.5	0.6817	0.6096	0.8942
Lycium|Lba01G046661	Petunia|Peaxi162Scf00922g00316.1	4149	0.3650	992.8	3156.2	0.3199	0.0806	0.2521
Lycium|Lba01G046736	Petunia|Peaxi162Scf00227g00611.1	2901	0.2432	647.6	2253.4	0.1432	0.0347	0.2424
Lycium|Lba01G046802	Petunia|Peaxi162Scf00105g01011.1	2118	0.6056	517.2	1600.8	0.2005	0.1023	0.5101
Lycium|Lba01G046867	Petunia|Peaxi162Scf00227g00718.1	1311	0.4897	274.0	1037.0	0.1769	0.0828	0.4679
Lycium|Lba01G046919	Petunia|Peaxi162Scf01419g00115.1	438	0.7151	119.2	318.8	0.3054	0.1472	0.4821
Lycium|Lba01G047024	Petunia|Peaxi162Scf01542g00011.1	1275	1.0552	295.0	980.0	0.3208	0.2361	0.7359
Lycium|Lba01G047180	Petunia|Peaxi162Scf00888g00114.1	549	1.1874	147.3	401.7	0.2707	0.2297	0.8487
Lycium|Lba01G047246	Petunia|Peaxi162Scf00248g00009.1	507	0.2811	118.1	388.9	0.1129	0.0331	0.2933
Lycium|Lba01G047341	Petunia|Peaxi162Scf00530g00824.1	1188	0.3881	282.9	905.1	0.3093	0.0844	0.2730
Lycium|Lba01G047445	Petunia|Peaxi162Scf00203g01315.1	1068	0.8536	218.3	849.7	0.3039	0.1938	0.6377
Lycium|Lba01G047557	Petunia|Peaxi162Scf00030g02119.1	861	0.1467	185.7	675.3	0.3053	0.0328	0.1075
Lycium|Lba01G047671	Petunia|Peaxi162Scf00287g00122.1	1506	0.5792	308.0	1198.0	0.3131	0.1333	0.4257
Lycium|Lba01G047713	Petunia|Peaxi162Scf00683g10026.1	750	0.5263	166.9	583.1	0.1040	0.0601	0.5784
Lycium|Lba01G047748	Petunia|Peaxi162Scf00015g00330.1	1956	0.3800	471.6	1484.4	0.2184	0.0680	0.3114
Lycium|Lba01G047782	Petunia|Peaxi162Scf00276g01016.1	1365	0.6946	367.2	997.8	0.4494	0.1741	0.3875
Lycium|Lba01G047815	Petunia|Peaxi162Scf00038g01820.1	1962	0.6432	455.3	1506.7	0.3905	0.1574	0.4031
Lycium|Lba01G047846	Petunia|Peaxi162Scf00314g00329.1	1086	0.6451	235.8	850.2	0.2445	0.1287	0.5264
Lycium|Lba01G047878	Petunia|Peaxi162Scf00076g00824.1	2979	0.4360	706.2	2272.8	0.1558	0.0636	0.4083
Lycium|Lba01G047911	Petunia|Peaxi162Scf00683g00341.1	909	0.5329	226.0	683.0	0.3317	0.1183	0.3567
Lycium|Lba01G047948	Petunia|Peaxi162Scf00038g01442.1	2265	0.4481	543.5	1721.5	0.1132	0.0519	0.4582
Lycium|Lba01G047993	Petunia|Peaxi162Scf00015g00637.1	1203	0.3233	285.5	917.5	0.2077	0.0566	0.2723
Lycium|Lba01G048028	Petunia|Peaxi162Scf00015g00072.1	4311	0.4223	1044.5	3266.5	0.2616	0.0836	0.3195
Lycium|Lba01G048068	Petunia|Peaxi162Scf00038g02444.1	1731	0.2589	424.7	1306.3	0.1607	0.0378	0.2354
Lycium|Lba01G048103	Petunia|Peaxi162Scf00015g01034.1	1110	0.4912	351.2	758.8	0.3542	0.1039	0.2932
Lycium|Lba01G048139	Petunia|Peaxi162Scf00015g01035.1	969	0.4504	203.1	765.9	0.2562	0.0933	0.3643
Lycium|Lba01G048172	Petunia|Peaxi162Scf00683g00343.1	945	0.4195	236.9	708.1	0.1554	0.0592	0.3809
Lycium|Lba01G048206	Petunia|Peaxi162Scf00038g02224.1	444	0.4698	106.0	338.0	0.1261	0.0590	0.4677
Lycium|Lba01G048247	Petunia|Peaxi162Scf00683g00022.1	1548	0.3336	377.7	1170.3	0.1931	0.0551	0.2851
Lycium|Lba01G048324	Petunia|Peaxi162Scf00660g00816.1	1176	0.2933	282.1	893.9	0.1377	0.0391	0.2837
Lycium|Lba01G048438	Petunia|Peaxi162Scf00000g00523.1	498	0.6726	131.5	366.5	0.5555	0.1851	0.3332
Lycium|Lba01G048518	Petunia|Peaxi162Scf01191g00004.1	933	0.3040	186.3	746.7	0.3574	0.0746	0.2086
Lycium|Lba01G048609	Petunia|Peaxi162Scf00384g00066.1	663	0.4540	141.9	521.1	0.1539	0.0695	0.4518
Lycium|Lba01G048665	Petunia|Peaxi162Scf00000g00582.1	570	0.4529	134.8	435.2	0.2335	0.0850	0.3639
Lycium|Lba01G048717	Petunia|Peaxi162Scf00485g00043.1	2964	0.4537	761.2	2202.8	0.3665	0.1047	0.2858
Lycium|Lba01G048778	Petunia|Peaxi162Scf00807g00025.1	1575	0.5197	357.9	1217.1	0.1440	0.0737	0.5118
Lycium|Lba01G048834	Petunia|Peaxi162Scf00122g02215.1	1050	0.4186	278.1	771.9	0.2257	0.0731	0.3239
Lycium|Lba01G048930	Petunia|Peaxi162Scf00318g00726.1	699	0.9529	169.8	529.2	0.2595	0.1876	0.7229
Lycium|Lba01G049021	Petunia|Peaxi162Scf00620g00074.1	492	10.7807	121.2	370.8	0.0759	0.8987	11.8375
Lycium|Lba01G049122	Petunia|Peaxi162Scf01302g00029.1	948	0.2988	252.3	695.7	0.0720	0.0225	0.3123
Lycium|Lba01G049252	Petunia|Peaxi162Scf00792g00021.1	231	1.2554	59.8	171.2	0.3755	0.2926	0.7792
Lycium|Lba01G049388	Petunia|Peaxi162Scf01559g00001.1	753	0.5769	174.2	578.8	0.1175	0.0703	0.5977
Lycium|Lba01G049447	Petunia|Peaxi162Scf00853g00424.1	2361	1.5354	561.6	1799.4	0.3096	0.3344	1.0801
Lycium|Lba01G049483	Petunia|Peaxi162Scf00037g00119.1	384	0.3521	91.4	292.6	0.0957	0.0361	0.3775
Lycium|Lba01G049516	Petunia|Peaxi162Scf00021g01715.1	993	0.3613	276.2	716.8	0.1857	0.0543	0.2922
Lycium|Lba01G049550	Petunia|Peaxi162Scf00377g00719.1	804	0.3347	214.8	589.2	0.2579	0.0631	0.2446
Lycium|Lba01G049593	Petunia|Peaxi162Scf00037g01328.1	747	0.5691	189.3	557.7	0.2969	0.1186	0.3993
Lycium|Lba01G049619	Petunia|Peaxi162Scf00037g00424.1	2046	0.2774	532.4	1513.6	0.1178	0.0314	0.2662
Lycium|Lba01G049655	Petunia|Peaxi162Scf00673g00129.1	1689	0.2934	412.4	1276.6	0.1703	0.0447	0.2623
Lycium|Lba01G049691	Petunia|Peaxi162Scf00073g00011.1	2556	0.5003	587.8	1968.2	0.3247	0.1128	0.3474
Lycium|Lba01G049730	Petunia|Peaxi162Scf00037g01125.1	1848	0.4502	489.5	1358.5	0.2258	0.0786	0.3483
Lycium|Lba01G049760	Petunia|Peaxi162Scf00745g00318.1	627	0.1914	150.5	476.5	0.1390	0.0256	0.1845
Lycium|Lba01G049785	Petunia|Peaxi162Scf00377g00012.1	765	0.5253	196.6	568.4	0.2227	0.0923	0.4145
Lycium|Lba01G049818	Petunia|Peaxi162Scf00037g01620.1	1644	0.3704	392.3	1251.7	0.1864	0.0605	0.3245
Lycium|Lba01G049849	Petunia|Peaxi162Scf00021g01519.1	798	0.6040	223.1	574.9	0.1720	0.0858	0.4990
Lycium|Lba01G049887	Petunia|Peaxi162Scf00357g00429.1	1599	0.4496	389.6	1209.4	0.2816	0.0924	0.3283
Lycium|Lba01G049920	Petunia|Peaxi162Scf00021g00151.1	588	0.5133	122.5	465.5	0.2404	0.1032	0.4292
Lycium|Lba01G049957	Petunia|Peaxi162Scf00673g00319.1	474	0.4100	108.5	365.5	0.1619	0.0626	0.3863
Lycium|Lba01G049987	Petunia|Peaxi162Scf00745g00015.1	405	0.4390	97.8	307.2	0.1950	0.0733	0.3758
Lycium|Lba01G050037	Petunia|Peaxi162Scf00128g00318.1	1728	0.5716	459.3	1268.7	0.3167	0.1211	0.3824
Lycium|Lba01G050104	Petunia|Peaxi162Scf00128g00049.1	513	0.5779	138.1	374.9	0.0435	0.0279	0.6401
Lycium|Lba01G050245	Petunia|Peaxi162Scf00069g01425.1	1689	0.2675	386.3	1302.7	0.1520	0.0392	0.2577
Lycium|Lba01G050283	Petunia|Peaxi162Scf01216g00047.1	810	0.6421	190.7	619.3	0.1053	0.0714	0.6774
Lycium|Lba01G050317	Petunia|Peaxi162Scf01086g00147.1	2238	0.3506	508.0	1730.0	0.1271	0.0457	0.3593
Lycium|Lba01G050353	Petunia|Peaxi162Scf00222g00524.1	672	0.4483	163.5	508.5	0.1075	0.0495	0.4602
Lycium|Lba01G050396	Petunia|Peaxi162Scf00232g00418.1	1554	0.5539	402.3	1151.7	0.2828	0.1115	0.3941
Lycium|Lba01G050434	Petunia|Peaxi162Scf00450g00859.1	1677	0.5734	425.2	1251.8	0.1999	0.0949	0.4746
Lycium|Lba01G050470	Petunia|Peaxi162Scf01217g00013.1	384	0.7927	143.9	240.1	0.4863	0.1893	0.3892
Lycium|Lba01G050500	Petunia|Peaxi162Scf00232g00022.1	699	0.4134	191.4	507.6	0.1239	0.0469	0.3788
Lycium|Lba01G050532	Petunia|Peaxi162Scf00235g00317.1	1170	0.3179	267.4	902.6	0.1248	0.0407	0.3263
Lycium|Lba01G050576	Petunia|Peaxi162Scf00069g01818.1	531	1.3198	102.5	428.5	0.2937	0.3004	1.0231
Lycium|Lba01G050613	Petunia|Peaxi162Scf00998g00126.1	1032	0.7966	216.0	816.0	0.1677	0.1302	0.7766
Lycium|Lba01G050660	Petunia|Peaxi162Scf00069g00163.1	2862	0.4951	699.0	2163.0	0.1598	0.0722	0.4522
Lycium|Lba01G050700	Petunia|Peaxi162Scf00069g01733.1	1158	0.2601	259.9	898.1	0.0821	0.0247	0.3009
Lycium|Lba01G050736	Petunia|Peaxi162Scf00232g00023.1	3261	0.4396	795.8	2465.2	0.1370	0.0578	0.4215
Lycium|Lba01G050771	Petunia|Peaxi162Scf00527g00036.1	996	0.6667	232.5	763.5	0.6732	0.1996	0.2965
Lycium|Lba01G050906	Petunia|Peaxi162Scf00186g01212.1	723	0.5740	160.0	563.0	0.1615	0.0890	0.5513
Lycium|Lba01G000076	Petunia|Peaxi162Scf00022g02911.1	2283	0.4797	542.6	1740.4	0.2127	0.0851	0.3999
Lycium|Lba01G000124	Petunia|Peaxi162Scf00149g00811.1	975	0.7371	225.2	749.8	0.3549	0.1731	0.4876
Lycium|Lba01G000166	Petunia|Peaxi162Scf00155g00096.1	1803	1.0820	471.6	1331.4	0.0719	0.0824	1.1462
Lycium|Lba01G000203	Petunia|Peaxi162Scf00649g00008.1	927	0.8956	209.3	717.7	0.5061	0.2446	0.4834
Lycium|Lba01G000246	Petunia|Peaxi162Scf00195g00411.1	2130	0.5870	472.7	1657.3	0.1949	0.1021	0.5238
Lycium|Lba01G000287	Petunia|Peaxi162Scf00214g01114.1	894	0.5942	218.5	675.5	0.3035	0.1269	0.4181
Lycium|Lba01G000338	Petunia|Peaxi162Scf00053g00258.1	792	0.6341	172.6	619.4	0.0202	0.0183	0.9043
Lycium|Lba01G000385	Petunia|Peaxi162Scf00058g00264.1	375	0.8446	96.3	278.7	0.1260	0.1012	0.8035
Lycium|Lba01G000430	Petunia|Peaxi162Scf00161g00157.1	420	1.0938	91.9	328.1	0.4964	0.2983	0.6011
Lycium|Lba01G000490	Petunia|Peaxi162Scf01009g00222.1	1221	0.8070	270.0	951.0	0.2365	0.1570	0.6637
Lycium|Lba01G000540	Petunia|Peaxi162Scf00202g02025.1	1422	0.2208	406.1	1015.9	0.0428	0.0100	0.2328
Lycium|Lba01G000603	Petunia|Peaxi162Scf00112g01720.1	2655	0.5997	612.2	2042.8	0.3611	0.1420	0.3931
Lycium|Lba01G000671	Petunia|Peaxi162Scf00940g00110.1	924	0.7779	177.7	746.3	0.4681	0.2128	0.4546
Lycium|Lba01G000755	Petunia|Peaxi162Scf01009g00022.1	762	1.0073	189.2	572.8	0.2781	0.2042	0.7342
Lycium|Lba01G000869	Petunia|Peaxi162Scf00116g01620.1	1803	0.5537	424.2	1378.8	0.2529	0.1089	0.4305
Lycium|Lba01G000952	Petunia|Peaxi162Scf00102g00086.1	1014	1.5957	210.7	803.3	0.2763	0.3445	1.2465
Lycium|Lba01G001009	Petunia|Peaxi162Scf00102g00835.1	1491	0.3746	346.5	1144.5	0.3119	0.0826	0.2646
Lycium|Lba01G001118	Petunia|Peaxi162Scf00045g00826.1	3318	0.9648	748.8	2569.2	0.3125	0.2149	0.6877
Lycium|Lba01G001230	Petunia|Peaxi162Scf00026g02614.1	1074	0.2969	255.7	818.3	0.0956	0.0304	0.3182
Lycium|Lba01G001332	Petunia|Peaxi162Scf00121g01710.1	2247	0.8677	520.5	1726.5	0.2845	0.1828	0.6424
Lycium|Lba01G001489	Petunia|Peaxi162Scf00253g00825.1	3384	0.4034	740.4	2643.6	0.1890	0.0694	0.3670
Lycium|Lba01G001590	Petunia|Peaxi162Scf00339g01122.1	1665	0.3891	408.3	1256.7	0.1461	0.0533	0.3648
Lycium|Lba01G001674	Petunia|Peaxi162Scf00955g00219.1	411	1.7777	100.1	310.9	0.5999	0.5098	0.8498
Lycium|Lba01G001754	Petunia|Peaxi162Scf00263g00168.1	600	2.8081	157.5	442.5	0.5803	0.7867	1.3557
Lycium|Lba01G001818	Petunia|Peaxi162Scf00183g00923.1	1473	0.2931	363.7	1109.3	0.0509	0.0174	0.3424
Lycium|Lba01G001881	Petunia|Peaxi162Scf00106g01117.1	1431	0.5658	303.2	1127.8	0.0789	0.0543	0.6881
Lycium|Lba01G001957	Petunia|Peaxi162Scf00106g01217.1	1008	0.5208	235.4	772.6	0.3487	0.1209	0.3467
Lycium|Lba01G002074	Petunia|Peaxi162Scf00073g01120.1	819	0.6369	190.9	628.1	0.3138	0.1406	0.4481
Lycium|Lba01G002167	Petunia|Peaxi162Scf00080g00520.1	288	1.9745	79.9	208.1	0.6761	0.5809	0.8593
Lycium|Lba01G002237	Petunia|Peaxi162Scf00985g00017.1	1296	0.7635	307.3	988.7	0.1976	0.1297	0.6563
Lycium|Lba01G002276	Petunia|Peaxi162Scf00661g00523.1	642	0.3832	150.4	491.6	0.2816	0.0800	0.2839
Lycium|Lba01G002320	Petunia|Peaxi162Scf00379g00211.1	3600	0.2749	905.5	2694.5	0.1263	0.0334	0.2648
Lycium|Lba01G002361	Petunia|Peaxi162Scf00931g00036.1	657	0.3923	155.7	501.3	0.1735	0.0614	0.3541
Lycium|Lba01G002401	Petunia|Peaxi162Scf00612g00043.1	621	0.7721	142.3	478.7	0.3532	0.1813	0.5133
Lycium|Lba01G002440	Petunia|Peaxi162Scf00736g00427.1	627	0.3064	119.5	507.5	0.0823	0.0327	0.3971
Lycium|Lba01G002485	Petunia|Peaxi162Scf00612g00038.1	2904	0.4876	689.4	2214.6	0.3891	0.1184	0.3043
Lycium|Lba01G002543	Petunia|Peaxi162Scf00732g00253.1	1467	0.8270	350.4	1116.6	0.5102	0.2242	0.4395
Lycium|Lba01G002643	Petunia|Peaxi162Scf00288g00096.1	330	1.4061	61.5	268.5	0.2979	0.3257	1.0933
Lycium|Lba01G002708	Petunia|Peaxi162Scf00213g00118.1	1356	0.6784	333.1	1022.9	0.4176	0.1684	0.4034
Lycium|Lba01G002815	Petunia|Peaxi162Scf00255g01121.1	810	0.4857	182.3	627.7	0.1580	0.0736	0.4659
Lycium|Lba01G002874	Petunia|Peaxi162Scf00177g00918.1	153	0.7757	29.3	123.7	0.0129	0.0165	1.2818
Lycium|Lba01G002927	Petunia|Peaxi162Scf00313g00815.1	663	0.6651	146.6	516.4	0.3046	0.1474	0.4837
Lycium|Lba01G003011	Petunia|Peaxi162Scf00643g00432.1	360	0.4817	87.4	272.6	0.1605	0.0707	0.4407
Lycium|Lba01G003066	Petunia|Peaxi162Scf00329g00715.1	2340	0.2890	529.3	1810.7	0.1609	0.0442	0.2747
Lycium|Lba01G003123	Petunia|Peaxi162Scf00329g00814.1	789	0.4434	191.0	598.0	0.2818	0.0914	0.3243
Lycium|Lba01G003236	Petunia|Peaxi162Scf01333g00110.1	354	1.1648	71.3	282.7	0.1506	0.1817	1.2068
Lycium|Lba01G003295	Petunia|Peaxi162Scf00074g00017.1	1164	0.4220	287.7	876.3	0.2840	0.0867	0.3051
Lycium|Lba01G003325	Petunia|Peaxi162Scf00074g00224.1	216	0.7034	59.9	156.1	0.3675	0.1587	0.4319
Lycium|Lba01G003373	Petunia|Peaxi162Scf00074g00140.1	1167	0.3525	312.2	854.8	0.1202	0.0397	0.3304
Lycium|Lba01G003403	Petunia|Peaxi162Scf00074g00136.1	1212	0.4253	265.8	946.2	0.1339	0.0586	0.4378
Lycium|Lba01G003445	Petunia|Peaxi162Scf00074g00312.1	2124	0.4999	503.0	1621.0	0.3577	0.1169	0.3269
Lycium|Lba01G003540	Petunia|Peaxi162Scf00988g00033.1	1986	0.3775	495.9	1490.1	0.1388	0.0494	0.3556
Lycium|Lba01G003603	Petunia|Peaxi162Scf00957g00326.1	924	0.2776	226.2	697.8	0.1690	0.0420	0.2485
Lycium|Lba01G003658	Petunia|Peaxi162Scf00424g00053.1	1233	0.6099	276.3	956.7	0.1137	0.0740	0.6511
Lycium|Lba01G003700	Petunia|Peaxi162Scf00167g01218.1	702	0.7344	167.5	534.5	0.3283	0.1645	0.5011
Lycium|Lba01G003776	Petunia|Peaxi162Scf00401g00023.1	1176	0.5469	302.9	873.1	0.0687	0.0406	0.5909
Lycium|Lba01G003834	Petunia|Peaxi162Scf00054g00186.1	1026	0.8356	253.9	772.1	0.2103	0.1444	0.6865
Lycium|Lba01G003912	Petunia|Peaxi162Scf00167g01325.1	675	0.3876	159.0	516.0	0.2084	0.0682	0.3272
Lycium|Lba01G003970	Petunia|Peaxi162Scf00295g01018.1	927	0.3025	253.4	673.6	0.1694	0.0431	0.2543
Lycium|Lba01G004016	Petunia|Peaxi162Scf00295g00003.1	240	1.0563	44.8	195.2	0.1539	0.1738	1.1294
Lycium|Lba01G004081	Petunia|Peaxi162Scf00020g00421.1	2583	0.4758	607.2	1975.8	0.2925	0.1011	0.3456
Lycium|Lba01G004157	Petunia|Peaxi162Scf00205g00930.1	582	0.4111	145.1	436.9	0.1958	0.0677	0.3457
Lycium|Lba01G004205	Petunia|Peaxi162Scf00179g00536.1	1656	1.1828	373.1	1282.9	0.3349	0.2724	0.8134
Lycium|Lba01G004319	Petunia|Peaxi162Scf00401g00810.1	2550	0.4719	582.6	1967.4	0.1125	0.0561	0.4989
Lycium|Lba01G004403	Petunia|Peaxi162Scf01313g00229.1	525	0.3565	137.2	387.8	0.1888	0.0560	0.2965
Lycium|Lba01G004495	Petunia|Peaxi162Scf00563g00051.1	2910	0.5426	701.2	2208.8	0.3175	0.1191	0.3753
Lycium|Lba01G004584	Petunia|Peaxi162Scf00700g00522.1	519	0.9351	131.7	387.3	0.2110	0.1600	0.7580
Lycium|Lba01G004716	Petunia|Peaxi162Scf00087g00091.1	495	50.0000	97.1	397.9	0.0122	0.9854	80.9431
Lycium|Lba01G004840	Petunia|Peaxi162Scf00954g00116.1	1902	0.6895	457.3	1444.7	0.1573	0.1005	0.6385
Lycium|Lba01G004912	Petunia|Peaxi162Scf01052g00315.1	741	0.7587	175.5	565.5	0.1220	0.0935	0.7664
Lycium|Lba01G004969	Petunia|Peaxi162Scf00630g00037.1	1809	1.0991	417.5	1391.5	0.5922	0.3161	0.5338
Lycium|Lba01G005050	Petunia|Peaxi162Scf00959g00022.1	1491	0.3042	365.0	1126.0	0.1632	0.0449	0.2755
Lycium|Lba01G005116	Petunia|Peaxi162Scf00300g00117.1	600	0.4775	145.0	455.0	0.0570	0.0319	0.5588
Lycium|Lba01G005160	Petunia|Peaxi162Scf00262g00094.1	318	0.6482	61.7	256.3	0.3396	0.1569	0.4619
Lycium|Lba01G005202	Petunia|Peaxi162Scf00083g01118.1	579	0.6943	133.8	445.2	0.1506	0.1005	0.6673
Lycium|Lba01G005244	Petunia|Peaxi162Scf00331g00119.1	246	0.9871	59.4	186.6	0.2673	0.1981	0.7409
Lycium|Lba01G005275	Petunia|Peaxi162Scf00328g00218.1	1563	0.4595	349.5	1213.5	0.2698	0.0954	0.3537
Lycium|Lba01G005313	Petunia|Peaxi162Scf01310g00021.1	882	0.6055	218.8	663.2	0.3529	0.1387	0.3931
Lycium|Lba01G005354	Petunia|Peaxi162Scf00131g00093.1	375	1.2816	73.1	301.9	0.3575	0.3163	0.8849
Lycium|Lba01G005429	Petunia|Peaxi162Scf00527g00311.1	360	1.1213	90.0	270.0	0.6299	0.3259	0.5174
Lycium|Lba01G005491	Petunia|Peaxi162Scf01416g00119.1	564	0.5315	110.6	453.4	0.1613	0.0877	0.5437
Lycium|Lba01G005555	Petunia|Peaxi162Scf01002g00120.1	864	1.2700	184.3	679.7	0.5311	0.3563	0.6708
Lycium|Lba01G005613	Petunia|Peaxi162Scf00493g00035.1	222	1.7071	48.9	173.1	0.2859	0.3670	1.2838
Lycium|Lba01G005665	Petunia|Peaxi162Scf00130g00016.1	2301	0.3889	544.7	1756.3	0.1205	0.0475	0.3945
Lycium|Lba01G005705	Petunia|Peaxi162Scf00569g00527.1	2424	0.2631	550.5	1873.5	0.0623	0.0199	0.3186
Lycium|Lba01G005742	Petunia|Peaxi162Scf00134g01911.1	828	1.2011	207.2	620.8	0.3636	0.2784	0.7657
Lycium|Lba01G005807	Petunia|Peaxi162Scf00134g00189.1	864	0.8569	179.2	684.8	0.2900	0.1894	0.6532
Lycium|Lba01G005879	Petunia|Peaxi162Scf00642g00022.1	675	0.6497	138.2	536.8	0.1513	0.1008	0.6662
Lycium|Lba01G005933	Petunia|Peaxi162Scf00643g00113.1	723	0.6594	174.4	548.6	0.3081	0.1426	0.4627
Lycium|Lba01G005994	Petunia|Peaxi162Scf00642g00013.1	615	0.7567	166.3	448.7	0.1014	0.0743	0.7325
Lycium|Lba01G006056	Petunia|Peaxi162Scf00033g00919.1	639	0.3855	111.3	527.7	0.2073	0.0771	0.3721
Lycium|Lba01G006102	Petunia|Peaxi162Scf00430g00515.1	2745	0.6231	669.0	2076.0	0.4615	0.1617	0.3504
Lycium|Lba01G006157	Petunia|Peaxi162Scf00268g01426.1	951	0.4457	242.0	709.0	0.2582	0.0858	0.3324
Lycium|Lba01G006206	Petunia|Peaxi162Scf00051g00034.1	891	1.1147	194.6	696.4	0.3703	0.2709	0.7317
Lycium|Lba01G006251	Petunia|Peaxi162Scf00386g00817.1	3147	0.5401	698.2	2448.8	0.0552	0.0375	0.6799
Lycium|Lba01G006306	Petunia|Peaxi162Scf00769g00416.1	948	0.6910	209.7	738.3	0.2869	0.1486	0.5180
Lycium|Lba01G006358	Petunia|Peaxi162Scf00111g00103.1	513	2.1489	114.0	399.0	0.2267	0.4076	1.7975
Lycium|Lba01G006427	Petunia|Peaxi162Scf00845g00122.1	693	0.6613	174.1	518.9	0.3006	0.1391	0.4629
Lycium|Lba01G006479	Petunia|Peaxi162Scf00845g00006.1	696	0.9109	173.8	522.2	0.1218	0.1084	0.8902
Lycium|Lba01G006516	Petunia|Peaxi162Scf00154g01021.1	1167	0.7175	251.8	915.2	0.2173	0.1346	0.6193
Lycium|Lba01G006572	Petunia|Peaxi162Scf00536g00035.1	336	0.9063	84.7	251.3	0.4140	0.2226	0.5378
Lycium|Lba01G006618	Petunia|Peaxi162Scf00111g01220.1	819	0.3767	211.7	607.3	0.3977	0.0902	0.2269
Lycium|Lba01G006682	Petunia|Peaxi162Scf00132g00019.1	1068	0.5238	239.9	828.1	0.2664	0.1079	0.4049
Lycium|Lba01G006720	Petunia|Peaxi162Scf00469g00538.1	510	1.0719	106.3	403.7	0.5557	0.3063	0.5511
Lycium|Lba01G006771	Petunia|Peaxi162Scf00111g01457.1	1026	0.4648	225.0	801.0	0.1656	0.0736	0.4443
Lycium|Lba01G006828	Petunia|Peaxi162Scf00845g00119.1	1020	0.5694	227.0	793.0	0.1586	0.0870	0.5488
Lycium|Lba01G006912	Petunia|Peaxi162Scf00076g00524.1	441	0.7359	123.5	317.5	0.7709	0.2265	0.2938
Lycium|Lba01G007002	Petunia|Peaxi162Scf00004g04126.1	1290	0.3182	336.2	953.8	0.2235	0.0557	0.2491
Lycium|Lba01G007069	Petunia|Peaxi162Scf00004g03413.1	258	0.6427	48.8	209.2	0.5187	0.1823	0.3514
Lycium|Lba01G007173	Petunia|Peaxi162Scf00286g00334.1	1008	0.6580	242.1	765.9	0.2337	0.1227	0.5250
Lycium|Lba01G007231	Petunia|Peaxi162Scf00045g01939.1	1338	0.4156	361.7	976.3	0.2130	0.0693	0.3253
Lycium|Lba01G007299	Petunia|Peaxi162Scf00286g00087.1	393	0.8929	119.3	273.7	0.1656	0.1177	0.7107
Lycium|Lba01G007462	Petunia|Peaxi162Scf01347g00140.1	1161	0.4420	261.2	899.8	0.1664	0.0693	0.4163
Lycium|Lba01G007555	Petunia|Peaxi162Scf00393g00041.1	405	1.1020	76.9	328.1	0.1022	0.1377	1.3471
Lycium|Lba01G007619	Petunia|Peaxi162Scf00362g00957.1	1116	0.4737	307.1	808.9	0.2653	0.0896	0.3378
Lycium|Lba01G007717	Petunia|Peaxi162Scf00074g00016.1	2874	0.4917	788.6	2085.4	0.3315	0.1055	0.3183
Lycium|Lba01G007758	Petunia|Peaxi162Scf00080g00211.1	1512	0.4218	354.2	1157.8	0.1876	0.0698	0.3721
Lycium|Lba01G007827	Petunia|Peaxi162Scf00016g02032.1	1374	0.5474	340.8	1033.2	0.1810	0.0860	0.4750
Lycium|Lba01G007867	Petunia|Peaxi162Scf00078g00424.1	1017	0.7547	223.7	793.3	0.2995	0.1661	0.5546
Lycium|Lba01G007906	Petunia|Peaxi162Scf00016g00036.1	903	0.2517	228.0	675.0	0.0525	0.0151	0.2877
Lycium|Lba01G007937	Petunia|Peaxi162Scf00016g00430.1	948	0.4494	222.4	725.6	0.2283	0.0835	0.3659
Lycium|Lba01G007981	Petunia|Peaxi162Scf00016g01734.1	1692	0.3648	415.2	1276.8	0.0760	0.0305	0.4016
Lycium|Lba01G008023	Petunia|Peaxi162Scf00016g01532.1	702	0.6544	185.4	516.6	0.2714	0.1276	0.4703
Lycium|Lba01G008059	Petunia|Peaxi162Scf00016g02734.1	765	0.4127	186.0	579.0	0.1892	0.0674	0.3561
Lycium|Lba01G008096	Petunia|Peaxi162Scf00016g02249.1	681	0.4241	179.9	501.1	0.2100	0.0709	0.3376
Lycium|Lba01G008127	Petunia|Peaxi162Scf00016g00038.1	357	0.4074	103.0	254.0	0.1286	0.0460	0.3574
Lycium|Lba01G008175	Petunia|Peaxi162Scf00016g02523.1	1782	0.4917	426.0	1356.0	0.0502	0.0297	0.5912
Lycium|Lba01G008223	Petunia|Peaxi162Scf00757g00223.1	2442	0.5809	600.5	1841.5	0.2331	0.1070	0.4592
Lycium|Lba01G008355	Petunia|Peaxi162Scf00050g01612.1	921	1.7275	207.4	713.6	0.1545	0.2579	1.6697
Lycium|Lba01G008478	Petunia|Peaxi162Scf00290g00815.1	426	0.9471	104.6	321.4	0.7566	0.2926	0.3867
Lycium|Lba01G008514	Petunia|Peaxi162Scf00404g00013.1	1719	0.4963	390.6	1328.4	0.1863	0.0830	0.4457
Lycium|Lba01G008549	Petunia|Peaxi162Scf00040g10112.1	225	0.6885	50.3	174.7	0.1700	0.1098	0.6457
Lycium|Lba01G008590	Petunia|Peaxi162Scf00362g00132.1	1119	0.5980	251.9	867.1	0.3519	0.1409	0.4005
Lycium|Lba01G008631	Petunia|Peaxi162Scf00407g00626.1	1035	0.4599	227.2	807.8	0.3315	0.1062	0.3205
Lycium|Lba01G008663	Petunia|Peaxi162Scf00362g00546.1	1413	0.3292	348.8	1064.2	0.0714	0.0261	0.3650
Lycium|Lba01G008695	Petunia|Peaxi162Scf00362g00349.1	597	0.4646	138.4	458.6	0.1185	0.0568	0.4797
Lycium|Lba01G008730	Petunia|Peaxi162Scf00851g00425.1	1956	0.6113	466.9	1489.1	0.3410	0.1395	0.4089
Lycium|Lba01G008824	Petunia|Peaxi162Scf00016g03127.1	636	0.3700	141.6	494.4	0.2171	0.0684	0.3151
Lycium|Lba01G008861	Petunia|Peaxi162Scf00299g00335.1	1278	0.3856	341.2	936.8	0.1521	0.0517	0.3397
Lycium|Lba01G008902	Petunia|Peaxi162Scf00485g00052.1	927	1.1578	221.0	706.0	0.0487	0.0682	1.4008
Lycium|Lba01G009015	Petunia|Peaxi162Scf00385g00111.1	585	0.6182	143.2	441.8	0.2157	0.1090	0.5055
Lycium|Lba01G009097	Petunia|Peaxi162Scf00334g00119.1	594	0.3281	157.8	436.2	0.1589	0.0454	0.2860
Lycium|Lba01G009186	Petunia|Peaxi162Scf00334g00323.1	1254	0.4213	286.2	967.8	0.1796	0.0687	0.3828
Lycium|Lba01G009345	Petunia|Peaxi162Scf00818g00127.1	1122	0.4675	258.4	863.6	0.1158	0.0565	0.4878
Lycium|Lba01G009443	Petunia|Peaxi162Scf00655g00330.1	744	1.3474	172.0	572.0	0.2933	0.2884	0.9835
Lycium|Lba01G009558	Petunia|Peaxi162Scf00439g00012.1	1023	0.6719	231.1	791.9	0.3102	0.1491	0.4806
Lycium|Lba01G009679	Petunia|Peaxi162Scf00046g00226.1	1092	0.5699	292.0	800.0	0.2840	0.1135	0.3996
Lycium|Lba01G009785	Petunia|Peaxi162Scf00065g00131.1	903	0.9768	210.3	692.7	0.2155	0.1762	0.8176
Lycium|Lba01G009867	Petunia|Peaxi162Scf00065g01214.1	1656	0.5340	393.5	1262.5	0.1088	0.0604	0.5554
Lycium|Lba01G009964	Petunia|Peaxi162Scf00335g00067.1	300	1.3302	68.4	231.6	0.2876	0.2833	0.9853
Lycium|Lba01G010046	Petunia|Peaxi162Scf00271g00055.1	939	0.5146	218.5	720.5	0.1496	0.0739	0.4936
Lycium|Lba01G010102	Petunia|Peaxi162Scf00841g00211.1	915	0.3545	233.4	681.6	0.1975	0.0580	0.2938
Lycium|Lba01G010277	Petunia|Peaxi162Scf00420g00133.1	1407	0.4006	338.9	1068.1	0.2018	0.0684	0.3389
Lycium|Lba01G010308	Petunia|Peaxi162Scf00166g00035.1	267	0.5232	67.9	199.1	0.3991	0.1261	0.3161
Lycium|Lba01G010347	Petunia|Peaxi162Scf00993g00022.1	1173	0.4290	328.2	844.8	0.3057	0.0874	0.2860
Lycium|Lba01G010377	Petunia|Peaxi162Scf00166g00529.1	1659	0.3191	445.7	1213.3	0.1134	0.0343	0.3025
Lycium|Lba01G010409	Petunia|Peaxi162Scf00166g00037.1	141	0.8750	28.9	112.1	0.2033	0.1618	0.7962
Lycium|Lba01G010442	Petunia|Peaxi162Scf00020g00192.1	1896	0.6770	408.3	1487.7	0.2889	0.1475	0.5106
Lycium|Lba01G010482	Petunia|Peaxi162Scf00535g00016.1	846	1.5282	175.6	670.4	0.3385	0.3624	1.0707
Lycium|Lba01G010512	Petunia|Peaxi162Scf00166g00946.1	1806	0.6139	349.2	1456.8	0.1594	0.1013	0.6356
Lycium|Lba01G010541	Petunia|Peaxi162Scf00993g00033.1	1029	0.6505	191.9	837.1	0.1719	0.1142	0.6643
Lycium|Lba01G010574	Petunia|Peaxi162Scf00420g00521.1	417	1.0026	90.3	326.7	0.2590	0.2063	0.7966
Lycium|Lba01G010606	Petunia|Peaxi162Scf00420g00547.1	975	0.4481	271.9	703.1	0.2028	0.0713	0.3514
Lycium|Lba01G010644	Petunia|Peaxi162Scf00420g00254.1	1122	0.4922	254.1	867.9	0.2100	0.0886	0.4219
Lycium|Lba01G010684	Petunia|Peaxi162Scf00420g00853.1	828	0.4904	201.6	626.4	0.2206	0.0879	0.3983
Lycium|Lba01G010725	Petunia|Peaxi162Scf00502g00082.1	681	0.5724	153.4	527.6	0.0787	0.0525	0.6667
Lycium|Lba01G010758	Petunia|Peaxi162Scf00166g00107.1	1209	1.2445	238.4	970.6	0.2185	0.2432	1.1135
Lycium|Lba01G010797	Petunia|Peaxi162Scf01174g00117.1	1350	12.2389	283.4	1066.6	0.0010	0.0194	19.3616
Lycium|Lba01G010827	Petunia|Peaxi162Scf00420g00243.1	1365	0.6453	333.9	1031.1	0.1576	0.0932	0.5914
Lycium|Lba01G010856	Petunia|Peaxi162Scf00420g00742.1	729	0.5896	182.8	546.2	0.4261	0.1469	0.3448
Lycium|Lba01G010908	Petunia|Peaxi162Scf00189g00133.1	1905	0.3206	469.3	1435.7	0.3179	0.0699	0.2199
Lycium|Lba01G011055	Petunia|Peaxi162Scf00833g00411.1	1527	0.4733	363.4	1163.6	0.1481	0.0666	0.4497
Lycium|Lba01G011123	Petunia|Peaxi162Scf00124g01724.1	2025	0.6409	434.7	1590.3	0.2004	0.1151	0.5742
Lycium|Lba01G011160	Petunia|Peaxi162Scf00449g00322.1	1440	0.5224	385.8	1054.2	0.4181	0.1269	0.3034
Lycium|Lba01G011219	Petunia|Peaxi162Scf00558g00012.1	645	0.7384	127.0	518.0	0.3117	0.1715	0.5503
Lycium|Lba01G011270	Petunia|Peaxi162Scf00063g00310.1	612	0.4334	157.6	454.4	0.2636	0.0840	0.3187
Lycium|Lba01G011333	Petunia|Peaxi162Scf00501g00317.1	1119	0.3751	275.3	843.7	0.1189	0.0443	0.3725
Lycium|Lba01G011396	Petunia|Peaxi162Scf00558g00317.1	870	0.5515	190.8	679.2	0.2011	0.0982	0.4885
Lycium|Lba01G011471	Petunia|Peaxi162Scf00449g00013.1	270	0.5360	61.2	208.8	0.2251	0.1003	0.4458
Lycium|Lba01G011537	Petunia|Peaxi162Scf00447g00058.1	876	0.5140	173.4	702.6	0.2298	0.1030	0.4482
Lycium|Lba01G011609	Petunia|Peaxi162Scf00518g00316.1	195	3.5965	49.5	145.5	0.1313	0.4476	3.4082
Lycium|Lba01G011660	Petunia|Peaxi162Scf00352g00717.1	771	0.3690	197.5	573.5	0.1410	0.0480	0.3407
Lycium|Lba01G011791	Petunia|Peaxi162Scf00658g00212.1	789	0.4208	202.0	587.0	0.2193	0.0734	0.3346
Lycium|Lba01G011937	Petunia|Peaxi162Scf00651g00009.1	924	0.9211	212.6	711.4	0.2718	0.1900	0.6988
Lycium|Lba01G012045	Petunia|Peaxi162Scf00046g00120.1	1383	0.7031	330.2	1052.8	0.3339	0.1588	0.4754
Lycium|Lba01G012118	Petunia|Peaxi162Scf00137g00313.1	3858	0.4586	873.9	2984.1	0.4165	0.1160	0.2786
Lycium|Lba01G012221	Petunia|Peaxi162Scf00781g00043.1	669	0.6078	149.3	519.7	0.1764	0.0992	0.5625
Lycium|Lba01G012295	Petunia|Peaxi162Scf00467g00513.1	723	0.9912	196.0	527.0	0.3708	0.2263	0.6103
Lycium|Lba01G012368	Petunia|Peaxi162Scf00525g00079.1	987	0.3665	254.7	732.3	0.1821	0.0566	0.3107
Lycium|Lba01G012433	Petunia|Peaxi162Scf00242g00415.1	1668	0.3983	416.2	1251.8	0.2137	0.0692	0.3239
Lycium|Lba01G012527	Petunia|Peaxi162Scf00079g00073.1	1005	1.3838	234.1	770.9	0.1399	0.1896	1.3558
Lycium|Lba01G012590	Petunia|Peaxi162Scf00921g00239.1	1560	0.3073	432.8	1127.2	0.1268	0.0352	0.2775
Lycium|Lba01G012662	Petunia|Peaxi162Scf00921g00136.1	2778	0.3949	688.2	2089.8	0.2124	0.0686	0.3230
Lycium|Lba01G012704	Petunia|Peaxi162Scf00776g00324.1	1140	0.4978	297.3	842.7	0.3084	0.1047	0.3395
Lycium|Lba01G012768	Petunia|Peaxi162Scf00921g00217.1	1398	0.8312	287.9	1110.1	0.0657	0.0705	1.0737
Lycium|Lba01G012830	Petunia|Peaxi162Scf00776g00311.1	1290	0.4010	326.9	963.1	0.1704	0.0598	0.3512
Lycium|Lba01G012898	Petunia|Peaxi162Scf01158g00012.1	747	0.4041	175.8	571.2	0.0853	0.0382	0.4483
Lycium|Lba01G012983	Petunia|Peaxi162Scf00338g00230.1	1881	0.7896	398.7	1482.3	0.1331	0.1106	0.8305
Lycium|Lba01G013045	Petunia|Peaxi162Scf00828g00210.1	1914	0.8139	463.3	1450.7	0.2351	0.1518	0.6455
Lycium|Lba01G013109	Petunia|Peaxi162Scf00421g00412.1	498	0.2861	131.5	366.5	0.1076	0.0299	0.2778
Lycium|Lba01G013192	Petunia|Peaxi162Scf00828g00024.1	1536	0.7964	355.5	1180.5	0.5453	0.2225	0.4081
Lycium|Lba01G013256	Petunia|Peaxi162Scf00421g00328.1	339	0.4423	80.3	258.7	0.1250	0.0555	0.4438
Lycium|Lba01G013307	Petunia|Peaxi162Scf01141g00033.1	873	0.3281	195.0	678.0	0.1703	0.0524	0.3076
Lycium|Lba01G013390	Petunia|Peaxi162Scf00128g01626.1	816	0.6407	203.9	612.1	0.2632	0.1257	0.4775
Lycium|Lba01G013449	Petunia|Peaxi162Scf00229g00044.1	2058	0.4393	460.3	1597.7	0.1482	0.0641	0.4323
Lycium|Lba01G013527	Petunia|Peaxi162Scf00612g00012.1	1584	1.8134	320.0	1264.0	0.5842	0.5285	0.9046
Lycium|Lba01G013583	Petunia|Peaxi162Scf00241g00919.1	1050	0.4903	236.7	813.3	0.1850	0.0820	0.4433
Lycium|Lba01G013633	Petunia|Peaxi162Scf00035g00262.1	813	0.4470	180.0	633.0	0.4264	0.1148	0.2693
Lycium|Lba01G013695	Petunia|Peaxi162Scf00027g00041.1	444	1.0622	108.1	335.9	0.2735	0.2150	0.7863
Lycium|Lba01G013745	Petunia|Peaxi162Scf00035g03127.1	975	0.9246	217.4	757.6	0.3527	0.2187	0.6201
Lycium|Lba01G013785	Petunia|Peaxi162Scf00207g00514.1	2127	0.4418	494.8	1632.2	0.0698	0.0359	0.5145
Lycium|Lba01G013856	Petunia|Peaxi162Scf01132g00039.1	1614	0.4716	396.0	1218.0	0.2105	0.0819	0.3889
Lycium|Lba01G013919	Petunia|Peaxi162Scf00772g00016.1	393	1.6121	77.8	315.2	0.1164	0.2146	1.8442
Lycium|Lba01G013987	Petunia|Peaxi162Scf01132g00319.1	300	1.7950	51.8	248.2	0.3488	0.4525	1.2975
Lycium|Lba01G014052	Petunia|Peaxi162Scf00141g01117.1	1227	0.4934	277.6	949.4	0.3173	0.1106	0.3486
Lycium|Lba01G014132	Petunia|Peaxi162Scf00876g00025.1	636	0.6275	148.1	487.9	0.3662	0.1491	0.4071
Lycium|Lba01G014199	Petunia|Peaxi162Scf01132g00339.1	975	0.6211	194.1	780.9	0.3141	0.1443	0.4594
Lycium|Lba01G014262	Petunia|Peaxi162Scf00160g00527.1	1251	0.3102	292.7	958.3	0.1639	0.0471	0.2876
Lycium|Lba01G014322	Petunia|Peaxi162Scf00064g01528.1	1593	0.3868	386.3	1206.7	0.2296	0.0711	0.3096
Lycium|Lba01G014383	Petunia|Peaxi162Scf00732g00442.1	408	0.6273	89.8	318.2	0.2419	0.1238	0.5116
Lycium|Lba01G014441	Petunia|Peaxi162Scf00160g00917.1	2148	0.4689	532.1	1615.9	0.1165	0.0543	0.4660
Lycium|Lba01G014526	Petunia|Peaxi162Scf01007g00115.1	1377	0.3583	359.4	1017.6	0.2106	0.0604	0.2866
Lycium|Lba01G014606	Petunia|Peaxi162Scf00890g00119.1	1071	0.5289	258.1	812.9	0.1648	0.0794	0.4816
Lycium|Lba01G014672	Petunia|Peaxi162Scf00033g03020.1	693	1.1084	158.0	535.0	0.0747	0.0966	1.2932
Lycium|Lba01G014754	Petunia|Peaxi162Scf00570g00713.1	342	0.2293	93.3	248.7	0.0155	0.0042	0.2691
Lycium|Lba01G014802	Petunia|Peaxi162Scf00092g00025.1	1014	0.3199	232.5	781.5	0.0931	0.0330	0.3542
Lycium|Lba01G014839	Petunia|Peaxi162Scf00125g01016.1	678	0.4485	153.8	524.2	0.5506	0.1261	0.2291
Lycium|Lba01G014891	Petunia|Peaxi162Scf00624g00033.1	798	0.7148	197.6	600.4	0.2687	0.1424	0.5298
Lycium|Lba01G014954	Petunia|Peaxi162Scf00487g00217.1	447	0.2984	110.6	336.4	0.1966	0.0495	0.2515
Lycium|Lba01G014994	Petunia|Peaxi162Scf00092g01019.1	1458	0.7151	321.5	1136.5	0.2383	0.1398	0.5866
Lycium|Lba01G015043	Petunia|Peaxi162Scf00719g00516.1	1698	0.7465	375.3	1322.7	0.3370	0.1734	0.5146
Lycium|Lba01G015102	Petunia|Peaxi162Scf00043g02315.1	2124	0.6761	476.3	1647.7	0.4140	0.1711	0.4132
Lycium|Lba01G015161	Petunia|Peaxi162Scf00001g04911.1	768	0.3731	188.4	579.6	0.1528	0.0527	0.3449
Lycium|Lba01G015202	Petunia|Peaxi162Scf00004g00224.1	909	0.4678	208.0	701.0	0.2006	0.0816	0.4066
Lycium|Lba01G015268	Petunia|Peaxi162Scf00001g03910.1	1713	0.5189	387.6	1325.4	0.1327	0.0698	0.5259
Lycium|Lba01G015315	Petunia|Peaxi162Scf00001g34002.1	1911	0.2666	518.6	1392.4	0.1842	0.0404	0.2191
Lycium|Lba01G015370	Petunia|Peaxi162Scf00024g01711.1	327	1.0084	80.5	246.5	0.2048	0.1719	0.8393
Lycium|Lba01G015416	Petunia|Peaxi162Scf00067g02523.1	606	0.6559	150.1	455.9	0.3011	0.1388	0.4611
Lycium|Lba01G015474	Petunia|Peaxi162Scf00047g01323.1	3333	0.3809	810.7	2522.3	0.1491	0.0532	0.3565
Lycium|Lba01G015514	Petunia|Peaxi162Scf00517g00021.1	420	0.7608	101.0	319.0	0.0093	0.0095	1.0242
Lycium|Lba01G015561	Petunia|Peaxi162Scf00073g02027.1	1683	0.3704	398.3	1284.7	0.3689	0.0879	0.2383
Lycium|Lba01G015613	Petunia|Peaxi162Scf00067g02524.1	1320	0.3271	340.6	979.4	0.2822	0.0658	0.2333
Lycium|Lba01G015669	Petunia|Peaxi162Scf00409g00422.1	1614	0.4651	362.7	1251.3	0.0824	0.0443	0.5371
Lycium|Lba01G015706	Petunia|Peaxi162Scf00073g02123.1	1308	0.2862	307.7	1000.3	0.2372	0.0543	0.2290
Lycium|Lba01G015752	Petunia|Peaxi162Scf00047g01223.1	2118	0.5476	504.7	1613.3	0.4646	0.1432	0.3082
Lycium|Lba01G015810	Petunia|Peaxi162Scf00415g00520.1	1794	0.3877	456.7	1337.3	0.1422	0.0510	0.3585
Lycium|Lba01G015854	Petunia|Peaxi162Scf00153g01841.1	480	0.6809	103.2	376.8	0.1519	0.1032	0.6791
Lycium|Lba01G015900	Petunia|Peaxi162Scf00392g00732.1	807	0.6484	192.0	615.0	0.3076	0.1408	0.4576
Lycium|Lba01G015938	Petunia|Peaxi162Scf00641g00039.1	963	0.8001	217.3	745.7	0.2002	0.1403	0.7006
Lycium|Lba01G015994	Petunia|Peaxi162Scf00073g02343.1	1323	0.4264	326.5	996.5	0.2269	0.0772	0.3403
Lycium|Lba01G016041	Petunia|Peaxi162Scf01280g00016.1	1125	0.5015	252.8	872.2	0.2885	0.1076	0.3728
Lycium|Lba01G016081	Petunia|Peaxi162Scf00719g00312.1	2523	0.4353	541.6	1981.4	0.3656	0.1057	0.2892
Lycium|Lba01G016125	Petunia|Peaxi162Scf00089g01530.1	1356	0.3422	361.1	994.9	0.1086	0.0358	0.3298
Lycium|Lba01G016188	Petunia|Peaxi162Scf00068g02117.1	1704	0.6527	399.9	1304.1	0.1537	0.0949	0.6174
Lycium|Lba01G016247	Petunia|Peaxi162Scf00052g00819.1	1287	0.3561	327.9	959.1	0.2066	0.0600	0.2904
Lycium|Lba01G016300	Petunia|Peaxi162Scf00153g01715.1	951	0.5558	195.5	755.5	0.3111	0.1273	0.4093
Lycium|Lba01G016340	Petunia|Peaxi162Scf00563g00415.1	1548	0.5118	392.3	1155.7	0.3026	0.1077	0.3559
Lycium|Lba01G016385	Petunia|Peaxi162Scf00038g00002.1	459	1.2448	89.4	369.6	0.4831	0.3434	0.7108
Lycium|Lba01G016430	Petunia|Peaxi162Scf00610g00348.1	537	0.6901	148.5	388.5	0.4494	0.1718	0.3823
Lycium|Lba01G016497	Petunia|Peaxi162Scf00563g00417.1	2997	0.4011	667.8	2329.2	0.1621	0.0621	0.3833
Lycium|Lba01G016545	Petunia|Peaxi162Scf00389g00617.1	855	0.3800	192.5	662.5	0.1237	0.0488	0.3946
Lycium|Lba01G016594	Petunia|Peaxi162Scf00429g00016.1	1338	0.4608	322.2	1015.8	0.5063	0.1244	0.2457
Lycium|Lba01G016675	Petunia|Peaxi162Scf00411g00048.1	768	0.6275	167.5	600.5	0.2015	0.1122	0.5567
Lycium|Lba01G016747	Petunia|Peaxi162Scf00160g01123.1	1794	1.5215	435.5	1358.5	0.1607	0.2236	1.3915
Lycium|Lba01G016817	Petunia|Peaxi162Scf00526g00521.1	336	0.4581	81.2	254.8	0.0010	0.0006	0.6298
Lycium|Lba01G016884	Petunia|Peaxi162Scf00411g00116.1	1353	0.8241	327.4	1025.6	0.1729	0.1273	0.7364
Lycium|Lba01G016969	Petunia|Peaxi162Scf00234g00413.1	1062	1.3376	242.3	819.7	0.6228	0.3917	0.6290
Lycium|Lba01G017042	Petunia|Peaxi162Scf00234g00718.1	1128	0.8452	266.1	861.9	0.9514	0.2784	0.2926
Lycium|Lba01G017098	Petunia|Peaxi162Scf00717g00318.1	561	0.3229	138.1	422.9	0.4980	0.0862	0.1732
Lycium|Lba01G017167	Petunia|Peaxi162Scf00327g00049.1	1236	0.3387	339.4	896.6	0.2161	0.0566	0.2618
Lycium|Lba01G017232	Petunia|Peaxi162Scf00840g00420.1	1599	0.3774	355.9	1243.1	0.2968	0.0824	0.2775
Lycium|Lba01G017286	Petunia|Peaxi162Scf00699g00655.1	483	0.3054	124.7	358.3	0.3516	0.0690	0.1962
Lycium|Lba01G017345	Petunia|Peaxi162Scf00694g00022.1	975	0.3161	250.2	724.8	0.2556	0.0603	0.2360
Lycium|Lba01G017419	Petunia|Peaxi162Scf00878g00026.1	1152	0.5998	247.3	904.7	0.2078	0.1100	0.5291
Lycium|Lba01G017474	Petunia|Peaxi162Scf00953g00316.1	2535	0.5702	625.2	1909.8	0.2181	0.1009	0.4625
Lycium|Lba01G017524	Petunia|Peaxi162Scf83466g00002.1	576	0.5219	157.6	418.4	0.5268	0.1397	0.2651
Lycium|Lba01G017584	Petunia|Peaxi162Scf00428g00623.1	570	0.4014	153.0	417.0	0.2153	0.0676	0.3141
Lycium|Lba01G017636	Petunia|Peaxi162Scf00953g00514.1	3024	0.2914	736.0	2288.0	0.1703	0.0444	0.2610
Lycium|Lba01G017689	Petunia|Peaxi162Scf00309g00015.1	1833	2.0834	377.8	1455.2	0.5966	0.6095	1.0217
Lycium|Lba01G017759	Petunia|Peaxi162Scf00256g00712.1	1233	0.3234	295.4	937.6	0.2290	0.0597	0.2606
Lycium|Lba01G017856	Petunia|Peaxi162Scf00592g00111.1	4674	0.4841	1149.6	3524.4	0.4021	0.1182	0.2938
Lycium|Lba01G018039	Petunia|Peaxi162Scf00390g00017.1	720	0.8236	171.4	548.6	0.1151	0.0970	0.8427
Lycium|Lba01G018136	Petunia|Peaxi162Scf00116g00214.1	1476	0.5652	345.9	1130.1	0.2465	0.1098	0.4453
Lycium|Lba01G018236	Petunia|Peaxi162Scf00828g00413.1	3606	0.4806	859.1	2746.9	0.3071	0.1042	0.3393
Lycium|Lba01G018298	Petunia|Peaxi162Scf00209g00719.1	624	1.4676	138.3	485.7	0.4549	0.3865	0.8497
Lycium|Lba01G018366	Petunia|Peaxi162Scf00541g00528.1	939	0.3943	248.6	690.4	0.2377	0.0711	0.2990
Lycium|Lba01G018492	Petunia|Peaxi162Scf00032g00202.1	1050	0.5737	225.5	824.5	0.2584	0.1183	0.4578
Lycium|Lba01G018591	Petunia|Peaxi162Scf00102g01240.1	726	0.5704	175.8	550.2	0.2937	0.1202	0.4092
Lycium|Lba01G018676	Petunia|Peaxi162Scf00102g01137.1	1773	0.6471	438.5	1334.5	0.0773	0.0546	0.7060
Lycium|Lba01G018746	Petunia|Peaxi162Scf00102g01635.1	279	0.5635	71.2	207.8	0.0975	0.0559	0.5732
Lycium|Lba01G018806	Petunia|Peaxi162Scf00102g01713.1	933	0.6753	208.2	724.8	0.2041	0.1203	0.5897
Lycium|Lba01G018902	Petunia|Peaxi162Scf00011g00744.1	237	0.3531	55.6	181.4	0.1658	0.0540	0.3256
Lycium|Lba01G019001	Petunia|Peaxi162Scf00075g01331.1	1866	0.6609	411.3	1454.7	0.1736	0.1075	0.6193
Lycium|Lba01G019071	Petunia|Peaxi162Scf00045g00636.1	741	0.7382	185.4	555.6	0.1890	0.1187	0.6279
Lycium|Lba01G019147	Petunia|Peaxi162Scf01205g00023.1	1044	0.5514	242.4	801.6	0.2382	0.1055	0.4428
Lycium|Lba01G019216	Petunia|Peaxi162Scf01205g00173.1	1335	0.5609	327.2	1007.8	0.3257	0.1240	0.3808
Lycium|Lba01G019284	Petunia|Peaxi162Scf00284g00224.1	2589	0.3643	588.3	2000.7	0.1831	0.0603	0.3293
Lycium|Lba01G019383	Petunia|Peaxi162Scf00934g00135.1	483	0.4977	125.2	357.8	0.2203	0.0865	0.3927
Lycium|Lba01G019462	Petunia|Peaxi162Scf00045g02422.1	285	0.6429	89.2	195.8	0.0324	0.0207	0.6391
Lycium|Lba01G019535	Petunia|Peaxi162Scf00075g01235.1	2226	0.7134	570.0	1656.0	0.3152	0.1528	0.4848
Lycium|Lba01G019596	Petunia|Peaxi162Scf00045g01740.1	1491	0.5972	347.7	1143.3	0.2745	0.1232	0.4487
Lycium|Lba01G019702	Petunia|Peaxi162Scf00328g00828.1	834	1.7494	190.2	643.8	0.3053	0.3839	1.2574
Lycium|Lba01G019780	Petunia|Peaxi162Scf00073g01310.1	912	6.1884	191.8	720.2	0.0384	0.3295	8.5721
Lycium|Lba01G019859	Petunia|Peaxi162Scf00751g00316.1	438	0.4302	104.1	333.9	0.1149	0.0507	0.4408
Lycium|Lba01G019925	Petunia|Peaxi162Scf00365g00913.1	1275	0.3987	297.6	977.4	0.1049	0.0444	0.4235
Lycium|Lba01G019986	Petunia|Peaxi162Scf00991g00329.1	1407	0.5545	353.6	1053.4	0.3239	0.1212	0.3743
Lycium|Lba01G020044	Petunia|Peaxi162Scf00064g00126.1	858	0.2419	204.8	653.2	0.1643	0.0364	0.2216
Lycium|Lba01G020115	Petunia|Peaxi162Scf00751g00410.1	1041	1.6531	240.2	800.8	0.4384	0.4253	0.9702
Lycium|Lba01G020191	Petunia|Peaxi162Scf00920g00113.1	2151	0.4110	602.9	1548.1	0.1140	0.0431	0.3781
Lycium|Lba01G020259	Petunia|Peaxi162Scf00019g00715.1	1332	0.4198	327.7	1004.3	0.2395	0.0786	0.3280
Lycium|Lba01G020324	Petunia|Peaxi162Scf00274g00731.1	360	0.5023	84.8	275.2	0.0235	0.0155	0.6607
Lycium|Lba01G020370	Petunia|Peaxi162Scf00207g00749.1	507	0.4777	124.6	382.4	0.2494	0.0915	0.3670
Lycium|Lba01G020407	Petunia|Peaxi162Scf00207g00336.1	744	0.3747	184.2	559.8	0.1501	0.0520	0.3465
Lycium|Lba01G020446	Petunia|Peaxi162Scf00004g00119.1	1722	0.8406	413.9	1308.1	0.3843	0.2023	0.5264
Lycium|Lba01G020512	Petunia|Peaxi162Scf00519g00711.1	1797	0.6137	392.6	1404.4	0.2545	0.1247	0.4901
Lycium|Lba01G020565	Petunia|Peaxi162Scf00207g00057.1	573	0.5723	128.9	444.1	0.1228	0.0732	0.5959
Lycium|Lba01G020600	Petunia|Peaxi162Scf00013g00838.1	1623	0.5187	395.1	1227.9	0.3968	0.1262	0.3180
Lycium|Lba01G020643	Petunia|Peaxi162Scf00207g00533.1	1710	0.5095	389.6	1320.4	0.3534	0.1199	0.3392
Lycium|Lba01G020699	Petunia|Peaxi162Scf00818g00323.1	2673	0.6189	588.2	2084.8	0.4169	0.1578	0.3784
Lycium|Lba01G020747	Petunia|Peaxi162Scf00176g01636.1	1425	0.3215	371.2	1053.8	0.1221	0.0373	0.3055
Lycium|Lba01G020803	Petunia|Peaxi162Scf00376g00017.1	1014	1.2853	258.6	755.4	0.2581	0.2472	0.9579
Lycium|Lba01G020846	Petunia|Peaxi162Scf00207g10149.1	1539	0.6083	308.7	1230.3	0.0908	0.0674	0.7423
Lycium|Lba01G020890	Petunia|Peaxi162Scf00015g00254.1	900	0.7193	195.0	705.0	0.2225	0.1365	0.6133
Lycium|Lba01G020928	Petunia|Peaxi162Scf00207g00440.1	1020	0.4634	252.3	767.7	0.3603	0.1073	0.2979
Lycium|Lba01G020971	Petunia|Peaxi162Scf00207g00532.1	636	0.6085	147.5	488.5	0.1639	0.0929	0.5668
Lycium|Lba01G021008	Petunia|Peaxi162Scf00207g01424.1	1086	0.4851	270.0	816.0	0.0870	0.0448	0.5150
Lycium|Lba01G021046	Petunia|Peaxi162Scf00906g00002.1	297	0.6928	63.5	233.5	0.1672	0.1118	0.6688
Lycium|Lba01G021133	Petunia|Peaxi162Scf00130g00827.1	1698	0.6753	410.2	1287.8	0.7557	0.2088	0.2763
Lycium|Lba01G021207	Petunia|Peaxi162Scf00130g01129.1	1965	0.2838	507.7	1457.3	0.2823	0.0571	0.2022
Lycium|Lba01G021268	Petunia|Peaxi162Scf00337g00314.1	1509	0.7476	333.3	1175.7	0.3894	0.1851	0.4754
Lycium|Lba01G021340	Petunia|Peaxi162Scf00760g00023.1	1611	0.6766	317.0	1294.0	0.2036	0.1274	0.6261
Lycium|Lba01G021423	Petunia|Peaxi162Scf00760g00324.1	567	0.7623	142.9	424.1	0.3482	0.1726	0.4958
Lycium|Lba01G021479	Petunia|Peaxi162Scf00195g00836.1	2397	0.4075	613.8	1783.2	0.4441	0.1029	0.2316
Lycium|Lba01G021578	Petunia|Peaxi162Scf00060g00026.1	5091	0.5643	1212.9	3878.1	0.5140	0.1535	0.2987
Lycium|Lba01G021640	Petunia|Peaxi162Scf00130g00093.1	1011	0.5052	241.4	769.6	0.3750	0.1205	0.3212
Lycium|Lba01G021702	Petunia|Peaxi162Scf00603g00214.1	1464	0.3070	341.8	1122.2	0.1206	0.0379	0.3140
Lycium|Lba01G021750	Petunia|Peaxi162Scf00615g00516.1	1317	0.2061	337.0	980.0	0.0291	0.0072	0.2476
Lycium|Lba01G021817	Petunia|Peaxi162Scf00304g00517.1	762	0.6030	177.4	584.6	0.1418	0.0834	0.5885
Lycium|Lba01G021856	Petunia|Peaxi162Scf00300g00083.1	1296	0.8562	289.2	1006.8	0.0972	0.0929	0.9556
Lycium|Lba01G021910	Petunia|Peaxi162Scf01969g00025.1	537	0.5243	123.8	413.2	0.3995	0.1298	0.3250
Lycium|Lba01G021949	Petunia|Peaxi162Scf00951g00331.1	474	0.8674	107.2	366.8	0.2714	0.1799	0.6629
Lycium|Lba01G021993	Petunia|Peaxi162Scf00190g01213.1	1137	0.8057	253.8	883.2	0.5260	0.2236	0.4251
Lycium|Lba01G022058	Petunia|Peaxi162Scf00102g00733.1	276	0.2715	65.6	210.4	0.0137	0.0050	0.3648
Lycium|Lba01G022121	Petunia|Peaxi162Scf00484g00003.1	600	0.4200	153.5	446.5	0.2895	0.0860	0.2971
Lycium|Lba01G022183	Petunia|Peaxi162Scf00040g00425.1	276	0.7023	81.6	194.4	0.2337	0.1189	0.5087
Lycium|Lba01G022251	Petunia|Peaxi162Scf00007g01730.1	567	1.1573	123.2	443.8	0.1357	0.1618	1.1927
Lycium|Lba01G022315	Petunia|Peaxi162Scf00132g00526.1	2865	0.4755	644.8	2220.2	0.0812	0.0447	0.5504
Lycium|Lba01G022364	Petunia|Peaxi162Scf00007g00141.1	1185	1.0137	222.7	962.3	0.3103	0.2383	0.7681
Lycium|Lba01G022415	Petunia|Peaxi162Scf00007g01115.1	1725	0.3627	439.5	1285.5	0.0810	0.0311	0.3836
Lycium|Lba01G022490	Petunia|Peaxi162Scf01089g00028.1	1560	0.6169	440.3	1119.7	0.1890	0.0930	0.4921
Lycium|Lba01G022555	Petunia|Peaxi162Scf00004g02410.1	1071	0.3647	262.4	808.6	0.1996	0.0613	0.3073
Lycium|Lba01G022647	Petunia|Peaxi162Scf00015g01122.1	930	0.3732	218.9	711.1	0.0916	0.0373	0.4072
Lycium|Lba01G022745	Petunia|Peaxi162Scf00164g00912.1	918	0.8552	212.4	705.6	0.1977	0.1470	0.7437
Lycium|Lba01G022825	Petunia|Peaxi162Scf00164g00217.1	2133	0.3415	548.0	1585.0	0.1605	0.0486	0.3026
Lycium|Lba01G022900	Petunia|Peaxi162Scf00164g00512.1	1149	0.6963	239.3	909.7	0.2008	0.1269	0.6320
[truncated: 14,440 more rows]
