# Supplementary material for: Wolfberry genomes and the evolution of Lycium (Solanaceae)
Source: Commun Biol. 2021 Jun 3;4:671. doi: 10.1038/s42003-021-02152-8 (PMC8175696; doi:10.1038/s42003-021-02152-8)
Supplement: Supplementary file 22 — Supplementary Data 19 [file 42003_2021_2152_MOESM22_ESM.zip › data/Lycium_barbarum.cds.blast.tsv.mcl.ks_anchors.tsv]

	AlignmentCoverage	AlignmentIdentity	AlignmentLength	AlignmentLengthStripped	Distance	Family	Ka	Ks	Node	Omega	Paralog1	Paralog2	WeightOutliersIncluded	WeightOutliersExcluded
Lba01G032609__Lba01G039642	0.25543000000000005	0.72985	1797.0	459.0	0.41608	GF_004795	0.2273	2.0694	2.0	0.1099	Lba01G039642	Lba01G032609	1.0	1.0
Lba01G033129__Lba01G037915	0.61324	0.79735	861.0	528.0	0.15573	GF_002624	0.0888	1.2861	4.0	0.0691	Lba01G033129	Lba01G037915	0.5	0.5
Lba01G014299__Lba01G029003	0.12583	0.65664	3171.0	399.0	0.77332	GF_001636	0.7731	2.7146	6.0	0.2848	Lba01G029003	Lba01G014299	1.0	1.0
Lba01G014299__Lba01G029003	0.12583	0.65664	3171.0	399.0	0.77332	GF_001636	0.7731	2.7146	6.0	0.2848	Lba01G029003	Lba01G014299	1.0	1.0
Lba01G034567__Lba01G040375	0.95114	0.6895	1842.0	1752.0	0.47984	GF_002719	0.2306	1.8787	3.0	0.1228	Lba01G034567	Lba01G040375	1.0	1.0
Lba01G034567__Lba01G040375	0.95114	0.6895	1842.0	1752.0	0.47984	GF_002719	0.2306	1.8787	3.0	0.1228	Lba01G034567	Lba01G040375	1.0	1.0
Lba01G018243__Lba01G032578	0.7804	0.7969	1653.0	1290.0	0.33665	GF_003197	0.1016	0.449	3.0	0.2263	Lba01G018243	Lba01G032578	1.0	1.0
Lba01G006860__Lba01G048495	0.88028	0.8293299999999999	426.0	375.0	0.0922	GF_001880	0.0458	0.5852	4.0	0.0783	Lba01G006860	Lba01G048495	1.0	1.0
Lba01G006860__Lba01G048495	0.88028	0.8293299999999999	426.0	375.0	0.0922	GF_001880	0.0458	0.5852	4.0	0.0783	Lba01G006860	Lba01G048495	1.0	1.0
Lba01G006860__Lba01G013818	0.38732	0.89697	426.0	165.0	0.05148	GF_001880	0.0175	0.575	5.0	0.0304	Lba01G013818	Lba01G006860	0.5	0.5
Lba01G013818__Lba01G048495	0.38732	0.8484799999999999	426.0	165.0	0.08292000000000001	GF_001880	0.0514	0.7199	5.0	0.0715	Lba01G013818	Lba01G048495	0.5	0.5
Lba01G013818__Lba01G048495	0.38732	0.8484799999999999	426.0	165.0	0.08292000000000001	GF_001880	0.0514	0.7199	5.0	0.0715	Lba01G013818	Lba01G048495	0.5	0.5
Lba01G028301__Lba01G040906	0.78049	0.88281	492.0	384.0	0.06352000000000001	GF_005026	0.0361	0.5381	2.0	0.067	Lba01G028301	Lba01G040906	1.0	1.0
Lba01G017196__Lba01G037935	0.8437	0.7901699999999999	1977.0	1668.0	0.33558000000000004	GF_004551	0.1774	0.6348	2.0	0.2795	Lba01G017196	Lba01G037935	1.0	1.0
Lba01G020191__Lba01G032320	0.9571	0.8412700000000001	2238.0	2142.0	0.12164000000000001	GF_001754	0.0605	0.7097	4.0	0.0853	Lba01G020191	Lba01G032320	1.0	1.0
Lba01G020191__Lba01G032320	0.9571	0.8412700000000001	2238.0	2142.0	0.12164000000000001	GF_001754	0.0605	0.7097	4.0	0.0853	Lba01G020191	Lba01G032320	1.0	1.0
Lba01G020191__Lba01G032320	0.9571	0.8412700000000001	2238.0	2142.0	0.12164000000000001	GF_001754	0.0605	0.7097	4.0	0.0853	Lba01G020191	Lba01G032320	1.0	1.0
Lba01G020191__Lba01G040076	0.9597899999999999	0.7025100000000001	2238.0	2148.0	0.40895	GF_001754	0.1833	1.9797	6.0	0.0926	Lba01G020191	Lba01G040076	0.25	0.25
Lba01G020191__Lba01G040076	0.9597899999999999	0.7025100000000001	2238.0	2148.0	0.40895	GF_001754	0.1833	1.9797	6.0	0.0926	Lba01G020191	Lba01G040076	0.25	0.25
Lba01G020191__Lba01G040076	0.9597899999999999	0.7025100000000001	2238.0	2148.0	0.40895	GF_001754	0.1833	1.9797	6.0	0.0926	Lba01G020191	Lba01G040076	0.25	0.25
Lba01G032320__Lba01G040076	0.9638100000000001	0.70932	2238.0	2157.0	0.41508999999999996	GF_001754	0.1825	1.9551	6.0	0.0933	Lba01G032320	Lba01G040076	0.25	0.25
Lba01G032320__Lba01G040076	0.9638100000000001	0.70932	2238.0	2157.0	0.41508999999999996	GF_001754	0.1825	1.9551	6.0	0.0933	Lba01G032320	Lba01G040076	0.25	0.25
Lba01G046564__Lba01G050566	0.99645	0.9917	846.0	843.0	0.0075	GF_002582	0.0037	0.0195	3.0	0.1886	Lba01G050566	Lba01G046564	1.0	1.0
Lba01G020668__Lba01G047815	0.5916899999999999	0.81221	2961.0	1752.0	0.33707	GF_001915	0.2333	0.8831	4.0	0.2641	Lba01G020668	Lba01G047815	1.0	1.0
Lba01G020668__Lba01G031289	0.01114	0.72727	2961.0	33.0	0.6944899999999999	GF_001915	0.2699	1.7457	5.0	0.1546	Lba01G031289	Lba01G020668	0.5	0.5
Lba01G020668__Lba01G031289	0.01114	0.72727	2961.0	33.0	0.6944899999999999	GF_001915	0.2699	1.7457	5.0	0.1546	Lba01G031289	Lba01G020668	0.5	0.5
Lba01G031289__Lba01G047815	0.25127	0.75538	2961.0	744.0	0.41196000000000005	GF_001915	0.1252	2.6357	5.0	0.0475	Lba01G031289	Lba01G047815	0.5	0.5
Lba01G031289__Lba01G047815	0.25127	0.75538	2961.0	744.0	0.41196000000000005	GF_001915	0.1252	2.6357	5.0	0.0475	Lba01G031289	Lba01G047815	0.5	0.5
Lba01G012727__Lba01G046974	0.72727	0.78728	627.0	456.0	0.17634	GF_002958	0.0904	1.156	3.0	0.0782	Lba01G046974	Lba01G012727	1.0	1.0
Lba01G012727__Lba01G046974	0.72727	0.78728	627.0	456.0	0.17634	GF_002958	0.0904	1.156	3.0	0.0782	Lba01G046974	Lba01G012727	1.0	1.0
Lba01G031064__Lba01G046974	0.72727	0.76754	627.0	456.0	0.31467	GF_002958	0.1546	0.8717	4.0	0.1774	Lba01G031064	Lba01G046974	0.5	0.5
Lba01G012727__Lba01G031064	0.72727	0.8114	627.0	456.0	0.23059000000000002	GF_002958	0.1093	0.7049	4.0	0.155	Lba01G031064	Lba01G012727	0.5	0.5
Lba01G003758__Lba01G030501	0.76722	0.86595	2178.0	1671.0	0.15336	GF_001877	0.0574	0.5	4.0	0.1148	Lba01G030501	Lba01G003758	1.0	1.0
Lba01G003071__Lba01G035132	0.8005	0.75961	2406.0	1926.0	0.48711000000000004	GF_002865	0.2117	0.5954	3.0	0.3555	Lba01G035132	Lba01G003071	1.0	1.0
Lba01G042142__Lba01G042843	0.62585	0.59058	441.0	276.0	1.12942	GF_005215	0.5466	1.1981	2.0	0.4562	Lba01G042843	Lba01G042142	1.0	1.0
Lba01G012777__Lba01G050665	0.65031	0.5764	2385.0	1551.0	0.82171	GF_001567	0.3075	4.1212	5.0	0.0746	Lba01G012777	Lba01G050665	1.0	1.0
Lba01G012777__Lba01G050665	0.65031	0.5764	2385.0	1551.0	0.82171	GF_001567	0.3075	4.1212	5.0	0.0746	Lba01G012777	Lba01G050665	1.0	1.0
Lba01G014011__Lba01G043780	0.86356	0.7693300000000001	1737.0	1500.0	0.33266999999999997	GF_002448	0.2079	0.8414	3.0	0.2471	Lba01G043780	Lba01G014011	1.0	1.0
Lba01G014011__Lba01G043780	0.86356	0.7693300000000001	1737.0	1500.0	0.33266999999999997	GF_002448	0.2079	0.8414	3.0	0.2471	Lba01G043780	Lba01G014011	1.0	1.0
Lba01G014011__Lba01G043780	0.86356	0.7693300000000001	1737.0	1500.0	0.33266999999999997	GF_002448	0.2079	0.8414	3.0	0.2471	Lba01G043780	Lba01G014011	1.0	1.0
Lba01G034672__Lba01G049559	0.8778100000000001	0.69602	1203.0	1056.0	0.39376	GF_004600	0.2015	2.0868	2.0	0.0966	Lba01G034672	Lba01G049559	1.0	1.0
Lba01G034672__Lba01G049559	0.8778100000000001	0.69602	1203.0	1056.0	0.39376	GF_004600	0.2015	2.0868	2.0	0.0966	Lba01G034672	Lba01G049559	1.0	1.0
Lba01G002486__Lba01G012367	0.40438	0.73285	2055.0	831.0	0.34859	GF_000172	0.002	1.9604	21.0	0.001	Lba01G012367	Lba01G002486	0.5	0.5
Lba01G002486__Lba01G012367	0.40438	0.73285	2055.0	831.0	0.34859	GF_000172	0.002	1.9604	21.0	0.001	Lba01G012367	Lba01G002486	0.5	0.5
Lba01G006624__Lba01G012367	0.2438	0.57086	2055.0	501.0	0.92386	GF_000172	15.2754	20.5767	22.0	0.7424	Lba01G006624	Lba01G012367	0.11110999999999999	0.0
Lba01G002486__Lba01G006624	0.28321	0.57216	2055.0	582.0	0.97721	GF_000172	15.2754	20.5767	22.0	0.7424	Lba01G006624	Lba01G002486	0.11110999999999999	0.0
Lba01G002486__Lba01G006624	0.28321	0.57216	2055.0	582.0	0.97721	GF_000172	15.2754	20.5767	22.0	0.7424	Lba01G006624	Lba01G002486	0.11110999999999999	0.0
Lba01G005903__Lba01G016185	0.47007	0.60352	2055.0	966.0	0.71317	GF_000172	23.0738	6.5759	25.0	3.5088	Lba01G016185	Lba01G005903	0.5	0.0
Lba01G005903__Lba01G016185	0.47007	0.60352	2055.0	966.0	0.71317	GF_000172	23.0738	6.5759	25.0	3.5088	Lba01G016185	Lba01G005903	0.5	0.0
Lba01G005903__Lba01G016185	0.47007	0.60352	2055.0	966.0	0.71317	GF_000172	23.0738	6.5759	25.0	3.5088	Lba01G016185	Lba01G005903	0.5	0.0
Lba01G016185__Lba01G041444	0.5445300000000001	0.5683600000000001	2055.0	1119.0	0.77257	GF_000172	3.0731	34.159	25.0	0.09	Lba01G016185	Lba01G041444	0.5	0.0
Lba01G011346__Lba01G022838	0.42482	0.72623	2055.0	873.0	0.46371999999999997	GF_000172	2.3193	0.0234	26.0	99.0	Lba01G011346	Lba01G022838	1.0	1.0
Lba01G011346__Lba01G022838	0.42482	0.72623	2055.0	873.0	0.46371999999999997	GF_000172	2.3193	0.0234	26.0	99.0	Lba01G011346	Lba01G022838	1.0	1.0
Lba01G015018__Lba01G023654	0.26423	0.66114	2055.0	543.0	0.7015600000000001	GF_000172	20.5282	2.4987	29.0	8.2156	Lba01G023654	Lba01G015018	0.25	0.5
Lba01G006624__Lba01G041444	0.25985	0.42322	2055.0	534.0	2.56238	GF_000172	1.6377	81.0456	34.0	0.0202	Lba01G006624	Lba01G041444	0.01299	0.0
Lba01G020879__Lba01G021512	0.4053	0.85677	3738.0	1515.0	0.12128	GF_002907	0.0452	0.5484	3.0	0.0824	Lba01G020879	Lba01G021512	1.0	1.0
Lba01G008163__Lba01G029410	0.9102	0.77828	2205.0	2007.0	0.40486	GF_004055	0.2057	0.583	2.0	0.3528	Lba01G029410	Lba01G008163	1.0	1.0
Lba01G020507__Lba01G048116	0.59843	0.7818	1524.0	912.0	0.31435	GF_000727	0.1356	0.943	9.0	0.1438	Lba01G048116	Lba01G020507	1.0	1.0
Lba01G020507__Lba01G048116	0.59843	0.7818	1524.0	912.0	0.31435	GF_000727	0.1356	0.943	9.0	0.1438	Lba01G048116	Lba01G020507	1.0	1.0
Lba01G002348__Lba01G047267	0.29921	0.7478100000000001	1524.0	456.0	0.3578	GF_000727	0.1966	1.1277	10.0	0.1743	Lba01G002348	Lba01G047267	1.0	1.0
Lba01G004147__Lba01G042072	0.42543000000000003	0.60536	2454.0	1044.0	0.71434	GF_000991	0.1691	64.6285	11.0	0.0026	Lba01G004147	Lba01G042072	0.33333	0.0
Lba01G020519__Lba01G035671	0.9764700000000001	0.8333299999999999	510.0	498.0	0.25222	GF_003657	0.1245	0.4456	2.0	0.2795	Lba01G020519	Lba01G035671	1.0	1.0
Lba01G031458__Lba01G047832	0.85574	0.87825	2745.0	2349.0	0.12418	GF_000778	0.0652	0.4891	9.0	0.1333	Lba01G031458	Lba01G047832	1.0	1.0
Lba01G031458__Lba01G047832	0.85574	0.87825	2745.0	2349.0	0.12418	GF_000778	0.0652	0.4891	9.0	0.1333	Lba01G031458	Lba01G047832	1.0	1.0
Lba01G031458__Lba01G046811	0.91038	0.7639100000000001	2745.0	2499.0	0.24961999999999998	GF_000778	0.1057	1.0079	10.0	0.1049	Lba01G046811	Lba01G031458	0.5	0.5
Lba01G046811__Lba01G047832	0.8491799999999999	0.7661899999999999	2745.0	2331.0	0.22734000000000001	GF_000778	0.1103	0.9829	10.0	0.1123	Lba01G046811	Lba01G047832	0.5	0.5
Lba01G046811__Lba01G047832	0.8491799999999999	0.7661899999999999	2745.0	2331.0	0.22734000000000001	GF_000778	0.1103	0.9829	10.0	0.1123	Lba01G046811	Lba01G047832	0.5	0.5
Lba01G000116__Lba01G018033	0.7519100000000001	0.8624	2745.0	2064.0	0.13139	GF_000778	0.0873	0.5559	13.0	0.157	Lba01G000116	Lba01G018033	0.2	0.5
Lba01G022372__Lba01G048493	0.3907	0.67857	645.0	252.0	0.57122	GF_000481	0.2594	1.7106	19.0	0.1516	Lba01G048493	Lba01G022372	0.11110999999999999	0.16667
Lba01G022372__Lba01G050280	0.37209000000000003	0.60417	645.0	240.0	0.9754299999999999	GF_000481	0.5076	1.2729	20.0	0.3988	Lba01G050280	Lba01G022372	0.1	0.11110999999999999
Lba01G022372__Lba01G050280	0.37209000000000003	0.60417	645.0	240.0	0.9754299999999999	GF_000481	0.5076	1.2729	20.0	0.3988	Lba01G050280	Lba01G022372	0.1	0.11110999999999999
Lba01G001583__Lba01G050474	0.8820899999999999	0.82434	1323.0	1167.0	0.20714000000000002	GF_004291	0.1069	0.6686	2.0	0.1599	Lba01G050474	Lba01G001583	1.0	1.0
Lba01G017262__Lba01G038059	0.76062	0.89002	777.0	591.0	0.07232999999999999	GF_002242	0.027000000000000003	0.4711	4.0	0.0573	Lba01G017262	Lba01G038059	1.0	1.0
Lba01G031990__Lba01G038059	0.7683399999999999	0.80235	777.0	597.0	0.13623	GF_002242	0.0558	1.5915	5.0	0.035	Lba01G031990	Lba01G038059	0.5	0.5
Lba01G017262__Lba01G030495	0.81081	0.75079	777.0	630.0	0.27254	GF_002242	0.1352	3.1994	6.0	0.0423	Lba01G030495	Lba01G017262	0.33333	0.33333
Lba01G005337__Lba01G019810	0.9403299999999999	0.82995	1257.0	1182.0	0.21608000000000002	GF_003735	0.1054	0.6075	2.0	0.1735	Lba01G005337	Lba01G019810	1.0	1.0
Lba01G005337__Lba01G019810	0.9403299999999999	0.82995	1257.0	1182.0	0.21608000000000002	GF_003735	0.1054	0.6075	2.0	0.1735	Lba01G005337	Lba01G019810	1.0	1.0
Lba01G034547__Lba01G041349	0.30344	0.42365	2007.0	609.0	2.11527	GF_000476	0.9434	3.5337	20.0	0.267	Lba01G041349	Lba01G034547	0.055560000000000005	0.14286
Lba01G034547__Lba01G041349	0.30344	0.42365	2007.0	609.0	2.11527	GF_000476	0.9434	3.5337	20.0	0.267	Lba01G041349	Lba01G034547	0.055560000000000005	0.14286
Lba01G013631__Lba01G050379	0.30619	0.69557	1695.0	519.0	0.55907	GF_001101	0.2281	54.7511	8.0	0.0042	Lba01G013631	Lba01G050379	1.0	0.0
Lba01G014723__Lba01G045104	0.8406100000000001	0.8839799999999999	1374.0	1155.0	0.036039999999999996	GF_000939	0.0141	0.6928	8.0	0.0204	Lba01G045104	Lba01G014723	0.5	0.5
Lba01G042291__Lba01G045104	0.9061100000000001	0.8104399999999999	1374.0	1245.0	0.07922	GF_000939	0.0311	2.2201	11.0	0.013999999999999999	Lba01G042291	Lba01G045104	0.2	0.5
Lba01G042291__Lba01G045104	0.9061100000000001	0.8104399999999999	1374.0	1245.0	0.07922	GF_000939	0.0311	2.2201	11.0	0.013999999999999999	Lba01G042291	Lba01G045104	0.2	0.5
Lba01G008474__Lba01G033272	0.9118200000000001	0.65775	1599.0	1458.0	0.5662699999999999	GF_002388	0.2479	15.5038	3.0	0.016	Lba01G008474	Lba01G033272	1.0	0.0
Lba01G033272__Lba01G043225	0.90994	0.6412399999999999	1599.0	1455.0	0.64467	GF_002388	0.285	3.6758	4.0	0.0775	Lba01G043225	Lba01G033272	0.5	1.0
Lba01G005879__Lba01G015277	0.93061	0.7792399999999999	735.0	684.0	0.39368000000000003	GF_003464	0.1983	0.6293	2.0	0.3151	Lba01G005879	Lba01G015277	1.0	1.0
Lba01G030977__Lba01G049503	1.0	0.8638299999999999	705.0	705.0	0.11842000000000001	GF_003849	0.0606	0.4701	2.0	0.1288	Lba01G030977	Lba01G049503	1.0	1.0
Lba01G028793__Lba01G042468	0.06987	0.7791399999999999	6999.0	489.0	0.55133	GF_000966	0.1438	0.4776	8.0	0.3012	Lba01G042468	Lba01G028793	0.5	0.5
Lba01G028793__Lba01G042468	0.06987	0.7791399999999999	6999.0	489.0	0.55133	GF_000966	0.1438	0.4776	8.0	0.3012	Lba01G042468	Lba01G028793	0.5	0.5
Lba01G025459__Lba01G028793	0.7081	0.5456	6999.0	4956.0	1.08144	GF_000966	0.1439	46.5863	9.0	0.0031	Lba01G028793	Lba01G025459	0.33333	0.0
Lba01G025459__Lba01G028793	0.7081	0.5456	6999.0	4956.0	1.08144	GF_000966	0.1439	46.5863	9.0	0.0031	Lba01G028793	Lba01G025459	0.33333	0.0
Lba01G017086__Lba01G018391	0.32879	0.5641	1542.0	507.0	0.91446	GF_004025	0.4942	2.2882	2.0	0.21600000000000003	Lba01G018391	Lba01G017086	1.0	1.0
Lba01G045508__Lba01G047939	0.5956100000000001	0.6333300000000001	957.0	570.0	0.62997	GF_000757	0.1801	2.5948	8.0	0.0694	Lba01G045508	Lba01G047939	1.0	1.0
Lba01G045508__Lba01G047939	0.5956100000000001	0.6333300000000001	957.0	570.0	0.62997	GF_000757	0.1801	2.5948	8.0	0.0694	Lba01G045508	Lba01G047939	1.0	1.0
Lba01G020961__Lba01G027499	0.7116	0.78267	957.0	681.0	0.48091999999999996	GF_000757	0.1138	0.5769	12.0	0.1973	Lba01G020961	Lba01G027499	0.5	0.5
Lba01G017068__Lba01G033561	0.42516000000000004	0.68963	2766.0	1176.0	0.52987	GF_000635	18.5916	1.7038	10.0	10.9116	Lba01G017068	Lba01G033561	0.5	0.5
Lba01G017068__Lba01G050822	0.20933000000000002	0.5613100000000001	2766.0	579.0	1.29857	GF_000635	0.0005	0.5449	12.0	0.001	Lba01G017068	Lba01G050822	0.25	0.33333
Lba01G017068__Lba01G050822	0.20933000000000002	0.5613100000000001	2766.0	579.0	1.29857	GF_000635	0.0005	0.5449	12.0	0.001	Lba01G017068	Lba01G050822	0.25	0.33333
Lba01G033561__Lba01G050822	0.13774	0.40945	2766.0	381.0	1.3516	GF_000635	19.5327	0.5441	12.0	35.9007	Lba01G033561	Lba01G050822	0.25	0.33333
Lba01G014071__Lba01G043784	0.9105700000000001	0.71726	369.0	336.0	0.57226	GF_004147	0.2839	0.7340000000000001	2.0	0.3867	Lba01G043784	Lba01G014071	1.0	1.0
Lba01G014071__Lba01G043784	0.9105700000000001	0.71726	369.0	336.0	0.57226	GF_004147	0.2839	0.7340000000000001	2.0	0.3867	Lba01G043784	Lba01G014071	1.0	1.0
Lba01G021753__Lba01G034319	0.76131	0.8353799999999999	1923.0	1464.0	0.22218000000000002	GF_000708	0.0569	0.5043	9.0	0.1129	Lba01G034319	Lba01G021753	1.0	1.0
Lba01G014148__Lba01G028476	0.8408700000000001	0.66605	1923.0	1617.0	0.64979	GF_000708	0.1203	1.4712	11.0	0.0818	Lba01G014148	Lba01G028476	0.25	0.5
Lba01G008667__Lba01G014148	0.7956300000000001	0.70654	1923.0	1530.0	0.56184	GF_000708	0.0903	1.761	13.0	0.0513	Lba01G008667	Lba01G014148	0.16667	0.25
Lba01G008667__Lba01G014148	0.7956300000000001	0.70654	1923.0	1530.0	0.56184	GF_000708	0.0903	1.761	13.0	0.0513	Lba01G008667	Lba01G014148	0.16667	0.25
Lba01G008667__Lba01G028476	0.82371	0.8200799999999999	1923.0	1584.0	0.28047	GF_000708	0.0765	0.5428	13.0	0.1409	Lba01G008667	Lba01G028476	0.16667	0.25
Lba01G029142__Lba01G036539	0.91771	0.76812	1203.0	1104.0	0.36282	GF_002350	0.163	0.8798	3.0	0.1852	Lba01G029142	Lba01G036539	1.0	1.0
Lba01G040854__Lba01G049937	0.33273	0.43183	6591.0	2193.0	1.7346099999999998	GF_001186	0.8867	6.824	6.0	0.1299	Lba01G049937	Lba01G040854	1.0	0.0
Lba01G010773__Lba01G033579	0.35412	0.42373999999999995	6591.0	2334.0	1.6734799999999999	GF_001186	0.88	26.9073	8.0	0.0327	Lba01G033579	Lba01G010773	1.0	0.0
Lba01G010773__Lba01G033579	0.35412	0.42373999999999995	6591.0	2334.0	1.6734799999999999	GF_001186	0.88	26.9073	8.0	0.0327	Lba01G033579	Lba01G010773	1.0	0.0
Lba01G021014__Lba01G027617	0.8085399999999999	0.76199	4074.0	3294.0	0.47778000000000004	GF_003529	0.231	0.5633	2.0	0.4101	Lba01G027617	Lba01G021014	1.0	1.0
Lba01G023046__Lba01G030474	0.31531	0.78806	6270.0	1977.0	0.24948	GF_000406	0.222	1.1342	15.0	0.1957	Lba01G030474	Lba01G023046	1.0	1.0
Lba01G023046__Lba01G030474	0.31531	0.78806	6270.0	1977.0	0.24948	GF_000406	0.222	1.1342	15.0	0.1957	Lba01G030474	Lba01G023046	1.0	1.0
Lba01G030474__Lba01G046630	0.29809	0.6351	6270.0	1869.0	0.6007100000000001	GF_000406	0.2299	66.0972	18.0	0.0035	Lba01G030474	Lba01G046630	0.16667	0.0
Lba01G026014__Lba01G040885	0.33923000000000003	0.79361	6270.0	2127.0	0.27555	GF_000406	0.0967	1.6932	19.0	0.0571	Lba01G040885	Lba01G026014	1.0	1.0
Lba01G017919__Lba01G032400	0.77032	0.8432700000000001	1698.0	1308.0	0.15836	GF_003904	0.0807	0.5859	2.0	0.1377	Lba01G032400	Lba01G017919	1.0	1.0
Lba01G017919__Lba01G032400	0.77032	0.8432700000000001	1698.0	1308.0	0.15836	GF_003904	0.0807	0.5859	2.0	0.1377	Lba01G032400	Lba01G017919	1.0	1.0
Lba01G007177__Lba01G026006	0.73863	0.76059	3099.0	2289.0	0.42723999999999995	GF_004216	0.2162	0.7013	2.0	0.3082	Lba01G007177	Lba01G026006	1.0	1.0
Lba01G024485__Lba01G027686	0.82578	0.70497	2118.0	1749.0	0.36218	GF_001013	0.2764	7.6261	6.0	0.0362	Lba01G027686	Lba01G024485	1.0	0.0
Lba01G024485__Lba01G027686	0.82578	0.70497	2118.0	1749.0	0.36218	GF_001013	0.2764	7.6261	6.0	0.0362	Lba01G027686	Lba01G024485	1.0	0.0
Lba01G010532__Lba01G019894	0.17847000000000002	0.7037	2118.0	378.0	0.37884	GF_001013	0.2234	1.2871	7.0	0.1736	Lba01G019894	Lba01G010532	1.0	1.0
Lba01G007868__Lba01G010532	0.26061999999999996	0.64855	2118.0	552.0	0.4679	GF_001013	0.3064	67.535	8.0	0.0045	Lba01G007868	Lba01G010532	0.5	0.0
Lba01G007868__Lba01G010532	0.26061999999999996	0.64855	2118.0	552.0	0.4679	GF_001013	0.3064	67.535	8.0	0.0045	Lba01G007868	Lba01G010532	0.5	0.0
Lba01G001033__Lba01G046364	0.60368	0.80148	1794.0	1083.0	0.18837	GF_000949	0.0016	1.5659	7.0	0.001	Lba01G001033	Lba01G046364	1.0	1.0
Lba01G027043__Lba01G033186	0.12875999999999999	0.5974	1794.0	231.0	1.05037	GF_000949	1.2335		10.0	0.12	Lba01G033186	Lba01G027043	0.5	0.0
Lba01G014685__Lba01G040077	0.13724	0.72569	4197.0	576.0	0.51553	GF_000564	0.0	0.0	9.0		Lba01G014685	Lba01G040077	1.0	0.0
Lba01G014685__Lba01G040077	0.13724	0.72569	4197.0	576.0	0.51553	GF_000564	0.0	0.0	9.0		Lba01G014685	Lba01G040077	1.0	0.0
Lba01G014685__Lba01G017951	0.12938	0.60405	4197.0	543.0	0.74729	GF_000564	0.0	0.0	15.0		Lba01G014685	Lba01G017951	0.08333	0.0
Lba01G008657__Lba01G014685	0.1644	0.60145	4197.0	690.0	0.9477399999999999	GF_000564	0.0	0.0	15.0		Lba01G014685	Lba01G008657	0.08333	0.0
Lba01G008657__Lba01G014685	0.1644	0.60145	4197.0	690.0	0.9477399999999999	GF_000564	0.0	0.0	15.0		Lba01G014685	Lba01G008657	0.08333	0.0
Lba01G017951__Lba01G040077	0.24445999999999998	0.59454	4197.0	1026.0	0.8033	GF_000564	0.0	0.0	15.0		Lba01G040077	Lba01G017951	0.08333	0.0
Lba01G017951__Lba01G040077	0.24445999999999998	0.59454	4197.0	1026.0	0.8033	GF_000564	0.0	0.0	15.0		Lba01G040077	Lba01G017951	0.08333	0.0
Lba01G008657__Lba01G040077	0.24875	0.5728	4197.0	1044.0	1.00375	GF_000564	0.0	0.0	15.0		Lba01G040077	Lba01G008657	0.08333	0.0
Lba01G008657__Lba01G040077	0.24875	0.5728	4197.0	1044.0	1.00375	GF_000564	0.0	0.0	15.0		Lba01G040077	Lba01G008657	0.08333	0.0
Lba01G032951__Lba01G039346	0.58983	0.62548	1770.0	1044.0	0.70719	GF_000459	0.0	0.0	12.0		Lba01G032951	Lba01G039346	1.0	0.0
Lba01G032951__Lba01G039346	0.58983	0.62548	1770.0	1044.0	0.70719	GF_000459	0.0	0.0	12.0		Lba01G032951	Lba01G039346	1.0	0.0
Lba01G002400__Lba01G050716	0.45805	0.55067	5364.0	2457.0	1.02088	GF_000916	0.6822	3.7163	8.0	0.1836	Lba01G050716	Lba01G002400	1.0	1.0
Lba01G002400__Lba01G050716	0.45805	0.55067	5364.0	2457.0	1.02088	GF_000916	0.6822	3.7163	8.0	0.1836	Lba01G050716	Lba01G002400	1.0	1.0
Lba01G031713__Lba01G047789	0.7019	0.76946	5364.0	3765.0	0.41028000000000003	GF_000916	0.1384	0.4437	10.0	0.3118	Lba01G031713	Lba01G047789	1.0	1.0
Lba01G031713__Lba01G047789	0.7019	0.76946	5364.0	3765.0	0.41028000000000003	GF_000916	0.1384	0.4437	10.0	0.3118	Lba01G031713	Lba01G047789	1.0	1.0
Lba01G020606__Lba01G031713	0.33221	0.69921	5364.0	1782.0	0.6267199999999999	GF_000916	0.3606	0.7031	11.0	0.5129	Lba01G020606	Lba01G031713	0.5	0.5
Lba01G020606__Lba01G031713	0.33221	0.69921	5364.0	1782.0	0.6267199999999999	GF_000916	0.3606	0.7031	11.0	0.5129	Lba01G020606	Lba01G031713	0.5	0.5
Lba01G020606__Lba01G047789	0.32661999999999997	0.70034	5364.0	1752.0	0.6312	GF_000916	0.3485	0.6271	11.0	0.5557	Lba01G020606	Lba01G047789	0.5	0.5
Lba01G020606__Lba01G045421	0.14933	0.33333	5364.0	801.0	2.83892	GF_000916	1.7152	77.5645	12.0	0.0221	Lba01G045421	Lba01G020606	0.08333	0.0
Lba01G045421__Lba01G047789	0.16163	0.31142	5364.0	867.0	2.82576	GF_000916	2.154	14.3521	12.0	0.1501	Lba01G045421	Lba01G047789	0.08333	0.0
Lba01G014248__Lba01G045165	0.9067799999999999	0.7258600000000001	354.0	321.0	0.40306	GF_004249	0.1955	1.4774	2.0	0.1323	Lba01G045165	Lba01G014248	1.0	1.0
Lba01G014248__Lba01G045165	0.9067799999999999	0.7258600000000001	354.0	321.0	0.40306	GF_004249	0.1955	1.4774	2.0	0.1323	Lba01G045165	Lba01G014248	1.0	1.0
Lba01G006196__Lba01G015237	0.16310999999999998	0.65814	6474.0	1056.0	0.54689	GF_000097	0.0045	4.4945	38.0	0.001	Lba01G006196	Lba01G015237	0.2	0.33333
Lba01G006196__Lba01G023688	0.16265	0.55366	6474.0	1053.0	1.19327	GF_000097	0.3865	0.263	41.0	1.4696	Lba01G023688	Lba01G006196	0.013890000000000001	0.01923
Lba01G015237__Lba01G023688	0.24281999999999998	0.52481	6474.0	1572.0	1.2075200000000001	GF_000097	0.5774	21.5093	41.0	0.0268	Lba01G023688	Lba01G015237	0.013890000000000001	0.0
Lba01G015898__Lba01G039013	0.2056	0.69034	2466.0	507.0	0.55508	GF_001619	0.2515	3.5755	5.0	0.0703	Lba01G039013	Lba01G015898	1.0	1.0
Lba01G015898__Lba01G039013	0.2056	0.69034	2466.0	507.0	0.55508	GF_001619	0.2515	3.5755	5.0	0.0703	Lba01G039013	Lba01G015898	1.0	1.0
Lba01G024531__Lba01G031120	0.51803	0.54852	915.0	474.0	1.23996	GF_002736	0.3061	1.6634	4.0	0.184	Lba01G024531	Lba01G031120	0.5	0.5
Lba01G004955__Lba01G031092	0.9242100000000001	0.79499	1425.0	1317.0	0.19749	GF_001482	0.1015	1.1515	7.0	0.0881	Lba01G004955	Lba01G031092	0.5	0.5
Lba01G004955__Lba01G031092	0.9242100000000001	0.79499	1425.0	1317.0	0.19749	GF_001482	0.1015	1.1515	7.0	0.0881	Lba01G004955	Lba01G031092	0.5	0.5
Lba01G004955__Lba01G031092	0.9242100000000001	0.79499	1425.0	1317.0	0.19749	GF_001482	0.1015	1.1515	7.0	0.0881	Lba01G004955	Lba01G031092	0.5	0.5
Lba01G004955__Lba01G031092	0.9242100000000001	0.79499	1425.0	1317.0	0.19749	GF_001482	0.1015	1.1515	7.0	0.0881	Lba01G004955	Lba01G031092	0.5	0.5
Lba01G021882__Lba01G026560	0.9026799999999999	0.81402	1233.0	1113.0	0.23076	GF_002654	0.1813	0.5938	3.0	0.3053	Lba01G021882	Lba01G026560	1.0	1.0
Lba01G021882__Lba01G026560	0.9026799999999999	0.81402	1233.0	1113.0	0.23076	GF_002654	0.1813	0.5938	3.0	0.3053	Lba01G021882	Lba01G026560	1.0	1.0
Lba01G005593__Lba01G040935	0.96454	0.7904399999999999	846.0	816.0	0.28915	GF_003323	0.1571	0.7527	3.0	0.2087	Lba01G040935	Lba01G005593	1.0	1.0
Lba01G029816__Lba01G042443	0.89217	0.8681	1725.0	1539.0	0.10615	GF_002980	0.0523	0.5584	3.0	0.0936	Lba01G042443	Lba01G029816	1.0	1.0
Lba01G025492__Lba01G029816	0.85739	0.76065	1725.0	1479.0	0.18289	GF_002980	0.0916	2.6877	4.0	0.0341	Lba01G025492	Lba01G029816	0.5	0.5
Lba01G030934__Lba01G045629	0.9599200000000001	0.7974899999999999	1497.0	1437.0	0.31651	GF_002490	0.1392	0.6518	3.0	0.2136	Lba01G030934	Lba01G045629	1.0	1.0
Lba01G030934__Lba01G045629	0.9599200000000001	0.7974899999999999	1497.0	1437.0	0.31651	GF_002490	0.1392	0.6518	3.0	0.2136	Lba01G030934	Lba01G045629	1.0	1.0
Lba01G020338__Lba01G036493	0.40157	0.7843100000000001	762.0	306.0	0.1267	GF_001646	0.0889	27.3074	5.0	0.0033	Lba01G036493	Lba01G020338	1.0	0.0
Lba01G028235__Lba01G028916	0.6063	0.8831200000000001	762.0	462.0	0.05074	GF_001646	0.0502	0.93	7.0	0.054000000000000006	Lba01G028916	Lba01G028235	0.33333	0.5
Lba01G028251__Lba01G028400	0.47392	0.8821200000000001	2703.0	1281.0	0.11099	GF_000331	0.016	0.5429999999999999	13.0	0.0295	Lba01G028251	Lba01G028400	1.0	1.0
Lba01G010762__Lba01G014931	0.07769	0.65714	2703.0	210.0	1.80899	GF_000331	0.08800000000000001	0.7118	18.0	0.1236	Lba01G014931	Lba01G010762	0.25	0.25
Lba01G001612__Lba01G011266	0.47868999999999995	0.49315	915.0	438.0	1.46421	GF_003085	0.6254	69.9387	4.0	0.0089	Lba01G001612	Lba01G011266	0.5	0.0
Lba01G033872__Lba01G038174	0.90648	0.8473200000000001	2406.0	2181.0	0.18748	GF_002467	0.0444	0.4923	3.0	0.0903	Lba01G033872	Lba01G038174	1.0	1.0
Lba01G020329__Lba01G028628	0.9063100000000001	0.8269700000000001	2946.0	2670.0	0.20729	GF_001807	0.0676	0.7453	5.0	0.0907	Lba01G020329	Lba01G028628	1.0	1.0
Lba01G032986__Lba01G048066	0.59618	0.59524	2043.0	1218.0	0.81618	GF_003072	0.3764	2.4655	4.0	0.1527	Lba01G048066	Lba01G032986	0.5	0.5
Lba01G016740__Lba01G033804	0.40367	0.76894	1962.0	792.0	0.35099	GF_000060	0.0597	1.1212	32.0	0.0532	Lba01G033804	Lba01G016740	0.5	0.5
Lba01G016740__Lba01G033804	0.40367	0.76894	1962.0	792.0	0.35099	GF_000060	0.0597	1.1212	32.0	0.0532	Lba01G033804	Lba01G016740	0.5	0.5
Lba01G024944__Lba01G033804	0.42355	0.7280399999999999	1962.0	831.0	0.55777	GF_000060	0.0597	0.5364	33.0	0.1113	Lba01G024944	Lba01G033804	0.33333	0.33333
Lba01G016740__Lba01G024944	0.39908000000000005	0.74457	1962.0	783.0	0.58762	GF_000060	0.0469	0.6868	33.0	0.0683	Lba01G024944	Lba01G016740	0.33333	0.33333
Lba01G022475__Lba01G033541	0.43272	0.76207	1962.0	849.0	0.32828	GF_000060	0.0443	1.3164	38.0	0.0336	Lba01G022475	Lba01G033541	1.0	1.0
Lba01G028494__Lba01G036557	0.52141	0.68035	1962.0	1023.0	0.54365	GF_000060	0.1053	1.173	39.0	0.0898	Lba01G028494	Lba01G036557	1.0	1.0
Lba01G022649__Lba01G036557	0.43731000000000003	0.54895	1962.0	858.0	1.14595	GF_000060	0.1375	4.6735	40.0	0.0294	Lba01G022649	Lba01G036557	0.5	0.5
Lba01G022475__Lba01G022649	0.40060999999999997	0.5445300000000001	1962.0	786.0	1.3158	GF_000060	0.1387	4.0882	41.0	0.0339	Lba01G022475	Lba01G022649	0.16667	0.25
Lba01G022475__Lba01G036557	0.42508	0.55635	1962.0	834.0	1.04941	GF_000060	0.1585	70.5135	41.0	0.0022	Lba01G022475	Lba01G036557	0.16667	0.0
Lba01G022649__Lba01G033541	0.40979	0.5398	1962.0	804.0	1.30596	GF_000060	0.1152	2.9316	41.0	0.0393	Lba01G033541	Lba01G022649	0.16667	0.25
Lba01G022649__Lba01G033541	0.40979	0.5398	1962.0	804.0	1.30596	GF_000060	0.1152	2.9316	41.0	0.0393	Lba01G033541	Lba01G022649	0.16667	0.25
Lba01G022649__Lba01G033541	0.40979	0.5398	1962.0	804.0	1.30596	GF_000060	0.1152	2.9316	41.0	0.0393	Lba01G033541	Lba01G022649	0.16667	0.25
Lba01G028494__Lba01G033541	0.43883999999999995	0.52149	1962.0	861.0	1.22094	GF_000060	0.1004	4.2257	41.0	0.0238	Lba01G033541	Lba01G028494	0.16667	0.25
Lba01G028494__Lba01G033541	0.43883999999999995	0.52149	1962.0	861.0	1.22094	GF_000060	0.1004	4.2257	41.0	0.0238	Lba01G033541	Lba01G028494	0.16667	0.25
Lba01G033541__Lba01G036557	0.45566	0.51902	1962.0	894.0	1.03957	GF_000060	0.1378	4.0555	41.0	0.034	Lba01G033541	Lba01G036557	0.16667	0.25
Lba01G033541__Lba01G036557	0.45566	0.51902	1962.0	894.0	1.03957	GF_000060	0.1378	4.0555	41.0	0.034	Lba01G033541	Lba01G036557	0.16667	0.25
Lba01G026892__Lba01G033813	0.43118999999999996	0.70686	1962.0	846.0	0.51615	GF_000060	0.0336	2.1279	44.0	0.0158	Lba01G033813	Lba01G026892	1.0	1.0
Lba01G024630__Lba01G030781	0.38685	0.75231	1962.0	759.0	0.41343	GF_000060	0.0883	1.0682	45.0	0.0827	Lba01G024630	Lba01G030781	1.0	1.0
Lba01G003320__Lba01G018694	0.36391	0.70448	1962.0	714.0	0.64418	GF_000060	0.0859	0.3443	46.0	0.2494	Lba01G018694	Lba01G003320	1.0	1.0
Lba01G003320__Lba01G018694	0.36391	0.70448	1962.0	714.0	0.64418	GF_000060	0.0859	0.3443	46.0	0.2494	Lba01G018694	Lba01G003320	1.0	1.0
Lba01G018694__Lba01G024630	0.32416	0.61792	1962.0	636.0	1.05071	GF_000060	0.1367	1.1974	47.0	0.1141	Lba01G024630	Lba01G018694	0.25	0.25
Lba01G018694__Lba01G024630	0.32416	0.61792	1962.0	636.0	1.05071	GF_000060	0.1367	1.1974	47.0	0.1141	Lba01G024630	Lba01G018694	0.25	0.25
Lba01G003320__Lba01G024630	0.39602	0.62548	1962.0	777.0	0.85729	GF_000060	0.1129	1.0895	47.0	0.1036	Lba01G024630	Lba01G003320	0.25	0.25
Lba01G003320__Lba01G024630	0.39602	0.62548	1962.0	777.0	0.85729	GF_000060	0.1129	1.0895	47.0	0.1036	Lba01G024630	Lba01G003320	0.25	0.25
Lba01G018694__Lba01G030781	0.3104	0.6157600000000001	1962.0	609.0	1.08746	GF_000060	0.1491	1.4113	47.0	0.1056	Lba01G030781	Lba01G018694	0.25	0.25
Lba01G018694__Lba01G030781	0.3104	0.6157600000000001	1962.0	609.0	1.08746	GF_000060	0.1491	1.4113	47.0	0.1056	Lba01G030781	Lba01G018694	0.25	0.25
Lba01G003320__Lba01G030781	0.39297	0.62776	1962.0	771.0	0.89404	GF_000060	0.0669	1.6271	47.0	0.0411	Lba01G030781	Lba01G003320	0.25	0.25
Lba01G024630__Lba01G026817	0.33639	0.58636	1962.0	660.0	0.98344	GF_000060	0.1507	69.2754	48.0	0.0022	Lba01G026817	Lba01G024630	0.25	0.0
Lba01G024630__Lba01G026817	0.33639	0.58636	1962.0	660.0	0.98344	GF_000060	0.1507	69.2754	48.0	0.0022	Lba01G026817	Lba01G024630	0.25	0.0
Lba01G026817__Lba01G030781	0.35015	0.56623	1962.0	687.0	1.02019	GF_000060	0.1583	3.7215	48.0	0.0425	Lba01G026817	Lba01G030781	0.25	0.33333
Lba01G018694__Lba01G026817	0.33333	0.57034	1962.0	654.0	1.1057700000000001	GF_000060	0.1524	3.8909	48.0	0.0392	Lba01G026817	Lba01G018694	0.25	0.33333
Lba01G018694__Lba01G026817	0.33333	0.57034	1962.0	654.0	1.1057700000000001	GF_000060	0.1524	3.8909	48.0	0.0392	Lba01G026817	Lba01G018694	0.25	0.33333
Lba01G018694__Lba01G026817	0.33333	0.57034	1962.0	654.0	1.1057700000000001	GF_000060	0.1524	3.8909	48.0	0.0392	Lba01G026817	Lba01G018694	0.25	0.33333
Lba01G003320__Lba01G026817	0.36544	0.58996	1962.0	717.0	0.91235	GF_000060	0.1217	2.3485	48.0	0.0518	Lba01G026817	Lba01G003320	0.25	0.33333
Lba01G002281__Lba01G012390	0.38685	0.61924	1962.0	759.0	0.96829	GF_000060	0.1459	0.9328	52.0	0.1565	Lba01G002281	Lba01G012390	1.0	1.0
Lba01G002281__Lba01G012390	0.38685	0.61924	1962.0	759.0	0.96829	GF_000060	0.1459	0.9328	52.0	0.1565	Lba01G002281	Lba01G012390	1.0	1.0
Lba01G021011__Lba01G047998	0.26758000000000004	0.71238	1962.0	525.0	0.56967	GF_000060	0.0975	1.2812	54.0	0.0761	Lba01G021011	Lba01G047998	1.0	1.0
Lba01G010790__Lba01G044354	0.25994	0.48235	1962.0	510.0	2.78583	GF_000060	0.2725	86.3477	58.0	0.0032	Lba01G010790	Lba01G044354	0.047619999999999996	0.0
Lba01G026892__Lba01G047242	0.22018000000000001	0.49768999999999997	1962.0	432.0	2.53417	GF_000060	0.3358	66.0983	59.0	0.0051	Lba01G026892	Lba01G047242	0.01429	0.0
Lba01G029167__Lba01G036647	0.78437	0.76445	2073.0	1626.0	0.30032	GF_002438	0.1331	1.3281	3.0	0.1002	Lba01G036647	Lba01G029167	1.0	1.0
Lba01G029167__Lba01G036647	0.78437	0.76445	2073.0	1626.0	0.30032	GF_002438	0.1331	1.3281	3.0	0.1002	Lba01G036647	Lba01G029167	1.0	1.0
Lba01G029332__Lba01G036647	0.68307	0.7457600000000001	2073.0	1416.0	0.37068	GF_002438	0.1778	1.3702	4.0	0.1298	Lba01G029332	Lba01G036647	0.5	0.5
Lba01G029332__Lba01G036647	0.68307	0.7457600000000001	2073.0	1416.0	0.37068	GF_002438	0.1778	1.3702	4.0	0.1298	Lba01G029332	Lba01G036647	0.5	0.5
Lba01G029167__Lba01G029332	0.65268	0.77458	2073.0	1353.0	0.3651	GF_002438	0.1758	0.7581	4.0	0.2319	Lba01G029332	Lba01G029167	0.5	0.5
Lba01G029167__Lba01G029332	0.65268	0.77458	2073.0	1353.0	0.3651	GF_002438	0.1758	0.7581	4.0	0.2319	Lba01G029332	Lba01G029167	0.5	0.5
Lba01G018788__Lba01G034291	0.73016	0.81522	756.0	552.0	0.24825999999999998	GF_004589	0.1253	0.6486	2.0	0.1933	Lba01G034291	Lba01G018788	1.0	1.0
Lba01G003935__Lba01G015656	1.0	0.85493	903.0	903.0	0.16648	GF_004670	0.0821	0.4994	2.0	0.1645	Lba01G003935	Lba01G015656	1.0	1.0
Lba01G003935__Lba01G015656	1.0	0.85493	903.0	903.0	0.16648	GF_004670	0.0821	0.4994	2.0	0.1645	Lba01G003935	Lba01G015656	1.0	1.0
Lba01G020342__Lba01G021336	0.54657	0.87245	1707.0	933.0	0.052360000000000004	GF_001858	0.0247	0.7205	4.0	0.0342	Lba01G020342	Lba01G021336	1.0	1.0
Lba01G020342__Lba01G022596	0.6028100000000001	0.76968	1707.0	1029.0	0.14715	GF_001858	0.0821	2.7624	5.0	0.0297	Lba01G022596	Lba01G020342	0.5	0.5
Lba01G021336__Lba01G022596	0.54657	0.75563	1707.0	933.0	0.14789000000000002	GF_001858	0.0842	3.3624	5.0	0.025	Lba01G022596	Lba01G021336	0.5	0.5
Lba01G021336__Lba01G022596	0.54657	0.75563	1707.0	933.0	0.14789000000000002	GF_001858	0.0842	3.3624	5.0	0.025	Lba01G022596	Lba01G021336	0.5	0.5
Lba01G022596__Lba01G027305	0.57293	0.74233	1707.0	978.0	0.36351	GF_001858	0.226	1.085	6.0	0.2083	Lba01G027305	Lba01G022596	0.33333	0.5
Lba01G022596__Lba01G027305	0.57293	0.74233	1707.0	978.0	0.36351	GF_001858	0.226	1.085	6.0	0.2083	Lba01G027305	Lba01G022596	0.33333	0.5
Lba01G020342__Lba01G027305	0.56766	0.68008	1707.0	969.0	0.4104	GF_001858	0.2337	3.5906	6.0	0.0651	Lba01G027305	Lba01G020342	0.33333	0.5
Lba01G020342__Lba01G027305	0.56766	0.68008	1707.0	969.0	0.4104	GF_001858	0.2337	3.5906	6.0	0.0651	Lba01G027305	Lba01G020342	0.33333	0.5
Lba01G021336__Lba01G027305	0.51142	0.6723899999999999	1707.0	873.0	0.41113999999999995	GF_001858	0.2314	5.0896	6.0	0.0455	Lba01G027305	Lba01G021336	0.33333	0.0
Lba01G021336__Lba01G027305	0.51142	0.6723899999999999	1707.0	873.0	0.41113999999999995	GF_001858	0.2314	5.0896	6.0	0.0455	Lba01G027305	Lba01G021336	0.33333	0.0
Lba01G021336__Lba01G027305	0.51142	0.6723899999999999	1707.0	873.0	0.41113999999999995	GF_001858	0.2314	5.0896	6.0	0.0455	Lba01G027305	Lba01G021336	0.33333	0.0
Lba01G020897__Lba01G028341	0.42246000000000006	0.77215	561.0	237.0	0.34621999999999997	GF_003698	0.1894	0.6264	2.0	0.3024	Lba01G020897	Lba01G028341	1.0	1.0
Lba01G002483__Lba01G048754	0.91571	0.57043	783.0	717.0	1.1728	GF_000863	0.5836	2.7302	11.0	0.2138	Lba01G002483	Lba01G048754	0.33333	1.0
Lba01G002483__Lba01G012084	0.9616899999999999	0.53918	783.0	753.0	1.30491	GF_000863	0.6024	78.1818	11.0	0.0077	Lba01G002483	Lba01G012084	0.33333	0.0
Lba01G021921__Lba01G040298	0.41398	0.73016	1674.0	693.0	0.52161	GF_001139	0.3286	0.6925	7.0	0.4745	Lba01G021921	Lba01G040298	0.5	0.5
Lba01G021921__Lba01G040298	0.41398	0.73016	1674.0	693.0	0.52161	GF_001139	0.3286	0.6925	7.0	0.4745	Lba01G021921	Lba01G040298	0.5	0.5
Lba01G021921__Lba01G040298	0.41398	0.73016	1674.0	693.0	0.52161	GF_001139	0.3286	0.6925	7.0	0.4745	Lba01G021921	Lba01G040298	0.5	0.5
Lba01G014288__Lba01G028597	0.9202600000000001	0.71585	1392.0	1281.0	0.40302	GF_003403	0.1976	1.6012	2.0	0.1234	Lba01G014288	Lba01G028597	1.0	1.0
Lba01G016553__Lba01G033697	0.83788	0.81418	1869.0	1566.0	0.2441	GF_002049	0.0538	0.4529	4.0	0.1187	Lba01G033697	Lba01G016553	1.0	1.0
Lba01G011610__Lba01G041943	0.8953700000000001	0.8561799999999999	1491.0	1335.0	0.16222	GF_004201	0.0793	0.5082	2.0	0.1561	Lba01G011610	Lba01G041943	1.0	1.0
Lba01G011610__Lba01G041943	0.8953700000000001	0.8561799999999999	1491.0	1335.0	0.16222	GF_004201	0.0793	0.5082	2.0	0.1561	Lba01G011610	Lba01G041943	1.0	1.0
Lba01G010508__Lba01G019935	0.80224	0.5969	804.0	645.0	0.88025	GF_002347	0.4103	1.3002	6.0	0.3156	Lba01G019935	Lba01G010508	0.25	0.25
Lba01G010508__Lba01G019935	0.80224	0.5969	804.0	645.0	0.88025	GF_002347	0.4103	1.3002	6.0	0.3156	Lba01G019935	Lba01G010508	0.25	0.25
Lba01G012209__Lba01G015814	0.6822	0.7672399999999999	4314.0	2943.0	0.30946	GF_001268	0.1561	0.8174	7.0	0.191	Lba01G012209	Lba01G015814	1.0	1.0
Lba01G013772__Lba01G050738	0.82835	0.81818	2709.0	2244.0	0.24111999999999997	GF_003630	0.11900000000000001	0.6596	2.0	0.1804	Lba01G013772	Lba01G050738	1.0	1.0
Lba01G009340__Lba01G021972	0.7494	0.50637	1257.0	942.0	1.3584	GF_003752	0.6687	70.4271	2.0	0.0095	Lba01G021972	Lba01G009340	1.0	0.0
Lba01G013576__Lba01G050694	0.79598	0.76655	1044.0	831.0	0.37966	GF_003596	0.2026	0.6893	2.0	0.2939	Lba01G013576	Lba01G050694	1.0	1.0
Lba01G024563__Lba01G031161	0.7743899999999999	0.66667	1968.0	1524.0	0.617	GF_000740	0.2943	1.7054	12.0	0.1726	Lba01G024563	Lba01G031161	0.16667	0.16667
Lba01G024563__Lba01G027024	0.7439	0.59631	1968.0	1464.0	0.8700899999999999	GF_000740	0.3851	3.7911	13.0	0.1016	Lba01G027024	Lba01G024563	0.1	0.5
Lba01G024563__Lba01G027024	0.7439	0.59631	1968.0	1464.0	0.8700899999999999	GF_000740	0.3851	3.7911	13.0	0.1016	Lba01G027024	Lba01G024563	0.1	0.5
Lba01G027024__Lba01G031161	0.75305	0.5668	1968.0	1482.0	0.98575	GF_000740	0.3638	6.9267	13.0	0.0525	Lba01G027024	Lba01G031161	0.1	0.0
Lba01G027024__Lba01G031161	0.75305	0.5668	1968.0	1482.0	0.98575	GF_000740	0.3638	6.9267	13.0	0.0525	Lba01G027024	Lba01G031161	0.1	0.0
Lba01G017972__Lba01G036861	0.51312	0.72538	1029.0	528.0	0.39857	GF_002318	0.161	1.1766	6.0	0.1369	Lba01G036861	Lba01G017972	0.25	0.5
Lba01G027929__Lba01G039166	0.5969	0.56421	2322.0	1386.0	0.85788	GF_000894	0.4516	4.4123	7.0	0.1024	Lba01G039166	Lba01G027929	1.0	1.0
Lba01G027929__Lba01G039166	0.5969	0.56421	2322.0	1386.0	0.85788	GF_000894	0.4516	4.4123	7.0	0.1024	Lba01G039166	Lba01G027929	1.0	1.0
Lba01G028215__Lba01G036538	0.63566	0.58672	2322.0	1476.0	0.90901	GF_000894	0.39799999999999996	4.3754	11.0	0.091	Lba01G036538	Lba01G028215	0.16667	0.33333
Lba01G042251__Lba01G043793	0.7240000000000001	0.5856399999999999	1500.0	1086.0	0.91004	GF_004150	0.4879	2.7974	2.0	0.1744	Lba01G043793	Lba01G042251	1.0	1.0
Lba01G039798__Lba01G043371	0.32128	0.49411000000000005	2904.0	933.0	1.43028	GF_000622	0.8121	75.7025	15.0	0.0107	Lba01G039798	Lba01G043371	0.16667	0.0
Lba01G007690__Lba01G045459	0.56684	0.7106899999999999	561.0	318.0	0.5147	GF_004705	0.2512	0.986	2.0	0.2548	Lba01G007690	Lba01G045459	1.0	1.0
Lba01G002177__Lba01G047567	0.6711199999999999	1.0	1122.0	753.0	0.0	GF_001500	0.0	0.0	5.0	0.4203	Lba01G002177	Lba01G047567	1.0	0.0
Lba01G000911__Lba01G046306	0.51459	0.65808	1131.0	582.0	0.64658	GF_003158	0.3075	0.9625	3.0	0.3195	Lba01G046306	Lba01G000911	1.0	1.0
Lba01G000911__Lba01G046306	0.51459	0.65808	1131.0	582.0	0.64658	GF_003158	0.3075	0.9625	3.0	0.3195	Lba01G046306	Lba01G000911	1.0	1.0
Lba01G048795__Lba01G050328	0.22035	0.5072	4098.0	903.0	1.38847	GF_000028	0.0669	64.8891	45.0	0.001	Lba01G050328	Lba01G048795	0.5	0.0
Lba01G048795__Lba01G050328	0.22035	0.5072	4098.0	903.0	1.38847	GF_000028	0.0669	64.8891	45.0	0.001	Lba01G050328	Lba01G048795	0.5	0.0
Lba01G032072__Lba01G040064	0.18082	0.6342800000000001	4098.0	741.0	0.63063	GF_000028	0.042	1.1540000000000001	50.0	0.0364	Lba01G040064	Lba01G032072	1.0	1.0
Lba01G032072__Lba01G040064	0.18082	0.6342800000000001	4098.0	741.0	0.63063	GF_000028	0.042	1.1540000000000001	50.0	0.0364	Lba01G040064	Lba01G032072	1.0	1.0
Lba01G010750__Lba01G012850	0.24231	0.64048	4098.0	993.0	0.5299699999999999	GF_000028	0.127	63.3841	54.0	0.002	Lba01G010750	Lba01G012850	1.0	0.0
Lba01G012858__Lba01G030375	0.3448	0.79618	4098.0	1413.0	0.3028	GF_000028	0.0028	2.7738	55.0	0.001	Lba01G012858	Lba01G030375	1.0	1.0
Lba01G012103__Lba01G015931	0.24305	0.5391600000000001	4098.0	996.0	1.12015	GF_000028	0.1611	1.9741	56.0	0.0816	Lba01G015931	Lba01G012103	1.0	1.0
Lba01G011651__Lba01G044976	0.19985	0.5128199999999999	4098.0	819.0	1.63428	GF_000028	0.2515	2.2879	59.0	0.1099	Lba01G011651	Lba01G044976	0.2	1.0
Lba01G010750__Lba01G030375	0.23865	0.46728000000000003	4098.0	978.0	1.90855	GF_000028	0.2321	82.8993	60.0	0.0028	Lba01G010750	Lba01G030375	0.08333	0.0
Lba01G033024__Lba01G041396	0.08565	0.74644	4098.0	351.0	0.28543	GF_000028	0.0722	2.5863	63.0	0.0279	Lba01G033024	Lba01G041396	1.0	1.0
Lba01G010866__Lba01G019728	0.18155	0.77151	4098.0	744.0	0.33665	GF_000028	0.0208	0.6592	64.0	0.0316	Lba01G010866	Lba01G019728	1.0	1.0
Lba01G010866__Lba01G019728	0.18155	0.77151	4098.0	744.0	0.33665	GF_000028	0.0208	0.6592	64.0	0.0316	Lba01G010866	Lba01G019728	1.0	1.0
Lba01G025591__Lba01G039703	0.20059000000000002	0.8114399999999999	4098.0	822.0	0.2292	GF_000028	0.0206	1.9087	67.0	0.0108	Lba01G025591	Lba01G039703	1.0	1.0
Lba01G029362__Lba01G036415	0.19546	0.7490600000000001	4098.0	801.0	0.34923000000000004	GF_000028	0.0002	0.1884	68.0	0.001	Lba01G029362	Lba01G036415	1.0	1.0
Lba01G029362__Lba01G036415	0.19546	0.7490600000000001	4098.0	801.0	0.34923000000000004	GF_000028	0.0002	0.1884	68.0	0.001	Lba01G029362	Lba01G036415	1.0	1.0
Lba01G028876__Lba01G036521	0.09736	0.7368399999999999	4098.0	399.0	0.54135	GF_000028	0.1116	0.3061	72.0	0.3647	Lba01G036521	Lba01G028876	1.0	1.0
Lba01G008010__Lba01G029615	0.10761	0.7891199999999999	4098.0	441.0	0.26571999999999996	GF_000028	0.0442	22.1338	74.0	0.002	Lba01G008010	Lba01G029615	1.0	0.0
Lba01G015931__Lba01G048553	0.10249000000000001	0.42381	4098.0	420.0	2.91958	GF_000028	0.5268	69.5601	83.0	0.0076	Lba01G015931	Lba01G048553	0.00543	0.0
Lba01G032256__Lba01G040064	0.08199	0.40179000000000004	4098.0	336.0	3.46231	GF_000028	0.5714	32.6341	84.0	0.0175	Lba01G040064	Lba01G032256	0.00645	0.0
Lba01G012850__Lba01G050328	0.17936	0.40136	4098.0	735.0	3.14795	GF_000028	0.7764	81.3184	85.0	0.0095	Lba01G050328	Lba01G012850	0.0039700000000000004	0.0
Lba01G029613__Lba01G030602	0.09078	0.44355	4098.0	372.0	3.11035	GF_000028	0.5523	28.2262	85.0	0.0196	Lba01G030602	Lba01G029613	0.0039700000000000004	0.0
Lba01G016823__Lba01G033766	0.73231	0.80418	1569.0	1149.0	0.19602	GF_002512	0.1064	0.8745	4.0	0.1217	Lba01G016823	Lba01G033766	0.5	0.5
Lba01G033184__Lba01G038083	0.8639100000000001	0.76903	3483.0	3009.0	0.41757	GF_001810	0.1945	0.6634	4.0	0.2932	Lba01G033184	Lba01G038083	1.0	1.0
Lba01G033184__Lba01G036966	0.68475	0.63145	3483.0	2385.0	0.70723	GF_001810	0.3149	2.8314	6.0	0.1112	Lba01G036966	Lba01G033184	0.33333	0.33333
Lba01G033184__Lba01G036966	0.68475	0.63145	3483.0	2385.0	0.70723	GF_001810	0.3149	2.8314	6.0	0.1112	Lba01G036966	Lba01G033184	0.33333	0.33333
Lba01G036966__Lba01G038083	0.7209300000000001	0.6503399999999999	3483.0	2511.0	0.6469600000000001	GF_001810	0.2774	2.7035	6.0	0.1026	Lba01G036966	Lba01G038083	0.33333	0.33333
Lba01G036966__Lba01G038083	0.7209300000000001	0.6503399999999999	3483.0	2511.0	0.6469600000000001	GF_001810	0.2774	2.7035	6.0	0.1026	Lba01G036966	Lba01G038083	0.33333	0.33333
Lba01G001390__Lba01G019328	0.71792	0.9846600000000001	2361.0	1695.0	0.02804	GF_000326	0.0	0.0	18.0	0.4023	Lba01G001390	Lba01G019328	1.0	0.0
Lba01G001390__Lba01G049432	0.30496	0.74722	2361.0	720.0	0.54189	GF_000326	0.1491	0.6605	20.0	0.2257	Lba01G049432	Lba01G001390	0.33333	0.33333
Lba01G001390__Lba01G049432	0.30496	0.74722	2361.0	720.0	0.54189	GF_000326	0.1491	0.6605	20.0	0.2257	Lba01G049432	Lba01G001390	0.33333	0.33333
Lba01G015678__Lba01G022825	0.70549	0.8357899999999999	3168.0	2235.0	0.20531	GF_003209	0.3113	0.8441	3.0	0.3688	Lba01G022825	Lba01G015678	1.0	1.0
Lba01G028555__Lba01G036931	0.97845	0.80029	696.0	681.0	0.16638	GF_004454	0.0843	1.01	2.0	0.0835	Lba01G028555	Lba01G036931	1.0	1.0
Lba01G009269__Lba01G043606	0.7583300000000001	0.7710600000000001	1440.0	1092.0	0.21650999999999998	GF_001651	0.0608	1.4073	6.0	0.0432	Lba01G043606	Lba01G009269	1.0	1.0
Lba01G003376__Lba01G018577	0.7125	0.62573	960.0	684.0	0.7843600000000001	GF_004536	0.395	3.2869	2.0	0.1202	Lba01G003376	Lba01G018577	1.0	1.0
Lba01G003376__Lba01G018577	0.7125	0.62573	960.0	684.0	0.7843600000000001	GF_004536	0.395	3.2869	2.0	0.1202	Lba01G003376	Lba01G018577	1.0	1.0
Lba01G028238__Lba01G040942	0.2919	0.7782	2703.0	789.0	0.28133	GF_000244	0.0001	0.1065	20.0	0.001	Lba01G040942	Lba01G028238	1.0	1.0
Lba01G026402__Lba01G033428	0.16648	0.7088899999999999	2703.0	450.0	0.39843	GF_000244	0.0692	2.7434	21.0	0.0252	Lba01G026402	Lba01G033428	1.0	1.0
Lba01G029288__Lba01G029407	0.8828799999999999	0.64286	333.0	294.0	0.8910600000000001	GF_005041	0.4207	1.3067	2.0	0.322	Lba01G029288	Lba01G029407	1.0	1.0
Lba01G002708__Lba01G019057	0.89805	0.7343	1383.0	1242.0	0.51248	GF_003092	0.2752	0.6931	3.0	0.3971	Lba01G002708	Lba01G019057	1.0	1.0
Lba01G029975__Lba01G049946	0.66667	0.74219	576.0	384.0	0.3719	GF_002721	0.1986	1.0478	3.0	0.1896	Lba01G029975	Lba01G049946	1.0	1.0
Lba01G009816__Lba01G037583	0.09502000000000001	0.86885	5778.0	549.0	0.39552	GF_000379	0.1037	0.001	18.0	99.0	Lba01G009816	Lba01G037583	0.25	0.0
Lba01G009816__Lba01G037583	0.09502000000000001	0.86885	5778.0	549.0	0.39552	GF_000379	0.1037	0.001	18.0	99.0	Lba01G009816	Lba01G037583	0.25	0.0
Lba01G025038__Lba01G031892	0.062310000000000004	0.47222	5778.0	360.0	1.18545	GF_000379	1.1406	5.6655	19.0	0.2013	Lba01G025038	Lba01G031892	0.05	0.0
Lba01G014957__Lba01G023804	0.69809	0.84444	2514.0	1755.0	0.18759	GF_001495	0.0917	1.1519	6.0	0.0796	Lba01G023804	Lba01G014957	1.0	1.0
Lba01G041875__Lba01G042831	0.40609	0.72917	591.0	240.0	0.53168	GF_001689	0.2637	0.7489	7.0	0.3522	Lba01G042831	Lba01G041875	0.33333	0.33333
Lba01G005379__Lba01G020171	0.64894	0.80874	282.0	183.0	0.19916	GF_005202	0.1	0.7972	2.0	0.1254	Lba01G020171	Lba01G005379	1.0	0.0
Lba01G005379__Lba01G020171	0.64894	0.80874	282.0	183.0	0.19916	GF_005202	0.1	0.7972	2.0	0.1254	Lba01G020171	Lba01G005379	1.0	0.0
Lba01G020682__Lba01G026398	0.14720999999999998	0.57471	2955.0	435.0	1.32417	GF_000058	23.3235	3.384	33.0	6.8924	Lba01G026398	Lba01G020682	0.33333	0.5
Lba01G014330__Lba01G016060	0.18985	0.65954	2955.0	561.0	0.69544	GF_000058	0.3932	12.9097	36.0	0.0305	Lba01G016060	Lba01G014330	1.0	0.0
Lba01G014330__Lba01G016060	0.18985	0.65954	2955.0	561.0	0.69544	GF_000058	0.3932	12.9097	36.0	0.0305	Lba01G016060	Lba01G014330	1.0	0.0
Lba01G018218__Lba01G035333	0.2335	0.6260899999999999	2955.0	690.0	0.8053100000000001	GF_000058	0.6292	4.0186	44.0	0.1566	Lba01G018218	Lba01G035333	0.125	0.5
Lba01G012086__Lba01G032233	0.22436999999999999	0.80845	2955.0	663.0	0.20027	GF_000058	0.1788	1.0007	45.0	0.1787	Lba01G032233	Lba01G012086	1.0	1.0
Lba01G012086__Lba01G032233	0.22436999999999999	0.80845	2955.0	663.0	0.20027	GF_000058	0.1788	1.0007	45.0	0.1787	Lba01G032233	Lba01G012086	1.0	1.0
Lba01G006722__Lba01G013584	0.22234	0.70624	2955.0	657.0	0.51164	GF_000058	0.2969	23.973000000000003	53.0	0.0124	Lba01G013584	Lba01G006722	0.1	0.0
Lba01G006722__Lba01G013584	0.22234	0.70624	2955.0	657.0	0.51164	GF_000058	0.2969	23.973000000000003	53.0	0.0124	Lba01G013584	Lba01G006722	0.1	0.0
Lba01G013584__Lba01G048665	0.22132	0.58563	2955.0	654.0	0.84744	GF_000058	0.8222	8.9833	55.0	0.0915	Lba01G048665	Lba01G013584	0.1	0.0
Lba01G013584__Lba01G048665	0.22132	0.58563	2955.0	654.0	0.84744	GF_000058	0.8222	8.9833	55.0	0.0915	Lba01G048665	Lba01G013584	0.1	0.0
Lba01G006722__Lba01G048665	0.22234	0.60122	2955.0	657.0	0.64532	GF_000058	0.4622	62.1336	55.0	0.0074	Lba01G048665	Lba01G006722	0.1	0.0
Lba01G003552__Lba01G011141	0.88876	0.7854399999999999	2643.0	2349.0	0.37182	GF_003177	0.3118	1.3441	4.0	0.23199999999999998	Lba01G011141	Lba01G003552	0.5	0.5
Lba01G003552__Lba01G011141	0.88876	0.7854399999999999	2643.0	2349.0	0.37182	GF_003177	0.3118	1.3441	4.0	0.23199999999999998	Lba01G011141	Lba01G003552	0.5	0.5
Lba01G001459__Lba01G020906	0.8603799999999999	0.76462	1590.0	1368.0	0.41933000000000004	GF_002400	0.2056	0.7477	4.0	0.2749	Lba01G020906	Lba01G001459	0.5	0.5
Lba01G006518__Lba01G013590	0.82589	0.78333	2688.0	2220.0	0.34265	GF_001860	0.1557	0.8738	5.0	0.1782	Lba01G006518	Lba01G013590	0.5	0.5
Lba01G006518__Lba01G048432	0.79911	0.78864	2688.0	2148.0	0.35169	GF_001860	0.1561	0.7122	5.0	0.2191	Lba01G006518	Lba01G048432	0.5	0.5
Lba01G008210__Lba01G050968	0.09068999999999999	0.98649	2448.0	222.0	0.058570000000000004	GF_000356	0.0	0.0	18.0		Lba01G050968	Lba01G008210	0.25	0.0
Lba01G010305__Lba01G039662	0.80328	0.6695800000000001	1281.0	1029.0	0.62554	GF_005153	0.3463	1.1136	2.0	0.3109	Lba01G010305	Lba01G039662	1.0	1.0
Lba01G010305__Lba01G039662	0.80328	0.6695800000000001	1281.0	1029.0	0.62554	GF_005153	0.3463	1.1136	2.0	0.3109	Lba01G010305	Lba01G039662	1.0	1.0
Lba01G014174__Lba01G028219	0.9583299999999999	0.8640399999999999	1512.0	1449.0	0.10807	GF_001621	0.045	0.6316	5.0	0.0712	Lba01G014174	Lba01G028219	1.0	1.0
Lba01G007586__Lba01G029277	0.9523799999999999	0.84583	1512.0	1440.0	0.08578999999999999	GF_001621	0.0293	0.8259	6.0	0.0355	Lba01G007586	Lba01G029277	1.0	1.0
Lba01G003618__Lba01G005020	0.81077	0.69847	2172.0	1761.0	0.78113	GF_001897	0.2775	0.6982	4.0	0.3974	Lba01G005020	Lba01G003618	1.0	1.0
Lba01G003618__Lba01G005020	0.81077	0.69847	2172.0	1761.0	0.78113	GF_001897	0.2775	0.6982	4.0	0.3974	Lba01G005020	Lba01G003618	1.0	1.0
Lba01G005020__Lba01G030831	0.59392	0.73101	2172.0	1290.0	0.65603	GF_001897	0.271	0.7452	5.0	0.3637	Lba01G030831	Lba01G005020	0.5	0.5
Lba01G005020__Lba01G030831	0.59392	0.73101	2172.0	1290.0	0.65603	GF_001897	0.271	0.7452	5.0	0.3637	Lba01G030831	Lba01G005020	0.5	0.5
Lba01G003618__Lba01G030831	0.58011	0.7571399999999999	2172.0	1260.0	0.591	GF_001897	0.2296	0.7222	5.0	0.3179	Lba01G030831	Lba01G003618	0.5	0.5
Lba01G030831__Lba01G034524	0.60497	0.5304399999999999	2172.0	1314.0	1.24574	GF_001897	0.5589999999999999	3.8083	6.0	0.1468	Lba01G034524	Lba01G030831	0.33333	0.33333
Lba01G030831__Lba01G034524	0.60497	0.5304399999999999	2172.0	1314.0	1.24574	GF_001897	0.5589999999999999	3.8083	6.0	0.1468	Lba01G034524	Lba01G030831	0.33333	0.33333
Lba01G003618__Lba01G034524	0.80387	0.51432	2172.0	1746.0	1.55398	GF_001897	0.6061	3.8641	6.0	0.1569	Lba01G034524	Lba01G003618	0.33333	0.33333
Lba01G003618__Lba01G034524	0.80387	0.51432	2172.0	1746.0	1.55398	GF_001897	0.6061	3.8641	6.0	0.1569	Lba01G034524	Lba01G003618	0.33333	0.33333
Lba01G010851__Lba01G028198	0.72043	0.5785399999999999	1953.0	1407.0	0.69372	GF_002751	0.3441	10.6906	4.0	0.0322	Lba01G028198	Lba01G010851	0.5	0.0
Lba01G004112__Lba01G018797	0.76168	0.69257	3852.0	2934.0	0.34358	GF_000309	0.1319	3.715	16.0	0.0355	Lba01G018797	Lba01G004112	1.0	1.0
Lba01G004112__Lba01G018797	0.76168	0.69257	3852.0	2934.0	0.34358	GF_000309	0.1319	3.715	16.0	0.0355	Lba01G018797	Lba01G004112	1.0	1.0
Lba01G028512__Lba01G041024	0.60202	0.8594200000000001	3852.0	2319.0	0.11304000000000002	GF_000309	0.0456	0.7154	22.0	0.0637	Lba01G041024	Lba01G028512	0.5	0.5
Lba01G008189__Lba01G028310	0.765	0.74946	600.0	459.0	0.40116	GF_004856	0.2097	0.7813	2.0	0.2684	Lba01G008189	Lba01G028310	1.0	1.0
Lba01G032776__Lba01G039396	0.79675	0.64966	369.0	294.0	0.70421	GF_003226	0.3907	4.9393	4.0	0.0791	Lba01G039396	Lba01G032776	0.5	1.0
Lba01G032776__Lba01G039396	0.79675	0.64966	369.0	294.0	0.70421	GF_003226	0.3907	4.9393	4.0	0.0791	Lba01G039396	Lba01G032776	0.5	1.0
Lba01G020293__Lba01G048056	0.11818	0.74136	7590.0	897.0	0.1789	GF_000192	0.0099	9.863	21.0	0.001	Lba01G048056	Lba01G020293	1.0	0.0
Lba01G020293__Lba01G048056	0.11818	0.74136	7590.0	897.0	0.1789	GF_000192	0.0099	9.863	21.0	0.001	Lba01G048056	Lba01G020293	1.0	0.0
Lba01G046833__Lba01G047750	0.20672	0.35946	7590.0	1569.0	2.46811	GF_000192	0.9428	72.5767	32.0	0.013000000000000001	Lba01G046833	Lba01G047750	0.016669999999999997	0.0
Lba01G015041__Lba01G015488	0.24329	0.6844100000000001	3243.0	789.0	0.42883000000000004	GF_001149	0.0855	1.963	7.0	0.0436	Lba01G015488	Lba01G015041	0.5	1.0
Lba01G015041__Lba01G015488	0.24329	0.6844100000000001	3243.0	789.0	0.42883000000000004	GF_001149	0.0855	1.963	7.0	0.0436	Lba01G015488	Lba01G015041	0.5	1.0
Lba01G015488__Lba01G023649	0.22479000000000002	0.6941	3243.0	729.0	0.40066	GF_001149	0.0784	2.1345	9.0	0.0367	Lba01G023649	Lba01G015488	0.25	0.33333
Lba01G015488__Lba01G023649	0.22479000000000002	0.6941	3243.0	729.0	0.40066	GF_001149	0.0784	2.1345	9.0	0.0367	Lba01G023649	Lba01G015488	0.25	0.33333
Lba01G015041__Lba01G023649	0.22849	0.84885	3243.0	741.0	0.13775	GF_001149	0.023	0.5168	9.0	0.0445	Lba01G023649	Lba01G015041	0.25	0.33333
Lba01G002254__Lba01G012400	0.34653	0.79524	606.0	210.0	0.18484	GF_002066	0.1279	0.8495	4.0	0.1505	Lba01G012400	Lba01G002254	1.0	1.0
Lba01G006718__Lba01G012400	0.56931	0.5855100000000001	606.0	345.0	0.72847	GF_002066	0.3677	10.3191	5.0	0.0356	Lba01G006718	Lba01G012400	0.5	0.0
Lba01G002254__Lba01G006718	0.34653	0.60952	606.0	210.0	0.72527	GF_002066	0.3243	23.6337	5.0	0.0137	Lba01G006718	Lba01G002254	0.5	0.0
Lba01G002254__Lba01G006718	0.34653	0.60952	606.0	210.0	0.72527	GF_002066	0.3243	23.6337	5.0	0.0137	Lba01G006718	Lba01G002254	0.5	0.0
Lba01G006718__Lba01G047430	0.40099	0.52675	606.0	243.0	1.32643	GF_002066	1.0346	1.2999	6.0	0.7958	Lba01G047430	Lba01G006718	0.33333	1.0
Lba01G012400__Lba01G047430	0.40099	0.58436	606.0	243.0	0.85006	GF_002066	0.7367	6.1977	6.0	0.1189	Lba01G047430	Lba01G012400	0.33333	0.0
Lba01G002254__Lba01G047430	0.30693000000000004	0.5	606.0	186.0	0.8468600000000001	GF_002066	0.7253	54.5461	6.0	0.0133	Lba01G047430	Lba01G002254	0.33333	0.0
Lba01G012603__Lba01G032206	0.69325	0.7677	1956.0	1356.0	0.22662	GF_002104	0.1198	1.5053	4.0	0.0796	Lba01G032206	Lba01G012603	1.0	1.0
Lba01G014539__Lba01G040009	0.83129	0.87023	1956.0	1626.0	0.10417	GF_002104	0.0425	0.5888	5.0	0.0723	Lba01G040009	Lba01G014539	1.0	1.0
Lba01G022100__Lba01G027140	0.92219	0.7552399999999999	1812.0	1671.0	0.30892	GF_003473	0.1557	1.0757	2.0	0.1447	Lba01G022100	Lba01G027140	1.0	1.0
Lba01G022100__Lba01G027140	0.92219	0.7552399999999999	1812.0	1671.0	0.30892	GF_003473	0.1557	1.0757	2.0	0.1447	Lba01G022100	Lba01G027140	1.0	1.0
Lba01G037448__Lba01G045541	0.92079	0.82437	1515.0	1395.0	0.23485	GF_002039	0.10400000000000001	0.6745	4.0	0.1542	Lba01G037448	Lba01G045541	1.0	1.0
Lba01G002303__Lba01G014310	0.81075	0.57143	2901.0	2352.0	0.8444799999999999	GF_004313	0.4125	5.9924	2.0	0.0688	Lba01G014310	Lba01G002303	1.0	0.0
Lba01G024313__Lba01G030515	0.45732	0.82889	984.0	450.0	0.25651	GF_001116	0.1235	0.4696	7.0	0.2629	Lba01G030515	Lba01G024313	1.0	1.0
Lba01G027279__Lba01G030515	0.44206999999999996	0.58621	984.0	435.0	0.86351	GF_001116	0.3894	1.7081	9.0	0.228	Lba01G030515	Lba01G027279	0.25	0.5
Lba01G024313__Lba01G027279	0.4939	0.58848	984.0	486.0	0.7982199999999999	GF_001116	0.3668	1.4974	9.0	0.245	Lba01G024313	Lba01G027279	0.25	0.5
Lba01G024313__Lba01G027279	0.4939	0.58848	984.0	486.0	0.7982199999999999	GF_001116	0.3668	1.4974	9.0	0.245	Lba01G024313	Lba01G027279	0.25	0.5
Lba01G033645__Lba01G038813	0.77415	0.69186	2205.0	1707.0	0.47648	GF_000461	0.0836	3.7612	11.0	0.0222	Lba01G038813	Lba01G033645	1.0	1.0
Lba01G018525__Lba01G033171	0.80816	0.75365	2205.0	1782.0	0.33132	GF_000461	0.0964	2.3175	14.0	0.0416	Lba01G033171	Lba01G018525	0.33333	0.5
Lba01G016958__Lba01G033171	0.14558	0.49843999999999994	2205.0	321.0	1.77204	GF_000461	0.4458	21.6665	20.0	0.0206	Lba01G016958	Lba01G033171	0.1	0.0
Lba01G016958__Lba01G018525	0.15102000000000002	0.4955	2205.0	333.0	1.8557	GF_000461	0.4951	18.3847	20.0	0.0269	Lba01G016958	Lba01G018525	0.1	0.0
Lba01G016958__Lba01G018525	0.15102000000000002	0.4955	2205.0	333.0	1.8557	GF_000461	0.4951	18.3847	20.0	0.0269	Lba01G016958	Lba01G018525	0.1	0.0
Lba01G006332__Lba01G012229	0.25823	0.75817	1185.0	306.0	0.45031000000000004	GF_000503	0.113	1.82	10.0	0.0621	Lba01G006332	Lba01G012229	1.0	1.0
Lba01G006332__Lba01G012229	0.25823	0.75817	1185.0	306.0	0.45031000000000004	GF_000503	0.113	1.82	10.0	0.0621	Lba01G006332	Lba01G012229	1.0	1.0
Lba01G006332__Lba01G015603	0.30633	0.7630899999999999	1185.0	363.0	0.27752	GF_000503	0.0744	1.5925	11.0	0.0467	Lba01G015603	Lba01G006332	0.5	0.5
Lba01G006332__Lba01G015603	0.30633	0.7630899999999999	1185.0	363.0	0.27752	GF_000503	0.0744	1.5925	11.0	0.0467	Lba01G015603	Lba01G006332	0.5	0.5
Lba01G012229__Lba01G015603	0.25316	0.7733300000000001	1185.0	300.0	0.37167	GF_000503	0.0944	1.3358	11.0	0.0706	Lba01G015603	Lba01G012229	0.5	0.5
Lba01G020335__Lba01G048189	0.39494	0.74359	1185.0	468.0	0.28752	GF_000503	0.0495	1.3755	15.0	0.036000000000000004	Lba01G048189	Lba01G020335	1.0	1.0
Lba01G013822__Lba01G050637	0.81416	0.80072	1695.0	1380.0	0.32129	GF_001074	0.1039	0.5019	7.0	0.2071	Lba01G013822	Lba01G050637	1.0	1.0
Lba01G012459__Lba01G013822	0.69558	0.50636	1695.0	1179.0	1.2577	GF_001074	0.386	4.2562	8.0	0.0907	Lba01G012459	Lba01G013822	0.5	0.5
Lba01G012459__Lba01G013822	0.69558	0.50636	1695.0	1179.0	1.2577	GF_001074	0.386	4.2562	8.0	0.0907	Lba01G012459	Lba01G013822	0.5	0.5
Lba01G012459__Lba01G050637	0.71504	0.5231	1695.0	1212.0	1.16005	GF_001074	0.4159	3.6844	8.0	0.1129	Lba01G012459	Lba01G050637	0.5	0.5
Lba01G012459__Lba01G050637	0.71504	0.5231	1695.0	1212.0	1.16005	GF_001074	0.4159	3.6844	8.0	0.1129	Lba01G012459	Lba01G050637	0.5	0.5
Lba01G036976__Lba01G044257	0.6746300000000001	0.49371000000000004	3891.0	2625.0	1.27328	GF_004188	0.7135	2.9835	2.0	0.2392	Lba01G044257	Lba01G036976	1.0	1.0
Lba01G036976__Lba01G044257	0.6746300000000001	0.49371000000000004	3891.0	2625.0	1.27328	GF_004188	0.7135	2.9835	2.0	0.2392	Lba01G044257	Lba01G036976	1.0	1.0
Lba01G008621__Lba01G040112	0.35602	0.48039	2292.0	816.0	1.38838	GF_001218	0.8714	9.9958	7.0	0.0872	Lba01G040112	Lba01G008621	0.5	0.0
Lba01G008621__Lba01G040112	0.35602	0.48039	2292.0	816.0	1.38838	GF_001218	0.8714	9.9958	7.0	0.0872	Lba01G040112	Lba01G008621	0.5	0.0
Lba01G005258__Lba01G040112	0.37041999999999997	0.47113999999999995	2292.0	849.0	1.52511	GF_001218	0.7847	3.9816	10.0	0.1971	Lba01G040112	Lba01G005258	0.11110999999999999	0.16667
Lba01G020270__Lba01G035744	0.7850199999999999	0.55325	921.0	723.0	1.0949	GF_003640	0.6307	1.4906	2.0	0.4231	Lba01G020270	Lba01G035744	1.0	1.0
Lba01G020270__Lba01G035744	0.7850199999999999	0.55325	921.0	723.0	1.0949	GF_003640	0.6307	1.4906	2.0	0.4231	Lba01G020270	Lba01G035744	1.0	1.0
Lba01G048402__Lba01G050497	0.47253	0.80233	546.0	258.0	0.26223	GF_000496	0.1285	1.2422	10.0	0.1034	Lba01G050497	Lba01G048402	1.0	1.0
Lba01G014081__Lba01G028821	0.7033	0.86198	546.0	384.0	0.25095	GF_000496	0.1146	0.2858	11.0	0.4009	Lba01G028821	Lba01G014081	1.0	1.0
Lba01G022200__Lba01G028821	0.54396	0.65657	546.0	297.0	0.63012	GF_000496	0.4184	73.4772	12.0	0.0057	Lba01G022200	Lba01G028821	0.5	0.0
Lba01G003402__Lba01G018569	0.5824199999999999	0.84591	546.0	318.0	0.09738	GF_000496	0.0356	0.7056	15.0	0.0504	Lba01G018569	Lba01G003402	0.5	1.0
Lba01G003402__Lba01G018569	0.5824199999999999	0.84591	546.0	318.0	0.09738	GF_000496	0.0356	0.7056	15.0	0.0504	Lba01G018569	Lba01G003402	0.5	1.0
Lba01G018569__Lba01G027976	0.5824199999999999	0.74528	546.0	318.0	0.21636999999999998	GF_000496	0.105	1.5532	16.0	0.0676	Lba01G027976	Lba01G018569	0.33333	0.33333
Lba01G018569__Lba01G027976	0.5824199999999999	0.74528	546.0	318.0	0.21636999999999998	GF_000496	0.105	1.5532	16.0	0.0676	Lba01G027976	Lba01G018569	0.33333	0.33333
Lba01G018569__Lba01G027976	0.5824199999999999	0.74528	546.0	318.0	0.21636999999999998	GF_000496	0.105	1.5532	16.0	0.0676	Lba01G027976	Lba01G018569	0.33333	0.33333
Lba01G003402__Lba01G027976	0.5824199999999999	0.7389899999999999	546.0	318.0	0.19503	GF_000496	0.0745	3.9459	16.0	0.0189	Lba01G027976	Lba01G003402	0.33333	0.33333
Lba01G003402__Lba01G027976	0.5824199999999999	0.7389899999999999	546.0	318.0	0.19503	GF_000496	0.0745	3.9459	16.0	0.0189	Lba01G027976	Lba01G003402	0.33333	0.33333
Lba01G029131__Lba01G029770	0.4636	0.79752	1566.0	726.0	0.26747	GF_001083	0.1528	0.6485	6.0	0.2357	Lba01G029770	Lba01G029131	1.0	1.0
Lba01G001613__Lba01G050496	0.45365	0.60821	4563.0	2070.0	0.69242	GF_002091	0.3547	3.7397	5.0	0.0948	Lba01G050496	Lba01G001613	1.0	1.0
Lba01G005783__Lba01G011295	0.9424100000000001	0.86019	1146.0	1080.0	0.0909	GF_002368	0.0327	0.7285	3.0	0.0449	Lba01G011295	Lba01G005783	1.0	1.0
Lba01G003415__Lba01G026400	0.59612	0.5646	1545.0	921.0	0.8993	GF_001247	0.6825	3.9593	8.0	0.1724	Lba01G003415	Lba01G026400	0.33333	1.0
Lba01G014628__Lba01G029691	0.19211	0.68037	1140.0	219.0	0.70862	GF_000986	0.3136	0.6222	7.0	0.504	Lba01G014628	Lba01G029691	1.0	1.0
Lba01G014628__Lba01G029691	0.19211	0.68037	1140.0	219.0	0.70862	GF_000986	0.3136	0.6222	7.0	0.504	Lba01G014628	Lba01G029691	1.0	1.0
Lba01G002949__Lba01G028230	0.37368	0.71362	1140.0	426.0	0.54574	GF_000986	0.038	0.1744	10.0	0.2178	Lba01G028230	Lba01G002949	0.33333	0.33333
Lba01G014628__Lba01G028230	0.22368000000000002	0.51373	1140.0	255.0	1.1088	GF_000986	0.4843	13.3514	12.0	0.0363	Lba01G014628	Lba01G028230	0.1	0.0
Lba01G014628__Lba01G028230	0.22368000000000002	0.51373	1140.0	255.0	1.1088	GF_000986	0.4843	13.3514	12.0	0.0363	Lba01G014628	Lba01G028230	0.1	0.0
Lba01G002949__Lba01G014628	0.22368000000000002	0.4902	1140.0	255.0	1.62964	GF_000986	0.5188	14.3212	12.0	0.0362	Lba01G014628	Lba01G002949	0.1	0.0
Lba01G028230__Lba01G029691	0.29474	0.62798	1140.0	336.0	0.5657	GF_000986	0.2969	2.3253	12.0	0.1277	Lba01G029691	Lba01G028230	0.1	0.25
Lba01G021028__Lba01G023128	0.39463000000000004	0.68582	3573.0	1410.0	0.42593000000000003	GF_001325	0.2468	2.1177	6.0	0.1165	Lba01G021028	Lba01G023128	0.5	0.5
Lba01G021028__Lba01G023128	0.39463000000000004	0.68582	3573.0	1410.0	0.42593000000000003	GF_001325	0.2468	2.1177	6.0	0.1165	Lba01G021028	Lba01G023128	0.5	0.5
Lba01G011324__Lba01G041906	0.41722	0.77778	1359.0	567.0	0.29372	GF_000652	0.1116	0.7648	10.0	0.1459	Lba01G041906	Lba01G011324	0.5	0.5
Lba01G011324__Lba01G041906	0.41722	0.77778	1359.0	567.0	0.29372	GF_000652	0.1116	0.7648	10.0	0.1459	Lba01G041906	Lba01G011324	0.5	0.5
Lba01G008040__Lba01G041906	0.43709	0.64478	1359.0	594.0	0.59813	GF_000652	0.2174	2.2123	11.0	0.0983	Lba01G008040	Lba01G041906	0.33333	0.33333
Lba01G008040__Lba01G041906	0.43709	0.64478	1359.0	594.0	0.59813	GF_000652	0.2174	2.2123	11.0	0.0983	Lba01G008040	Lba01G041906	0.33333	0.33333
Lba01G008040__Lba01G041906	0.43709	0.64478	1359.0	594.0	0.59813	GF_000652	0.2174	2.2123	11.0	0.0983	Lba01G008040	Lba01G041906	0.33333	0.33333
Lba01G008040__Lba01G041906	0.43709	0.64478	1359.0	594.0	0.59813	GF_000652	0.2174	2.2123	11.0	0.0983	Lba01G008040	Lba01G041906	0.33333	0.33333
Lba01G008040__Lba01G011324	0.42383999999999994	0.625	1359.0	576.0	0.81705	GF_000652	0.2805	1.6853	11.0	0.1664	Lba01G008040	Lba01G011324	0.33333	0.33333
Lba01G008040__Lba01G011324	0.42383999999999994	0.625	1359.0	576.0	0.81705	GF_000652	0.2805	1.6853	11.0	0.1664	Lba01G008040	Lba01G011324	0.33333	0.33333
Lba01G008040__Lba01G044156	0.38852	0.57576	1359.0	528.0	1.14855	GF_000652	0.41200000000000003	2.0115	12.0	0.2048	Lba01G044156	Lba01G008040	0.25	0.25
Lba01G008040__Lba01G044156	0.38852	0.57576	1359.0	528.0	1.14855	GF_000652	0.41200000000000003	2.0115	12.0	0.2048	Lba01G044156	Lba01G008040	0.25	0.25
Lba01G041906__Lba01G044156	0.38631	0.57143	1359.0	525.0	0.99346	GF_000652	0.4113	2.6251	12.0	0.1567	Lba01G044156	Lba01G041906	0.25	0.25
Lba01G041906__Lba01G044156	0.38631	0.57143	1359.0	525.0	0.99346	GF_000652	0.4113	2.6251	12.0	0.1567	Lba01G044156	Lba01G041906	0.25	0.25
Lba01G041906__Lba01G044156	0.38631	0.57143	1359.0	525.0	0.99346	GF_000652	0.4113	2.6251	12.0	0.1567	Lba01G044156	Lba01G041906	0.25	0.25
Lba01G011324__Lba01G044156	0.38411	0.56897	1359.0	522.0	1.21238	GF_000652	0.4149	1.8675	12.0	0.2222	Lba01G044156	Lba01G011324	0.25	0.25
Lba01G011216__Lba01G042110	0.53863	0.75546	1359.0	732.0	0.27381	GF_000652	0.0727	1.3239	13.0	0.0549	Lba01G042110	Lba01G011216	1.0	1.0
Lba01G042110__Lba01G048258	0.46137	0.60447	1359.0	627.0	0.6373	GF_000652	0.2216	4.3408	14.0	0.051	Lba01G048258	Lba01G042110	0.5	1.0
Lba01G042110__Lba01G048258	0.46137	0.60447	1359.0	627.0	0.6373	GF_000652	0.2216	4.3408	14.0	0.051	Lba01G048258	Lba01G042110	0.5	1.0
Lba01G039419__Lba01G048258	0.45033	0.57516	1359.0	612.0	0.8786299999999999	GF_000652	0.2854	5.3509	15.0	0.0533	Lba01G039419	Lba01G048258	0.33333	0.0
Lba01G039419__Lba01G048258	0.45033	0.57516	1359.0	612.0	0.8786299999999999	GF_000652	0.2854	5.3509	15.0	0.0533	Lba01G039419	Lba01G048258	0.33333	0.0
Lba01G039419__Lba01G042110	0.58499	0.5899399999999999	1359.0	795.0	0.83591	GF_000652	0.2652	2.2171	15.0	0.1196	Lba01G039419	Lba01G042110	0.33333	1.0
Lba01G005994__Lba01G015868	0.5483899999999999	0.70028	651.0	357.0	0.37451999999999996	GF_003484	0.2314	1.5979	2.0	0.1448	Lba01G005994	Lba01G015868	1.0	1.0
Lba01G021047__Lba01G027485	0.6789	0.74775	327.0	222.0	0.49386	GF_002632	0.2043	1.319	3.0	0.1549	Lba01G021047	Lba01G027485	1.0	1.0
Lba01G002729__Lba01G014072	0.93271	0.84577	1293.0	1206.0	0.16218	GF_004518	0.0845	0.611	2.0	0.1383	Lba01G002729	Lba01G014072	1.0	1.0
Lba01G015730__Lba01G038911	0.47646000000000005	0.8196100000000001	2676.0	1275.0	0.27228	GF_000193	0.0501	0.2633	19.0	0.1902	Lba01G015730	Lba01G038911	0.33333	0.33333
Lba01G015730__Lba01G038911	0.47646000000000005	0.8196100000000001	2676.0	1275.0	0.27228	GF_000193	0.0501	0.2633	19.0	0.1902	Lba01G015730	Lba01G038911	0.33333	0.33333
Lba01G028553__Lba01G041108	0.40135	0.6703899999999999	2676.0	1074.0	0.6240899999999999	GF_000193	0.1194	0.7313	20.0	0.1633	Lba01G041108	Lba01G028553	1.0	1.0
Lba01G005952__Lba01G040627	0.32399	0.8373700000000001	2676.0	867.0	0.19892	GF_000193	0.013999999999999999	3.168	21.0	0.0044	Lba01G005952	Lba01G040627	1.0	1.0
Lba01G006833__Lba01G012198	0.22758	0.48933000000000004	2676.0	609.0	1.51207	GF_000193	0.1559	2.26	24.0	0.069	Lba01G006833	Lba01G012198	1.0	1.0
Lba01G000937__Lba01G046096	0.33408000000000004	0.71812	2676.0	894.0	0.49165	GF_000193	0.0811	0.6371	26.0	0.1273	Lba01G046096	Lba01G000937	1.0	1.0
Lba01G022157__Lba01G046096	0.32511	0.72644	2676.0	870.0	0.50173	GF_000193	0.0657	0.6329	27.0	0.1039	Lba01G022157	Lba01G046096	0.5	0.5
Lba01G022157__Lba01G046096	0.32511	0.72644	2676.0	870.0	0.50173	GF_000193	0.0657	0.6329	27.0	0.1039	Lba01G022157	Lba01G046096	0.5	0.5
Lba01G000937__Lba01G022157	0.40919	0.7516	2676.0	1095.0	0.41476	GF_000193	0.0631	0.5517	27.0	0.1143	Lba01G022157	Lba01G000937	0.5	0.5
Lba01G000937__Lba01G022157	0.40919	0.7516	2676.0	1095.0	0.41476	GF_000193	0.0631	0.5517	27.0	0.1143	Lba01G022157	Lba01G000937	0.5	0.5
Lba01G011566__Lba01G042296	0.4209	0.73563	2067.0	870.0	0.4458	GF_004935	0.2462	0.9428	2.0	0.2611	Lba01G042296	Lba01G011566	1.0	1.0
Lba01G011556__Lba01G042151	0.27571999999999997	0.7842600000000001	3732.0	1029.0	0.25386	GF_000308	0.3054	1.3074	20.0	0.2336	Lba01G011556	Lba01G042151	1.0	1.0
Lba01G042151__Lba01G042968	0.26447	0.75481	3732.0	987.0	0.33058000000000004	GF_000308	0.2241	0.8169	21.0	0.2743	Lba01G042968	Lba01G042151	0.5	0.5
Lba01G014020__Lba01G040015	0.89164	0.65509	969.0	864.0	0.83373	GF_002884	0.3925	0.7682	4.0	0.5109	Lba01G014020	Lba01G040015	0.5	0.5
Lba01G014020__Lba01G040015	0.89164	0.65509	969.0	864.0	0.83373	GF_002884	0.3925	0.7682	4.0	0.5109	Lba01G014020	Lba01G040015	0.5	0.5
Lba01G026506__Lba01G033256	0.89922	0.7672399999999999	387.0	348.0	0.4072	GF_002750	0.1616	1.119	4.0	0.1444	Lba01G026506	Lba01G033256	0.5	0.5
Lba01G033303__Lba01G038787	0.8983700000000001	0.8325799999999999	738.0	663.0	0.16645	GF_001896	0.0696	0.7408	5.0	0.0939	Lba01G033303	Lba01G038787	0.5	1.0
Lba01G006510__Lba01G048798	0.14744000000000002	0.7582	3927.0	579.0	0.3766	GF_000235	0.1907	0.39299999999999996	15.0	0.4853	Lba01G006510	Lba01G048798	1.0	1.0
Lba01G007935__Lba01G045155	0.28801	0.64456	3927.0	1131.0	0.62142	GF_000235	0.4387	2.6088	16.0	0.1682	Lba01G045155	Lba01G007935	1.0	1.0
Lba01G007935__Lba01G045155	0.28801	0.64456	3927.0	1131.0	0.62142	GF_000235	0.4387	2.6088	16.0	0.1682	Lba01G045155	Lba01G007935	1.0	1.0
Lba01G007935__Lba01G011246	0.29259	0.54569	3927.0	1149.0	1.1162100000000001	GF_000235	0.5058	76.9444	17.0	0.0066	Lba01G011246	Lba01G007935	0.5	0.0
Lba01G030791__Lba01G033831	0.3919	0.62053	3927.0	1539.0	0.70905	GF_000235	0.2055	3.2539	21.0	0.0632	Lba01G033831	Lba01G030791	0.5	0.5
Lba01G007899__Lba01G045126	0.52712	0.62367	3927.0	2070.0	0.63583	GF_000235	0.2576	102.2901	27.0	0.0025	Lba01G045126	Lba01G007899	0.07692	0.0
Lba01G007899__Lba01G045126	0.52712	0.62367	3927.0	2070.0	0.63583	GF_000235	0.2576	102.2901	27.0	0.0025	Lba01G045126	Lba01G007899	0.07692	0.0
Lba01G029838__Lba01G048923	0.30680999999999997	0.7832399999999999	4977.0	1527.0	0.30622	GF_001742	0.1702	0.7515	4.0	0.2265	Lba01G048923	Lba01G029838	1.0	1.0
Lba01G029838__Lba01G048923	0.30680999999999997	0.7832399999999999	4977.0	1527.0	0.30622	GF_001742	0.1702	0.7515	4.0	0.2265	Lba01G048923	Lba01G029838	1.0	1.0
Lba01G029725__Lba01G049068	0.9317200000000001	0.80712	6327.0	5895.0	0.3217	GF_004425	0.1521	0.5632	2.0	0.27	Lba01G049068	Lba01G029725	1.0	1.0
Lba01G029725__Lba01G049068	0.9317200000000001	0.80712	6327.0	5895.0	0.3217	GF_004425	0.1521	0.5632	2.0	0.27	Lba01G049068	Lba01G029725	1.0	1.0
Lba01G042244__Lba01G045141	0.32989	0.70124	4647.0	1533.0	0.3418	GF_001620	0.1819	2.1186	5.0	0.0859	Lba01G042244	Lba01G045141	1.0	1.0
Lba01G001818__Lba01G003786	0.94501	0.86135	1473.0	1392.0	0.09137999999999999	GF_003181	0.0067	0.5264	3.0	0.0127	Lba01G003786	Lba01G001818	1.0	1.0
Lba01G003805__Lba01G004883	0.6241	0.88761	1668.0	1041.0	0.09978	GF_001861	0.0317	0.5425	4.0	0.0585	Lba01G004883	Lba01G003805	1.0	1.0
Lba01G003805__Lba01G004883	0.6241	0.88761	1668.0	1041.0	0.09978	GF_001861	0.0317	0.5425	4.0	0.0585	Lba01G004883	Lba01G003805	1.0	1.0
Lba01G004883__Lba01G030695	0.8489200000000001	0.85169	1668.0	1416.0	0.11137000000000001	GF_001861	0.0231	0.6977	5.0	0.0332	Lba01G030695	Lba01G004883	0.5	0.5
Lba01G004883__Lba01G030695	0.8489200000000001	0.85169	1668.0	1416.0	0.11137000000000001	GF_001861	0.0231	0.6977	5.0	0.0332	Lba01G030695	Lba01G004883	0.5	0.5
Lba01G003805__Lba01G030695	0.6241	0.8808799999999999	1668.0	1041.0	0.09509	GF_001861	0.0309	0.6036	5.0	0.0512	Lba01G030695	Lba01G003805	0.5	0.5
Lba01G007378__Lba01G026885	0.46206	0.8739	2214.0	1023.0	0.12896	GF_003014	0.0565	0.5224	3.0	0.1081	Lba01G026885	Lba01G007378	1.0	1.0
Lba01G007378__Lba01G026885	0.46206	0.8739	2214.0	1023.0	0.12896	GF_003014	0.0565	0.5224	3.0	0.1081	Lba01G026885	Lba01G007378	1.0	1.0
Lba01G013719__Lba01G050482	0.9071899999999999	0.8569899999999999	1002.0	909.0	0.10488	GF_002563	0.0484	0.5743	3.0	0.0843	Lba01G013719	Lba01G050482	1.0	1.0
Lba01G046198__Lba01G049908	0.9346700000000001	0.5322600000000001	597.0	558.0	1.25778	GF_002401	0.5716	8.3578	4.0	0.0684	Lba01G046198	Lba01G049908	0.5	0.0
Lba01G046198__Lba01G049908	0.9346700000000001	0.5322600000000001	597.0	558.0	1.25778	GF_002401	0.5716	8.3578	4.0	0.0684	Lba01G046198	Lba01G049908	0.5	0.0
Lba01G011785__Lba01G035579	0.81818	0.67284	396.0	324.0	0.7489100000000001	GF_003176	0.3821	1.3837	4.0	0.2761	Lba01G035579	Lba01G011785	0.5	0.5
Lba01G020547__Lba01G047701	0.67925	0.74471	2226.0	1512.0	0.50478	GF_001903	0.2355	0.6946	5.0	0.3391	Lba01G020547	Lba01G047701	1.0	1.0
Lba01G020547__Lba01G047701	0.67925	0.74471	2226.0	1512.0	0.50478	GF_001903	0.2355	0.6946	5.0	0.3391	Lba01G020547	Lba01G047701	1.0	1.0
Lba01G020547__Lba01G039066	0.67925	0.5502600000000001	2226.0	1512.0	1.04509	GF_001903	0.4909	2.6548	6.0	0.1849	Lba01G039066	Lba01G020547	0.25	0.5
Lba01G020547__Lba01G039066	0.67925	0.5502600000000001	2226.0	1512.0	1.04509	GF_001903	0.4909	2.6548	6.0	0.1849	Lba01G039066	Lba01G020547	0.25	0.5
Lba01G039066__Lba01G047701	0.7345	0.54006	2226.0	1635.0	1.20205	GF_001903	0.6036	2.5045	6.0	0.24100000000000002	Lba01G039066	Lba01G047701	0.25	0.5
Lba01G039066__Lba01G047701	0.7345	0.54006	2226.0	1635.0	1.20205	GF_001903	0.6036	2.5045	6.0	0.24100000000000002	Lba01G039066	Lba01G047701	0.25	0.5
Lba01G006672__Lba01G013582	0.78077	0.8568600000000001	2559.0	1998.0	0.10869000000000001	GF_001413	0.0008	0.836	7.0	0.001	Lba01G013582	Lba01G006672	0.33333	0.5
Lba01G020220__Lba01G032090	0.9492799999999999	0.8151	1242.0	1179.0	0.2855	GF_005203	0.1415	0.5858	2.0	0.2416	Lba01G020220	Lba01G032090	1.0	1.0
Lba01G020220__Lba01G032090	0.9492799999999999	0.8151	1242.0	1179.0	0.2855	GF_005203	0.1415	0.5858	2.0	0.2416	Lba01G020220	Lba01G032090	1.0	1.0
Lba01G020220__Lba01G032090	0.9492799999999999	0.8151	1242.0	1179.0	0.2855	GF_005203	0.1415	0.5858	2.0	0.2416	Lba01G020220	Lba01G032090	1.0	1.0
Lba01G008706__Lba01G028636	0.31854	0.74461	1893.0	603.0	0.47368000000000005	GF_001688	0.1172	1.2157	8.0	0.0964	Lba01G008706	Lba01G028636	0.25	0.25
Lba01G032767__Lba01G039064	0.52713	0.73529	387.0	204.0	0.5201	GF_004774	0.2487	0.865	2.0	0.2875	Lba01G039064	Lba01G032767	1.0	1.0
Lba01G032767__Lba01G039064	0.52713	0.73529	387.0	204.0	0.5201	GF_004774	0.2487	0.865	2.0	0.2875	Lba01G039064	Lba01G032767	1.0	1.0
Lba01G026143__Lba01G033883	0.50233	0.5463	645.0	324.0	0.9953299999999999	GF_000653	0.6593	4.8324	12.0	0.1364	Lba01G033883	Lba01G026143	0.25	0.5
Lba01G030857__Lba01G045481	0.45116000000000006	0.8522299999999999	645.0	291.0	0.14359	GF_000653	0.0766	1.1551	14.0	0.0663	Lba01G030857	Lba01G045481	0.5	0.5
Lba01G030857__Lba01G037347	0.43256000000000006	0.84229	645.0	279.0	0.2315	GF_000653	0.1196	1.2048	14.0	0.0993	Lba01G030857	Lba01G037347	0.5	0.5
Lba01G030857__Lba01G031575	0.45116000000000006	0.73883	645.0	291.0	0.35431	GF_000653	0.1168	1.405	15.0	0.0832	Lba01G031575	Lba01G030857	0.33333	0.5
Lba01G031575__Lba01G037347	0.46512	0.69333	645.0	300.0	0.41193	GF_000653	0.1906	54.2729	15.0	0.0035	Lba01G031575	Lba01G037347	0.33333	0.0
Lba01G011503__Lba01G022735	0.54605	0.53815	456.0	249.0	1.42487	GF_000987	0.5599	21.5531	12.0	0.026000000000000002	Lba01G022735	Lba01G011503	0.08333	0.0
Lba01G011503__Lba01G022735	0.54605	0.53815	456.0	249.0	1.42487	GF_000987	0.5599	21.5531	12.0	0.026000000000000002	Lba01G022735	Lba01G011503	0.08333	0.0
Lba01G005067__Lba01G049895	0.87846	0.72654	1407.0	1236.0	0.36245	GF_002369	0.195	1.2652	3.0	0.1541	Lba01G049895	Lba01G005067	1.0	1.0
Lba01G001341__Lba01G049895	0.71855	0.59149	1407.0	1011.0	0.69075	GF_002369	0.341	5.39	4.0	0.0633	Lba01G001341	Lba01G049895	0.5	0.0
Lba01G026508__Lba01G039239	0.7107399999999999	0.79264	726.0	516.0	0.37308	GF_004043	0.2074	0.5103	2.0	0.4064	Lba01G039239	Lba01G026508	1.0	1.0
Lba01G026508__Lba01G039239	0.7107399999999999	0.79264	726.0	516.0	0.37308	GF_004043	0.2074	0.5103	2.0	0.4064	Lba01G039239	Lba01G026508	1.0	1.0
Lba01G030623__Lba01G034257	0.3935	0.6452600000000001	831.0	327.0	0.68298	GF_001082	0.2647	1.1648	9.0	0.2273	Lba01G030623	Lba01G034257	0.5	0.5
Lba01G018617__Lba01G031589	0.75	0.8695700000000001	1656.0	1242.0	0.11929000000000001	GF_002254	0.0575	0.5125	4.0	0.1121	Lba01G031589	Lba01G018617	1.0	1.0
Lba01G031589__Lba01G034345	0.75	0.87923	1656.0	1242.0	0.09457	GF_002254	0.0428	0.5615	5.0	0.0763	Lba01G034345	Lba01G031589	0.5	0.5
Lba01G018617__Lba01G034345	0.75	0.8623200000000001	1656.0	1242.0	0.1285	GF_002254	0.0651	0.5634	5.0	0.1155	Lba01G034345	Lba01G018617	0.5	0.5
Lba01G018617__Lba01G034345	0.75	0.8623200000000001	1656.0	1242.0	0.1285	GF_002254	0.0651	0.5634	5.0	0.1155	Lba01G034345	Lba01G018617	0.5	0.5
Lba01G024985__Lba01G037952	0.247	0.84951	2502.0	618.0	0.10725	GF_000497	0.0007	0.6661	13.0	0.001	Lba01G024985	Lba01G037952	1.0	1.0
Lba01G024985__Lba01G037952	0.247	0.84951	2502.0	618.0	0.10725	GF_000497	0.0007	0.6661	13.0	0.001	Lba01G024985	Lba01G037952	1.0	1.0
Lba01G015040__Lba01G033555	0.42086	0.73124	2502.0	1053.0	0.2373	GF_000497	0.1112	1.3697	15.0	0.0812	Lba01G015040	Lba01G033555	0.5	0.5
Lba01G015040__Lba01G033555	0.42086	0.73124	2502.0	1053.0	0.2373	GF_000497	0.1112	1.3697	15.0	0.0812	Lba01G015040	Lba01G033555	0.5	0.5
Lba01G033003__Lba01G041447	0.71429	0.69333	735.0	525.0	0.48913999999999996	GF_001219	0.2564	1.3684	6.0	0.1873	Lba01G033003	Lba01G041447	1.0	1.0
Lba01G001911__Lba01G003829	0.63265	0.73548	735.0	465.0	0.49417	GF_001219	0.1754	0.8901	8.0	0.1971	Lba01G003829	Lba01G001911	0.5	0.5
Lba01G015397__Lba01G023758	0.91419	0.7966300000000001	909.0	831.0	0.25122	GF_003800	0.1178	0.9482	2.0	0.1243	Lba01G023758	Lba01G015397	1.0	1.0
Lba01G026038__Lba01G035300	0.49149	0.6884600000000001	1587.0	780.0	0.56779	GF_000502	0.0646	0.6563	11.0	0.0984	Lba01G035300	Lba01G026038	0.5	0.5
Lba01G013184__Lba01G032697	0.57845	0.90196	1587.0	918.0	0.03996	GF_000502	0.0052	0.386	13.0	0.0134	Lba01G032697	Lba01G013184	1.0	1.0
Lba01G013184__Lba01G035076	0.21739	0.91884	1587.0	345.0	0.02967	GF_000502	0.0157	0.5379	15.0	0.0291	Lba01G013184	Lba01G035076	0.25	0.25
Lba01G004729__Lba01G035300	0.67297	0.83521	1587.0	1068.0	0.1614	GF_000502	0.031	0.5667	18.0	0.0547	Lba01G035300	Lba01G004729	0.04167	0.14286
Lba01G029744__Lba01G036614	0.24449	0.7933	9399.0	2298.0	0.24414	GF_000460	0.2763	2.1508	13.0	0.1285	Lba01G029744	Lba01G036614	1.0	1.0
Lba01G001591__Lba01G024138	0.24416999999999997	0.5838800000000001	9399.0	2295.0	0.8046300000000001	GF_000460	0.4737	3.2781	18.0	0.1445	Lba01G024138	Lba01G001591	0.08333	0.33333
Lba01G025951__Lba01G035260	0.536	0.71045	1875.0	1005.0	0.45351	GF_000799	0.2992	2.5981	14.0	0.1152	Lba01G025951	Lba01G035260	0.08333	0.08333
Lba01G020705__Lba01G027368	0.72543	0.89641	1038.0	753.0	0.055560000000000005	GF_001117	0.0288	0.4108	6.0	0.0702	Lba01G020705	Lba01G027368	1.0	1.0
Lba01G020705__Lba01G027368	0.72543	0.89641	1038.0	753.0	0.055560000000000005	GF_001117	0.0288	0.4108	6.0	0.0702	Lba01G020705	Lba01G027368	1.0	1.0
Lba01G019875__Lba01G034900	0.78613	0.70221	1038.0	816.0	0.34746	GF_001117	0.171	16.9903	7.0	0.0101	Lba01G019875	Lba01G034900	1.0	0.0
Lba01G019875__Lba01G034900	0.78613	0.70221	1038.0	816.0	0.34746	GF_001117	0.171	16.9903	7.0	0.0101	Lba01G019875	Lba01G034900	1.0	0.0
Lba01G019875__Lba01G034900	0.78613	0.70221	1038.0	816.0	0.34746	GF_001117	0.171	16.9903	7.0	0.0101	Lba01G019875	Lba01G034900	1.0	0.0
Lba01G019875__Lba01G020705	0.80347	0.7554	1038.0	834.0	0.17028	GF_001117	0.0727	5.4289	8.0	0.0134	Lba01G020705	Lba01G019875	0.25	0.0
Lba01G019875__Lba01G027368	0.72543	0.74768	1038.0	753.0	0.16902	GF_001117	0.0739	12.8646	8.0	0.0057	Lba01G027368	Lba01G019875	0.25	0.0
Lba01G019875__Lba01G027368	0.72543	0.74768	1038.0	753.0	0.16902	GF_001117	0.0739	12.8646	8.0	0.0057	Lba01G027368	Lba01G019875	0.25	0.0
Lba01G018937__Lba01G020705	0.48266000000000003	0.74451	1038.0	501.0	0.13488	GF_001117	0.051	5.6621	9.0	0.009000000000000001	Lba01G018937	Lba01G020705	0.25	0.0
Lba01G018937__Lba01G027368	0.43642	0.7638	1038.0	453.0	0.13362000000000002	GF_001117	0.044000000000000004	11.0886	9.0	0.004	Lba01G018937	Lba01G027368	0.25	0.0
Lba01G018937__Lba01G019875	0.50289	0.7509600000000001	1038.0	522.0	0.2121	GF_001117	0.08	11.4948	9.0	0.006999999999999999	Lba01G018937	Lba01G019875	0.25	0.0
Lba01G018937__Lba01G019875	0.50289	0.7509600000000001	1038.0	522.0	0.2121	GF_001117	0.08	11.4948	9.0	0.006999999999999999	Lba01G018937	Lba01G019875	0.25	0.0
Lba01G018937__Lba01G034900	0.46531999999999996	0.72878	1038.0	483.0	0.35568	GF_001117	0.1399	14.382	9.0	0.0097	Lba01G018937	Lba01G034900	0.25	0.0
Lba01G018937__Lba01G034900	0.46531999999999996	0.72878	1038.0	483.0	0.35568	GF_001117	0.1399	14.382	9.0	0.0097	Lba01G018937	Lba01G034900	0.25	0.0
Lba01G019875__Lba01G040376	0.8237	0.6117	1038.0	855.0	0.73807	GF_001117	0.2745	8.2942	10.0	0.0331	Lba01G040376	Lba01G019875	0.2	0.0
Lba01G027206__Lba01G033464	0.8902399999999999	0.71119	1968.0	1752.0	0.60944	GF_003472	0.2966	0.8365	2.0	0.3546	Lba01G027206	Lba01G033464	1.0	1.0
Lba01G028817__Lba01G036945	0.5988600000000001	0.8624299999999999	1578.0	945.0	0.08753	GF_000970	0.2026	0.7917	10.0	0.2559	Lba01G028817	Lba01G036945	0.5	1.0
Lba01G005188__Lba01G019830	0.85425	0.7946300000000001	741.0	633.0	0.35701	GF_002105	0.1648	0.6446	4.0	0.2556	Lba01G019830	Lba01G005188	1.0	1.0
Lba01G005188__Lba01G040011	0.76923	0.57895	741.0	570.0	0.95032	GF_002105	0.4207	76.7359	5.0	0.0055	Lba01G040011	Lba01G005188	0.5	0.0
Lba01G005188__Lba01G040011	0.76923	0.57895	741.0	570.0	0.95032	GF_002105	0.4207	76.7359	5.0	0.0055	Lba01G040011	Lba01G005188	0.5	0.0
Lba01G020997__Lba01G025527	0.58031	0.74702	1158.0	672.0	0.50662	GF_002067	0.2426	0.7613	5.0	0.3186	Lba01G025527	Lba01G020997	0.5	0.5
Lba01G025527__Lba01G037962	0.6658	0.55642	1158.0	771.0	0.98785	GF_002067	0.5711	8.6271	6.0	0.0662	Lba01G037962	Lba01G025527	0.33333	0.0
Lba01G025527__Lba01G037962	0.6658	0.55642	1158.0	771.0	0.98785	GF_002067	0.5711	8.6271	6.0	0.0662	Lba01G037962	Lba01G025527	0.33333	0.0
Lba01G020997__Lba01G037962	0.56995	0.5090899999999999	1158.0	660.0	0.98383	GF_002067	0.6692	71.9287	6.0	0.0093	Lba01G037962	Lba01G020997	0.33333	0.0
Lba01G020997__Lba01G037962	0.56995	0.5090899999999999	1158.0	660.0	0.98383	GF_002067	0.6692	71.9287	6.0	0.0093	Lba01G037962	Lba01G020997	0.33333	0.0
Lba01G005296__Lba01G025514	0.56899	0.7515	1761.0	1002.0	0.36546	GF_000812	0.1235	0.7311	8.0	0.1689	Lba01G005296	Lba01G025514	1.0	1.0
Lba01G005296__Lba01G025514	0.56899	0.7515	1761.0	1002.0	0.36546	GF_000812	0.1235	0.7311	8.0	0.1689	Lba01G005296	Lba01G025514	1.0	1.0
Lba01G005296__Lba01G019936	0.51959	0.73224	1761.0	915.0	0.49933	GF_000812	0.1385	1.0287	9.0	0.1347	Lba01G019936	Lba01G005296	0.5	0.5
Lba01G019936__Lba01G025514	0.5281100000000001	0.71183	1761.0	930.0	0.6151300000000001	GF_000812	0.1691	1.0086	9.0	0.1677	Lba01G019936	Lba01G025514	0.5	0.5
Lba01G008099__Lba01G029303	0.32027	0.78369	1761.0	564.0	0.39671999999999996	GF_000812	0.1613	0.7842	10.0	0.2056	Lba01G029303	Lba01G008099	1.0	1.0
Lba01G019936__Lba01G029303	0.32198000000000004	0.59965	1761.0	567.0	1.14645	GF_000812	0.3935	2.7925	11.0	0.1409	Lba01G019936	Lba01G029303	0.16667	0.16667
Lba01G008099__Lba01G019936	0.3322	0.6170899999999999	1761.0	585.0	1.04357	GF_000812	0.3033	4.146	11.0	0.0732	Lba01G019936	Lba01G008099	0.16667	0.16667
Lba01G005296__Lba01G029303	0.31687	0.62545	1761.0	558.0	1.0525200000000001	GF_000812	0.3322	3.0658	11.0	0.1084	Lba01G005296	Lba01G029303	0.16667	0.16667
Lba01G005296__Lba01G008099	0.33901	0.6381899999999999	1761.0	597.0	0.9496399999999999	GF_000812	0.2475	2.6384	11.0	0.0938	Lba01G005296	Lba01G008099	0.16667	0.16667
Lba01G005296__Lba01G008099	0.33901	0.6381899999999999	1761.0	597.0	0.9496399999999999	GF_000812	0.2475	2.6384	11.0	0.0938	Lba01G005296	Lba01G008099	0.16667	0.16667
Lba01G019936__Lba01G047694	0.49743999999999994	0.6153	1761.0	876.0	0.86265	GF_000812	0.26899999999999996	84.2638	13.0	0.0032	Lba01G047694	Lba01G019936	0.16667	0.0
Lba01G005296__Lba01G047694	0.51789	0.60855	1761.0	912.0	0.76872	GF_000812	0.218	73.8647	13.0	0.003	Lba01G047694	Lba01G005296	0.16667	0.0
Lba01G005296__Lba01G047694	0.51789	0.60855	1761.0	912.0	0.76872	GF_000812	0.218	73.8647	13.0	0.003	Lba01G047694	Lba01G005296	0.16667	0.0
Lba01G025514__Lba01G047694	0.523	0.59826	1761.0	921.0	0.8845200000000001	GF_000812	0.2321	83.6906	13.0	0.0028	Lba01G047694	Lba01G025514	0.16667	0.0
Lba01G029303__Lba01G047694	0.30835	0.56722	1761.0	543.0	1.04634	GF_000812	0.39899999999999997	7.591	13.0	0.0526	Lba01G047694	Lba01G029303	0.16667	0.0
Lba01G008099__Lba01G047694	0.3322	0.59316	1761.0	585.0	0.9434600000000001	GF_000812	0.3596	4.7083	13.0	0.0764	Lba01G047694	Lba01G008099	0.16667	1.0
Lba01G008099__Lba01G047694	0.3322	0.59316	1761.0	585.0	0.9434600000000001	GF_000812	0.3596	4.7083	13.0	0.0764	Lba01G047694	Lba01G008099	0.16667	1.0
Lba01G037196__Lba01G047694	0.48552	0.63977	1761.0	855.0	0.7289100000000001	GF_000812	0.316	79.1574	13.0	0.004	Lba01G047694	Lba01G037196	0.16667	0.0
Lba01G008719__Lba01G029764	0.40941	0.74468	1722.0	705.0	0.36098	GF_000623	0.1823	1.306	9.0	0.1396	Lba01G008719	Lba01G029764	1.0	1.0
Lba01G000987__Lba01G021784	0.57143	0.7347600000000001	1722.0	984.0	0.41048999999999997	GF_000623	0.1655	1.1588	13.0	0.1428	Lba01G021784	Lba01G000987	1.0	1.0
Lba01G000987__Lba01G021784	0.57143	0.7347600000000001	1722.0	984.0	0.41048999999999997	GF_000623	0.1655	1.1588	13.0	0.1428	Lba01G021784	Lba01G000987	1.0	1.0
Lba01G021784__Lba01G046296	0.5662	0.7753800000000001	1722.0	975.0	0.28505	GF_000623	0.1419	0.9969	14.0	0.1423	Lba01G046296	Lba01G021784	0.5	0.5
Lba01G000987__Lba01G046296	0.5766600000000001	0.74119	1722.0	993.0	0.3509	GF_000623	0.1329	1.3411	14.0	0.0991	Lba01G046296	Lba01G000987	0.5	0.5
Lba01G000987__Lba01G046296	0.5766600000000001	0.74119	1722.0	993.0	0.3509	GF_000623	0.1329	1.3411	14.0	0.0991	Lba01G046296	Lba01G000987	0.5	0.5
Lba01G016875__Lba01G033835	0.48468999999999995	0.59206	3429.0	1662.0	0.85052	GF_001354	0.3829	2.3202	8.0	0.165	Lba01G016875	Lba01G033835	0.16667	0.16667
Lba01G016875__Lba01G033835	0.48468999999999995	0.59206	3429.0	1662.0	0.85052	GF_001354	0.3829	2.3202	8.0	0.165	Lba01G016875	Lba01G033835	0.16667	0.16667
Lba01G042759__Lba01G043794	0.19288	0.84615	1011.0	195.0	0.2447	GF_004151	0.1351	0.41200000000000003	2.0	0.3278	Lba01G043794	Lba01G042759	1.0	1.0
Lba01G014499__Lba01G019268	0.6858	0.81057	993.0	681.0	0.24675999999999998	GF_002182	0.0332	0.7347	5.0	0.0452	Lba01G014499	Lba01G019268	1.0	1.0
Lba01G005599__Lba01G011084	0.59821	0.69225	2352.0	1407.0	0.5189199999999999	GF_001236	0.3336	2.0367	7.0	0.1638	Lba01G005599	Lba01G011084	0.5	0.5
Lba01G001689__Lba01G050336	0.76148	0.75321	2352.0	1791.0	0.43923999999999996	GF_001236	0.17300000000000001	0.812	8.0	0.2131	Lba01G001689	Lba01G050336	1.0	1.0
Lba01G005599__Lba01G050336	0.7104600000000001	0.5433899999999999	2352.0	1671.0	1.0875299999999999	GF_001236	0.5416	9.5615	10.0	0.0566	Lba01G005599	Lba01G050336	0.11110999999999999	0.0
Lba01G011084__Lba01G050336	0.54464	0.54333	2352.0	1281.0	1.21431	GF_001236	0.5760000000000001	62.5244	10.0	0.0092	Lba01G011084	Lba01G050336	0.11110999999999999	0.0
Lba01G004806__Lba01G024176	0.41521	0.68023	4971.0	2064.0	0.57705	GF_000741	0.1613	1.1083	9.0	0.1456	Lba01G004806	Lba01G024176	0.5	1.0
Lba01G004806__Lba01G024176	0.41521	0.68023	4971.0	2064.0	0.57705	GF_000741	0.1613	1.1083	9.0	0.1456	Lba01G004806	Lba01G024176	0.5	1.0
Lba01G002852__Lba01G004467	0.30175	0.7759999999999999	4971.0	1500.0	0.28404	GF_000741	0.0265	0.5882	10.0	0.045	Lba01G004467	Lba01G002852	1.0	1.0
Lba01G004467__Lba01G027824	0.28546	0.60113	4971.0	1419.0	0.71631	GF_000741	0.1747	2.6183	13.0	0.0667	Lba01G004467	Lba01G027824	0.16667	0.25
Lba01G004806__Lba01G021731	0.26855999999999997	0.69963	4971.0	1335.0	0.41581	GF_000741	0.1379	53.7679	14.0	0.0026	Lba01G004806	Lba01G021731	0.06667000000000001	0.0
Lba01G004467__Lba01G024176	0.32408000000000003	0.55493	4971.0	1611.0	1.1135	GF_000741	0.2001	5.2093	14.0	0.0384	Lba01G024176	Lba01G004467	0.06667000000000001	0.0
Lba01G024176__Lba01G027824	0.37055	0.5906600000000001	4971.0	1842.0	0.7340300000000001	GF_000741	0.1494	2.7138	14.0	0.055	Lba01G024176	Lba01G027824	0.06667000000000001	0.5
Lba01G024176__Lba01G027824	0.37055	0.5906600000000001	4971.0	1842.0	0.7340300000000001	GF_000741	0.1494	2.7138	14.0	0.055	Lba01G024176	Lba01G027824	0.06667000000000001	0.5
Lba01G014360__Lba01G040063	0.51355	0.7683300000000001	1992.0	1023.0	0.37175	GF_000585	0.0574	0.3859	14.0	0.1488	Lba01G014360	Lba01G040063	0.33333	0.33333
Lba01G014360__Lba01G040063	0.51355	0.7683300000000001	1992.0	1023.0	0.37175	GF_000585	0.0574	0.3859	14.0	0.1488	Lba01G014360	Lba01G040063	0.33333	0.33333
Lba01G013775__Lba01G050686	0.8237700000000001	0.82836	1464.0	1206.0	0.26614	GF_003631	0.1333	0.4689	2.0	0.2844	Lba01G013775	Lba01G050686	1.0	1.0
Lba01G010457__Lba01G013059	0.18746	0.54489	5169.0	969.0	1.23862	GF_001269	0.4969	4.5463	10.0	0.1093	Lba01G010457	Lba01G013059	0.11110999999999999	0.11110999999999999
Lba01G010457__Lba01G013059	0.18746	0.54489	5169.0	969.0	1.23862	GF_001269	0.4969	4.5463	10.0	0.1093	Lba01G010457	Lba01G013059	0.11110999999999999	0.11110999999999999
Lba01G028092__Lba01G035868	0.98498	0.76423	999.0	984.0	0.40274	GF_004395	0.2229	0.6477	2.0	0.3441	Lba01G028092	Lba01G035868	1.0	1.0
Lba01G028092__Lba01G035868	0.98498	0.76423	999.0	984.0	0.40274	GF_004395	0.2229	0.6477	2.0	0.3441	Lba01G028092	Lba01G035868	1.0	1.0
Lba01G028092__Lba01G035868	0.98498	0.76423	999.0	984.0	0.40274	GF_004395	0.2229	0.6477	2.0	0.3441	Lba01G028092	Lba01G035868	1.0	1.0
Lba01G008063__Lba01G028666	0.6866399999999999	0.76974	1752.0	1203.0	0.36512	GF_001190	0.1441	0.6769	6.0	0.2129	Lba01G008063	Lba01G028666	1.0	1.0
Lba01G014716__Lba01G038363	0.60445	0.73088	1752.0	1059.0	0.50351	GF_001190	0.1863	0.8493	8.0	0.2193	Lba01G014716	Lba01G038363	0.5	0.5
Lba01G014716__Lba01G019216	0.66438	0.71392	1752.0	1164.0	0.49232	GF_001190	0.1821	1.1253	8.0	0.1618	Lba01G014716	Lba01G019216	0.5	0.5
Lba01G010802__Lba01G039319	0.68789	0.61558	2874.0	1977.0	0.66728	GF_001005	0.1248	44.0921	8.0	0.0028	Lba01G010802	Lba01G039319	0.5	0.0
Lba01G010802__Lba01G039319	0.68789	0.61558	2874.0	1977.0	0.66728	GF_001005	0.1248	44.0921	8.0	0.0028	Lba01G010802	Lba01G039319	0.5	0.0
Lba01G032782__Lba01G038668	0.90895	0.77432	1911.0	1737.0	0.3204	GF_003870	0.1667	0.7655	2.0	0.2178	Lba01G038668	Lba01G032782	1.0	1.0
Lba01G006755__Lba01G048401	0.68421	0.71955	912.0	624.0	0.3996	GF_000410	0.1339	1.4404	12.0	0.09300000000000001	Lba01G006755	Lba01G048401	1.0	1.0
Lba01G013932__Lba01G030010	0.30263	0.74638	912.0	276.0	0.43495	GF_000410	0.1692	1.4374	15.0	0.1177	Lba01G030010	Lba01G013932	1.0	1.0
Lba01G000602__Lba01G012076	0.71711	0.66208	912.0	654.0	0.72816	GF_000410	0.1535	2.5266	18.0	0.0607	Lba01G012076	Lba01G000602	0.33333	0.33333
Lba01G000602__Lba01G012076	0.71711	0.66208	912.0	654.0	0.72816	GF_000410	0.1535	2.5266	18.0	0.0607	Lba01G012076	Lba01G000602	0.33333	0.33333
Lba01G000602__Lba01G048401	0.66118	0.46434	912.0	603.0	2.26651	GF_000410	0.6845	69.1308	22.0	0.0099	Lba01G048401	Lba01G000602	0.03704	0.0
Lba01G028058__Lba01G033543	0.9802	0.8451200000000001	909.0	891.0	0.14126	GF_003912	0.0716	0.6595	2.0	0.1085	Lba01G033543	Lba01G028058	1.0	1.0
Lba01G033123__Lba01G037997	0.6020399999999999	0.7288100000000001	294.0	177.0	0.53293	GF_001167	0.2467	1.2327	10.0	0.2001	Lba01G033123	Lba01G037997	0.2	0.0
Lba01G028863__Lba01G041065	0.9421200000000001	0.843	933.0	879.0	0.15075	GF_002048	0.0313	1.2088	5.0	0.0259	Lba01G028863	Lba01G041065	1.0	1.0
Lba01G003300__Lba01G026809	0.18125	0.5425300000000001	2400.0	435.0	1.13249	GF_000900	0.5894	2.156	9.0	0.2734	Lba01G003300	Lba01G026809	0.25	0.25
Lba01G006786__Lba01G013626	0.47125	0.7984100000000001	2400.0	1131.0	0.20708000000000001	GF_000900	0.0944	1.475	10.0	0.064	Lba01G013626	Lba01G006786	1.0	1.0
Lba01G006786__Lba01G013626	0.47125	0.7984100000000001	2400.0	1131.0	0.20708000000000001	GF_000900	0.0944	1.475	10.0	0.064	Lba01G013626	Lba01G006786	1.0	1.0
Lba01G006779__Lba01G048715	0.96257	0.84136	1683.0	1620.0	0.20239000000000001	GF_002175	0.2297	0.775	5.0	0.2964	Lba01G048715	Lba01G006779	1.0	1.0
Lba01G004954__Lba01G022246	0.66057	0.8757299999999999	1803.0	1191.0	0.1249	GF_000862	0.0546	0.5026	8.0	0.1086	Lba01G022246	Lba01G004954	1.0	1.0
Lba01G004954__Lba01G022246	0.66057	0.8757299999999999	1803.0	1191.0	0.1249	GF_000862	0.0546	0.5026	8.0	0.1086	Lba01G022246	Lba01G004954	1.0	1.0
Lba01G012263__Lba01G050293	0.64393	0.70887	1803.0	1161.0	0.3538	GF_000862	0.1767	2.5899	9.0	0.0682	Lba01G050293	Lba01G012263	1.0	1.0
Lba01G012263__Lba01G050293	0.64393	0.70887	1803.0	1161.0	0.3538	GF_000862	0.1767	2.5899	9.0	0.0682	Lba01G050293	Lba01G012263	1.0	1.0
Lba01G022246__Lba01G050293	0.64559	0.69158	1803.0	1164.0	0.46274	GF_000862	0.1862	62.6526	10.0	0.003	Lba01G022246	Lba01G050293	0.25	0.0
Lba01G004954__Lba01G050293	0.65058	0.6743399999999999	1803.0	1173.0	0.4744	GF_000862	0.18899999999999997	2.7425	10.0	0.0689	Lba01G004954	Lba01G050293	0.25	0.5
Lba01G021900__Lba01G027674	0.7541899999999999	0.78025	1074.0	810.0	0.27945	GF_001138	0.1399	0.6953	6.0	0.2011	Lba01G021900	Lba01G027674	1.0	1.0
Lba01G021900__Lba01G027674	0.7541899999999999	0.78025	1074.0	810.0	0.27945	GF_001138	0.1399	0.6953	6.0	0.2011	Lba01G021900	Lba01G027674	1.0	1.0
Lba01G006968__Lba01G025974	0.88021	0.75805	1728.0	1521.0	0.5058600000000001	GF_004827	0.2454	0.5932	2.0	0.4137	Lba01G006968	Lba01G025974	1.0	1.0
Lba01G007546__Lba01G012753	0.90022	0.56704	2676.0	2409.0	0.9915200000000001	GF_002720	0.4408	5.3795	3.0	0.0819	Lba01G007546	Lba01G012753	1.0	0.0
Lba01G002867__Lba01G043612	0.62916	0.83291	1893.0	1191.0	0.1528	GF_003093	0.0766	0.7208	3.0	0.1062	Lba01G002867	Lba01G043612	1.0	1.0
Lba01G034346__Lba01G040266	0.42696000000000006	0.61728	3984.0	1701.0	0.66215	GF_001650	0.2912	2.4548	5.0	0.1186	Lba01G040266	Lba01G034346	1.0	1.0
Lba01G034346__Lba01G040266	0.42696000000000006	0.61728	3984.0	1701.0	0.66215	GF_001650	0.2912	2.4548	5.0	0.1186	Lba01G040266	Lba01G034346	1.0	1.0
Lba01G005721__Lba01G011144	0.85572	0.76744	1206.0	1032.0	0.35418	GF_005122	0.1798	0.8966	2.0	0.2006	Lba01G005721	Lba01G011144	1.0	1.0
Lba01G009261__Lba01G041828	0.51031	0.50505	582.0	297.0	1.43411	GF_001984	0.8543	1.1913	5.0	0.7171	Lba01G041828	Lba01G009261	0.5	0.5
Lba01G027442__Lba01G033829	0.75693	0.80188	1407.0	1065.0	0.31087	GF_001811	0.1422	0.6954	4.0	0.2045	Lba01G033829	Lba01G027442	1.0	1.0
Lba01G003102__Lba01G041261	0.46552	0.80316	3132.0	1458.0	0.26788	GF_003064	0.1211	0.8004	3.0	0.1513	Lba01G041261	Lba01G003102	1.0	1.0
Lba01G033723__Lba01G037971	0.8506	0.8564700000000001	1245.0	1059.0	0.07908	GF_002788	0.0386	0.7722	3.0	0.05	Lba01G033723	Lba01G037971	1.0	1.0
Lba01G006203__Lba01G044896	0.88035	0.7952100000000001	3084.0	2715.0	0.30580999999999997	GF_002471	0.124	0.7449	3.0	0.1665	Lba01G006203	Lba01G044896	1.0	1.0
Lba01G041899__Lba01G044937	0.7007899999999999	0.5131100000000001	381.0	267.0	1.4168399999999999	GF_001463	0.5791	1.9727	5.0	0.2936	Lba01G044937	Lba01G041899	1.0	1.0
Lba01G041899__Lba01G044937	0.7007899999999999	0.5131100000000001	381.0	267.0	1.4168399999999999	GF_001463	0.5791	1.9727	5.0	0.2936	Lba01G044937	Lba01G041899	1.0	1.0
Lba01G021814__Lba01G027595	0.6063	0.72727	381.0	231.0	0.3509	GF_001463	0.1415	4.0261	6.0	0.0351	Lba01G021814	Lba01G027595	1.0	1.0
Lba01G021814__Lba01G027595	0.6063	0.72727	381.0	231.0	0.3509	GF_001463	0.1415	4.0261	6.0	0.0351	Lba01G021814	Lba01G027595	1.0	1.0
Lba01G021814__Lba01G024266	0.55118	0.6333300000000001	381.0	210.0	0.7638699999999999	GF_001463	0.2945	14.907	7.0	0.0198	Lba01G024266	Lba01G021814	0.5	0.0
Lba01G024266__Lba01G027595	0.55118	0.6523800000000001	381.0	210.0	0.5361100000000001	GF_001463	0.2211	19.5206	7.0	0.0113	Lba01G024266	Lba01G027595	0.5	0.0
Lba01G024266__Lba01G027595	0.55118	0.6523800000000001	381.0	210.0	0.5361100000000001	GF_001463	0.2211	19.5206	7.0	0.0113	Lba01G024266	Lba01G027595	0.5	0.0
Lba01G002193__Lba01G018956	0.37882	0.9979299999999999	1275.0	483.0	0.00109	GF_001501	0.0	0.0	5.0	0.001	Lba01G002193	Lba01G018956	1.0	0.0
Lba01G002193__Lba01G018956	0.37882	0.9979299999999999	1275.0	483.0	0.00109	GF_001501	0.0	0.0	5.0	0.001	Lba01G002193	Lba01G018956	1.0	0.0
Lba01G041999__Lba01G042773	0.25768	0.47241000000000005	1758.0	453.0	1.56631	GF_000917	0.9402	5.3846	7.0	0.1746	Lba01G041999	Lba01G042773	1.0	0.0
Lba01G014025__Lba01G044651	0.40273000000000003	0.76271	1758.0	708.0	0.38511	GF_000917	0.1192	0.9541	8.0	0.125	Lba01G014025	Lba01G044651	1.0	1.0
Lba01G020659__Lba01G048257	0.65358	0.65013	1758.0	1149.0	0.6863	GF_000917	0.1084	1.6681	9.0	0.065	Lba01G020659	Lba01G048257	1.0	1.0
Lba01G041999__Lba01G044651	0.34642	0.56979	1758.0	609.0	0.94096	GF_000917	0.1939	85.4216	12.0	0.0023	Lba01G041999	Lba01G044651	0.1	0.0
Lba01G041999__Lba01G044651	0.34642	0.56979	1758.0	609.0	0.94096	GF_000917	0.1939	85.4216	12.0	0.0023	Lba01G041999	Lba01G044651	0.1	0.0
Lba01G013483__Lba01G050324	0.8105	0.72582	1314.0	1065.0	0.33188	GF_003577	0.1907	1.5042	2.0	0.1268	Lba01G013483	Lba01G050324	1.0	1.0
Lba01G008638__Lba01G029927	0.64339	0.7519399999999999	3609.0	2322.0	0.43683	GF_000875	0.1806	0.7084	7.0	0.2549	Lba01G008638	Lba01G029927	1.0	1.0
Lba01G020890__Lba01G021497	0.6651100000000001	0.66784	1281.0	852.0	0.7451800000000001	GF_002000	0.5549	5.6089	5.0	0.0989	Lba01G020890	Lba01G021497	1.0	0.0
Lba01G020890__Lba01G037009	0.79391	0.5231100000000001	1281.0	1017.0	1.12198	GF_002000	0.3982	6.5175	6.0	0.0611	Lba01G037009	Lba01G020890	0.25	0.0
Lba01G021497__Lba01G037009	0.64637	0.48791999999999996	1281.0	828.0	1.5394	GF_002000	0.7205	6.1206	6.0	0.1177	Lba01G037009	Lba01G021497	0.25	0.0
Lba01G021497__Lba01G037009	0.64637	0.48791999999999996	1281.0	828.0	1.5394	GF_002000	0.7205	6.1206	6.0	0.1177	Lba01G037009	Lba01G021497	0.25	0.0
Lba01G003937__Lba01G027435	0.45506	0.59396	3204.0	1458.0	0.7535	GF_003867	0.3827	4.7367	2.0	0.0808	Lba01G027435	Lba01G003937	1.0	1.0
Lba01G003937__Lba01G027435	0.45506	0.59396	3204.0	1458.0	0.7535	GF_003867	0.3827	4.7367	2.0	0.0808	Lba01G027435	Lba01G003937	1.0	1.0
Lba01G014714__Lba01G028877	0.65894	0.70352	906.0	597.0	0.47029	GF_001170	0.2352	1.5041	7.0	0.1564	Lba01G014714	Lba01G028877	1.0	1.0
Lba01G014714__Lba01G028624	0.65232	0.6835899999999999	906.0	591.0	0.6552100000000001	GF_001170	0.2937	1.1546	9.0	0.2544	Lba01G028624	Lba01G014714	0.33333	0.5
Lba01G028624__Lba01G028877	0.6291399999999999	0.61579	906.0	570.0	0.9607	GF_001170	0.4924	1.3035	9.0	0.3778	Lba01G028624	Lba01G028877	0.33333	0.5
Lba01G033459__Lba01G038112	0.66972	0.7077600000000001	327.0	219.0	0.61878	GF_003905	0.3494	0.5558	2.0	0.6286	Lba01G033459	Lba01G038112	1.0	1.0
Lba01G003816__Lba01G004822	0.2681	0.86861	1533.0	411.0	0.10772999999999999	GF_000407	0.0584	0.6207	13.0	0.0941	Lba01G003816	Lba01G004822	1.0	1.0
Lba01G003816__Lba01G004822	0.2681	0.86861	1533.0	411.0	0.10772999999999999	GF_000407	0.0584	0.6207	13.0	0.0941	Lba01G003816	Lba01G004822	1.0	1.0
Lba01G003816__Lba01G030683	0.2681	0.8515799999999999	1533.0	411.0	0.14104	GF_000407	0.0669	0.6898	14.0	0.0969	Lba01G030683	Lba01G003816	0.5	0.5
Lba01G004822__Lba01G030683	0.27202	0.83693	1533.0	417.0	0.17437	GF_000407	0.0894	0.626	14.0	0.1427	Lba01G030683	Lba01G004822	0.5	0.5
Lba01G004822__Lba01G030683	0.27202	0.83693	1533.0	417.0	0.17437	GF_000407	0.0894	0.626	14.0	0.1427	Lba01G030683	Lba01G004822	0.5	0.5
Lba01G027005__Lba01G039223	0.27202	0.81775	1533.0	417.0	0.30299	GF_000407	0.1068	0.6684	15.0	0.1598	Lba01G039223	Lba01G027005	1.0	1.0
Lba01G027005__Lba01G039223	0.27202	0.81775	1533.0	417.0	0.30299	GF_000407	0.1068	0.6684	15.0	0.1598	Lba01G039223	Lba01G027005	1.0	1.0
Lba01G028652__Lba01G036290	0.27202	0.85372	1533.0	417.0	0.08891	GF_000407	0.0483	0.6983	17.0	0.0692	Lba01G036290	Lba01G028652	0.5	0.5
Lba01G022470__Lba01G027610	0.2544	0.8333299999999999	1533.0	390.0	0.14948	GF_000407	0.0864	0.7871	18.0	0.1097	Lba01G022470	Lba01G027610	1.0	1.0
Lba01G022470__Lba01G036290	0.25832	0.75758	1533.0	396.0	0.15106	GF_000407	0.0829	3.3814	19.0	0.0245	Lba01G036290	Lba01G022470	0.16667	0.25
Lba01G027610__Lba01G036290	0.2544	0.74359	1533.0	390.0	0.21452	GF_000407	0.1255	2.5346	19.0	0.0495	Lba01G036290	Lba01G027610	0.16667	0.25
Lba01G027005__Lba01G030683	0.31703000000000003	0.6460899999999999	1533.0	486.0	0.70587	GF_000407	0.2392	1.3444	21.0	0.1779	Lba01G030683	Lba01G027005	0.047619999999999996	0.09091
Lba01G003816__Lba01G027005	0.2681	0.72019	1533.0	411.0	0.64031	GF_000407	0.2018	1.1405	21.0	0.1769	Lba01G003816	Lba01G027005	0.047619999999999996	0.09091
Lba01G003816__Lba01G027005	0.2681	0.72019	1533.0	411.0	0.64031	GF_000407	0.2018	1.1405	21.0	0.1769	Lba01G003816	Lba01G027005	0.047619999999999996	0.09091
Lba01G004822__Lba01G027005	0.2681	0.68613	1533.0	411.0	0.67364	GF_000407	0.222	2.2479	21.0	0.0988	Lba01G004822	Lba01G027005	0.047619999999999996	0.09091
Lba01G021855__Lba01G026664	0.33866999999999997	0.72441	1125.0	381.0	0.38324	GF_003744	0.2129	1.4349	2.0	0.1484	Lba01G021855	Lba01G026664	1.0	1.0
Lba01G021855__Lba01G026664	0.33866999999999997	0.72441	1125.0	381.0	0.38324	GF_003744	0.2129	1.4349	2.0	0.1484	Lba01G021855	Lba01G026664	1.0	1.0
Lba01G026554__Lba01G033371	0.55752	0.89594	1017.0	567.0	0.0773	GF_003890	0.0363	0.4388	2.0	0.0828	Lba01G033371	Lba01G026554	1.0	1.0
Lba01G007792__Lba01G034881	0.68633	0.84505	1119.0	768.0	0.23496	GF_001187	0.0847	0.6269	9.0	0.1351	Lba01G034881	Lba01G007792	0.25	0.25
Lba01G018280__Lba01G034881	0.68633	0.8476600000000001	1119.0	768.0	0.2235	GF_001187	0.0759	0.6277	9.0	0.1209	Lba01G034881	Lba01G018280	0.25	0.25
Lba01G010564__Lba01G020244	0.25568	0.86944	4224.0	1080.0	0.09958	GF_000709	0.0004	0.4459	9.0	0.001	Lba01G010564	Lba01G020244	1.0	1.0
Lba01G010564__Lba01G020244	0.25568	0.86944	4224.0	1080.0	0.09958	GF_000709	0.0004	0.4459	9.0	0.001	Lba01G010564	Lba01G020244	1.0	1.0
Lba01G005332__Lba01G050434	0.95296	0.60756	1722.0	1641.0	0.68796	GF_001343	0.382	66.2943	7.0	0.0058	Lba01G050434	Lba01G005332	0.33333	0.0
Lba01G005332__Lba01G050434	0.95296	0.60756	1722.0	1641.0	0.68796	GF_001343	0.382	66.2943	7.0	0.0058	Lba01G050434	Lba01G005332	0.33333	0.0
Lba01G028689__Lba01G029482	0.77713	0.8487100000000001	1548.0	1203.0	0.17677	GF_002195	0.0927	0.5853	4.0	0.1584	Lba01G028689	Lba01G029482	1.0	1.0
Lba01G028689__Lba01G048932	0.8003899999999999	0.87651	1548.0	1239.0	0.09296	GF_002195	0.0452	0.6002	5.0	0.0752	Lba01G048932	Lba01G028689	0.5	0.5
Lba01G021941__Lba01G026887	0.84767	0.84214	1674.0	1419.0	0.23424	GF_003580	0.1157	0.4513	2.0	0.2564	Lba01G026887	Lba01G021941	1.0	1.0
Lba01G021941__Lba01G026887	0.84767	0.84214	1674.0	1419.0	0.23424	GF_003580	0.1157	0.4513	2.0	0.2564	Lba01G026887	Lba01G021941	1.0	1.0
Lba01G020750__Lba01G047728	1.0	0.8292299999999999	609.0	609.0	0.07206	GF_003679	0.0393	1.5071	2.0	0.026000000000000002	Lba01G020750	Lba01G047728	1.0	1.0
Lba01G007068__Lba01G018387	0.8759999999999999	0.80365	750.0	657.0	0.27288	GF_004024	0.1351	0.6958	2.0	0.1942	Lba01G018387	Lba01G007068	1.0	1.0
Lba01G014171__Lba01G017105	0.79043	0.85108	1818.0	1437.0	0.16804000000000002	GF_001221	0.0978	0.3472	7.0	0.2817	Lba01G014171	Lba01G017105	0.5	0.5
Lba01G012676__Lba01G030411	0.72388	0.87371	1608.0	1164.0	0.09788	GF_001859	0.0452	0.5794	4.0	0.078	Lba01G012676	Lba01G030411	1.0	1.0
Lba01G003971__Lba01G016182	0.7767	0.70833	309.0	240.0	0.60278	GF_004671	0.2499	1.4414	2.0	0.1734	Lba01G003971	Lba01G016182	1.0	1.0
Lba01G002683__Lba01G019006	0.8475600000000001	0.7753800000000001	1476.0	1251.0	0.38809	GF_001474	0.1562	0.6544	5.0	0.2387	Lba01G002683	Lba01G019006	1.0	1.0
Lba01G048858__Lba01G050602	0.71373	0.77045	2295.0	1638.0	0.40665999999999997	GF_001516	0.3593	1.0943	6.0	0.3284	Lba01G048858	Lba01G050602	0.5	0.5
Lba01G022268__Lba01G047174	0.57798	0.67725	327.0	189.0	0.77703	GF_002814	0.3728	0.9626	4.0	0.3873	Lba01G047174	Lba01G022268	0.5	0.5
Lba01G025697__Lba01G041926	0.51969	0.70202	1524.0	792.0	0.53252	GF_005264	0.2947	0.8907	2.0	0.3308	Lba01G025697	Lba01G041926	1.0	1.0
Lba01G025697__Lba01G041926	0.51969	0.70202	1524.0	792.0	0.53252	GF_005264	0.2947	0.8907	2.0	0.3308	Lba01G025697	Lba01G041926	1.0	1.0
Lba01G015004__Lba01G024789	0.44548999999999994	0.50526	2559.0	1140.0	1.21375	GF_000398	0.4933	5.0295	12.0	0.0981	Lba01G024789	Lba01G015004	1.0	0.0
Lba01G005121__Lba01G019691	0.14185	0.72727	2559.0	363.0	0.48593000000000003	GF_000398	0.2102	1.0218	13.0	0.2058	Lba01G019691	Lba01G005121	1.0	1.0
Lba01G005121__Lba01G019691	0.14185	0.72727	2559.0	363.0	0.48593000000000003	GF_000398	0.2102	1.0218	13.0	0.2058	Lba01G019691	Lba01G005121	1.0	1.0
Lba01G020774__Lba01G030422	0.42086999999999997	0.63881	2559.0	1077.0	0.61622	GF_000398	0.2048	59.5103	15.0	0.0034	Lba01G020774	Lba01G030422	1.0	0.0
Lba01G020774__Lba01G030422	0.42086999999999997	0.63881	2559.0	1077.0	0.61622	GF_000398	0.2048	59.5103	15.0	0.0034	Lba01G020774	Lba01G030422	1.0	0.0
Lba01G020774__Lba01G030422	0.42086999999999997	0.63881	2559.0	1077.0	0.61622	GF_000398	0.2048	59.5103	15.0	0.0034	Lba01G020774	Lba01G030422	1.0	0.0
Lba01G018564__Lba01G040520	0.40445	0.47053	2559.0	1035.0	1.3853	GF_000398	0.5162	4.0998	20.0	0.1259	Lba01G040520	Lba01G018564	0.33333	1.0
Lba01G018564__Lba01G040520	0.40445	0.47053	2559.0	1035.0	1.3853	GF_000398	0.5162	4.0998	20.0	0.1259	Lba01G040520	Lba01G018564	0.33333	1.0
Lba01G002918__Lba01G004358	0.70558	0.79047	4728.0	3336.0	0.34969	GF_002504	0.1373	0.5522	3.0	0.2486	Lba01G002918	Lba01G004358	1.0	1.0
Lba01G002237__Lba01G012145	0.60253	0.76379	2136.0	1287.0	0.36275999999999997	GF_001806	0.2164	0.7269	5.0	0.2977	Lba01G012145	Lba01G002237	1.0	1.0
Lba01G002237__Lba01G012145	0.60253	0.76379	2136.0	1287.0	0.36275999999999997	GF_001806	0.2164	0.7269	5.0	0.2977	Lba01G012145	Lba01G002237	1.0	1.0
Lba01G024126__Lba01G049446	0.68293	0.66667	1230.0	840.0	0.50354	GF_004898	0.2398	8.1352	2.0	0.0295	Lba01G024126	Lba01G049446	1.0	0.0
Lba01G024126__Lba01G049446	0.68293	0.66667	1230.0	840.0	0.50354	GF_004898	0.2398	8.1352	2.0	0.0295	Lba01G024126	Lba01G049446	1.0	0.0
Lba01G042283__Lba01G042963	0.8733299999999999	0.8252799999999999	1350.0	1179.0	0.24536	GF_004520	0.1217	0.5044	2.0	0.2412	Lba01G042963	Lba01G042283	1.0	1.0
Lba01G030095__Lba01G041007	0.7129300000000001	0.7713899999999999	951.0	678.0	0.42766000000000004	GF_005057	0.2216	0.6412	2.0	0.3456	Lba01G030095	Lba01G041007	1.0	1.0
Lba01G014314__Lba01G029185	0.6845600000000001	0.74346	894.0	612.0	0.35517	GF_000252	0.0925	2.0325	15.0	0.0455	Lba01G014314	Lba01G029185	1.0	1.0
Lba01G014314__Lba01G029185	0.6845600000000001	0.74346	894.0	612.0	0.35517	GF_000252	0.0925	2.0325	15.0	0.0455	Lba01G014314	Lba01G029185	1.0	1.0
Lba01G003696__Lba01G018988	0.72483	0.65278	894.0	648.0	0.6524300000000001	GF_000252	0.2911	2.3562	16.0	0.1235	Lba01G003696	Lba01G018988	1.0	1.0
Lba01G003696__Lba01G021891	0.6140899999999999	0.68306	894.0	549.0	0.66684	GF_000252	0.2856	64.5244	17.0	0.0044	Lba01G003696	Lba01G021891	0.5	0.0
Lba01G018988__Lba01G021891	0.68121	0.76026	894.0	609.0	0.28795	GF_000252	0.1531	1.7663	17.0	0.0867	Lba01G018988	Lba01G021891	0.5	1.0
Lba01G014314__Lba01G018988	0.68121	0.68637	894.0	609.0	0.56487	GF_000252	0.1531	3.0612	18.0	0.05	Lba01G014314	Lba01G018988	0.16667	0.25
Lba01G014314__Lba01G018988	0.68121	0.68637	894.0	609.0	0.56487	GF_000252	0.1531	3.0612	18.0	0.05	Lba01G014314	Lba01G018988	0.16667	0.25
Lba01G018988__Lba01G029185	0.72483	0.63426	894.0	648.0	0.57804	GF_000252	0.1454	3.1845	18.0	0.0457	Lba01G029185	Lba01G018988	0.16667	0.25
Lba01G021934__Lba01G046081	0.69463	0.7632899999999999	894.0	621.0	0.3383	GF_000252	0.0797	1.4691	20.0	0.0543	Lba01G046081	Lba01G021934	1.0	1.0
Lba01G003409__Lba01G031435	0.59396	0.8549899999999999	894.0	531.0	0.12572	GF_000252	0.0358	0.401	23.0	0.0893	Lba01G003409	Lba01G031435	1.0	1.0
Lba01G003409__Lba01G031435	0.59396	0.8549899999999999	894.0	531.0	0.12572	GF_000252	0.0358	0.401	23.0	0.0893	Lba01G003409	Lba01G031435	1.0	1.0
Lba01G003409__Lba01G026505	0.6040300000000001	0.76667	894.0	540.0	0.2009	GF_000252	0.0497	2.2406	24.0	0.0222	Lba01G026505	Lba01G003409	0.5	0.5
Lba01G003409__Lba01G026505	0.6040300000000001	0.76667	894.0	540.0	0.2009	GF_000252	0.0497	2.2406	24.0	0.0222	Lba01G026505	Lba01G003409	0.5	0.5
Lba01G024180__Lba01G026505	0.59396	0.7307	894.0	531.0	0.34456	GF_000252	0.1173	3.3599	25.0	0.0349	Lba01G024180	Lba01G026505	0.33333	0.33333
Lba01G024180__Lba01G026505	0.59396	0.7307	894.0	531.0	0.34456	GF_000252	0.1173	3.3599	25.0	0.0349	Lba01G024180	Lba01G026505	0.33333	0.33333
Lba01G003409__Lba01G024180	0.59396	0.72128	894.0	531.0	0.39554	GF_000252	0.1344	2.798	25.0	0.048	Lba01G024180	Lba01G003409	0.33333	0.33333
Lba01G003409__Lba01G024180	0.59396	0.72128	894.0	531.0	0.39554	GF_000252	0.1344	2.798	25.0	0.048	Lba01G024180	Lba01G003409	0.33333	0.33333
Lba01G003409__Lba01G024180	0.59396	0.72128	894.0	531.0	0.39554	GF_000252	0.1344	2.798	25.0	0.048	Lba01G024180	Lba01G003409	0.33333	0.33333
Lba01G024180__Lba01G031435	0.59396	0.7005600000000001	894.0	531.0	0.43412	GF_000252	0.1492	1.6428	25.0	0.0908	Lba01G024180	Lba01G031435	0.33333	0.33333
Lba01G001282__Lba01G045520	0.9558200000000001	0.78852	747.0	714.0	0.09341	GF_003084	0.0404	3.3973	3.0	0.0119	Lba01G001282	Lba01G045520	1.0	1.0
Lba01G008544__Lba01G028696	0.06573	0.66097	5340.0	351.0	0.71518	GF_000330	14.9696	23.9017	23.0	0.6263	Lba01G028696	Lba01G008544	0.2	0.0
Lba01G028696__Lba01G029989	0.22753	0.79918	5340.0	1215.0	0.29508	GF_000330	0.0007	0.6809	23.0	0.001	Lba01G028696	Lba01G029989	0.2	0.33333
Lba01G009549__Lba01G021276	0.88215	0.7862600000000001	891.0	786.0	0.36306	GF_005135	0.1861	0.5638	2.0	0.3302	Lba01G021276	Lba01G009549	1.0	1.0
Lba01G005136__Lba01G019988	0.10880999999999999	0.68667	2757.0	300.0	0.6108600000000001	GF_002768	0.3068	1.3094	4.0	0.2343	Lba01G005136	Lba01G019988	0.5	0.5
Lba01G005136__Lba01G019988	0.10880999999999999	0.68667	2757.0	300.0	0.6108600000000001	GF_002768	0.3068	1.3094	4.0	0.2343	Lba01G005136	Lba01G019988	0.5	0.5
Lba01G004048__Lba01G023331	0.45487	0.72244	1695.0	771.0	0.45285	GF_002981	0.2254	1.0248	3.0	0.2199	Lba01G023331	Lba01G004048	1.0	1.0
Lba01G014298__Lba01G023331	0.4354	0.5122	1695.0	738.0	1.26557	GF_002981	0.6617	3.6636	4.0	0.1806	Lba01G014298	Lba01G023331	0.5	0.5
Lba01G004048__Lba01G014298	0.43186	0.4959	1695.0	732.0	1.4785	GF_002981	0.7237	4.0949	4.0	0.1767	Lba01G014298	Lba01G004048	0.5	0.5
Lba01G004192__Lba01G032644	0.82716	0.84826	1458.0	1206.0	0.16724	GF_004686	0.0814	0.5659	2.0	0.1439	Lba01G004192	Lba01G032644	1.0	1.0
Lba01G014917__Lba01G022142	0.62963	0.86044	1377.0	867.0	0.14727	GF_001483	0.0655	0.6946	6.0	0.0943	Lba01G022142	Lba01G014917	1.0	1.0
Lba01G004046__Lba01G022142	0.62963	0.8489	1377.0	867.0	0.20399	GF_001483	0.095	0.6289	7.0	0.151	Lba01G004046	Lba01G022142	0.5	0.5
Lba01G004046__Lba01G014917	0.62963	0.8639	1377.0	867.0	0.1659	GF_001483	0.0816	0.5987	7.0	0.1363	Lba01G004046	Lba01G014917	0.5	0.5
Lba01G004046__Lba01G014917	0.62963	0.8639	1377.0	867.0	0.1659	GF_001483	0.0816	0.5987	7.0	0.1363	Lba01G004046	Lba01G014917	0.5	0.5
Lba01G027703__Lba01G034709	0.3533	0.55672	7311.0	2583.0	1.0623799999999999	GF_001618	0.5558	4.971	6.0	0.1118	Lba01G027703	Lba01G034709	0.5	1.0
Lba01G027703__Lba01G034709	0.3533	0.55672	7311.0	2583.0	1.0623799999999999	GF_001618	0.5558	4.971	6.0	0.1118	Lba01G027703	Lba01G034709	0.5	1.0
Lba01G007818__Lba01G042211	0.80352	0.6593600000000001	2214.0	1779.0	0.47373000000000004	GF_003240	0.1212	2.5021	3.0	0.0484	Lba01G007818	Lba01G042211	1.0	1.0
Lba01G007818__Lba01G042211	0.80352	0.6593600000000001	2214.0	1779.0	0.47373000000000004	GF_003240	0.1212	2.5021	3.0	0.0484	Lba01G007818	Lba01G042211	1.0	1.0
Lba01G028390__Lba01G040607	0.44622	0.88205	1311.0	585.0	0.15658	GF_002906	0.1014	0.2143	4.0	0.4729	Lba01G028390	Lba01G040607	0.5	0.5
Lba01G028390__Lba01G040607	0.44622	0.88205	1311.0	585.0	0.15658	GF_002906	0.1014	0.2143	4.0	0.4729	Lba01G028390	Lba01G040607	0.5	0.5
Lba01G028390__Lba01G049303	0.45538	0.79899	1311.0	597.0	0.26384	GF_002906	0.1932	0.3055	4.0	0.6323	Lba01G028390	Lba01G049303	0.5	0.5
Lba01G028390__Lba01G049303	0.45538	0.79899	1311.0	597.0	0.26384	GF_002906	0.1932	0.3055	4.0	0.6323	Lba01G028390	Lba01G049303	0.5	0.5
Lba01G004005__Lba01G030798	0.28469	0.59664	2508.0	714.0	1.12206	GF_001404	0.4247	4.7657	8.0	0.0891	Lba01G004005	Lba01G030798	0.25	0.25
Lba01G011497__Lba01G044835	0.86064	0.69803	1593.0	1371.0	0.40518000000000004	GF_002449	0.1861	2.1721	4.0	0.0857	Lba01G044835	Lba01G011497	0.5	0.5
Lba01G011497__Lba01G044835	0.86064	0.69803	1593.0	1371.0	0.40518000000000004	GF_002449	0.1861	2.1721	4.0	0.0857	Lba01G044835	Lba01G011497	0.5	0.5
Lba01G005704__Lba01G011294	0.1949	0.72821	2001.0	390.0	0.45498	GF_002864	0.2325	1.1983	3.0	0.19399999999999998	Lba01G011294	Lba01G005704	1.0	1.0
Lba01G006844__Lba01G048763	0.33333	0.7138	891.0	297.0	0.60118	GF_001876	0.2492	0.5937	5.0	0.4197	Lba01G048763	Lba01G006844	0.5	0.5
Lba01G013788__Lba01G048763	0.30976	0.6340600000000001	891.0	276.0	1.0705200000000001	GF_001876	1.2273	2.2036	6.0	0.5569	Lba01G013788	Lba01G048763	0.33333	0.33333
Lba01G013788__Lba01G048763	0.30976	0.6340600000000001	891.0	276.0	1.0705200000000001	GF_001876	1.2273	2.2036	6.0	0.5569	Lba01G013788	Lba01G048763	0.33333	0.33333
Lba01G006844__Lba01G013788	0.57576	0.54971	891.0	513.0	1.1568200000000002	GF_001876	0.7841	2.7031	6.0	0.2901	Lba01G013788	Lba01G006844	0.33333	0.33333
Lba01G006844__Lba01G013788	0.57576	0.54971	891.0	513.0	1.1568200000000002	GF_001876	0.7841	2.7031	6.0	0.2901	Lba01G013788	Lba01G006844	0.33333	0.33333
Lba01G001071__Lba01G046408	0.6743100000000001	0.6712	654.0	441.0	0.58623	GF_003161	0.2952	1.5314	3.0	0.1928	Lba01G046408	Lba01G001071	1.0	1.0
Lba01G021048__Lba01G026976	0.85714	0.76865	1533.0	1314.0	0.42843000000000003	GF_002583	0.1803	0.6235	3.0	0.2892	Lba01G026976	Lba01G021048	1.0	1.0
Lba01G007368__Lba01G027751	0.80365	0.8361700000000001	2628.0	2112.0	0.25956999999999997	GF_001881	0.1156	0.4313	4.0	0.268	Lba01G027751	Lba01G007368	1.0	1.0
Lba01G007368__Lba01G027751	0.80365	0.8361700000000001	2628.0	2112.0	0.25956999999999997	GF_001881	0.1156	0.4313	4.0	0.268	Lba01G027751	Lba01G007368	1.0	1.0
Lba01G027751__Lba01G035586	0.8744299999999999	0.6975600000000001	2628.0	2298.0	0.44208000000000003	GF_001881	0.2169	1.8968	5.0	0.1143	Lba01G035586	Lba01G027751	0.5	0.5
Lba01G019791__Lba01G032062	0.30405	0.79259	1776.0	540.0	0.28238	GF_000222	0.2286	45.5931	16.0	0.005	Lba01G032062	Lba01G019791	1.0	0.0
Lba01G019791__Lba01G032062	0.30405	0.79259	1776.0	540.0	0.28238	GF_000222	0.2286	45.5931	16.0	0.005	Lba01G032062	Lba01G019791	1.0	0.0
Lba01G019791__Lba01G032062	0.30405	0.79259	1776.0	540.0	0.28238	GF_000222	0.2286	45.5931	16.0	0.005	Lba01G032062	Lba01G019791	1.0	0.0
Lba01G016760__Lba01G033183	0.29561	0.67429	1776.0	525.0	0.6883699999999999	GF_000222	0.4189	3.6191	22.0	0.1157	Lba01G016760	Lba01G033183	0.5	1.0
Lba01G016760__Lba01G033183	0.29561	0.67429	1776.0	525.0	0.6883699999999999	GF_000222	0.4189	3.6191	22.0	0.1157	Lba01G016760	Lba01G033183	0.5	1.0
Lba01G048611__Lba01G050436	0.3309	0.60907	2466.0	816.0	0.6128	GF_000340	0.1493	67.6686	14.0	0.0022	Lba01G050436	Lba01G048611	0.5	0.0
Lba01G048611__Lba01G050436	0.3309	0.60907	2466.0	816.0	0.6128	GF_000340	0.1493	67.6686	14.0	0.0022	Lba01G050436	Lba01G048611	0.5	0.0
Lba01G006706__Lba01G050436	0.31873	0.6221399999999999	2466.0	786.0	0.53788	GF_000340	0.1158	19.5485	14.0	0.0059	Lba01G050436	Lba01G006706	0.5	0.0
Lba01G006706__Lba01G050436	0.31873	0.6221399999999999	2466.0	786.0	0.53788	GF_000340	0.1158	19.5485	14.0	0.0059	Lba01G050436	Lba01G006706	0.5	0.0
Lba01G006706__Lba01G050436	0.31873	0.6221399999999999	2466.0	786.0	0.53788	GF_000340	0.1158	19.5485	14.0	0.0059	Lba01G050436	Lba01G006706	0.5	0.0
Lba01G007866__Lba01G028880	0.5365	0.81633	2466.0	1323.0	0.21063	GF_000340	0.1782	0.7779	15.0	0.2291	Lba01G028880	Lba01G007866	1.0	1.0
Lba01G028880__Lba01G047666	0.45863999999999994	0.6542899999999999	2466.0	1131.0	0.57844	GF_000340	0.3749	2.6043	16.0	0.1439	Lba01G047666	Lba01G028880	0.5	0.5
Lba01G007866__Lba01G047666	0.44038999999999995	0.64088	2466.0	1086.0	0.62389	GF_000340	0.3682	2.0831	16.0	0.1768	Lba01G047666	Lba01G007866	0.5	0.5
Lba01G007866__Lba01G047666	0.44038999999999995	0.64088	2466.0	1086.0	0.62389	GF_000340	0.3682	2.0831	16.0	0.1768	Lba01G047666	Lba01G007866	0.5	0.5
Lba01G015340__Lba01G021978	0.37956	0.80128	2466.0	936.0	0.23881	GF_000340	0.1484	0.8781	17.0	0.16899999999999998	Lba01G021978	Lba01G015340	1.0	1.0
Lba01G010725__Lba01G022839	0.63636	0.45125	693.0	441.0	1.37751	GF_001637	0.8248	68.2199	8.0	0.0121	Lba01G010725	Lba01G022839	0.16667	0.0
Lba01G010725__Lba01G022839	0.63636	0.45125	693.0	441.0	1.37751	GF_001637	0.8248	68.2199	8.0	0.0121	Lba01G010725	Lba01G022839	0.16667	0.0
Lba01G029585__Lba01G049648	0.14783	0.70382	6372.0	942.0	0.53992	GF_002718	0.5806	2.6378	4.0	0.2201	Lba01G049648	Lba01G029585	0.5	1.0
Lba01G021003__Lba01G047989	0.8093199999999999	0.89354	708.0	573.0	0.03112	GF_002625	0.0186	0.5835	3.0	0.0318	Lba01G021003	Lba01G047989	1.0	1.0
Lba01G021003__Lba01G035911	0.8093199999999999	0.88656	708.0	573.0	0.057089999999999995	GF_002625	0.0373	0.5533	4.0	0.0674	Lba01G035911	Lba01G021003	0.5	0.5
Lba01G035911__Lba01G047989	0.8093199999999999	0.88133	708.0	573.0	0.04741	GF_002625	0.027999999999999997	0.6437	4.0	0.0435	Lba01G035911	Lba01G047989	0.5	0.5
Lba01G035911__Lba01G047989	0.8093199999999999	0.88133	708.0	573.0	0.04741	GF_002625	0.027999999999999997	0.6437	4.0	0.0435	Lba01G035911	Lba01G047989	0.5	0.5
Lba01G021395__Lba01G033190	0.63252	0.52785	1845.0	1167.0	1.29952	GF_002747	0.6153	3.3516	4.0	0.1836	Lba01G021395	Lba01G033190	0.5	1.0
Lba01G021395__Lba01G036596	0.80488	0.5542100000000001	1845.0	1485.0	1.05051	GF_002747	0.4862	5.2803	4.0	0.0921	Lba01G021395	Lba01G036596	0.5	0.0
Lba01G013407__Lba01G049301	0.8802399999999999	0.8185899999999999	501.0	441.0	0.09713	GF_001668	0.0787	1.9114	8.0	0.0412	Lba01G013407	Lba01G049301	0.16667	0.16667
Lba01G032530__Lba01G038667	0.7673399999999999	0.7589899999999999	1341.0	1029.0	0.40239	GF_001591	0.0904	0.9078	5.0	0.0996	Lba01G038667	Lba01G032530	1.0	1.0
Lba01G040675__Lba01G049470	0.63758	0.53099	1341.0	855.0	1.1380299999999999	GF_001591	0.297	1.4797	6.0	0.2007	Lba01G040675	Lba01G049470	1.0	1.0
Lba01G008707__Lba01G040086	0.92324	0.58922	2853.0	2634.0	0.8217200000000001	GF_002893	0.445	2.0883	3.0	0.2131	Lba01G040086	Lba01G008707	1.0	1.0
Lba01G008707__Lba01G040086	0.92324	0.58922	2853.0	2634.0	0.8217200000000001	GF_002893	0.445	2.0883	3.0	0.2131	Lba01G040086	Lba01G008707	1.0	1.0
Lba01G026732__Lba01G033156	0.8920899999999999	0.8154100000000001	1251.0	1116.0	0.25161999999999995	GF_003848	0.127	0.583	2.0	0.2179	Lba01G033156	Lba01G026732	1.0	1.0
Lba01G000955__Lba01G046196	0.29583000000000004	0.82419	8133.0	2406.0	0.24647	GF_000428	0.1513	0.2054	12.0	0.7365	Lba01G000955	Lba01G046196	1.0	1.0
Lba01G000955__Lba01G027940	0.23718000000000003	0.5894199999999999	8133.0	1929.0	0.87471	GF_000428	0.7212	0.5703	13.0	1.2645	Lba01G027940	Lba01G000955	0.5	1.0
Lba01G000955__Lba01G027940	0.23718000000000003	0.5894199999999999	8133.0	1929.0	0.87471	GF_000428	0.7212	0.5703	13.0	1.2645	Lba01G027940	Lba01G000955	0.5	1.0
Lba01G000955__Lba01G028257	0.07045	0.34206	8133.0	573.0	2.65655	GF_000428	6.3764	1.1521	20.0	5.5348	Lba01G000955	Lba01G028257	0.03333	0.055560000000000005
Lba01G014569__Lba01G044403	0.27965	0.63055	3465.0	969.0	0.73932	GF_000515	0.0938	0.9941	15.0	0.0944	Lba01G014569	Lba01G044403	0.2	0.2
Lba01G014569__Lba01G044403	0.27965	0.63055	3465.0	969.0	0.73932	GF_000515	0.0938	0.9941	15.0	0.0944	Lba01G014569	Lba01G044403	0.2	0.2
Lba01G014569__Lba01G029235	0.10995999999999999	0.55643	3465.0	381.0	1.23668	GF_000515	0.5288	44.3969	17.0	0.0119	Lba01G029235	Lba01G014569	0.125	0.0
Lba01G029235__Lba01G044403	0.10042999999999999	0.48276	3465.0	348.0	1.29762	GF_000515	0.3473	62.6809	17.0	0.0055	Lba01G029235	Lba01G044403	0.125	0.0
Lba01G022194__Lba01G034516	0.31963	0.79391	2262.0	723.0	0.37966	GF_000938	0.1025	0.7087	8.0	0.1446	Lba01G022194	Lba01G034516	1.0	1.0
Lba01G035137__Lba01G039596	0.89394	0.8552299999999999	1584.0	1416.0	0.1966	GF_001062	0.0775	0.5432	6.0	0.1427	Lba01G039596	Lba01G035137	1.0	1.0
Lba01G020266__Lba01G026655	0.9375	0.85993	1584.0	1485.0	0.13022	GF_001062	0.0525	0.6524	7.0	0.0805	Lba01G026655	Lba01G020266	1.0	1.0
Lba01G026655__Lba01G035851	0.95644	0.83696	1584.0	1515.0	0.20135	GF_001062	0.0735	0.6778	8.0	0.1085	Lba01G035851	Lba01G026655	0.5	0.5
Lba01G026655__Lba01G035851	0.95644	0.83696	1584.0	1515.0	0.20135	GF_001062	0.0735	0.6778	8.0	0.1085	Lba01G035851	Lba01G026655	0.5	0.5
Lba01G026655__Lba01G035851	0.95644	0.83696	1584.0	1515.0	0.20135	GF_001062	0.0735	0.6778	8.0	0.1085	Lba01G035851	Lba01G026655	0.5	0.5
Lba01G020266__Lba01G035851	0.9375	0.8424200000000001	1584.0	1485.0	0.20595	GF_001062	0.0816	0.6842	8.0	0.1193	Lba01G035851	Lba01G020266	0.5	0.5
Lba01G020266__Lba01G035851	0.9375	0.8424200000000001	1584.0	1485.0	0.20595	GF_001062	0.0816	0.6842	8.0	0.1193	Lba01G035851	Lba01G020266	0.5	0.5
Lba01G020266__Lba01G035851	0.9375	0.8424200000000001	1584.0	1485.0	0.20595	GF_001062	0.0816	0.6842	8.0	0.1193	Lba01G035851	Lba01G020266	0.5	0.5
Lba01G026655__Lba01G039264	0.61553	0.59692	1584.0	975.0	0.98777	GF_001062	0.3645	3.5571	10.0	0.1025	Lba01G039264	Lba01G026655	0.2	0.33333
Lba01G026655__Lba01G039264	0.61553	0.59692	1584.0	975.0	0.98777	GF_001062	0.3645	3.5571	10.0	0.1025	Lba01G039264	Lba01G026655	0.2	0.33333
Lba01G024258__Lba01G036988	0.48026	0.35068	2280.0	1095.0	3.25296	GF_001100	1.2934	35.881	10.0	0.036000000000000004	Lba01G024258	Lba01G036988	0.2	0.0
Lba01G024258__Lba01G036988	0.48026	0.35068	2280.0	1095.0	3.25296	GF_001100	1.2934	35.881	10.0	0.036000000000000004	Lba01G024258	Lba01G036988	0.2	0.0
Lba01G008130__Lba01G029561	0.5159199999999999	0.87929	1413.0	729.0	0.11930999999999999	GF_000477	0.0206	0.634	14.0	0.0325	Lba01G029561	Lba01G008130	1.0	1.0
Lba01G029561__Lba01G042115	0.5138	0.7630899999999999	1413.0	726.0	0.1848	GF_000477	0.0353	35.3282	19.0	0.001	Lba01G029561	Lba01G042115	0.1	0.0
Lba01G008130__Lba01G042115	0.5138	0.77961	1413.0	726.0	0.18231	GF_000477	0.0321	26.9224	19.0	0.0012	Lba01G008130	Lba01G042115	0.1	0.0
Lba01G008130__Lba01G042115	0.5138	0.77961	1413.0	726.0	0.18231	GF_000477	0.0321	26.9224	19.0	0.0012	Lba01G008130	Lba01G042115	0.1	0.0
Lba01G008582__Lba01G028253	0.9305899999999999	0.82673	1383.0	1287.0	0.20508	GF_004290	0.1136	0.5964	2.0	0.1905	Lba01G008582	Lba01G028253	1.0	1.0
Lba01G008582__Lba01G028253	0.9305899999999999	0.82673	1383.0	1287.0	0.20508	GF_004290	0.1136	0.5964	2.0	0.1905	Lba01G008582	Lba01G028253	1.0	1.0
Lba01G000400__Lba01G015302	0.67576	0.7822600000000001	1869.0	1263.0	0.32765	GF_001095	0.259	2.419	7.0	0.1071	Lba01G015302	Lba01G000400	1.0	1.0
Lba01G000400__Lba01G015302	0.67576	0.7822600000000001	1869.0	1263.0	0.32765	GF_001095	0.259	2.419	7.0	0.1071	Lba01G015302	Lba01G000400	1.0	1.0
Lba01G015302__Lba01G024726	0.8041699999999999	0.65269	1869.0	1503.0	0.51741	GF_001095	0.3037	2.2795	9.0	0.1332	Lba01G024726	Lba01G015302	0.33333	0.5
Lba01G000400__Lba01G024726	0.6484800000000001	0.65347	1869.0	1212.0	0.45566	GF_001095	0.2816	4.1415	9.0	0.068	Lba01G024726	Lba01G000400	0.33333	0.5
Lba01G024726__Lba01G040824	0.8202200000000001	0.7208100000000001	1869.0	1533.0	0.27223	GF_001095	0.2212	2.4931	10.0	0.0887	Lba01G040824	Lba01G024726	0.125	1.0
Lba01G015302__Lba01G040824	0.8427	0.6812699999999999	1869.0	1575.0	0.49454	GF_001095	0.3113	62.7025	10.0	0.005	Lba01G040824	Lba01G015302	0.125	0.0
Lba01G000400__Lba01G040824	0.6853899999999999	0.67447	1869.0	1281.0	0.43278999999999995	GF_001095	0.2119	26.6495	10.0	0.008	Lba01G040824	Lba01G000400	0.125	0.0
Lba01G015775__Lba01G015842	0.53008	0.52955	1596.0	846.0	1.15529	GF_002243	0.7302	4.1713	4.0	0.1751	Lba01G015775	Lba01G015842	1.0	1.0
Lba01G012751__Lba01G030432	0.78195	0.74519	1596.0	1248.0	0.46458999999999995	GF_002243	0.2851	0.67	5.0	0.4255	Lba01G030432	Lba01G012751	1.0	1.0
Lba01G020518__Lba01G039274	0.88235	0.59877	918.0	810.0	0.66494	GF_003656	0.3566	5.3099	2.0	0.0672	Lba01G020518	Lba01G039274	1.0	0.0
Lba01G020518__Lba01G039274	0.88235	0.59877	918.0	810.0	0.66494	GF_003656	0.3566	5.3099	2.0	0.0672	Lba01G020518	Lba01G039274	1.0	0.0
Lba01G010522__Lba01G020174	0.37956	0.72436	1233.0	468.0	0.5323	GF_000480	0.2519	0.6238	11.0	0.4038	Lba01G010522	Lba01G020174	1.0	1.0
Lba01G010522__Lba01G020174	0.37956	0.72436	1233.0	468.0	0.5323	GF_000480	0.2519	0.6238	11.0	0.4038	Lba01G010522	Lba01G020174	1.0	1.0
Lba01G008201__Lba01G010522	0.3747	0.62554	1233.0	462.0	0.66314	GF_000480	0.3589	55.5798	12.0	0.0065	Lba01G008201	Lba01G010522	0.5	0.0
Lba01G008201__Lba01G010522	0.3747	0.62554	1233.0	462.0	0.66314	GF_000480	0.3589	55.5798	12.0	0.0065	Lba01G008201	Lba01G010522	0.5	0.0
Lba01G008201__Lba01G020174	0.3747	0.5974	1233.0	462.0	0.8132	GF_000480	0.4049	53.9159	12.0	0.0075	Lba01G008201	Lba01G020174	0.5	0.0
Lba01G008201__Lba01G020174	0.3747	0.5974	1233.0	462.0	0.8132	GF_000480	0.4049	53.9159	12.0	0.0075	Lba01G008201	Lba01G020174	0.5	0.0
Lba01G008201__Lba01G020174	0.3747	0.5974	1233.0	462.0	0.8132	GF_000480	0.4049	53.9159	12.0	0.0075	Lba01G008201	Lba01G020174	0.5	0.0
Lba01G029974__Lba01G037996	0.41363	0.67843	1233.0	510.0	0.3888	GF_000480	0.2148	3.4345	18.0	0.0625	Lba01G037996	Lba01G029974	0.33333	0.33333
Lba01G029974__Lba01G037996	0.41363	0.67843	1233.0	510.0	0.3888	GF_000480	0.2148	3.4345	18.0	0.0625	Lba01G037996	Lba01G029974	0.33333	0.33333
Lba01G040738__Lba01G049285	1.0	1.0	261.0	261.0	0.0	GF_004136	0.0	0.0	2.0	0.4823	Lba01G040738	Lba01G049285	1.0	0.0
Lba01G041997__Lba01G044332	0.28008	0.5773699999999999	4638.0	1299.0	0.9152399999999999	GF_000726	0.0046	4.6268	8.0	0.001	Lba01G041997	Lba01G044332	1.0	1.0
Lba01G014026__Lba01G041997	0.27360999999999996	0.6209600000000001	4638.0	1269.0	0.7739699999999999	GF_000726	0.0046	4.6268	14.0	0.001	Lba01G041997	Lba01G014026	0.08333	0.2
Lba01G014026__Lba01G044332	0.26973	0.73701	4638.0	1251.0	0.48711000000000004	GF_000726	0.0	0.0	14.0	0.001	Lba01G044332	Lba01G014026	0.08333	0.0
Lba01G014026__Lba01G044332	0.26973	0.73701	4638.0	1251.0	0.48711000000000004	GF_000726	0.0	0.0	14.0	0.001	Lba01G044332	Lba01G014026	0.08333	0.0
Lba01G020340__Lba01G027114	0.9097	0.81189	1794.0	1632.0	0.24368	GF_003609	0.1221	0.7266	2.0	0.168	Lba01G027114	Lba01G020340	1.0	1.0
Lba01G000298__Lba01G040217	0.00462	0.33333	7791.0	36.0	0.71621	GF_001251	1.2618	1.9384	9.0	0.6509999999999999	Lba01G040217	Lba01G000298	0.25	0.25
Lba01G029326__Lba01G034790	0.88065	0.83214	2388.0	2103.0	0.19435999999999998	GF_002735	0.0842	0.7755	3.0	0.1086	Lba01G029326	Lba01G034790	1.0	1.0
Lba01G007598__Lba01G028408	0.50716	0.7379	1467.0	744.0	0.4363	GF_004832	0.2202	0.8741	2.0	0.2519	Lba01G007598	Lba01G028408	1.0	1.0
Lba01G021899__Lba01G027234	0.49496999999999997	0.76152	1491.0	738.0	0.38581	GF_002657	0.2143	0.6261	3.0	0.3422	Lba01G021899	Lba01G027234	1.0	1.0
Lba01G021899__Lba01G027234	0.49496999999999997	0.76152	1491.0	738.0	0.38581	GF_002657	0.2143	0.6261	3.0	0.3422	Lba01G021899	Lba01G027234	1.0	1.0
Lba01G022101__Lba01G024325	0.18142	0.71545	678.0	123.0	0.46862	GF_001481	0.2803	1.1533	6.0	0.2431	Lba01G022101	Lba01G024325	1.0	1.0
Lba01G022101__Lba01G024325	0.18142	0.71545	678.0	123.0	0.46862	GF_001481	0.2803	1.1533	6.0	0.2431	Lba01G022101	Lba01G024325	1.0	1.0
Lba01G000408__Lba01G024015	0.30973	0.64286	678.0	210.0	0.70886	GF_001481	0.5482	1.8152	8.0	0.302	Lba01G024015	Lba01G000408	0.16667	0.25
Lba01G014096__Lba01G039952	0.39566	0.74622	3177.0	1257.0	0.36669	GF_001778	0.5429	15.4525	4.0	0.0351	Lba01G039952	Lba01G014096	1.0	0.0
Lba01G014096__Lba01G039952	0.39566	0.74622	3177.0	1257.0	0.36669	GF_001778	0.5429	15.4525	4.0	0.0351	Lba01G039952	Lba01G014096	1.0	0.0
Lba01G001005__Lba01G046127	0.19702999999999998	0.81481	3837.0	756.0	0.22580999999999998	GF_001645	0.1355	0.6293	6.0	0.2154	Lba01G001005	Lba01G046127	0.5	0.5
Lba01G001005__Lba01G046127	0.19702999999999998	0.81481	3837.0	756.0	0.22580999999999998	GF_001645	0.1355	0.6293	6.0	0.2154	Lba01G001005	Lba01G046127	0.5	0.5
Lba01G005493__Lba01G012058	0.73438	0.74063	1344.0	987.0	0.37818	GF_001727	0.1645	1.8367	5.0	0.0895	Lba01G012058	Lba01G005493	0.5	0.5
Lba01G005493__Lba01G012058	0.73438	0.74063	1344.0	987.0	0.37818	GF_001727	0.1645	1.8367	5.0	0.0895	Lba01G012058	Lba01G005493	0.5	0.5
Lba01G006189__Lba01G012058	0.98214	0.72045	1344.0	1320.0	0.46251000000000003	GF_001727	0.23	1.0135	6.0	0.2269	Lba01G006189	Lba01G012058	0.33333	0.33333
Lba01G006189__Lba01G012058	0.98214	0.72045	1344.0	1320.0	0.46251000000000003	GF_001727	0.23	1.0135	6.0	0.2269	Lba01G006189	Lba01G012058	0.33333	0.33333
Lba01G002855__Lba01G004349	0.72123	0.73522	1173.0	846.0	0.50144	GF_004522	0.2562	0.8102	2.0	0.3163	Lba01G002855	Lba01G004349	1.0	1.0
Lba01G009836__Lba01G049610	0.8189	0.67984	3429.0	2808.0	0.46633	GF_002608	0.6543	6.4419	4.0	0.1016	Lba01G049610	Lba01G009836	0.5	0.0
Lba01G026967__Lba01G036017	0.26768000000000003	0.7772	2163.0	579.0	0.42055	GF_000250	0.0	0.0	20.0		Lba01G026967	Lba01G036017	1.0	0.0
Lba01G026967__Lba01G036017	0.26768000000000003	0.7772	2163.0	579.0	0.42055	GF_000250	0.0	0.0	20.0		Lba01G026967	Lba01G036017	1.0	0.0
Lba01G021106__Lba01G026967	0.35229	0.7664	2163.0	762.0	0.38518	GF_000250	0.0	0.0	21.0		Lba01G021106	Lba01G026967	0.5	0.0
Lba01G021106__Lba01G036017	0.25936	0.7914399999999999	2163.0	561.0	0.37159000000000003	GF_000250	0.0	0.0	21.0		Lba01G021106	Lba01G036017	0.5	0.0
Lba01G021106__Lba01G036017	0.25936	0.7914399999999999	2163.0	561.0	0.37159000000000003	GF_000250	0.0	0.0	21.0		Lba01G021106	Lba01G036017	0.5	0.0
Lba01G005716__Lba01G011342	0.25381	0.7832399999999999	2163.0	549.0	0.30644	GF_000250	0.0	0.0	27.0		Lba01G011342	Lba01G005716	0.11110999999999999	0.0
Lba01G007720__Lba01G010747	0.90146	0.83063	2253.0	2031.0	0.19286	GF_005239	0.1012	0.6474	2.0	0.1563	Lba01G007720	Lba01G010747	1.0	1.0
Lba01G007255__Lba01G025936	0.45363000000000003	0.70115	2685.0	1218.0	0.495	GF_002464	0.2524	1.3023	3.0	0.1938	Lba01G007255	Lba01G025936	1.0	1.0
Lba01G031665__Lba01G048007	0.7280399999999999	0.79737	3552.0	2586.0	0.34059	GF_003071	0.1644	0.5037	3.0	0.3265	Lba01G048007	Lba01G031665	1.0	1.0
Lba01G031665__Lba01G048007	0.7280399999999999	0.79737	3552.0	2586.0	0.34059	GF_003071	0.1644	0.5037	3.0	0.3265	Lba01G048007	Lba01G031665	1.0	1.0
Lba01G024890__Lba01G038076	0.57785	0.77246	2601.0	1503.0	0.35863	GF_001514	0.1374	0.648	5.0	0.212	Lba01G024890	Lba01G038076	1.0	1.0
Lba01G024890__Lba01G038076	0.57785	0.77246	2601.0	1503.0	0.35863	GF_001514	0.1374	0.648	5.0	0.212	Lba01G024890	Lba01G038076	1.0	1.0
Lba01G024890__Lba01G036896	0.55479	0.5855899999999999	2601.0	1443.0	0.83967	GF_001514	0.3162	5.4225	6.0	0.0583	Lba01G036896	Lba01G024890	0.5	0.0
Lba01G036896__Lba01G038076	0.56517	0.5925199999999999	2601.0	1470.0	0.7935	GF_001514	0.275	7.1307	6.0	0.0386	Lba01G036896	Lba01G038076	0.5	0.0
Lba01G036896__Lba01G038076	0.56517	0.5925199999999999	2601.0	1470.0	0.7935	GF_001514	0.275	7.1307	6.0	0.0386	Lba01G036896	Lba01G038076	0.5	0.0
Lba01G021043__Lba01G026984	0.6573	0.56695	534.0	351.0	1.10378	GF_001939	0.4434	0.7811	5.0	0.5676	Lba01G021043	Lba01G026984	0.5	0.5
Lba01G008779__Lba01G021622	0.56065	0.69712	1113.0	624.0	0.48236	GF_002816	0.2655	1.148	3.0	0.2313	Lba01G008779	Lba01G021622	1.0	1.0
Lba01G034442__Lba01G045269	0.52941	0.90123	765.0	405.0	0.21074	GF_002974	0.0872	0.1004	3.0	0.8679	Lba01G045269	Lba01G034442	1.0	1.0
Lba01G016061__Lba01G022014	0.54911	0.8224899999999999	1344.0	738.0	0.26838	GF_001476	0.136	0.853	6.0	0.1595	Lba01G022014	Lba01G016061	1.0	1.0
Lba01G028622__Lba01G032385	0.78676	0.82555	1632.0	1284.0	0.23058	GF_004673	0.109	0.6542	2.0	0.1666	Lba01G032385	Lba01G028622	1.0	1.0
Lba01G024958__Lba01G037976	0.74217	0.8202200000000001	2106.0	1563.0	0.22507	GF_002559	0.0407	0.6485	3.0	0.0627	Lba01G037976	Lba01G024958	1.0	1.0
Lba01G024958__Lba01G037976	0.74217	0.8202200000000001	2106.0	1563.0	0.22507	GF_002559	0.0407	0.6485	3.0	0.0627	Lba01G037976	Lba01G024958	1.0	1.0
Lba01G010709__Lba01G027277	0.4745	0.7403	2118.0	1005.0	0.26077	GF_000754	0.1277	0.9279	12.0	0.1377	Lba01G010709	Lba01G027277	0.33333	1.0
Lba01G010709__Lba01G027277	0.4745	0.7403	2118.0	1005.0	0.26077	GF_000754	0.1277	0.9279	12.0	0.1377	Lba01G010709	Lba01G027277	0.33333	1.0
Lba01G010709__Lba01G033769	0.49433	0.7449899999999999	2118.0	1047.0	0.20686	GF_000754	0.0808	1.1788	13.0	0.0686	Lba01G033769	Lba01G010709	0.25	0.5
Lba01G010709__Lba01G033769	0.49433	0.7449899999999999	2118.0	1047.0	0.20686	GF_000754	0.0808	1.1788	13.0	0.0686	Lba01G033769	Lba01G010709	0.25	0.5
Lba01G027277__Lba01G033769	0.47734	0.82394	2118.0	1011.0	0.16702999999999998	GF_000754	0.0526	0.6555	13.0	0.0802	Lba01G033769	Lba01G027277	0.25	0.5
Lba01G010297__Lba01G012300	0.24184	0.80779	3399.0	822.0	0.23701999999999998	GF_001223	0.4075	8.2814	7.0	0.0492	Lba01G010297	Lba01G012300	0.5	0.0
Lba01G010297__Lba01G012300	0.24184	0.80779	3399.0	822.0	0.23701999999999998	GF_001223	0.4075	8.2814	7.0	0.0492	Lba01G010297	Lba01G012300	0.5	0.0
Lba01G007765__Lba01G010297	0.09885	0.66071	3399.0	336.0	0.49408	GF_001223	1.3159999999999998	43.3765	8.0	0.0303	Lba01G007765	Lba01G010297	0.33333	0.0
Lba01G007765__Lba01G012300	0.0053	0.33333	3399.0	18.0	0.56886	GF_001223	0.732	81.7577	8.0	0.009000000000000001	Lba01G007765	Lba01G012300	0.33333	0.0
Lba01G007765__Lba01G012300	0.0053	0.33333	3399.0	18.0	0.56886	GF_001223	0.732	81.7577	8.0	0.009000000000000001	Lba01G007765	Lba01G012300	0.33333	0.0
Lba01G003372__Lba01G018575	0.63869	0.81218	2109.0	1347.0	0.16975	GF_002197	0.0892	0.9825	4.0	0.0908	Lba01G003372	Lba01G018575	1.0	1.0
Lba01G003372__Lba01G018575	0.63869	0.81218	2109.0	1347.0	0.16975	GF_002197	0.0892	0.9825	4.0	0.0908	Lba01G003372	Lba01G018575	1.0	1.0
Lba01G007760__Lba01G010385	0.9353	0.8274	1623.0	1518.0	0.268	GF_003719	0.1242	0.5617	2.0	0.2212	Lba01G007760	Lba01G010385	1.0	1.0
Lba01G018765__Lba01G034631	0.81495	0.6812199999999999	843.0	687.0	0.5667399999999999	GF_000669	0.3139	1.2292	10.0	0.2554	Lba01G018765	Lba01G034631	1.0	1.0
Lba01G003592__Lba01G034631	0.79004	0.54805	843.0	666.0	1.07108	GF_000669	0.4811	6.6346	11.0	0.0725	Lba01G003592	Lba01G034631	0.5	0.0
Lba01G003592__Lba01G034631	0.79004	0.54805	843.0	666.0	1.07108	GF_000669	0.4811	6.6346	11.0	0.0725	Lba01G003592	Lba01G034631	0.5	0.0
Lba01G003592__Lba01G034631	0.79004	0.54805	843.0	666.0	1.07108	GF_000669	0.4811	6.6346	11.0	0.0725	Lba01G003592	Lba01G034631	0.5	0.0
Lba01G040751__Lba01G049931	0.68358	0.7024699999999999	2247.0	1536.0	0.42878	GF_000590	0.1121	2.6211	9.0	0.0428	Lba01G040751	Lba01G049931	1.0	1.0
Lba01G038007__Lba01G043500	0.83044	0.69936	2247.0	1866.0	0.40115	GF_000590	0.1054	2.1906	10.0	0.0481	Lba01G038007	Lba01G043500	1.0	1.0
Lba01G038007__Lba01G043500	0.83044	0.69936	2247.0	1866.0	0.40115	GF_000590	0.1054	2.1906	10.0	0.0481	Lba01G038007	Lba01G043500	1.0	1.0
Lba01G006250__Lba01G044628	0.73565	0.87598	2247.0	1653.0	0.09086	GF_000590	0.0393	0.6633	12.0	0.0592	Lba01G006250	Lba01G044628	1.0	1.0
Lba01G007604__Lba01G039960	0.75434	0.73215	2247.0	1695.0	0.3083	GF_000590	0.0883	2.3481	14.0	0.0376	Lba01G039960	Lba01G007604	0.5	0.5
Lba01G007604__Lba01G039960	0.75434	0.73215	2247.0	1695.0	0.3083	GF_000590	0.0883	2.3481	14.0	0.0376	Lba01G039960	Lba01G007604	0.5	0.5
Lba01G001628__Lba01G050764	0.53162	0.84141	1281.0	681.0	0.20919000000000001	GF_002231	0.1102	0.3888	5.0	0.2835	Lba01G001628	Lba01G050764	1.0	1.0
Lba01G020950__Lba01G047911	0.18972	0.84954	4554.0	864.0	0.1969	GF_000828	0.0	0.0	8.0		Lba01G047911	Lba01G020950	1.0	0.0
Lba01G020950__Lba01G047968	0.59618	0.73849	4554.0	2715.0	0.42398	GF_000828	0.0	0.0	9.0		Lba01G047968	Lba01G020950	0.25	0.0
Lba01G020950__Lba01G047968	0.59618	0.73849	4554.0	2715.0	0.42398	GF_000828	0.0	0.0	9.0		Lba01G047968	Lba01G020950	0.25	0.0
Lba01G020672__Lba01G025414	0.89802	0.77918	1059.0	951.0	0.2913	GF_004377	0.1531	0.8882	2.0	0.1724	Lba01G020672	Lba01G025414	1.0	1.0
Lba01G036395__Lba01G049321	0.14972	0.62689	4869.0	729.0	0.82124	GF_000405	0.0	0.0	19.0	2.0001	Lba01G036395	Lba01G049321	0.08333	0.0
Lba01G014233__Lba01G044637	0.46862	0.75	717.0	336.0	0.41152	GF_004215	0.2145	0.8425	2.0	0.2547	Lba01G044637	Lba01G014233	1.0	1.0
Lba01G014233__Lba01G044637	0.46862	0.75	717.0	336.0	0.41152	GF_004215	0.2145	0.8425	2.0	0.2547	Lba01G044637	Lba01G014233	1.0	1.0
Lba01G014003__Lba01G017264	0.8093899999999999	0.87713	1086.0	879.0	0.07002	GF_001010	0.043	0.3855	6.0	0.1117	Lba01G014003	Lba01G017264	1.0	1.0
Lba01G033250__Lba01G038137	0.79452	0.61782	876.0	696.0	0.85836	GF_003865	0.4164	1.9913	2.0	0.2091	Lba01G033250	Lba01G038137	1.0	1.0
Lba01G018555__Lba01G045888	0.17827	0.76508	1767.0	315.0	0.32122	GF_002002	2.5543	0.0258	4.0	99.0	Lba01G045888	Lba01G018555	1.0	1.0
Lba01G028664__Lba01G042425	0.32358000000000003	0.77246	5229.0	1692.0	0.32747	GF_000877	0.1357	0.4468	9.0	0.3036	Lba01G028664	Lba01G042425	0.5	0.5
Lba01G007358__Lba01G020563	0.40196	0.88708	2754.0	1107.0	0.10740999999999999	GF_000915	0.3206	0.5614	8.0	0.5711	Lba01G020563	Lba01G007358	1.0	1.0
Lba01G007358__Lba01G020563	0.40196	0.88708	2754.0	1107.0	0.10740999999999999	GF_000915	0.3206	0.5614	8.0	0.5711	Lba01G020563	Lba01G007358	1.0	1.0
Lba01G007756__Lba01G010504	0.37518	0.74398	2103.0	789.0	0.60195	GF_000538	0.2434	243.4325	15.0	0.001	Lba01G010504	Lba01G007756	0.16667	0.0
Lba01G020187__Lba01G025448	0.81695	0.7704	885.0	723.0	0.26496	GF_000724	0.0839	1.2101	8.0	0.0694	Lba01G020187	Lba01G025448	1.0	1.0
Lba01G002454__Lba01G047177	0.68814	0.8702799999999999	885.0	609.0	0.10087	GF_000724	0.0482	0.5856	11.0	0.0823	Lba01G002454	Lba01G047177	0.5	0.5
Lba01G002454__Lba01G013429	0.68814	0.79803	885.0	609.0	0.14142000000000002	GF_000724	0.0633	1.5321	12.0	0.0413	Lba01G013429	Lba01G002454	0.33333	0.33333
Lba01G002454__Lba01G013429	0.68814	0.79803	885.0	609.0	0.14142000000000002	GF_000724	0.0633	1.5321	12.0	0.0413	Lba01G013429	Lba01G002454	0.33333	0.33333
Lba01G002454__Lba01G013429	0.68814	0.79803	885.0	609.0	0.14142000000000002	GF_000724	0.0633	1.5321	12.0	0.0413	Lba01G013429	Lba01G002454	0.33333	0.33333
Lba01G013429__Lba01G047177	0.68814	0.7931	885.0	609.0	0.14875	GF_000724	0.0707	1.588	12.0	0.0445	Lba01G013429	Lba01G047177	0.33333	0.33333
Lba01G029269__Lba01G034975	0.7219800000000001	0.80995	1392.0	1005.0	0.13772	GF_004056	0.0701	1.3386	2.0	0.0524	Lba01G034975	Lba01G029269	1.0	1.0
Lba01G048751__Lba01G050374	0.59425	0.8207899999999999	939.0	558.0	0.22673000000000001	GF_001253	0.1108	0.615	6.0	0.1802	Lba01G048751	Lba01G050374	1.0	1.0
Lba01G048751__Lba01G050374	0.59425	0.8207899999999999	939.0	558.0	0.22673000000000001	GF_001253	0.1108	0.615	6.0	0.1802	Lba01G048751	Lba01G050374	1.0	1.0
Lba01G002224__Lba01G050374	0.5814699999999999	0.65568	939.0	546.0	0.56317	GF_001253	0.3008	8.0217	7.0	0.0375	Lba01G002224	Lba01G050374	0.5	0.0
Lba01G002224__Lba01G050374	0.5814699999999999	0.65568	939.0	546.0	0.56317	GF_001253	0.3008	8.0217	7.0	0.0375	Lba01G002224	Lba01G050374	0.5	0.0
Lba01G003049__Lba01G035064	0.42551000000000005	0.72502	2658.0	1131.0	0.43151999999999996	GF_002085	0.2003	1.5506	4.0	0.1292	Lba01G035064	Lba01G003049	1.0	1.0
Lba01G012561__Lba01G031128	0.7754	0.7307100000000001	2658.0	2061.0	0.3802	GF_002085	0.106	1.0982	5.0	0.0966	Lba01G031128	Lba01G012561	1.0	1.0
Lba01G013443__Lba01G050475	0.55623	0.7550399999999999	4455.0	2478.0	0.43833	GF_001331	0.1104	0.5784	5.0	0.1909	Lba01G013443	Lba01G050475	1.0	1.0
Lba01G005098__Lba01G022358	0.55556	0.78586	4455.0	2475.0	0.37326	GF_001331	0.1117	0.4763	6.0	0.2345	Lba01G022358	Lba01G005098	1.0	1.0
Lba01G013443__Lba01G022358	0.5313100000000001	0.5652699999999999	4455.0	2367.0	0.9082600000000001	GF_001331	0.2309	3.7487	7.0	0.0616	Lba01G013443	Lba01G022358	0.25	0.5
Lba01G022358__Lba01G050475	0.50438	0.57543	4455.0	2247.0	0.8814299999999999	GF_001331	0.2386	3.3639	7.0	0.0709	Lba01G050475	Lba01G022358	0.25	0.5
Lba01G022358__Lba01G050475	0.50438	0.57543	4455.0	2247.0	0.8814299999999999	GF_001331	0.2386	3.3639	7.0	0.0709	Lba01G050475	Lba01G022358	0.25	0.5
Lba01G029652__Lba01G032402	0.22441999999999998	0.77451	909.0	204.0	0.40562	GF_000992	0.1505	1.1793	8.0	0.1276	Lba01G032402	Lba01G029652	0.5	0.5
Lba01G004067__Lba01G030546	0.70627	0.48598	909.0	642.0	1.59364	GF_000992	0.7321	56.4329	12.0	0.013000000000000001	Lba01G004067	Lba01G030546	0.16667	0.0
Lba01G022137__Lba01G034265	0.96875	0.86559	768.0	744.0	0.15264	GF_003769	0.0753	0.5532	2.0	0.1361	Lba01G022137	Lba01G034265	1.0	1.0
Lba01G002885__Lba01G037681	0.6451	0.7923	1530.0	987.0	0.28411	GF_000646	0.0821	0.7807	9.0	0.1052	Lba01G037681	Lba01G002885	1.0	1.0
Lba01G007925__Lba01G030069	0.9257299999999999	0.76741	1737.0	1608.0	0.41098	GF_004009	0.2081	0.6639	2.0	0.3134	Lba01G007925	Lba01G030069	1.0	1.0
Lba01G001042__Lba01G046434	0.67619	0.83685	1260.0	852.0	0.21264	GF_002241	0.1106	0.6185	4.0	0.1787	Lba01G001042	Lba01G046434	1.0	1.0
Lba01G012225__Lba01G015627	0.80676	0.74564	2841.0	2292.0	0.33854	GF_003438	0.1761	1.3725	2.0	0.1283	Lba01G015627	Lba01G012225	1.0	1.0
Lba01G012225__Lba01G015627	0.80676	0.74564	2841.0	2292.0	0.33854	GF_003438	0.1761	1.3725	2.0	0.1283	Lba01G015627	Lba01G012225	1.0	1.0
Lba01G044289__Lba01G044614	0.22930999999999999	0.58777	2211.0	507.0	1.04805	GF_001060	0.7962	1.5555	9.0	0.5119	Lba01G044289	Lba01G044614	0.25	0.25
Lba01G044289__Lba01G044614	0.22930999999999999	0.58777	2211.0	507.0	1.04805	GF_001060	0.7962	1.5555	9.0	0.5119	Lba01G044289	Lba01G044614	0.25	0.25
Lba01G027997__Lba01G039412	0.99441	0.7191	537.0	534.0	0.36841	GF_001399	0.1724	2.0899	5.0	0.0825	Lba01G027997	Lba01G039412	1.0	1.0
Lba01G027997__Lba01G039412	0.99441	0.7191	537.0	534.0	0.36841	GF_001399	0.1724	2.0899	5.0	0.0825	Lba01G027997	Lba01G039412	1.0	1.0
Lba01G014164__Lba01G029533	0.9497200000000001	0.73529	537.0	510.0	0.47034	GF_001399	0.2268	0.9136	6.0	0.2482	Lba01G014164	Lba01G029533	1.0	1.0
Lba01G014164__Lba01G029533	0.9497200000000001	0.73529	537.0	510.0	0.47034	GF_001399	0.2268	0.9136	6.0	0.2482	Lba01G014164	Lba01G029533	1.0	1.0
Lba01G014164__Lba01G029372	0.9497200000000001	0.7451	537.0	510.0	0.43588000000000005	GF_001399	0.2155	0.9251	7.0	0.2329	Lba01G029372	Lba01G014164	0.5	0.5
Lba01G014164__Lba01G029372	0.9497200000000001	0.7451	537.0	510.0	0.43588000000000005	GF_001399	0.2155	0.9251	7.0	0.2329	Lba01G029372	Lba01G014164	0.5	0.5
Lba01G029372__Lba01G029533	0.9497200000000001	0.86667	537.0	510.0	0.11225999999999998	GF_001399	0.0493	0.6226	7.0	0.0793	Lba01G029372	Lba01G029533	0.5	0.5
Lba01G010679__Lba01G019725	0.9775299999999999	0.83014	801.0	783.0	0.1524	GF_003505	0.0789	0.6682	2.0	0.1181	Lba01G010679	Lba01G019725	1.0	1.0
Lba01G026372__Lba01G049120	0.32666	0.40741	2397.0	783.0	2.0731599999999997	GF_002072	1.1238	65.7971	6.0	0.0171	Lba01G026372	Lba01G049120	0.33333	0.0
Lba01G027475__Lba01G037594	0.82609	0.67471	1656.0	1368.0	0.40898	GF_003928	0.2097	3.6703	2.0	0.0571	Lba01G037594	Lba01G027475	1.0	1.0
Lba01G032282__Lba01G040061	0.47448999999999997	0.79498	2940.0	1395.0	0.15387	GF_002110	0.0782	3.4636	4.0	0.0226	Lba01G040061	Lba01G032282	1.0	1.0
Lba01G013870__Lba01G040061	0.62551	0.66123	2940.0	1839.0	0.6453	GF_002110	0.1274	0.5229	5.0	0.2436	Lba01G013870	Lba01G040061	0.5	0.5
Lba01G013870__Lba01G040061	0.62551	0.66123	2940.0	1839.0	0.6453	GF_002110	0.1274	0.5229	5.0	0.2436	Lba01G013870	Lba01G040061	0.5	0.5
Lba01G013870__Lba01G032282	0.37041	0.73737	2940.0	1089.0	0.64857	GF_002110	0.1603	1.9582	5.0	0.0818	Lba01G013870	Lba01G032282	0.5	0.5
Lba01G008595__Lba01G013870	0.22653	0.3964	2940.0	666.0	2.4342	GF_002110	1.1228	9.4721	6.0	0.1185	Lba01G008595	Lba01G013870	0.33333	0.0
Lba01G008595__Lba01G013870	0.22653	0.3964	2940.0	666.0	2.4342	GF_002110	1.1228	9.4721	6.0	0.1185	Lba01G008595	Lba01G013870	0.33333	0.0
Lba01G008595__Lba01G040061	0.22653	0.37237	2940.0	666.0	2.6532400000000003	GF_002110	1.35	66.3158	6.0	0.0204	Lba01G008595	Lba01G040061	0.33333	0.0
Lba01G008595__Lba01G040061	0.22653	0.37237	2940.0	666.0	2.6532400000000003	GF_002110	1.35	66.3158	6.0	0.0204	Lba01G008595	Lba01G040061	0.33333	0.0
Lba01G007491__Lba01G019895	0.28198	0.4784	1149.0	324.0	1.13614	GF_001593	0.4922	10.4659	8.0	0.047	Lba01G007491	Lba01G019895	0.16667	0.0
Lba01G000153__Lba01G012457	0.84416	0.7649600000000001	2772.0	2340.0	0.34965999999999997	GF_004796	0.1947	0.7851	2.0	0.248	Lba01G012457	Lba01G000153	1.0	1.0
Lba01G032677__Lba01G042124	0.23288000000000003	0.52932	5784.0	1347.0	1.1528	GF_000342	0.4806	2.8710000000000004	23.0	0.1674	Lba01G042124	Lba01G032677	0.1	0.14286
Lba01G032677__Lba01G042124	0.23288000000000003	0.52932	5784.0	1347.0	1.1528	GF_000342	0.4806	2.8710000000000004	23.0	0.1674	Lba01G042124	Lba01G032677	0.1	0.14286
Lba01G016177__Lba01G023630	0.60888	0.77882	2094.0	1275.0	0.31863	GF_002678	0.1638	0.7428	3.0	0.2206	Lba01G023630	Lba01G016177	1.0	1.0
Lba01G025867__Lba01G040716	0.5789	0.83501	3612.0	2091.0	0.18220999999999998	GF_001757	0.0781	0.6227	4.0	0.1254	Lba01G025867	Lba01G040716	1.0	1.0
Lba01G022976__Lba01G025867	0.6603	0.84486	3612.0	2385.0	0.17175	GF_001757	0.0758	0.5341	5.0	0.1419	Lba01G022976	Lba01G025867	0.5	0.5
Lba01G022976__Lba01G025867	0.6603	0.84486	3612.0	2385.0	0.17175	GF_001757	0.0758	0.5341	5.0	0.1419	Lba01G022976	Lba01G025867	0.5	0.5
Lba01G022976__Lba01G040716	0.59136	0.83614	3612.0	2136.0	0.19694	GF_001757	0.0821	0.5421	5.0	0.1514	Lba01G022976	Lba01G040716	0.5	0.5
Lba01G022976__Lba01G040716	0.59136	0.83614	3612.0	2136.0	0.19694	GF_001757	0.0821	0.5421	5.0	0.1514	Lba01G022976	Lba01G040716	0.5	0.5
Lba01G001600__Lba01G013827	0.86093	0.83846	1812.0	1560.0	0.19107000000000002	GF_001883	0.0934	0.5935	4.0	0.1573	Lba01G013827	Lba01G001600	1.0	1.0
Lba01G013827__Lba01G050304	0.8990100000000001	0.8373200000000001	1812.0	1629.0	0.19569	GF_001883	0.0997	0.6431	5.0	0.155	Lba01G050304	Lba01G013827	0.5	0.5
Lba01G001600__Lba01G050304	0.86424	0.8461	1812.0	1566.0	0.19399999999999998	GF_001883	0.0898	0.6371	5.0	0.1409	Lba01G050304	Lba01G001600	0.5	0.5
Lba01G011271__Lba01G050304	0.76159	0.71087	1812.0	1380.0	0.3427	GF_001883	0.1745	2.6271	6.0	0.0664	Lba01G011271	Lba01G050304	0.33333	0.33333
Lba01G001600__Lba01G011271	0.74834	0.70133	1812.0	1356.0	0.40674	GF_001883	0.1902	2.4592	6.0	0.0773	Lba01G011271	Lba01G001600	0.33333	0.33333
Lba01G046789__Lba01G050727	0.8736799999999999	0.87149	285.0	249.0	0.20504	GF_003163	0.1042	0.2791	3.0	0.3734	Lba01G050727	Lba01G046789	1.0	0.0
Lba01G020702__Lba01G048187	0.14585	0.77305	3867.0	564.0	0.36486999999999997	GF_001916	0.9479	5.4942	4.0	0.1725	Lba01G048187	Lba01G020702	1.0	0.0
Lba01G020702__Lba01G048187	0.14585	0.77305	3867.0	564.0	0.36486999999999997	GF_001916	0.9479	5.4942	4.0	0.1725	Lba01G048187	Lba01G020702	1.0	0.0
Lba01G014654__Lba01G014839	0.9738	0.7982100000000001	687.0	669.0	0.36674	GF_004988	0.1716	0.9149	2.0	0.1876	Lba01G014654	Lba01G014839	1.0	1.0
Lba01G014654__Lba01G014839	0.9738	0.7982100000000001	687.0	669.0	0.36674	GF_004988	0.1716	0.9149	2.0	0.1876	Lba01G014654	Lba01G014839	1.0	1.0
Lba01G038064__Lba01G046553	0.18395	0.76061	1794.0	330.0	0.3482	GF_001874	0.1991	0.9249	4.0	0.2152	Lba01G038064	Lba01G046553	1.0	1.0
Lba01G038064__Lba01G048107	0.41472	0.5483899999999999	1794.0	744.0	1.14409	GF_001874	0.7998	4.9663	6.0	0.161	Lba01G048107	Lba01G038064	0.33333	0.5
Lba01G038064__Lba01G048107	0.41472	0.5483899999999999	1794.0	744.0	1.14409	GF_001874	0.7998	4.9663	6.0	0.161	Lba01G048107	Lba01G038064	0.33333	0.5
Lba01G038064__Lba01G048107	0.41472	0.5483899999999999	1794.0	744.0	1.14409	GF_001874	0.7998	4.9663	6.0	0.161	Lba01G048107	Lba01G038064	0.33333	0.5
Lba01G046553__Lba01G048107	0.18395	0.47576	1794.0	330.0	1.3230899999999999	GF_001874	0.8364	4.2768	6.0	0.1956	Lba01G048107	Lba01G046553	0.33333	0.5
Lba01G046553__Lba01G048107	0.18395	0.47576	1794.0	330.0	1.3230899999999999	GF_001874	0.8364	4.2768	6.0	0.1956	Lba01G048107	Lba01G046553	0.33333	0.5
Lba01G029438__Lba01G049046	0.71429	0.77391	483.0	345.0	0.23164	GF_004498	0.1313	1.2832	2.0	0.1024	Lba01G049046	Lba01G029438	1.0	1.0
Lba01G040411__Lba01G049919	0.7431300000000001	0.60692	2838.0	2109.0	0.76402	GF_002866	0.3672	3.7262	4.0	0.0986	Lba01G049919	Lba01G040411	0.5	0.5
Lba01G042321__Lba01G042846	0.8367700000000001	0.80942	1599.0	1338.0	0.25054	GF_005216	0.1262	0.8035	2.0	0.157	Lba01G042846	Lba01G042321	1.0	1.0
Lba01G000548__Lba01G006849	0.52453	0.55396	795.0	417.0	0.87466	GF_001949	0.0	0.0	6.0		Lba01G000548	Lba01G006849	0.33333	0.0
Lba01G000548__Lba01G006849	0.52453	0.55396	795.0	417.0	0.87466	GF_001949	0.0	0.0	6.0		Lba01G000548	Lba01G006849	0.33333	0.0
Lba01G020693__Lba01G026363	0.41298	0.66905	2034.0	840.0	0.73638	GF_000288	0.29	0.8687	14.0	0.3338	Lba01G026363	Lba01G020693	1.0	1.0
Lba01G048481__Lba01G050701	0.25959	0.72917	2034.0	528.0	0.43204	GF_000288	0.174	1.6055	15.0	0.1084	Lba01G048481	Lba01G050701	1.0	1.0
Lba01G048481__Lba01G050701	0.25959	0.72917	2034.0	528.0	0.43204	GF_000288	0.174	1.6055	15.0	0.1084	Lba01G048481	Lba01G050701	1.0	1.0
Lba01G006583__Lba01G013431	0.4233	0.7096399999999999	2034.0	861.0	0.49923	GF_000288	0.1747	0.6881	16.0	0.2539	Lba01G013431	Lba01G006583	1.0	1.0
Lba01G006583__Lba01G048481	0.441	0.54515	2034.0	897.0	1.08679	GF_000288	0.5399	2.115	17.0	0.2553	Lba01G048481	Lba01G006583	0.25	0.33333
Lba01G006583__Lba01G048481	0.441	0.54515	2034.0	897.0	1.08679	GF_000288	0.5399	2.115	17.0	0.2553	Lba01G048481	Lba01G006583	0.25	0.33333
Lba01G006583__Lba01G050701	0.20795999999999998	0.53901	2034.0	423.0	1.15215	GF_000288	0.555	9.7587	17.0	0.0569	Lba01G050701	Lba01G006583	0.25	0.0
Lba01G006583__Lba01G050701	0.20795999999999998	0.53901	2034.0	423.0	1.15215	GF_000288	0.555	9.7587	17.0	0.0569	Lba01G050701	Lba01G006583	0.25	0.0
Lba01G006583__Lba01G050701	0.20795999999999998	0.53901	2034.0	423.0	1.15215	GF_000288	0.555	9.7587	17.0	0.0569	Lba01G050701	Lba01G006583	0.25	0.0
Lba01G047324__Lba01G048481	0.55605	0.48806000000000005	2034.0	1131.0	1.78193	GF_000288	0.5654	1.8234	18.0	0.3101	Lba01G047324	Lba01G048481	0.25	0.33333
Lba01G006583__Lba01G047324	0.40118000000000004	0.46201000000000003	2034.0	816.0	2.04886	GF_000288	0.9505	1.7712	18.0	0.5366	Lba01G047324	Lba01G006583	0.25	0.33333
Lba01G032636__Lba01G039405	0.44543	0.70419	2034.0	906.0	0.61811	GF_000288	0.1985	0.9798	20.0	0.2026	Lba01G032636	Lba01G039405	1.0	1.0
Lba01G032636__Lba01G039405	0.44543	0.70419	2034.0	906.0	0.61811	GF_000288	0.1985	0.9798	20.0	0.2026	Lba01G032636	Lba01G039405	1.0	1.0
Lba01G010482__Lba01G042835	0.39971	0.63469	2034.0	813.0	0.76167	GF_000288	0.2662	1.2764	21.0	0.2085	Lba01G010482	Lba01G042835	1.0	1.0
Lba01G021104__Lba01G035997	0.42035	0.66199	2034.0	855.0	0.75802	GF_000288	0.5847	4.1018	23.0	0.1425	Lba01G021104	Lba01G035997	1.0	1.0
Lba01G021104__Lba01G047747	0.441	0.60424	2034.0	897.0	1.0235	GF_000288	0.5495	73.3513	24.0	0.0075	Lba01G047747	Lba01G021104	0.5	0.0
Lba01G021104__Lba01G047747	0.441	0.60424	2034.0	897.0	1.0235	GF_000288	0.5495	73.3513	24.0	0.0075	Lba01G047747	Lba01G021104	0.5	0.0
Lba01G035997__Lba01G047747	0.41445	0.60973	2034.0	843.0	0.9352	GF_000288	0.7082	1.7336	24.0	0.4085	Lba01G047747	Lba01G035997	0.5	1.0
Lba01G035997__Lba01G047747	0.41445	0.60973	2034.0	843.0	0.9352	GF_000288	0.7082	1.7336	24.0	0.4085	Lba01G047747	Lba01G035997	0.5	1.0
Lba01G032636__Lba01G047747	0.43363	0.46145	2034.0	882.0	1.88435	GF_000288	0.629	71.1255	25.0	0.0088	Lba01G032636	Lba01G047747	0.08333	0.0
Lba01G032636__Lba01G047747	0.43363	0.46145	2034.0	882.0	1.88435	GF_000288	0.629	71.1255	25.0	0.0088	Lba01G032636	Lba01G047747	0.08333	0.0
Lba01G021104__Lba01G032636	0.43363	0.46485	2034.0	882.0	1.97737	GF_000288	0.93	90.7174	25.0	0.0103	Lba01G032636	Lba01G021104	0.08333	0.0
Lba01G021104__Lba01G032636	0.43363	0.46485	2034.0	882.0	1.97737	GF_000288	0.93	90.7174	25.0	0.0103	Lba01G032636	Lba01G021104	0.08333	0.0
Lba01G032636__Lba01G035997	0.41593	0.47872	2034.0	846.0	1.88907	GF_000288	1.0362	89.8949	25.0	0.0115	Lba01G032636	Lba01G035997	0.08333	0.0
Lba01G039405__Lba01G047747	0.39233	0.46867	2034.0	798.0	1.9061400000000002	GF_000288	0.7311	86.1641	25.0	0.0085	Lba01G039405	Lba01G047747	0.08333	0.0
Lba01G039405__Lba01G047747	0.39233	0.46867	2034.0	798.0	1.9061400000000002	GF_000288	0.7311	86.1641	25.0	0.0085	Lba01G039405	Lba01G047747	0.08333	0.0
Lba01G021104__Lba01G039405	0.4056	0.46061	2034.0	825.0	1.9991599999999998	GF_000288	1.2073	4.2203	25.0	0.2861	Lba01G039405	Lba01G021104	0.08333	0.16667
Lba01G021104__Lba01G039405	0.4056	0.46061	2034.0	825.0	1.9991599999999998	GF_000288	1.2073	4.2203	25.0	0.2861	Lba01G039405	Lba01G021104	0.08333	0.16667
Lba01G035997__Lba01G039405	0.38643	0.47963999999999996	2034.0	786.0	1.9108599999999998	GF_000288	1.0494	1.5411	25.0	0.6809	Lba01G039405	Lba01G035997	0.08333	0.16667
Lba01G015903__Lba01G040571	0.79218	0.67532	1458.0	1155.0	0.43226000000000003	GF_002904	0.2133	2.6085	3.0	0.0818	Lba01G040571	Lba01G015903	1.0	1.0
Lba01G006702__Lba01G013532	0.9591299999999999	0.80114	1101.0	1056.0	0.35865	GF_002529	0.151	0.6537	4.0	0.231	Lba01G006702	Lba01G013532	0.5	0.5
Lba01G006702__Lba01G013532	0.9591299999999999	0.80114	1101.0	1056.0	0.35865	GF_002529	0.151	0.6537	4.0	0.231	Lba01G006702	Lba01G013532	0.5	0.5
Lba01G028423__Lba01G042431	0.44715	0.70476	2583.0	1155.0	0.46043999999999996	GF_000810	0.1413	5.726	10.0	0.0247	Lba01G042431	Lba01G028423	1.0	0.0
Lba01G028423__Lba01G042431	0.44715	0.70476	2583.0	1155.0	0.46043999999999996	GF_000810	0.1413	5.726	10.0	0.0247	Lba01G042431	Lba01G028423	1.0	0.0
Lba01G031736__Lba01G044569	0.71312	0.7025	2583.0	1842.0	0.45097	GF_000810	0.1258	1.5622	11.0	0.0805	Lba01G044569	Lba01G031736	1.0	1.0
Lba01G043265__Lba01G044569	0.5342600000000001	0.61159	2583.0	1380.0	0.8657600000000001	GF_000810	0.3809	3.2464	12.0	0.1173	Lba01G043265	Lba01G044569	0.5	0.5
Lba01G043265__Lba01G044569	0.5342600000000001	0.61159	2583.0	1380.0	0.8657600000000001	GF_000810	0.3809	3.2464	12.0	0.1173	Lba01G043265	Lba01G044569	0.5	0.5
Lba01G031736__Lba01G043265	0.5342600000000001	0.6130399999999999	2583.0	1380.0	0.7753899999999999	GF_000810	0.3244	3.5075	12.0	0.0925	Lba01G043265	Lba01G031736	0.5	0.5
Lba01G006157__Lba01G044504	0.83929	0.80615	1008.0	846.0	0.2686	GF_003512	0.1429	0.6073	2.0	0.2353	Lba01G006157	Lba01G044504	1.0	1.0
Lba01G015910__Lba01G023648	0.62762	0.65778	717.0	450.0	0.67484	GF_003789	0.3859	0.9597	2.0	0.4021	Lba01G023648	Lba01G015910	1.0	1.0
Lba01G028520__Lba01G035165	0.8678	0.71744	1407.0	1221.0	0.49748000000000003	GF_003470	0.2818	0.8642	2.0	0.3261	Lba01G035165	Lba01G028520	1.0	1.0
Lba01G005195__Lba01G025740	0.81614	0.79783	3606.0	2943.0	0.34276	GF_001028	0.1279	0.5345	7.0	0.2394	Lba01G025740	Lba01G005195	1.0	1.0
Lba01G005195__Lba01G025740	0.81614	0.79783	3606.0	2943.0	0.34276	GF_001028	0.1279	0.5345	7.0	0.2394	Lba01G025740	Lba01G005195	1.0	1.0
Lba01G008104__Lba01G025740	0.73211	0.59659	3606.0	2640.0	0.90022	GF_001028	0.3917	1.9556	8.0	0.2003	Lba01G008104	Lba01G025740	0.25	0.25
Lba01G005195__Lba01G008104	0.74126	0.5967100000000001	3606.0	2673.0	0.88564	GF_001028	0.3933	2.5155	8.0	0.1563	Lba01G008104	Lba01G005195	0.25	0.25
Lba01G005195__Lba01G008104	0.74126	0.5967100000000001	3606.0	2673.0	0.88564	GF_001028	0.3933	2.5155	8.0	0.1563	Lba01G008104	Lba01G005195	0.25	0.25
Lba01G008104__Lba01G047661	0.7296199999999999	0.56975	3606.0	2631.0	0.9480200000000001	GF_001028	0.4268	3.3142	9.0	0.1288	Lba01G047661	Lba01G008104	0.25	0.25
Lba01G008104__Lba01G047661	0.7296199999999999	0.56975	3606.0	2631.0	0.9480200000000001	GF_001028	0.4268	3.3142	9.0	0.1288	Lba01G047661	Lba01G008104	0.25	0.25
Lba01G025740__Lba01G047661	0.74043	0.56592	3606.0	2670.0	1.0136	GF_001028	0.4262	2.8678	9.0	0.1486	Lba01G047661	Lba01G025740	0.25	0.25
Lba01G005195__Lba01G047661	0.75208	0.57227	3606.0	2712.0	0.99902	GF_001028	0.4078	2.5057	9.0	0.1628	Lba01G047661	Lba01G005195	0.25	0.25
Lba01G005195__Lba01G047661	0.75208	0.57227	3606.0	2712.0	0.99902	GF_001028	0.4078	2.5057	9.0	0.1628	Lba01G047661	Lba01G005195	0.25	0.25
Lba01G034386__Lba01G040279	0.23509000000000002	0.57711	1710.0	402.0	1.17859	GF_001115	0.37	2.2413	10.0	0.1651	Lba01G034386	Lba01G040279	0.11110999999999999	0.11110999999999999
Lba01G033866__Lba01G038138	0.53252	0.69211	738.0	393.0	0.6134	GF_003960	0.3114	1.1065	2.0	0.2814	Lba01G033866	Lba01G038138	1.0	1.0
Lba01G015872__Lba01G023777	0.9607	0.8113600000000001	1374.0	1320.0	0.27681999999999995	GF_003802	0.1343	0.626	2.0	0.2145	Lba01G023777	Lba01G015872	1.0	1.0
Lba01G006307__Lba01G040828	0.67257	0.64985	2034.0	1368.0	0.77374	GF_001077	0.2422	3.4882	7.0	0.0694	Lba01G040828	Lba01G006307	0.5	1.0
Lba01G048559__Lba01G050596	0.51584	0.7924	3315.0	1710.0	0.27314	GF_000500	0.0987	0.7085	12.0	0.1393	Lba01G048559	Lba01G050596	1.0	1.0
Lba01G048559__Lba01G050596	0.51584	0.7924	3315.0	1710.0	0.27314	GF_000500	0.0987	0.7085	12.0	0.1393	Lba01G048559	Lba01G050596	1.0	1.0
Lba01G001088__Lba01G046283	0.58009	0.8367100000000001	3315.0	1923.0	0.13003	GF_000500	0.0502	0.9067	13.0	0.0554	Lba01G046283	Lba01G001088	1.0	1.0
Lba01G002455__Lba01G012540	0.45861	0.5723600000000001	1341.0	615.0	1.27645	GF_000495	0.4122	5.919	16.0	0.0696	Lba01G012540	Lba01G002455	0.16667	0.0
Lba01G002455__Lba01G047214	0.5928399999999999	0.49182	1341.0	795.0	2.10149	GF_000495	0.6967	4.3171	17.0	0.1614	Lba01G047214	Lba01G002455	0.07143	0.25
Lba01G002455__Lba01G047214	0.5928399999999999	0.49182	1341.0	795.0	2.10149	GF_000495	0.6967	4.3171	17.0	0.1614	Lba01G047214	Lba01G002455	0.07143	0.25
Lba01G000941__Lba01G034548	0.5021	0.79498	1428.0	717.0	0.27279000000000003	GF_002256	0.0944	0.5027	5.0	0.1877	Lba01G034548	Lba01G000941	1.0	1.0
Lba01G000941__Lba01G034548	0.5021	0.79498	1428.0	717.0	0.27279000000000003	GF_002256	0.0944	0.5027	5.0	0.1877	Lba01G034548	Lba01G000941	1.0	1.0
Lba01G034548__Lba01G049965	0.5063	0.50622	1428.0	723.0	1.53251	GF_002256	0.6474	2.5924	6.0	0.2497	Lba01G049965	Lba01G034548	0.25	0.5
Lba01G000941__Lba01G049965	0.51681	0.50949	1428.0	738.0	1.3973200000000001	GF_002256	0.6424	3.3046	6.0	0.1944	Lba01G049965	Lba01G000941	0.25	0.5
Lba01G030162__Lba01G033520	0.5221100000000001	0.75059	2442.0	1275.0	0.20099	GF_001080	0.0526	3.9052	8.0	0.0135	Lba01G030162	Lba01G033520	0.5	0.5
Lba01G030162__Lba01G033520	0.5221100000000001	0.75059	2442.0	1275.0	0.20099	GF_001080	0.0526	3.9052	8.0	0.0135	Lba01G030162	Lba01G033520	0.5	0.5
Lba01G030162__Lba01G042689	0.5233399999999999	0.88028	2442.0	1278.0	0.06774	GF_001080	0.0257	1.304	8.0	0.0197	Lba01G030162	Lba01G042689	0.5	0.5
Lba01G016189__Lba01G023848	0.51154	0.62657	780.0	399.0	0.96911	GF_001379	0.4895	0.9366	6.0	0.5226	Lba01G023848	Lba01G016189	0.5	0.5
Lba01G021723__Lba01G034322	0.92227	0.81397	1428.0	1317.0	0.2189	GF_003721	0.1085	0.6857	2.0	0.1583	Lba01G021723	Lba01G034322	1.0	1.0
Lba01G026041__Lba01G034776	0.19866	0.70787	1344.0	267.0	0.38154	GF_004041	0.21600000000000003	1.6879	2.0	0.128	Lba01G034776	Lba01G026041	1.0	1.0
Lba01G026624__Lba01G033809	0.32766999999999996	0.68048	1767.0	579.0	0.52894	GF_000651	0.1645	36.8713	15.0	0.0045	Lba01G026624	Lba01G033809	0.14286	0.0
Lba01G007160__Lba01G025794	0.07332000000000001	0.81353	8265.0	606.0	0.3515	GF_001326	0.3299	0.6892	7.0	0.4787	Lba01G007160	Lba01G025794	0.33333	0.5
Lba01G005393__Lba01G020047	0.43382	0.72034	816.0	354.0	0.46768000000000004	GF_005201	0.2757	0.9831	2.0	0.2804	Lba01G020047	Lba01G005393	1.0	1.0
Lba01G019056__Lba01G041671	0.9512200000000001	0.79167	984.0	936.0	0.33924	GF_004614	0.1612	0.6873	2.0	0.2345	Lba01G041671	Lba01G019056	1.0	1.0
Lba01G006792__Lba01G013551	0.56209	0.79264	918.0	516.0	0.32039	GF_001411	0.1373	1.3252	7.0	0.1036	Lba01G006792	Lba01G013551	0.5	0.5
Lba01G040889__Lba01G049703	0.91509	0.68729	318.0	291.0	0.4423	GF_002913	0.1496	1.1988	3.0	0.1248	Lba01G040889	Lba01G049703	1.0	1.0
Lba01G029424__Lba01G036525	0.87234	0.77642	282.0	246.0	0.45028	GF_003049	0.1786	0.6732	3.0	0.2654	Lba01G036525	Lba01G029424	1.0	0.0
Lba01G029424__Lba01G036525	0.87234	0.77642	282.0	246.0	0.45028	GF_003049	0.1786	0.6732	3.0	0.2654	Lba01G036525	Lba01G029424	1.0	0.0
Lba01G029625__Lba01G036525	0.78723	0.76577	282.0	222.0	0.50032	GF_003049	0.1922	0.7686	4.0	0.2501	Lba01G029625	Lba01G036525	0.5	0.0
Lba01G029424__Lba01G029625	0.8617	0.80247	282.0	243.0	0.48353999999999997	GF_003049	0.1751	0.4632	4.0	0.3779	Lba01G029625	Lba01G029424	0.5	0.0
Lba01G029424__Lba01G029625	0.8617	0.80247	282.0	243.0	0.48353999999999997	GF_003049	0.1751	0.4632	4.0	0.3779	Lba01G029625	Lba01G029424	0.5	0.0
Lba01G020446__Lba01G025597	0.8502299999999999	0.70225	1983.0	1686.0	0.63156	GF_004729	0.3414	0.6454	2.0	0.5289	Lba01G020446	Lba01G025597	1.0	1.0
Lba01G006691__Lba01G048739	0.7451399999999999	0.75022	1542.0	1149.0	0.44988999999999996	GF_003174	0.2418	0.6945	3.0	0.3482	Lba01G048739	Lba01G006691	1.0	1.0
Lba01G048739__Lba01G050537	0.7548600000000001	0.43471000000000004	1542.0	1164.0	1.7836599999999998	GF_003174	0.9599	10.3073	4.0	0.0931	Lba01G050537	Lba01G048739	0.5	0.0
Lba01G048739__Lba01G050537	0.7548600000000001	0.43471000000000004	1542.0	1164.0	1.7836599999999998	GF_003174	0.9599	10.3073	4.0	0.0931	Lba01G050537	Lba01G048739	0.5	0.0
Lba01G006691__Lba01G050537	0.74125	0.46893999999999997	1542.0	1143.0	1.44729	GF_003174	0.8392	6.1134	4.0	0.1373	Lba01G050537	Lba01G006691	0.5	0.0
Lba01G006691__Lba01G050537	0.74125	0.46893999999999997	1542.0	1143.0	1.44729	GF_003174	0.8392	6.1134	4.0	0.1373	Lba01G050537	Lba01G006691	0.5	0.0
Lba01G006691__Lba01G050537	0.74125	0.46893999999999997	1542.0	1143.0	1.44729	GF_003174	0.8392	6.1134	4.0	0.1373	Lba01G050537	Lba01G006691	0.5	0.0
Lba01G014598__Lba01G040051	0.8641399999999999	0.8719899999999999	1347.0	1164.0	0.07322999999999999	GF_002561	0.0455	0.5562	3.0	0.0819	Lba01G014598	Lba01G040051	1.0	1.0
Lba01G015724__Lba01G023852	0.81079	0.81135	3282.0	2661.0	0.30669	GF_002698	0.1527	0.496	3.0	0.3078	Lba01G023852	Lba01G015724	1.0	1.0
Lba01G001857__Lba01G045140	0.86316	0.74119	855.0	738.0	0.34571999999999997	GF_001622	0.2021	1.3187	5.0	0.1533	Lba01G045140	Lba01G001857	1.0	1.0
Lba01G020055__Lba01G041993	0.7368399999999999	0.79524	855.0	630.0	0.30942	GF_001622	0.1526	0.6693	6.0	0.2279	Lba01G041993	Lba01G020055	1.0	1.0
Lba01G029246__Lba01G036914	0.7983100000000001	0.8527100000000001	3555.0	2838.0	0.15274000000000001	GF_004427	0.0786	0.5549	2.0	0.1417	Lba01G036914	Lba01G029246	1.0	1.0
Lba01G011305__Lba01G042116	0.96	0.78819	600.0	576.0	0.27271	GF_003183	0.1299	0.8441	3.0	0.1539	Lba01G042116	Lba01G011305	1.0	1.0
Lba01G004157__Lba01G042116	0.965	0.72021	600.0	579.0	0.28414	GF_003183	0.147	3.8393	4.0	0.0383	Lba01G004157	Lba01G042116	0.5	0.5
Lba01G004157__Lba01G042116	0.965	0.72021	600.0	579.0	0.28414	GF_003183	0.147	3.8393	4.0	0.0383	Lba01G004157	Lba01G042116	0.5	0.5
Lba01G010827__Lba01G012057	0.3841	0.7719699999999999	3585.0	1377.0	0.33485	GF_000237	0.0	0.0	16.0		Lba01G010827	Lba01G012057	0.5	0.0
Lba01G010827__Lba01G012057	0.3841	0.7719699999999999	3585.0	1377.0	0.33485	GF_000237	0.0	0.0	16.0		Lba01G010827	Lba01G012057	0.5	0.0
Lba01G007741__Lba01G010827	0.04017	0.49306000000000005	3585.0	144.0	0.54028	GF_000237	0.0	0.0	19.0		Lba01G010827	Lba01G007741	0.125	0.0
Lba01G007741__Lba01G012057	0.41423000000000004	0.82626	3585.0	1485.0	0.23199	GF_000237	0.0	0.0	19.0		Lba01G012057	Lba01G007741	0.125	0.0
Lba01G007741__Lba01G012057	0.41423000000000004	0.82626	3585.0	1485.0	0.23199	GF_000237	0.0	0.0	19.0		Lba01G012057	Lba01G007741	0.125	0.0
Lba01G028990__Lba01G036409	0.39331	0.80567	3585.0	1410.0	0.21493	GF_000237	0.0	0.0	23.0		Lba01G028990	Lba01G036409	1.0	0.0
Lba01G020747__Lba01G028990	0.39749	0.67228	3585.0	1425.0	0.41818	GF_000237	0.0	0.0	24.0		Lba01G020747	Lba01G028990	0.5	0.0
Lba01G020747__Lba01G028990	0.39749	0.67228	3585.0	1425.0	0.41818	GF_000237	0.0	0.0	24.0		Lba01G020747	Lba01G028990	0.5	0.0
Lba01G020747__Lba01G036409	0.38745	0.65875	3585.0	1389.0	0.48268999999999995	GF_000237	0.0	0.0	24.0		Lba01G020747	Lba01G036409	0.5	0.0
Lba01G020747__Lba01G036409	0.38745	0.65875	3585.0	1389.0	0.48268999999999995	GF_000237	0.0	0.0	24.0		Lba01G020747	Lba01G036409	0.5	0.0
Lba01G020431__Lba01G048099	0.66792	0.83239	795.0	531.0	0.25199	GF_001894	0.1402	0.5085	4.0	0.2756	Lba01G048099	Lba01G020431	1.0	1.0
Lba01G031693__Lba01G048099	0.8226399999999999	0.9052	795.0	654.0	0.06923	GF_001894	0.0314	0.4929	5.0	0.0637	Lba01G031693	Lba01G048099	0.5	0.5
Lba01G031693__Lba01G048099	0.8226399999999999	0.9052	795.0	654.0	0.06923	GF_001894	0.0314	0.4929	5.0	0.0637	Lba01G031693	Lba01G048099	0.5	0.5
Lba01G020431__Lba01G031693	0.66792	0.8418100000000001	795.0	531.0	0.23321999999999998	GF_001894	0.1339	0.4439	5.0	0.3016	Lba01G031693	Lba01G020431	0.5	0.5
Lba01G020431__Lba01G031693	0.66792	0.8418100000000001	795.0	531.0	0.23321999999999998	GF_001894	0.1339	0.4439	5.0	0.3016	Lba01G031693	Lba01G020431	0.5	0.5
Lba01G014888__Lba01G039006	0.87403	0.84695	4620.0	4038.0	0.17187	GF_003318	0.0978	2.1557	3.0	0.0454	Lba01G039006	Lba01G014888	1.0	1.0
Lba01G014888__Lba01G039006	0.87403	0.84695	4620.0	4038.0	0.17187	GF_003318	0.0978	2.1557	3.0	0.0454	Lba01G039006	Lba01G014888	1.0	1.0
Lba01G020708__Lba01G048091	0.84578	0.7388399999999999	1245.0	1053.0	0.45866999999999997	GF_002596	0.2685	0.8077	3.0	0.3324	Lba01G020708	Lba01G048091	1.0	1.0
Lba01G041893__Lba01G042772	0.9141600000000001	0.8255100000000001	1398.0	1278.0	0.1809	GF_003225	0.0868	0.9403	3.0	0.0923	Lba01G041893	Lba01G042772	1.0	1.0
Lba01G039356__Lba01G041893	0.9055799999999999	0.71406	1398.0	1266.0	0.33971999999999997	GF_003225	0.1624	5.2563	4.0	0.0309	Lba01G039356	Lba01G041893	0.5	0.0
Lba01G005737__Lba01G011267	0.9502299999999999	0.8103199999999999	1326.0	1260.0	0.20478	GF_004478	0.1044	0.7287	2.0	0.1433	Lba01G011267	Lba01G005737	1.0	1.0
Lba01G005116__Lba01G039959	0.32838	0.7135699999999999	1818.0	597.0	0.41291000000000005	GF_001584	0.228	1.4144	6.0	0.1612	Lba01G039959	Lba01G005116	1.0	1.0
Lba01G032584__Lba01G039249	0.63274	0.66667	678.0	429.0	0.6189	GF_004781	0.31	87.8488	2.0	0.0035	Lba01G039249	Lba01G032584	1.0	0.0
Lba01G017060__Lba01G018433	0.83716	0.75478	1437.0	1203.0	0.34538	GF_002752	0.1854	1.0113	3.0	0.1833	Lba01G017060	Lba01G018433	1.0	1.0
Lba01G017060__Lba01G018433	0.83716	0.75478	1437.0	1203.0	0.34538	GF_002752	0.1854	1.0113	3.0	0.1833	Lba01G017060	Lba01G018433	1.0	1.0
Lba01G021041__Lba01G026451	0.6713399999999999	0.79187	2784.0	1869.0	0.27997	GF_002630	0.3842	1.4609999999999999	3.0	0.2629	Lba01G021041	Lba01G026451	1.0	1.0
Lba01G005858__Lba01G044371	0.44333999999999996	0.81576	2118.0	939.0	0.24561999999999998	GF_000191	0.1363	0.0014	17.0	99.0	Lba01G005858	Lba01G044371	1.0	0.0
Lba01G012140__Lba01G029646	0.35411	0.83067	2118.0	750.0	0.17851	GF_000191	0.1713	0.0017	19.0	99.0	Lba01G029646	Lba01G012140	1.0	0.0
Lba01G012849__Lba01G031001	0.35552	0.8419700000000001	2118.0	753.0	0.0941	GF_000191	0.0033	3.3022	31.0	0.001	Lba01G031001	Lba01G012849	0.1	0.11110999999999999
Lba01G000562__Lba01G012425	0.8693700000000001	0.76339	666.0	579.0	0.34515999999999997	GF_005188	0.171	0.9697	2.0	0.1763	Lba01G012425	Lba01G000562	1.0	1.0
Lba01G029446__Lba01G036905	0.78322	0.8273799999999999	429.0	336.0	0.22089	GF_002801	0.1144	0.557	3.0	0.2054	Lba01G029446	Lba01G036905	1.0	1.0
Lba01G000929__Lba01G046137	0.56323	0.8724799999999999	6168.0	3474.0	0.10455999999999999	GF_001503	0.0242	0.5594	6.0	0.0432	Lba01G000929	Lba01G046137	1.0	1.0
Lba01G000929__Lba01G046137	0.56323	0.8724799999999999	6168.0	3474.0	0.10455999999999999	GF_001503	0.0242	0.5594	6.0	0.0432	Lba01G000929	Lba01G046137	1.0	1.0
Lba01G005591__Lba01G040931	0.2376	0.53114	2298.0	546.0	0.8920299999999999	GF_003039	0.7326	3.3723	3.0	0.2172	Lba01G005591	Lba01G040931	1.0	1.0
Lba01G013889__Lba01G044920	0.6791	0.75092	804.0	546.0	0.40957	GF_002963	0.2033	0.9209	3.0	0.2208	Lba01G044920	Lba01G013889	1.0	1.0
Lba01G042218__Lba01G044920	0.75373	0.60396	804.0	606.0	0.8133	GF_002963	0.4347	49.9963	4.0	0.0087	Lba01G042218	Lba01G044920	0.5	0.0
Lba01G013889__Lba01G042218	0.65299	0.58667	804.0	525.0	0.94955	GF_002963	0.4468	73.6789	4.0	0.0061	Lba01G042218	Lba01G013889	0.5	0.0
Lba01G033044__Lba01G045872	0.8672	0.76507	1875.0	1626.0	0.4816	GF_004759	0.24	0.6295	2.0	0.3813	Lba01G033044	Lba01G045872	1.0	1.0
Lba01G003672__Lba01G011394	0.28242	0.74843	1689.0	477.0	0.3658	GF_001971	0.1851	1.0873	4.0	0.1703	Lba01G003672	Lba01G011394	1.0	1.0
Lba01G003388__Lba01G018663	0.59091	0.64423	528.0	312.0	0.85398	GF_003104	0.3484	1.4102	4.0	0.2471	Lba01G003388	Lba01G018663	0.5	0.5
Lba01G003388__Lba01G018663	0.59091	0.64423	528.0	312.0	0.85398	GF_003104	0.3484	1.4102	4.0	0.2471	Lba01G003388	Lba01G018663	0.5	0.5
Lba01G035826__Lba01G047820	0.7757	0.59036	321.0	249.0	0.7115	GF_003066	0.2938	3.8243	4.0	0.0768	Lba01G047820	Lba01G035826	0.5	0.5
Lba01G031361__Lba01G047764	0.5777800000000001	0.67179	1350.0	780.0	0.67888	GF_001652	0.3154	1.7181	6.0	0.1836	Lba01G047764	Lba01G031361	0.5	1.0
Lba01G031361__Lba01G047764	0.5777800000000001	0.67179	1350.0	780.0	0.67888	GF_001652	0.3154	1.7181	6.0	0.1836	Lba01G047764	Lba01G031361	0.5	1.0
Lba01G001256__Lba01G047764	0.80889	0.59707	1350.0	1092.0	0.93468	GF_001652	0.4197	15.9182	7.0	0.0264	Lba01G001256	Lba01G047764	0.33333	0.0
Lba01G001256__Lba01G047764	0.80889	0.59707	1350.0	1092.0	0.93468	GF_001652	0.4197	15.9182	7.0	0.0264	Lba01G001256	Lba01G047764	0.33333	0.0
Lba01G001256__Lba01G045405	0.77556	0.532	1350.0	1047.0	1.3033700000000001	GF_001652	0.5356	96.5583	8.0	0.0055	Lba01G045405	Lba01G001256	0.25	0.0
Lba01G001256__Lba01G045405	0.77556	0.532	1350.0	1047.0	1.3033700000000001	GF_001652	0.5356	96.5583	8.0	0.0055	Lba01G045405	Lba01G001256	0.25	0.0
Lba01G045405__Lba01G047764	0.7266699999999999	0.5453600000000001	1350.0	981.0	1.13981	GF_001652	0.4948	9.6855	8.0	0.0511	Lba01G045405	Lba01G047764	0.25	0.0
Lba01G045405__Lba01G047764	0.7266699999999999	0.5453600000000001	1350.0	981.0	1.13981	GF_001652	0.4948	9.6855	8.0	0.0511	Lba01G045405	Lba01G047764	0.25	0.0
Lba01G031547__Lba01G034417	0.8453200000000001	0.8411299999999999	1668.0	1410.0	0.13499	GF_002484	0.0623	0.7097	3.0	0.0877	Lba01G031547	Lba01G034417	1.0	1.0
Lba01G003056__Lba01G041054	0.61145	0.8115899999999999	1467.0	897.0	0.24248000000000003	GF_001986	0.11900000000000001	0.6791	4.0	0.1753	Lba01G041054	Lba01G003056	1.0	1.0
Lba01G005643__Lba01G011505	0.8528100000000001	0.7631100000000001	1386.0	1182.0	0.25861999999999996	GF_005120	0.1241	1.37	2.0	0.0906	Lba01G005643	Lba01G011505	1.0	1.0
Lba01G020591__Lba01G048232	0.327	0.8236399999999999	1578.0	516.0	0.18434	GF_000325	0.0668	0.5749	19.0	0.1163	Lba01G020591	Lba01G048232	1.0	1.0
Lba01G010714__Lba01G042907	0.88451	0.6461899999999999	2208.0	1953.0	0.62498	GF_003368	0.2894	3.2271	4.0	0.0897	Lba01G010714	Lba01G042907	0.5	0.5
Lba01G002677__Lba01G014358	1.0	0.87015	747.0	747.0	0.03814	GF_003091	0.013999999999999999	0.785	4.0	0.0178	Lba01G014358	Lba01G002677	0.5	0.5
Lba01G014358__Lba01G019349	0.63454	0.87764	747.0	474.0	0.03815	GF_003091	0.0197	0.7322	4.0	0.0269	Lba01G014358	Lba01G019349	0.5	0.5
Lba01G025171__Lba01G025928	0.9468200000000001	0.80301	2595.0	2457.0	0.27176	GF_004918	0.1337	0.7205	2.0	0.1856	Lba01G025171	Lba01G025928	1.0	1.0
Lba01G029315__Lba01G029986	0.62927	0.58915	615.0	387.0	0.89164	GF_005042	0.4937	76.5588	2.0	0.0064	Lba01G029315	Lba01G029986	1.0	0.0
Lba01G029315__Lba01G029986	0.62927	0.58915	615.0	387.0	0.89164	GF_005042	0.4937	76.5588	2.0	0.0064	Lba01G029315	Lba01G029986	1.0	0.0
Lba01G020495__Lba01G027905	0.981	0.8200200000000001	1263.0	1239.0	0.29681	GF_001730	0.0498	0.5383	5.0	0.0926	Lba01G027905	Lba01G020495	1.0	1.0
Lba01G003363__Lba01G018701	0.70427	0.77832	1755.0	1236.0	0.32036	GF_004535	0.1833	0.659	2.0	0.2782	Lba01G003363	Lba01G018701	1.0	1.0
Lba01G003363__Lba01G018701	0.70427	0.77832	1755.0	1236.0	0.32036	GF_004535	0.1833	0.659	2.0	0.2782	Lba01G003363	Lba01G018701	1.0	1.0
Lba01G028462__Lba01G036359	0.9950899999999999	0.8452700000000001	1221.0	1215.0	0.06774	GF_004408	0.0335	1.0212	2.0	0.0328	Lba01G036359	Lba01G028462	1.0	1.0
Lba01G024917__Lba01G037959	0.6339600000000001	0.74206	795.0	504.0	0.42963999999999997	GF_004947	0.2404	0.7667	2.0	0.3136	Lba01G037959	Lba01G024917	1.0	1.0
Lba01G024917__Lba01G037959	0.6339600000000001	0.74206	795.0	504.0	0.42963999999999997	GF_004947	0.2404	0.7667	2.0	0.3136	Lba01G037959	Lba01G024917	1.0	1.0
Lba01G016703__Lba01G033150	0.69712	0.7450600000000001	2397.0	1671.0	0.45545	GF_002015	0.2117	0.8874	4.0	0.2386	Lba01G033150	Lba01G016703	1.0	1.0
Lba01G028316__Lba01G033150	0.67209	0.54873	2397.0	1611.0	1.1075	GF_002015	0.516	3.5857	5.0	0.1439	Lba01G028316	Lba01G033150	0.5	0.5
Lba01G006743__Lba01G013436	0.35343	0.59216	2886.0	1020.0	1.0263200000000001	GF_003562	0.5285	1.9858	2.0	0.2661	Lba01G013436	Lba01G006743	1.0	1.0
Lba01G033719__Lba01G038066	0.52505	0.77036	2994.0	1572.0	0.34488	GF_001058	0.1348	1.0675	7.0	0.1263	Lba01G038066	Lba01G033719	1.0	1.0
Lba01G003688__Lba01G019144	0.8817200000000001	0.80081	837.0	738.0	0.25347	GF_002177	0.0855	0.9154	5.0	0.0934	Lba01G003688	Lba01G019144	1.0	1.0
Lba01G014495__Lba01G019144	0.63441	0.6817300000000001	837.0	531.0	0.61895	GF_002177	0.21100000000000002	3.4743	6.0	0.0607	Lba01G014495	Lba01G019144	0.25	0.25
Lba01G014495__Lba01G019144	0.63441	0.6817300000000001	837.0	531.0	0.61895	GF_002177	0.21100000000000002	3.4743	6.0	0.0607	Lba01G014495	Lba01G019144	0.25	0.25
Lba01G037023__Lba01G044095	0.38011	0.57944	1689.0	642.0	0.8406399999999999	GF_000412	0.3167	75.6889	12.0	0.0042	Lba01G037023	Lba01G044095	1.0	0.0
Lba01G037492__Lba01G044636	0.68206	0.79774	1689.0	1152.0	0.26849	GF_000412	0.0295	0.9184	16.0	0.0321	Lba01G044636	Lba01G037492	1.0	1.0
Lba01G037492__Lba01G044636	0.68206	0.79774	1689.0	1152.0	0.26849	GF_000412	0.0295	0.9184	16.0	0.0321	Lba01G044636	Lba01G037492	1.0	1.0
Lba01G010369__Lba01G039630	0.79257	0.58854	1938.0	1536.0	0.76918	GF_004099	0.3977	3.0669	2.0	0.1297	Lba01G039630	Lba01G010369	1.0	1.0
Lba01G027026__Lba01G033510	0.94009	0.76185	2604.0	2448.0	0.45832	GF_003910	0.2189	0.6582	2.0	0.3326	Lba01G033510	Lba01G027026	1.0	1.0
Lba01G014242__Lba01G044476	0.98603	0.79603	1074.0	1059.0	0.17257999999999998	GF_003872	0.0935	1.016	2.0	0.0921	Lba01G044476	Lba01G014242	1.0	1.0
Lba01G014242__Lba01G044476	0.98603	0.79603	1074.0	1059.0	0.17257999999999998	GF_003872	0.0935	1.016	2.0	0.0921	Lba01G044476	Lba01G014242	1.0	1.0
Lba01G031630__Lba01G047863	0.27061	0.87469	4512.0	1221.0	0.10509	GF_001007	0.0567	0.4602	7.0	0.1231	Lba01G047863	Lba01G031630	1.0	1.0
Lba01G006717__Lba01G048336	0.3012	0.82634	4512.0	1359.0	0.22841	GF_001007	0.1081	0.5766	8.0	0.1875	Lba01G048336	Lba01G006717	1.0	1.0
Lba01G022618__Lba01G033128	0.70926	0.63446	1620.0	1149.0	0.5614399999999999	GF_000689	0.1557	9.5276	10.0	0.0163	Lba01G033128	Lba01G022618	0.5	0.0
Lba01G022618__Lba01G033128	0.70926	0.63446	1620.0	1149.0	0.5614399999999999	GF_000689	0.1557	9.5276	10.0	0.0163	Lba01G033128	Lba01G022618	0.5	0.0
Lba01G003319__Lba01G026474	0.66481	0.5831	1620.0	1077.0	1.0171700000000001	GF_000689	0.3422	15.8984	13.0	0.0215	Lba01G003319	Lba01G026474	0.2	0.0
Lba01G003319__Lba01G026474	0.66481	0.5831	1620.0	1077.0	1.0171700000000001	GF_000689	0.3422	15.8984	13.0	0.0215	Lba01G003319	Lba01G026474	0.2	0.0
Lba01G001447__Lba01G019333	0.42633000000000004	0.9397700000000001	4011.0	1710.0	0.07647000000000001	GF_000570	0.0	0.0	9.0	0.3682	Lba01G001447	Lba01G019333	1.0	0.0
Lba01G027544__Lba01G033781	0.96104	0.84685	231.0	222.0	0.25433	GF_001192	0.1465	0.2931	9.0	0.4999	Lba01G033781	Lba01G027544	0.33333	0.0
Lba01G001349__Lba01G025518	0.55309	0.79018	1215.0	672.0	0.3022	GF_001309	0.1824	0.583	5.0	0.3129	Lba01G001349	Lba01G025518	1.0	1.0
Lba01G026840__Lba01G033348	0.77982	0.76078	654.0	510.0	0.44392	GF_003885	0.2076	0.8436	2.0	0.2461	Lba01G033348	Lba01G026840	1.0	1.0
Lba01G007753__Lba01G010818	0.35541	0.6803	1857.0	660.0	0.62957	GF_002226	0.2751	0.8984	4.0	0.3062	Lba01G010818	Lba01G007753	1.0	1.0
Lba01G007753__Lba01G010818	0.35541	0.6803	1857.0	660.0	0.62957	GF_002226	0.2751	0.8984	4.0	0.3062	Lba01G010818	Lba01G007753	1.0	1.0
Lba01G021724__Lba01G039946	0.16872	0.74088	4872.0	822.0	0.37687	GF_000587	0.268	0.5315	11.0	0.5043	Lba01G039946	Lba01G021724	0.33333	0.5
Lba01G021724__Lba01G039946	0.16872	0.74088	4872.0	822.0	0.37687	GF_000587	0.268	0.5315	11.0	0.5043	Lba01G039946	Lba01G021724	0.33333	0.5
Lba01G000586__Lba01G047304	0.22783	0.6	4872.0	1110.0	0.6127600000000001	GF_000587	0.3781	32.0627	14.0	0.0118	Lba01G047304	Lba01G000586	0.5	0.0
Lba01G013622__Lba01G048335	0.57098	0.63479	1923.0	1098.0	0.9142299999999999	GF_000897	0.434	0.1613	12.0	2.6913	Lba01G048335	Lba01G013622	0.16667	0.2
Lba01G041897__Lba01G044025	0.8267	0.6525	1281.0	1059.0	0.44966000000000006	GF_001234	0.1763	49.9789	6.0	0.0035	Lba01G044025	Lba01G041897	1.0	0.0
Lba01G005160__Lba01G012266	0.75	0.52137	468.0	351.0	1.4796799999999999	GF_004031	0.6535	80.1535	2.0	0.0082	Lba01G012266	Lba01G005160	1.0	0.0
Lba01G038465__Lba01G039296	0.20640999999999998	0.8117800000000001	3372.0	696.0	0.22901	GF_000743	0.0318	0.5102	8.0	0.0623	Lba01G039296	Lba01G038465	1.0	1.0
Lba01G006452__Lba01G013705	0.49377	0.59159	3372.0	1665.0	0.8321	GF_000743	0.0235	0.5636	13.0	0.0416	Lba01G006452	Lba01G013705	0.16667	0.5
Lba01G006452__Lba01G039296	0.22598000000000001	0.66273	3372.0	762.0	0.89881	GF_000743	0.0894	7.4367	13.0	0.012	Lba01G006452	Lba01G039296	0.16667	0.0
Lba01G014557__Lba01G043860	0.55367	0.70238	1062.0	588.0	0.48583999999999994	GF_004153	0.2776	1.2914	2.0	0.2149	Lba01G043860	Lba01G014557	1.0	1.0
Lba01G000962__Lba01G034490	0.5694100000000001	0.6136	1059.0	603.0	0.9917799999999999	GF_001356	0.3534	2.1465	8.0	0.1646	Lba01G000962	Lba01G034490	0.16667	0.16667
Lba01G000962__Lba01G034490	0.5694100000000001	0.6136	1059.0	603.0	0.9917799999999999	GF_001356	0.3534	2.1465	8.0	0.1646	Lba01G000962	Lba01G034490	0.16667	0.16667
Lba01G014008__Lba01G042062	0.30425	0.56848	1272.0	387.0	0.85716	GF_002995	0.4814	3.6598	3.0	0.1315	Lba01G014008	Lba01G042062	1.0	1.0
Lba01G021108__Lba01G048082	0.72529	0.8303299999999999	2064.0	1497.0	0.19134	GF_002641	0.1005	0.7521	3.0	0.1336	Lba01G021108	Lba01G048082	1.0	1.0
Lba01G021108__Lba01G035802	0.76017	0.48693000000000003	2064.0	1569.0	1.30065	GF_002641	0.6412	73.723	4.0	0.0087	Lba01G035802	Lba01G021108	0.5	0.0
Lba01G035802__Lba01G048082	0.7107600000000001	0.48466000000000004	2064.0	1467.0	1.43093	GF_002641	0.687	73.2419	4.0	0.0094	Lba01G035802	Lba01G048082	0.5	0.0
Lba01G007981__Lba01G029316	0.91356	0.8379700000000001	1770.0	1617.0	0.15664	GF_004824	0.07400000000000001	0.7421	2.0	0.0997	Lba01G029316	Lba01G007981	1.0	1.0
Lba01G003359__Lba01G024737	1.0	0.80255	471.0	471.0	0.1486	GF_004534	0.0703	1.1527	2.0	0.061	Lba01G003359	Lba01G024737	1.0	1.0
Lba01G003359__Lba01G024737	1.0	0.80255	471.0	471.0	0.1486	GF_004534	0.0703	1.1527	2.0	0.061	Lba01G003359	Lba01G024737	1.0	1.0
Lba01G007721__Lba01G010799	0.7545	0.80597	1332.0	1005.0	0.3203	GF_003369	0.1583	0.6924	3.0	0.2286	Lba01G010799	Lba01G007721	1.0	1.0
Lba01G014920__Lba01G023824	0.8533299999999999	0.61979	225.0	192.0	1.21375	GF_001987	0.4704	1.0317	6.0	0.456	Lba01G023824	Lba01G014920	0.33333	0.0
Lba01G002958__Lba01G004391	0.31435	0.79608	4056.0	1275.0	0.16104000000000002	GF_000324	0.0921	2.0685	14.0	0.0445	Lba01G002958	Lba01G004391	1.0	1.0
Lba01G003695__Lba01G038871	0.31879	0.65893	4056.0	1293.0	0.46611	GF_000324	0.2889	4.9597	18.0	0.0582	Lba01G003695	Lba01G038871	1.0	1.0
Lba01G003695__Lba01G038871	0.31879	0.65893	4056.0	1293.0	0.46611	GF_000324	0.2889	4.9597	18.0	0.0582	Lba01G003695	Lba01G038871	1.0	1.0
Lba01G000535__Lba01G012382	0.3321	0.59317	4056.0	1347.0	0.66282	GF_000324	0.4724	77.3314	22.0	0.0061	Lba01G000535	Lba01G012382	0.11110999999999999	0.0
Lba01G000535__Lba01G012382	0.3321	0.59317	4056.0	1347.0	0.66282	GF_000324	0.4724	77.3314	22.0	0.0061	Lba01G000535	Lba01G012382	0.11110999999999999	0.0
Lba01G032703__Lba01G039073	0.66391	0.75312	1812.0	1203.0	0.45475	GF_001653	0.2277	0.7752	5.0	0.2938	Lba01G039073	Lba01G032703	1.0	1.0
Lba01G039073__Lba01G047925	0.65066	0.58863	1812.0	1179.0	0.88408	GF_001653	0.3845	5.0628	6.0	0.0759	Lba01G047925	Lba01G039073	0.5	0.0
Lba01G039073__Lba01G047925	0.65066	0.58863	1812.0	1179.0	0.88408	GF_001653	0.3845	5.0628	6.0	0.0759	Lba01G047925	Lba01G039073	0.5	0.0
Lba01G032703__Lba01G047925	0.58609	0.61864	1812.0	1062.0	0.83367	GF_001653	0.3809	2.7607	6.0	0.138	Lba01G047925	Lba01G032703	0.5	1.0
Lba01G014040__Lba01G015707	0.17221	0.64327	993.0	171.0	0.57531	GF_002485	0.3341	6.1551	4.0	0.0543	Lba01G014040	Lba01G015707	0.5	0.0
Lba01G014040__Lba01G015707	0.17221	0.64327	993.0	171.0	0.57531	GF_002485	0.3341	6.1551	4.0	0.0543	Lba01G014040	Lba01G015707	0.5	0.0
Lba01G029979__Lba01G048996	0.45613000000000004	0.8526600000000001	4821.0	2199.0	0.13945	GF_002510	0.0697	0.5834	3.0	0.1194	Lba01G048996	Lba01G029979	1.0	1.0
Lba01G029979__Lba01G048996	0.45613000000000004	0.8526600000000001	4821.0	2199.0	0.13945	GF_002510	0.0697	0.5834	3.0	0.1194	Lba01G048996	Lba01G029979	1.0	1.0
Lba01G002629__Lba01G014341	0.86175	0.72906	1302.0	1122.0	0.58425	GF_003067	0.2856	0.653	4.0	0.4374	Lba01G014341	Lba01G002629	0.5	0.5
Lba01G014341__Lba01G019228	0.82258	0.70308	1302.0	1071.0	0.58058	GF_003067	0.2981	0.9364	4.0	0.3183	Lba01G014341	Lba01G019228	0.5	0.5
Lba01G003421__Lba01G018763	0.9342600000000001	0.82942	1506.0	1407.0	0.18729	GF_003105	0.0832	0.6118	3.0	0.136	Lba01G003421	Lba01G018763	1.0	1.0
Lba01G028546__Lba01G036236	0.24069000000000002	0.62302	1047.0	252.0	1.3188799999999998	GF_001460	0.4581	1.1216	8.0	0.4085	Lba01G028546	Lba01G036236	0.25	0.25
Lba01G011781__Lba01G035606	0.52381	0.7226100000000001	819.0	429.0	0.48473999999999995	GF_001502	0.1886	1.2558	6.0	0.1502	Lba01G035606	Lba01G011781	0.5	0.5
Lba01G005167__Lba01G012463	0.9084899999999999	0.84921	1803.0	1638.0	0.12528	GF_005189	0.0605	0.9002	2.0	0.0672	Lba01G012463	Lba01G005167	1.0	1.0
Lba01G018651__Lba01G034091	0.24718	0.82484	4527.0	1119.0	0.17114000000000001	GF_000075	0.0591	0.3216	27.0	0.1839	Lba01G018651	Lba01G034091	1.0	1.0
Lba01G018651__Lba01G034091	0.24718	0.82484	4527.0	1119.0	0.17114000000000001	GF_000075	0.0591	0.3216	27.0	0.1839	Lba01G018651	Lba01G034091	1.0	1.0
Lba01G035825__Lba01G047846	0.19947	0.77741	4527.0	903.0	0.31112	GF_000075	0.7432	87.8715	28.0	0.0085	Lba01G047846	Lba01G035825	1.0	0.0
Lba01G035825__Lba01G047846	0.19947	0.77741	4527.0	903.0	0.31112	GF_000075	0.7432	87.8715	28.0	0.0085	Lba01G047846	Lba01G035825	1.0	0.0
Lba01G005347__Lba01G019742	0.07753	0.84046	4527.0	351.0	0.12175	GF_000075	0.0821	0.6804	31.0	0.1206	Lba01G005347	Lba01G019742	1.0	1.0
Lba01G005347__Lba01G045139	0.07753	0.71795	4527.0	351.0	0.31975	GF_000075	0.1849	65.2019	34.0	0.0028	Lba01G005347	Lba01G045139	0.16667	0.0
Lba01G005347__Lba01G045139	0.07753	0.71795	4527.0	351.0	0.31975	GF_000075	0.1849	65.2019	34.0	0.0028	Lba01G005347	Lba01G045139	0.16667	0.0
Lba01G019742__Lba01G045139	0.07687000000000001	0.67529	4527.0	348.0	0.38178	GF_000075	0.1996	18.1587	34.0	0.011000000000000001	Lba01G019742	Lba01G045139	0.16667	0.0
Lba01G018298__Lba01G032956	0.08549	0.78036	4527.0	387.0	0.26807	GF_000075	0.1017	1.0285	35.0	0.0989	Lba01G032956	Lba01G018298	1.0	1.0
Lba01G010594__Lba01G018298	0.08814	0.599	4527.0	399.0	0.68342	GF_000075	0.2116	7.5899	36.0	0.0279	Lba01G010594	Lba01G018298	0.5	0.0
Lba01G010594__Lba01G018298	0.08814	0.599	4527.0	399.0	0.68342	GF_000075	0.2116	7.5899	36.0	0.0279	Lba01G010594	Lba01G018298	0.5	0.0
Lba01G002326__Lba01G047223	0.06296	0.61053	4527.0	285.0	0.8204	GF_000075	0.4226	0.7585	39.0	0.5571	Lba01G047223	Lba01G002326	1.0	1.0
Lba01G002326__Lba01G047223	0.06296	0.61053	4527.0	285.0	0.8204	GF_000075	0.4226	0.7585	39.0	0.5571	Lba01G047223	Lba01G002326	1.0	1.0
Lba01G013709__Lba01G048668	0.10802	0.74847	4527.0	489.0	0.26571	GF_000075	0.1185	0.7273	47.0	0.1629	Lba01G013709	Lba01G048668	1.0	1.0
Lba01G013709__Lba01G048668	0.10802	0.74847	4527.0	489.0	0.26571	GF_000075	0.1185	0.7273	47.0	0.1629	Lba01G013709	Lba01G048668	1.0	1.0
Lba01G013709__Lba01G048668	0.10802	0.74847	4527.0	489.0	0.26571	GF_000075	0.1185	0.7273	47.0	0.1629	Lba01G013709	Lba01G048668	1.0	1.0
Lba01G013709__Lba01G018298	0.12591	0.4	4527.0	570.0	2.36496	GF_000075	0.7796	65.0176	52.0	0.012	Lba01G018298	Lba01G013709	0.00588	0.0
Lba01G003357__Lba01G021702	0.287	0.48428000000000004	1662.0	477.0	1.4921799999999998	GF_000620	0.6142	66.8184	16.0	0.0092	Lba01G021702	Lba01G003357	0.07143	0.0
Lba01G026510__Lba01G033445	0.45211999999999997	0.88426	1911.0	864.0	0.06798	GF_000742	0.0674	0.8343	9.0	0.0808	Lba01G026510	Lba01G033445	1.0	1.0
Lba01G011413__Lba01G041888	0.4378	0.72202	1857.0	813.0	0.29183000000000003	GF_001235	0.1477	3.002	10.0	0.0492	Lba01G011413	Lba01G041888	0.11110999999999999	0.2
Lba01G014471__Lba01G044380	0.48666000000000004	0.7807	5622.0	2736.0	0.32132	GF_003750	0.1734	0.7073	2.0	0.2452	Lba01G044380	Lba01G014471	1.0	1.0
Lba01G014471__Lba01G044380	0.48666000000000004	0.7807	5622.0	2736.0	0.32132	GF_003750	0.1734	0.7073	2.0	0.2452	Lba01G044380	Lba01G014471	1.0	1.0
Lba01G008188__Lba01G028274	0.73788	0.82401	1671.0	1233.0	0.20972	GF_001308	0.0699	0.5589999999999999	6.0	0.1251	Lba01G008188	Lba01G028274	1.0	1.0
Lba01G022404__Lba01G030668	0.62252	0.69504	453.0	282.0	0.6289899999999999	GF_002227	0.2633	4.7232	4.0	0.0557	Lba01G030668	Lba01G022404	1.0	1.0
Lba01G028953__Lba01G049160	0.81457	0.70732	453.0	369.0	0.70299	GF_002227	0.3456	0.7039	5.0	0.491	Lba01G049160	Lba01G028953	1.0	1.0
Lba01G013776__Lba01G050688	0.63415	0.79915	369.0	234.0	0.2515	GF_003632	0.1135	0.8925	2.0	0.1272	Lba01G013776	Lba01G050688	1.0	1.0
Lba01G014538__Lba01G043992	0.8434799999999999	0.81901	1035.0	873.0	0.20354	GF_002129	0.0786	0.7451	4.0	0.1055	Lba01G043992	Lba01G014538	1.0	1.0
Lba01G014538__Lba01G043992	0.8434799999999999	0.81901	1035.0	873.0	0.20354	GF_002129	0.0786	0.7451	4.0	0.1055	Lba01G043992	Lba01G014538	1.0	1.0
Lba01G007949__Lba01G043992	0.86667	0.64883	1035.0	897.0	0.6058899999999999	GF_002129	0.2617	2.5684	5.0	0.1019	Lba01G007949	Lba01G043992	0.5	0.5
Lba01G007949__Lba01G043992	0.86667	0.64883	1035.0	897.0	0.6058899999999999	GF_002129	0.2617	2.5684	5.0	0.1019	Lba01G007949	Lba01G043992	0.5	0.5
Lba01G007949__Lba01G014538	0.86087	0.65881	1035.0	891.0	0.55215	GF_002129	0.2426	3.2006	5.0	0.0758	Lba01G007949	Lba01G014538	0.5	0.5
Lba01G007949__Lba01G014538	0.86087	0.65881	1035.0	891.0	0.55215	GF_002129	0.2426	3.2006	5.0	0.0758	Lba01G007949	Lba01G014538	0.5	0.5
Lba01G031554__Lba01G048196	0.8352799999999999	0.81445	2568.0	2145.0	0.24316	GF_001006	0.0914	0.7072	7.0	0.1292	Lba01G048196	Lba01G031554	1.0	1.0
Lba01G031554__Lba01G048196	0.8352799999999999	0.81445	2568.0	2145.0	0.24316	GF_001006	0.0914	0.7072	7.0	0.1292	Lba01G048196	Lba01G031554	1.0	1.0
Lba01G045613__Lba01G048196	0.7722	0.64095	2568.0	1983.0	0.6293300000000001	GF_001006	0.2517	1.8116	8.0	0.139	Lba01G045613	Lba01G048196	0.5	0.5
Lba01G045613__Lba01G048196	0.7722	0.64095	2568.0	1983.0	0.6293300000000001	GF_001006	0.2517	1.8116	8.0	0.139	Lba01G045613	Lba01G048196	0.5	0.5
Lba01G005746__Lba01G011611	0.94681	0.7550600000000001	1410.0	1335.0	0.23458	GF_003873	0.1261	1.6147	2.0	0.0781	Lba01G005746	Lba01G011611	1.0	1.0
Lba01G014659__Lba01G044526	0.89671	0.8542	2004.0	1797.0	0.10525999999999999	GF_004203	0.0545	0.6961	2.0	0.0783	Lba01G044526	Lba01G014659	1.0	1.0
Lba01G033531__Lba01G037984	0.88785	0.85088	642.0	570.0	0.13366	GF_003911	0.0716	0.7179	2.0	0.0997	Lba01G033531	Lba01G037984	1.0	1.0
Lba01G027822__Lba01G039605	0.30074	0.63547	2025.0	609.0	0.74624	GF_004098	0.4245	1.5208	2.0	0.2792	Lba01G039605	Lba01G027822	1.0	1.0
Lba01G030305__Lba01G038179	0.1153	0.34545	1431.0	165.0	3.48484	GF_001164	1.1033	79.1324	10.0	0.0139	Lba01G030305	Lba01G038179	0.2	0.0
Lba01G031460__Lba01G047738	0.77564	0.7603300000000001	1404.0	1089.0	0.43433	GF_001059	0.0729	0.5674	6.0	0.1286	Lba01G031460	Lba01G047738	1.0	1.0
Lba01G020346__Lba01G031460	0.7371800000000001	0.76039	1404.0	1035.0	0.45978	GF_001059	0.0944	0.418	7.0	0.2259	Lba01G020346	Lba01G031460	0.5	0.5
Lba01G020346__Lba01G031460	0.7371800000000001	0.76039	1404.0	1035.0	0.45978	GF_001059	0.0944	0.418	7.0	0.2259	Lba01G020346	Lba01G031460	0.5	0.5
Lba01G020346__Lba01G047738	0.75641	0.78154	1404.0	1062.0	0.33705	GF_001059	0.0918	0.4345	7.0	0.2113	Lba01G020346	Lba01G047738	0.5	0.5
Lba01G022068__Lba01G026467	0.47035	0.75931	2226.0	1047.0	0.34651	GF_000903	0.0006	0.61	7.0	0.001	Lba01G022068	Lba01G026467	1.0	1.0
Lba01G013688__Lba01G048689	0.09299	0.68116	2226.0	207.0	0.53275	GF_000903	0.2946	25.065	10.0	0.0118	Lba01G013688	Lba01G048689	0.5	0.0
Lba01G013688__Lba01G048689	0.09299	0.68116	2226.0	207.0	0.53275	GF_000903	0.2946	25.065	10.0	0.0118	Lba01G013688	Lba01G048689	0.5	0.0
Lba01G006666__Lba01G013688	0.10243	0.67105	2226.0	228.0	0.5027	GF_000903	0.3008	41.3829	11.0	0.0073	Lba01G006666	Lba01G013688	0.16667	0.0
Lba01G006666__Lba01G013688	0.10243	0.67105	2226.0	228.0	0.5027	GF_000903	0.3008	41.3829	11.0	0.0073	Lba01G006666	Lba01G013688	0.16667	0.0
Lba01G006666__Lba01G048689	0.4973	0.78049	2226.0	1107.0	0.38135	GF_000903	0.0003	0.2772	11.0	0.001	Lba01G006666	Lba01G048689	0.16667	0.33333
Lba01G001002__Lba01G034447	0.72875	0.7651	1659.0	1209.0	0.23304	GF_003401	0.1224	1.3195	2.0	0.0927	Lba01G034447	Lba01G001002	1.0	1.0
Lba01G013105__Lba01G027916	0.80499	0.58986	2523.0	2031.0	0.7872	GF_003563	0.4076	6.5996	2.0	0.0618	Lba01G013105	Lba01G027916	1.0	0.0
Lba01G013105__Lba01G027916	0.80499	0.58986	2523.0	2031.0	0.7872	GF_003563	0.4076	6.5996	2.0	0.0618	Lba01G013105	Lba01G027916	1.0	0.0
Lba01G004819__Lba01G022382	0.44325	0.73951	3066.0	1359.0	0.39747	GF_002014	0.1799	1.2063	4.0	0.1491	Lba01G004819	Lba01G022382	1.0	1.0
Lba01G004819__Lba01G022382	0.44325	0.73951	3066.0	1359.0	0.39747	GF_002014	0.1799	1.2063	4.0	0.1491	Lba01G004819	Lba01G022382	1.0	1.0
Lba01G004819__Lba01G030773	0.46575	0.7128899999999999	3066.0	1428.0	0.51262	GF_002014	0.2285	1.2304	5.0	0.1857	Lba01G030773	Lba01G004819	0.5	0.5
Lba01G004819__Lba01G030773	0.46575	0.7128899999999999	3066.0	1428.0	0.51262	GF_002014	0.2285	1.2304	5.0	0.1857	Lba01G030773	Lba01G004819	0.5	0.5
Lba01G022382__Lba01G030773	0.44423	0.74743	3066.0	1362.0	0.44705	GF_002014	0.19	0.9752	5.0	0.1948	Lba01G030773	Lba01G022382	0.5	0.5
Lba01G022382__Lba01G030773	0.44423	0.74743	3066.0	1362.0	0.44705	GF_002014	0.19	0.9752	5.0	0.1948	Lba01G030773	Lba01G022382	0.5	0.5
Lba01G021515__Lba01G041096	0.26006999999999997	0.86882	3576.0	930.0	0.08502	GF_000861	0.0357	0.9843	8.0	0.0363	Lba01G021515	Lba01G041096	1.0	1.0
Lba01G021515__Lba01G041096	0.26006999999999997	0.86882	3576.0	930.0	0.08502	GF_000861	0.0357	0.9843	8.0	0.0363	Lba01G021515	Lba01G041096	1.0	1.0
Lba01G021515__Lba01G041069	0.26006999999999997	0.84731	3576.0	930.0	0.10176	GF_000861	0.0326	1.308	9.0	0.0249	Lba01G041069	Lba01G021515	0.5	0.5
Lba01G041069__Lba01G041096	0.26006999999999997	0.85054	3576.0	930.0	0.10618	GF_000861	0.0362	0.8067	9.0	0.0449	Lba01G041069	Lba01G041096	0.5	0.5
Lba01G014682__Lba01G040108	0.8116899999999999	0.67067	924.0	750.0	0.73892	GF_004122	0.361	1.0782	2.0	0.3348	Lba01G040108	Lba01G014682	1.0	1.0
Lba01G014682__Lba01G040108	0.8116899999999999	0.67067	924.0	750.0	0.73892	GF_004122	0.361	1.0782	2.0	0.3348	Lba01G040108	Lba01G014682	1.0	1.0
Lba01G002565__Lba01G009968	0.39846	0.46021999999999996	1167.0	465.0	1.36242	GF_000984	0.7943	2.406	11.0	0.3301	Lba01G002565	Lba01G009968	0.16667	1.0
Lba01G028611__Lba01G036331	0.93561	0.82996	1584.0	1482.0	0.16796	GF_002208	0.0833	0.7351	4.0	0.1133	Lba01G036331	Lba01G028611	1.0	1.0
Lba01G028611__Lba01G036331	0.93561	0.82996	1584.0	1482.0	0.16796	GF_002208	0.0833	0.7351	4.0	0.1133	Lba01G036331	Lba01G028611	1.0	1.0
Lba01G021238__Lba01G036331	0.89205	0.67233	1584.0	1413.0	0.46762	GF_002208	0.2049	4.2746	5.0	0.0479	Lba01G021238	Lba01G036331	0.5	1.0
Lba01G021238__Lba01G022549	0.87311	0.66088	1584.0	1383.0	0.57909	GF_002208	0.247	3.7976	6.0	0.065	Lba01G022549	Lba01G021238	0.33333	0.33333
Lba01G021238__Lba01G022549	0.87311	0.66088	1584.0	1383.0	0.57909	GF_002208	0.247	3.7976	6.0	0.065	Lba01G022549	Lba01G021238	0.33333	0.33333
Lba01G022549__Lba01G036331	0.89205	0.65817	1584.0	1413.0	0.5937100000000001	GF_002208	0.2598	2.9081	6.0	0.0893	Lba01G022549	Lba01G036331	0.33333	0.33333
Lba01G022549__Lba01G036331	0.89205	0.65817	1584.0	1413.0	0.5937100000000001	GF_002208	0.2598	2.9081	6.0	0.0893	Lba01G022549	Lba01G036331	0.33333	0.33333
Lba01G016556__Lba01G036941	0.74329	0.63732	1788.0	1329.0	0.67847	GF_000650	0.3686	2.1721	9.0	0.1697	Lba01G036941	Lba01G016556	1.0	1.0
Lba01G008208__Lba01G016524	0.14933	0.57303	1788.0	267.0	0.9458200000000001	GF_000650	0.4643	1.8355	10.0	0.253	Lba01G016524	Lba01G008208	1.0	1.0
Lba01G008208__Lba01G016524	0.14933	0.57303	1788.0	267.0	0.9458200000000001	GF_000650	0.4643	1.8355	10.0	0.253	Lba01G016524	Lba01G008208	1.0	1.0
Lba01G008556__Lba01G043257	0.56711	0.6291899999999999	1788.0	1014.0	0.6934100000000001	GF_000650	0.44299999999999995	2.8981	14.0	0.1529	Lba01G043257	Lba01G008556	0.25	0.25
Lba01G008556__Lba01G043257	0.56711	0.6291899999999999	1788.0	1014.0	0.6934100000000001	GF_000650	0.44299999999999995	2.8981	14.0	0.1529	Lba01G043257	Lba01G008556	0.25	0.25
Lba01G016524__Lba01G043257	0.61242	0.58813	1788.0	1095.0	0.89869	GF_000650	0.4754	8.8998	15.0	0.0534	Lba01G016524	Lba01G043257	0.1	0.0
Lba01G008556__Lba01G016524	0.57047	0.58627	1788.0	1020.0	0.9618399999999999	GF_000650	0.4444	12.9552	15.0	0.0343	Lba01G016524	Lba01G008556	0.1	0.0
Lba01G008556__Lba01G016524	0.57047	0.58627	1788.0	1020.0	0.9618399999999999	GF_000650	0.4444	12.9552	15.0	0.0343	Lba01G016524	Lba01G008556	0.1	0.0
Lba01G020951__Lba01G043434	0.39286	0.72727	588.0	231.0	0.35808	GF_001245	0.1483	0.8882	6.0	0.1669	Lba01G020951	Lba01G043434	1.0	1.0
Lba01G034771__Lba01G040971	0.8678299999999999	0.60728	1203.0	1044.0	0.77594	GF_004040	0.3962	2.9703	2.0	0.1334	Lba01G034771	Lba01G040971	1.0	1.0
Lba01G021722__Lba01G046128	0.86154	0.75298	390.0	336.0	0.36608	GF_003720	0.2107	0.9238	2.0	0.2281	Lba01G021722	Lba01G046128	1.0	1.0
Lba01G034715__Lba01G041440	0.36949	0.85015	1770.0	654.0	0.27713000000000004	GF_002257	0.1155	0.2693	4.0	0.4291	Lba01G034715	Lba01G041440	1.0	1.0
Lba01G018570__Lba01G034648	0.77035	0.71816	1437.0	1107.0	0.46368000000000004	GF_001378	0.7409	2.5140000000000002	7.0	0.2947	Lba01G034648	Lba01G018570	0.5	0.5
Lba01G002219__Lba01G022325	0.41457	0.71582	3582.0	1485.0	0.32689	GF_001081	0.1541	5.4329	9.0	0.0284	Lba01G022325	Lba01G002219	0.25	0.0
Lba01G002219__Lba01G022325	0.41457	0.71582	3582.0	1485.0	0.32689	GF_001081	0.1541	5.4329	9.0	0.0284	Lba01G022325	Lba01G002219	0.25	0.0
Lba01G008924__Lba01G022325	0.41039	0.62925	3582.0	1470.0	0.51772	GF_001081	0.2478	5.1401	9.0	0.0482	Lba01G022325	Lba01G008924	0.25	0.0
Lba01G020306__Lba01G047870	0.32468	0.76889	693.0	225.0	0.14816	GF_003642	0.1062	1.7614	2.0	0.0603	Lba01G020306	Lba01G047870	1.0	1.0
Lba01G033616__Lba01G038210	0.18499000000000002	0.7893100000000001	3438.0	636.0	0.22002	GF_000501	0.0	0.0	13.0		Lba01G038210	Lba01G033616	1.0	0.0
Lba01G017398__Lba01G040512	0.01571	0.38889	3438.0	54.0	1.93492	GF_000501	0.0	0.0	16.0		Lba01G040512	Lba01G017398	0.2	0.0
Lba01G036179__Lba01G038210	0.14834	0.38627	3438.0	510.0	2.26602	GF_000501	0.0	0.0	18.0		Lba01G036179	Lba01G038210	0.047619999999999996	0.0
Lba01G013873__Lba01G037960	0.70857	0.84982	2697.0	1911.0	0.17115	GF_001076	0.0646	0.3891	7.0	0.1659	Lba01G037960	Lba01G013873	0.5	0.5
Lba01G037960__Lba01G046773	0.1891	0.76471	2697.0	510.0	0.33302	GF_001076	0.094	0.3807	7.0	0.2468	Lba01G037960	Lba01G046773	0.5	0.5
Lba01G024964__Lba01G033585	0.39415	0.82899	3798.0	1497.0	0.3519	GF_001114	0.1092	0.6248	6.0	0.1748	Lba01G024964	Lba01G033585	1.0	1.0
Lba01G025520__Lba01G038034	0.3981	0.62103	3798.0	1512.0	1.03516	GF_001114	0.2842	9.4619	9.0	0.03	Lba01G025520	Lba01G038034	0.16667	0.0
Lba01G025520__Lba01G038034	0.3981	0.62103	3798.0	1512.0	1.03516	GF_001114	0.2842	9.4619	9.0	0.03	Lba01G025520	Lba01G038034	0.16667	0.0
Lba01G024964__Lba01G038034	0.39415	0.76286	3798.0	1497.0	0.8047300000000001	GF_001114	0.14	0.7707	9.0	0.1816	Lba01G024964	Lba01G038034	0.16667	0.2
Lba01G024964__Lba01G038034	0.39415	0.76286	3798.0	1497.0	0.8047300000000001	GF_001114	0.14	0.7707	9.0	0.1816	Lba01G024964	Lba01G038034	0.16667	0.2
Lba01G033585__Lba01G038034	0.75434	0.58848	3798.0	2865.0	1.01349	GF_001114	0.1658	0.6819	9.0	0.2432	Lba01G033585	Lba01G038034	0.16667	0.2
Lba01G004580__Lba01G033470	0.48878	0.68112	2406.0	1176.0	0.47711000000000003	GF_000463	0.0019	1.9286	18.0	0.001	Lba01G004580	Lba01G033470	0.25	0.33333
Lba01G027268__Lba01G033470	0.44264	0.8281700000000001	2406.0	1065.0	0.24831	GF_000463	0.0	0.0	19.0	2.0	Lba01G027268	Lba01G033470	0.1	0.0
Lba01G048651__Lba01G050772	0.41431	0.66342	2976.0	1233.0	0.6501	GF_000973	0.2955	0.6583	10.0	0.4489	Lba01G048651	Lba01G050772	0.5	0.5
Lba01G048651__Lba01G050772	0.41431	0.66342	2976.0	1233.0	0.6501	GF_000973	0.2955	0.6583	10.0	0.4489	Lba01G048651	Lba01G050772	0.5	0.5
Lba01G030046__Lba01G032189	0.96272	0.82211	1851.0	1782.0	0.19831	GF_002106	0.0755	0.6896	4.0	0.1094	Lba01G032189	Lba01G030046	1.0	1.0
Lba01G019903__Lba01G032189	0.93355	0.79803	1851.0	1728.0	0.20949	GF_002106	0.0748	0.9432	5.0	0.0793	Lba01G019903	Lba01G032189	0.5	0.5
Lba01G019903__Lba01G040016	0.87034	0.70701	1851.0	1611.0	0.32686	GF_002106	0.1438	3.7119	6.0	0.0387	Lba01G040016	Lba01G019903	0.33333	1.0
Lba01G019903__Lba01G040016	0.87034	0.70701	1851.0	1611.0	0.32686	GF_002106	0.1438	3.7119	6.0	0.0387	Lba01G040016	Lba01G019903	0.33333	1.0
Lba01G032189__Lba01G040016	0.8881700000000001	0.70438	1851.0	1644.0	0.32585	GF_002106	0.1385	6.351	6.0	0.0218	Lba01G040016	Lba01G032189	0.33333	0.0
Lba01G032189__Lba01G040016	0.8881700000000001	0.70438	1851.0	1644.0	0.32585	GF_002106	0.1385	6.351	6.0	0.0218	Lba01G040016	Lba01G032189	0.33333	0.0
Lba01G022179__Lba01G038398	0.78571	0.71691	1596.0	1254.0	0.58032	GF_003471	0.2963	0.7997	2.0	0.3705	Lba01G022179	Lba01G038398	1.0	1.0
Lba01G015861__Lba01G023640	0.87429	0.81481	1050.0	918.0	0.17668	GF_003788	0.0851	0.945	2.0	0.09	Lba01G023640	Lba01G015861	1.0	1.0
Lba01G003130__Lba01G034911	0.78199	0.6996600000000001	1899.0	1485.0	0.41603999999999997	GF_003513	0.247	1.6355	2.0	0.151	Lba01G003130	Lba01G034911	1.0	1.0
Lba01G029021__Lba01G036681	0.86992	0.67913	369.0	321.0	0.6035	GF_004936	0.3984	0.8582	2.0	0.4642	Lba01G036681	Lba01G029021	1.0	1.0
Lba01G002954__Lba01G043731	0.5091100000000001	0.80976	3624.0	1845.0	0.18434	GF_000190	0.1418	0.514	24.0	0.2759	Lba01G043731	Lba01G002954	1.0	1.0
Lba01G021712__Lba01G038228	0.5082800000000001	0.77904	3624.0	1842.0	0.33628	GF_000190	0.0401	0.3105	25.0	0.1291	Lba01G038228	Lba01G021712	1.0	1.0
Lba01G038228__Lba01G043731	0.48841	0.6129899999999999	3624.0	1770.0	0.67474	GF_000190	0.2106	3.4274	26.0	0.0614	Lba01G043731	Lba01G038228	0.25	0.25
Lba01G009067__Lba01G021712	0.31623	0.42146999999999996	3624.0	1146.0	2.11837	GF_000190	0.8157	64.0142	31.0	0.0127	Lba01G009067	Lba01G021712	0.03125	0.0
Lba01G002954__Lba01G029056	0.41805	0.40066	3624.0	1515.0	2.02656	GF_000190	0.7865	57.0204	31.0	0.0138	Lba01G029056	Lba01G002954	0.03125	0.0
Lba01G017051__Lba01G018550	0.91101	0.77378	1281.0	1167.0	0.33255	GF_002753	0.1617	0.9390000000000001	3.0	0.1722	Lba01G018550	Lba01G017051	1.0	1.0
Lba01G017051__Lba01G018550	0.91101	0.77378	1281.0	1167.0	0.33255	GF_002753	0.1617	0.9390000000000001	3.0	0.1722	Lba01G018550	Lba01G017051	1.0	1.0
Lba01G018550__Lba01G033701	0.96019	0.76179	1281.0	1230.0	0.39661	GF_002753	0.2004	0.8420000000000001	4.0	0.23800000000000002	Lba01G033701	Lba01G018550	0.5	0.5
Lba01G017051__Lba01G033701	0.9227200000000001	0.7445	1281.0	1182.0	0.35276	GF_002753	0.1758	1.3780000000000001	4.0	0.1276	Lba01G033701	Lba01G017051	0.5	0.5
Lba01G032588__Lba01G039329	0.6732	0.79827	1377.0	927.0	0.33211	GF_003224	0.1537	0.6931	3.0	0.2217	Lba01G039329	Lba01G032588	1.0	1.0
Lba01G020258__Lba01G039329	0.77342	0.70986	1377.0	1065.0	0.42494	GF_003224	0.2043	2.2938	4.0	0.0891	Lba01G020258	Lba01G039329	0.5	0.5
Lba01G005609__Lba01G011660	0.99259	0.8184100000000001	810.0	804.0	0.22704000000000002	GF_004854	0.1074	0.6598	2.0	0.1628	Lba01G011660	Lba01G005609	1.0	1.0
Lba01G024667__Lba01G049898	0.8455600000000001	0.6529699999999999	1554.0	1314.0	0.50025	GF_002597	0.264	3.966	3.0	0.0666	Lba01G049898	Lba01G024667	1.0	1.0
Lba01G024667__Lba01G049898	0.8455600000000001	0.6529699999999999	1554.0	1314.0	0.50025	GF_002597	0.264	3.966	3.0	0.0666	Lba01G049898	Lba01G024667	1.0	1.0
Lba01G022438__Lba01G031218	0.56996	0.7455	2337.0	1332.0	0.44413	GF_001741	0.1763	0.8987	4.0	0.1962	Lba01G031218	Lba01G022438	1.0	1.0
Lba01G008351__Lba01G033440	0.5982	0.7753899999999999	2337.0	1398.0	0.4149	GF_001741	0.1721	0.5172	5.0	0.3327	Lba01G033440	Lba01G008351	1.0	1.0
Lba01G028694__Lba01G041011	0.9312299999999999	0.8517899999999999	2094.0	1950.0	0.18442	GF_005033	0.085	0.5661	2.0	0.1501	Lba01G028694	Lba01G041011	1.0	1.0
Lba01G020434__Lba01G048208	0.14462	0.61497	3879.0	561.0	0.7560399999999999	GF_001895	0.5231	1.4637	4.0	0.3573	Lba01G020434	Lba01G048208	1.0	1.0
Lba01G020434__Lba01G048144	0.6349600000000001	0.43362	3879.0	2463.0	1.6601400000000002	GF_001895	1.6681	2.7542	6.0	0.6057	Lba01G048144	Lba01G020434	0.33333	1.0
Lba01G020570__Lba01G048088	0.24668	0.68462	3162.0	780.0	0.37667	GF_000354	0.172	7.2518	17.0	0.0237	Lba01G020570	Lba01G048088	0.5	0.0
Lba01G015181__Lba01G016090	0.24288	0.64323	3162.0	768.0	0.60031	GF_000354	0.3236	2.738	19.0	0.1182	Lba01G016090	Lba01G015181	1.0	1.0
Lba01G015181__Lba01G016090	0.24288	0.64323	3162.0	768.0	0.60031	GF_000354	0.3236	2.738	19.0	0.1182	Lba01G016090	Lba01G015181	1.0	1.0
Lba01G020570__Lba01G030412	0.1888	0.47906000000000004	3162.0	597.0	1.7493	GF_000354	1.2681	3.5317	24.0	0.3591	Lba01G030412	Lba01G020570	0.04545	0.125
Lba01G020570__Lba01G030412	0.1888	0.47906000000000004	3162.0	597.0	1.7493	GF_000354	1.2681	3.5317	24.0	0.3591	Lba01G030412	Lba01G020570	0.04545	0.125
Lba01G020570__Lba01G030412	0.1888	0.47906000000000004	3162.0	597.0	1.7493	GF_000354	1.2681	3.5317	24.0	0.3591	Lba01G030412	Lba01G020570	0.04545	0.125
Lba01G030412__Lba01G048088	0.1888	0.45896000000000003	3162.0	597.0	1.7253900000000002	GF_000354	1.1314	75.4359	24.0	0.015	Lba01G030412	Lba01G048088	0.04545	0.0
Lba01G030412__Lba01G048088	0.1888	0.45896000000000003	3162.0	597.0	1.7253900000000002	GF_000354	1.1314	75.4359	24.0	0.015	Lba01G030412	Lba01G048088	0.04545	0.0
Lba01G041980__Lba01G042852	0.19672	0.75	732.0	144.0	0.35691	GF_003182	0.2147	13.0087	3.0	0.0165	Lba01G041980	Lba01G042852	1.0	0.0
Lba01G004154__Lba01G041980	0.47131000000000006	0.57391	732.0	345.0	1.17805	GF_003182	0.6104	10.3134	4.0	0.0592	Lba01G004154	Lba01G041980	0.5	0.0
Lba01G008827__Lba01G028985	0.91195	0.8310299999999999	954.0	870.0	0.18234	GF_004426	0.0949	0.6889	2.0	0.1378	Lba01G008827	Lba01G028985	1.0	1.0
Lba01G010657__Lba01G027188	0.8136899999999999	0.63927	1884.0	1533.0	0.6076199999999999	GF_002560	0.1903	2.1635	4.0	0.08800000000000001	Lba01G027188	Lba01G010657	0.5	0.5
Lba01G012693__Lba01G030930	0.43395	0.7646	3906.0	1695.0	0.33049	GF_001862	0.1872	0.8551	4.0	0.2189	Lba01G030930	Lba01G012693	1.0	1.0
Lba01G048810__Lba01G050279	0.30034	0.87121	879.0	264.0	0.07822	GF_003175	0.0331	0.252	3.0	0.1315	Lba01G048810	Lba01G050279	1.0	1.0
Lba01G022435__Lba01G050279	0.16041	0.68085	879.0	141.0	0.32476	GF_003175	0.1395	72.0851	4.0	0.0019	Lba01G022435	Lba01G050279	0.5	0.0
Lba01G026322__Lba01G032573	0.77172	0.77661	1485.0	1146.0	0.37389	GF_001900	0.1756	0.6931	4.0	0.2534	Lba01G032573	Lba01G026322	1.0	1.0
Lba01G010523__Lba01G019909	0.86869	0.74884	1485.0	1290.0	0.5139699999999999	GF_001900	0.2481	0.6355	5.0	0.3904	Lba01G019909	Lba01G010523	1.0	1.0
Lba01G010523__Lba01G019909	0.86869	0.74884	1485.0	1290.0	0.5139699999999999	GF_001900	0.2481	0.6355	5.0	0.3904	Lba01G019909	Lba01G010523	1.0	1.0
Lba01G010523__Lba01G026322	0.75758	0.58933	1485.0	1125.0	0.95534	GF_001900	0.4015	4.5084	6.0	0.0891	Lba01G026322	Lba01G010523	0.25	0.25
Lba01G020381__Lba01G025540	0.87205	0.88031	1782.0	1554.0	0.10086	GF_004728	0.0469	0.57	2.0	0.0824	Lba01G020381	Lba01G025540	1.0	1.0
Lba01G001486__Lba01G034641	0.88539	0.62244	1047.0	927.0	0.56728	GF_002402	0.2654	8.8095	3.0	0.0301	Lba01G001486	Lba01G034641	1.0	0.0
Lba01G002840__Lba01G043624	0.11992	0.80843	4353.0	522.0	0.22628	GF_000167	0.1045	1.1008	23.0	0.095	Lba01G002840	Lba01G043624	1.0	1.0
Lba01G020839__Lba01G048013	0.10475999999999999	0.74561	4353.0	456.0	0.27325	GF_000167	0.15	2.7434	26.0	0.0547	Lba01G048013	Lba01G020839	1.0	1.0
Lba01G025892__Lba01G040823	0.43933999999999995	0.77545	1632.0	717.0	0.61185	GF_002912	0.2348	0.6097	4.0	0.3851	Lba01G040823	Lba01G025892	0.5	0.5
Lba01G013539__Lba01G050636	0.76532	0.82914	1713.0	1311.0	0.13633	GF_001410	0.0068	0.5414	5.0	0.0125	Lba01G013539	Lba01G050636	1.0	1.0
Lba01G013539__Lba01G047454	0.66375	0.61126	1713.0	1137.0	0.5834699999999999	GF_001410	0.2189	65.4153	6.0	0.0033	Lba01G047454	Lba01G013539	0.5	0.0
Lba01G013539__Lba01G047454	0.66375	0.61126	1713.0	1137.0	0.5834699999999999	GF_001410	0.2189	65.4153	6.0	0.0033	Lba01G047454	Lba01G013539	0.5	0.0
Lba01G047454__Lba01G050636	0.63398	0.5837899999999999	1713.0	1086.0	0.66642	GF_001410	0.2192	3.3316	6.0	0.0658	Lba01G047454	Lba01G050636	0.5	1.0
Lba01G019346__Lba01G041683	0.9416399999999999	0.83696	1902.0	1791.0	0.17718	GF_004615	0.0903	0.5984	2.0	0.1509	Lba01G041683	Lba01G019346	1.0	1.0
Lba01G005170__Lba01G020019	0.5845100000000001	0.83434	1704.0	996.0	0.18846	GF_005200	0.1041	0.6807	2.0	0.1529	Lba01G020019	Lba01G005170	1.0	1.0
Lba01G014214__Lba01G039925	0.075	0.7127899999999999	6360.0	477.0	0.30916	GF_000005	0.0	0.0	90.0		Lba01G039925	Lba01G014214	1.0	0.0
Lba01G017928__Lba01G020201	0.0816	0.5973	6360.0	519.0	0.71296	GF_000005	0.0	0.0	91.0		Lba01G020201	Lba01G017928	1.0	0.0
Lba01G017928__Lba01G020201	0.0816	0.5973	6360.0	519.0	0.71296	GF_000005	0.0	0.0	91.0		Lba01G020201	Lba01G017928	1.0	0.0
Lba01G020201__Lba01G032461	0.08915	0.63668	6360.0	567.0	0.52052	GF_000005	0.0	0.0	92.0		Lba01G032461	Lba01G020201	0.5	0.0
Lba01G020201__Lba01G032461	0.08915	0.63668	6360.0	567.0	0.52052	GF_000005	0.0	0.0	92.0		Lba01G032461	Lba01G020201	0.5	0.0
Lba01G020201__Lba01G032461	0.08915	0.63668	6360.0	567.0	0.52052	GF_000005	0.0	0.0	92.0		Lba01G032461	Lba01G020201	0.5	0.0
Lba01G017928__Lba01G032461	0.08255	0.64381	6360.0	525.0	0.4918	GF_000005	0.0	0.0	92.0		Lba01G032461	Lba01G017928	0.5	0.0
Lba01G017928__Lba01G032461	0.08255	0.64381	6360.0	525.0	0.4918	GF_000005	0.0	0.0	92.0		Lba01G032461	Lba01G017928	0.5	0.0
Lba01G032461__Lba01G039925	0.0816	0.6242800000000001	6360.0	519.0	0.6228100000000001	GF_000005	0.0	0.0	93.0		Lba01G039925	Lba01G032461	0.16667	0.0
Lba01G032461__Lba01G039925	0.0816	0.6242800000000001	6360.0	519.0	0.6228100000000001	GF_000005	0.0	0.0	93.0		Lba01G039925	Lba01G032461	0.16667	0.0
Lba01G020201__Lba01G039925	0.08678999999999999	0.57065	6360.0	552.0	0.89243	GF_000005	0.0	0.0	93.0		Lba01G039925	Lba01G020201	0.16667	0.0
Lba01G020201__Lba01G039925	0.08678999999999999	0.57065	6360.0	552.0	0.89243	GF_000005	0.0	0.0	93.0		Lba01G039925	Lba01G020201	0.16667	0.0
Lba01G020201__Lba01G039925	0.08678999999999999	0.57065	6360.0	552.0	0.89243	GF_000005	0.0	0.0	93.0		Lba01G039925	Lba01G020201	0.16667	0.0
Lba01G017928__Lba01G039925	0.0783	0.5522100000000001	6360.0	498.0	0.8637100000000001	GF_000005	0.0	0.0	93.0		Lba01G039925	Lba01G017928	0.16667	0.0
Lba01G017928__Lba01G039925	0.0783	0.5522100000000001	6360.0	498.0	0.8637100000000001	GF_000005	0.0	0.0	93.0		Lba01G039925	Lba01G017928	0.16667	0.0
Lba01G014214__Lba01G032461	0.0684	0.57931	6360.0	435.0	0.66805	GF_000005	0.0	0.0	93.0		Lba01G014214	Lba01G032461	0.16667	0.0
Lba01G014214__Lba01G020201	0.07264	0.55628	6360.0	462.0	0.9376700000000001	GF_000005	0.0	0.0	93.0		Lba01G014214	Lba01G020201	0.16667	0.0
Lba01G014214__Lba01G020201	0.07264	0.55628	6360.0	462.0	0.9376700000000001	GF_000005	0.0	0.0	93.0		Lba01G014214	Lba01G020201	0.16667	0.0
Lba01G014214__Lba01G017928	0.06509	0.52174	6360.0	414.0	0.90895	GF_000005	0.0	0.0	93.0		Lba01G014214	Lba01G017928	0.16667	0.0
Lba01G014972__Lba01G021777	0.08585	0.77473	6360.0	546.0	0.25945999999999997	GF_000005	0.0	0.0	95.0		Lba01G021777	Lba01G014972	1.0	0.0
Lba01G014972__Lba01G033823	0.05943	0.63757	6360.0	378.0	0.82215	GF_000005	0.0	0.0	96.0		Lba01G033823	Lba01G014972	0.25	0.0
Lba01G014972__Lba01G033823	0.05943	0.63757	6360.0	378.0	0.82215	GF_000005	0.0	0.0	96.0		Lba01G033823	Lba01G014972	0.25	0.0
Lba01G000795__Lba01G033823	0.053770000000000005	0.54971	6360.0	342.0	1.0793700000000002	GF_000005	0.0	0.0	97.0		Lba01G000795	Lba01G033823	0.25	0.0
Lba01G000795__Lba01G033823	0.053770000000000005	0.54971	6360.0	342.0	1.0793700000000002	GF_000005	0.0	0.0	97.0		Lba01G000795	Lba01G033823	0.25	0.0
Lba01G000795__Lba01G014972	0.06934	0.63946	6360.0	441.0	0.74048	GF_000005	0.0	0.0	97.0		Lba01G000795	Lba01G014972	0.25	0.0
Lba01G032330__Lba01G039925	0.06887	0.47717	6360.0	438.0	1.4582700000000002	GF_000005	0.0	0.0	108.0		Lba01G039925	Lba01G032330	0.013330000000000002	0.0
Lba01G014214__Lba01G032330	0.058960000000000005	0.496	6360.0	375.0	1.5035100000000001	GF_000005	0.0	0.0	108.0		Lba01G014214	Lba01G032330	0.013330000000000002	0.0
Lba01G013919__Lba01G040049	0.05425	0.7188399999999999	6360.0	345.0	0.44046	GF_000005	0.0	0.0	110.0		Lba01G040049	Lba01G013919	1.0	0.0
Lba01G000961__Lba01G022148	0.14528	0.72835	6360.0	924.0	0.50942	GF_000005	0.0	0.0	115.0		Lba01G022148	Lba01G000961	0.25	0.0
Lba01G000961__Lba01G022148	0.14528	0.72835	6360.0	924.0	0.50942	GF_000005	0.0	0.0	115.0		Lba01G022148	Lba01G000961	0.25	0.0
Lba01G000961__Lba01G023997	0.125	0.42516000000000004	6360.0	795.0	1.8152400000000002	GF_000005	0.0	0.0	116.0		Lba01G023997	Lba01G000961	0.0625	0.0
Lba01G019812__Lba01G040049	0.04717	0.44333	6360.0	300.0	3.80021	GF_000005	0.0	0.0	118.0		Lba01G019812	Lba01G040049	0.00463	0.0
Lba01G021777__Lba01G040049	0.04906	0.40705	6360.0	312.0	3.42032	GF_000005	0.0	0.0	118.0		Lba01G021777	Lba01G040049	0.00463	0.0
Lba01G000961__Lba01G014972	0.10047	0.36776	6360.0	639.0	2.77382	GF_000005	0.0	0.0	118.0		Lba01G014972	Lba01G000961	0.00463	0.0
Lba01G030665__Lba01G045364	0.0717	0.68421	6360.0	456.0	0.55469	GF_000005	0.0	0.0	122.0		Lba01G045364	Lba01G030665	1.0	0.0
Lba01G020612__Lba01G048119	0.11557	0.66395	6360.0	735.0	0.60829	GF_000005	0.0	0.0	124.0		Lba01G048119	Lba01G020612	1.0	0.0
Lba01G020612__Lba01G048119	0.11557	0.66395	6360.0	735.0	0.60829	GF_000005	0.0	0.0	124.0		Lba01G048119	Lba01G020612	1.0	0.0
Lba01G031632__Lba01G048119	0.10943	0.59914	6360.0	696.0	0.8980100000000001	GF_000005	0.0	0.0	125.0		Lba01G031632	Lba01G048119	0.5	0.0
Lba01G020612__Lba01G031632	0.11367999999999999	0.61134	6360.0	723.0	0.82394	GF_000005	0.0	0.0	125.0		Lba01G031632	Lba01G020612	0.5	0.0
Lba01G020612__Lba01G031632	0.11367999999999999	0.61134	6360.0	723.0	0.82394	GF_000005	0.0	0.0	125.0		Lba01G031632	Lba01G020612	0.5	0.0
Lba01G021022__Lba01G029950	0.10472000000000001	0.7012	6360.0	666.0	0.45353000000000004	GF_000005	0.0	0.0	134.0		Lba01G029950	Lba01G021022	1.0	0.0
Lba01G020624__Lba01G025328	0.054720000000000005	0.6350600000000001	6360.0	348.0	1.00367	GF_000005	0.0	0.0	137.0		Lba01G020624	Lba01G025328	0.25	0.0
Lba01G009785__Lba01G037579	0.06462000000000001	0.38686	6360.0	411.0	2.2962599999999997	GF_000005	0.0	0.0	142.0		Lba01G009785	Lba01G037579	0.007940000000000001	0.0
Lba01G009785__Lba01G037579	0.06462000000000001	0.38686	6360.0	411.0	2.2962599999999997	GF_000005	0.0	0.0	142.0		Lba01G009785	Lba01G037579	0.007940000000000001	0.0
Lba01G010739__Lba01G020054	0.15943	0.8047300000000001	6360.0	1014.0	0.25355	GF_000005	0.0	0.0	143.0		Lba01G010739	Lba01G020054	1.0	0.0
Lba01G010739__Lba01G013303	0.14858	0.6328	6360.0	945.0	0.63473	GF_000005	0.0	0.0	144.0		Lba01G013303	Lba01G010739	0.5	0.0
Lba01G010739__Lba01G013303	0.14858	0.6328	6360.0	945.0	0.63473	GF_000005	0.0	0.0	144.0		Lba01G013303	Lba01G010739	0.5	0.0
Lba01G012089__Lba01G015741	0.12877	0.7521399999999999	6360.0	819.0	0.37605	GF_000005	0.0	0.0	148.0		Lba01G012089	Lba01G015741	1.0	0.0
Lba01G012089__Lba01G015188	0.12217	0.6332	6360.0	777.0	0.7625	GF_000005	0.0	0.0	149.0		Lba01G015188	Lba01G012089	0.5	0.0
Lba01G012089__Lba01G015188	0.12217	0.6332	6360.0	777.0	0.7625	GF_000005	0.0	0.0	149.0		Lba01G015188	Lba01G012089	0.5	0.0
Lba01G012089__Lba01G015188	0.12217	0.6332	6360.0	777.0	0.7625	GF_000005	0.0	0.0	149.0		Lba01G015188	Lba01G012089	0.5	0.0
Lba01G015188__Lba01G015741	0.15	0.60901	6360.0	954.0	0.67345	GF_000005	0.0	0.0	149.0		Lba01G015188	Lba01G015741	0.5	0.0
Lba01G015188__Lba01G015741	0.15	0.60901	6360.0	954.0	0.67345	GF_000005	0.0	0.0	149.0		Lba01G015188	Lba01G015741	0.5	0.0
Lba01G005792__Lba01G011262	0.15943	0.66667	6360.0	1014.0	0.6401600000000001	GF_000005	0.0	0.0	155.0		Lba01G005792	Lba01G011262	1.0	0.0
Lba01G005792__Lba01G011262	0.15943	0.66667	6360.0	1014.0	0.6401600000000001	GF_000005	0.0	0.0	155.0		Lba01G005792	Lba01G011262	1.0	0.0
Lba01G014389__Lba01G036383	0.13255	0.50771	6360.0	843.0	1.07385	GF_000005	0.0	0.0	156.0		Lba01G014389	Lba01G036383	1.0	0.0
Lba01G011262__Lba01G014389	0.14906	0.50844	6360.0	948.0	1.19833	GF_000005	0.0	0.0	157.0		Lba01G011262	Lba01G014389	0.25	0.0
Lba01G011262__Lba01G036383	0.14151	0.46443999999999996	6360.0	900.0	1.41666	GF_000005	0.0	0.0	157.0		Lba01G011262	Lba01G036383	0.25	0.0
Lba01G011262__Lba01G036383	0.14151	0.46443999999999996	6360.0	900.0	1.41666	GF_000005	0.0	0.0	157.0		Lba01G011262	Lba01G036383	0.25	0.0
Lba01G020677__Lba01G043210	0.06934	0.7415	6360.0	441.0	0.47105	GF_000005	0.0	0.0	162.0		Lba01G043210	Lba01G020677	1.0	0.0
Lba01G021484__Lba01G043210	0.07357999999999999	0.70726	6360.0	468.0	0.6118899999999999	GF_000005	0.0	0.0	163.0		Lba01G021484	Lba01G043210	0.5	0.0
Lba01G034971__Lba01G043210	0.07311000000000001	0.5354800000000001	6360.0	465.0	0.9982200000000001	GF_000005	0.0	0.0	166.0		Lba01G043210	Lba01G034971	0.11110999999999999	0.0
Lba01G006577__Lba01G012505	0.04104	0.55172	6360.0	261.0	2.6554	GF_000005	0.0	0.0	170.0		Lba01G006577	Lba01G012505	0.00155	0.0
Lba01G021484__Lba01G030708	0.055189999999999996	0.4302	6360.0	351.0	3.04409	GF_000005	0.0	0.0	171.0		Lba01G030708	Lba01G021484	0.006540000000000001	0.0
Lba01G015188__Lba01G048333	0.052829999999999995	0.44345	6360.0	336.0	2.84842	GF_000005	0.0	0.0	172.0		Lba01G048333	Lba01G015188	0.00056	0.0
Lba01G020624__Lba01G038025	0.04481	0.40351	6360.0	285.0	3.02029	GF_000005	0.0	0.0	172.0		Lba01G038025	Lba01G020624	0.00056	0.0
Lba01G023997__Lba01G046450	0.10991	0.42918	6360.0	699.0	2.4012599999999997	GF_000005	0.0	0.0	172.0		Lba01G023997	Lba01G046450	0.00056	0.0
Lba01G022148__Lba01G046450	0.04575	0.34364	6360.0	291.0	2.5736	GF_000005	0.0	0.0	172.0		Lba01G022148	Lba01G046450	0.00056	0.0
Lba01G000961__Lba01G046450	0.11745	0.38956	6360.0	747.0	2.65782	GF_000005	0.0	0.0	172.0		Lba01G000961	Lba01G046450	0.00056	0.0
Lba01G000961__Lba01G046450	0.11745	0.38956	6360.0	747.0	2.65782	GF_000005	0.0	0.0	172.0		Lba01G000961	Lba01G046450	0.00056	0.0
Lba01G025738__Lba01G044933	0.54101	0.62366	1719.0	930.0	0.60031	GF_000549	0.2922	2.5718	11.0	0.1136	Lba01G025738	Lba01G044933	0.5	0.5
Lba01G025738__Lba01G044933	0.54101	0.62366	1719.0	930.0	0.60031	GF_000549	0.2922	2.5718	11.0	0.1136	Lba01G025738	Lba01G044933	0.5	0.5
Lba01G008006__Lba01G042096	0.52531	0.6057600000000001	1719.0	903.0	0.89391	GF_000549	0.3344	4.5717	17.0	0.0731	Lba01G042096	Lba01G008006	0.33333	0.33333
Lba01G008006__Lba01G042096	0.52531	0.6057600000000001	1719.0	903.0	0.89391	GF_000549	0.3344	4.5717	17.0	0.0731	Lba01G042096	Lba01G008006	0.33333	0.33333
Lba01G009882__Lba01G050853	0.61835	0.47667	2877.0	1779.0	1.44099	GF_000964	0.3569	72.8259	9.0	0.0049	Lba01G009882	Lba01G050853	0.5	0.0
Lba01G003998__Lba01G004781	0.65961	0.81893	1842.0	1215.0	0.25181	GF_000806	0.1066	0.6007	9.0	0.1775	Lba01G003998	Lba01G004781	1.0	1.0
Lba01G003998__Lba01G004781	0.65961	0.81893	1842.0	1215.0	0.25181	GF_000806	0.1066	0.6007	9.0	0.1775	Lba01G003998	Lba01G004781	1.0	1.0
Lba01G003998__Lba01G004781	0.65961	0.81893	1842.0	1215.0	0.25181	GF_000806	0.1066	0.6007	9.0	0.1775	Lba01G003998	Lba01G004781	1.0	1.0
Lba01G003998__Lba01G004781	0.65961	0.81893	1842.0	1215.0	0.25181	GF_000806	0.1066	0.6007	9.0	0.1775	Lba01G003998	Lba01G004781	1.0	1.0
Lba01G029004__Lba01G037987	0.33252	0.70803	2472.0	822.0	0.35663	GF_002073	0.0659	1.7841	4.0	0.037000000000000005	Lba01G037987	Lba01G029004	1.0	1.0
Lba01G029004__Lba01G037987	0.33252	0.70803	2472.0	822.0	0.35663	GF_002073	0.0659	1.7841	4.0	0.037000000000000005	Lba01G037987	Lba01G029004	1.0	1.0
Lba01G008232__Lba01G037987	0.11285999999999999	0.78495	2472.0	279.0	0.23242	GF_002073	0.1203	1.8274	5.0	0.0658	Lba01G008232	Lba01G037987	0.5	1.0
Lba01G008232__Lba01G037987	0.11285999999999999	0.78495	2472.0	279.0	0.23242	GF_002073	0.1203	1.8274	5.0	0.0658	Lba01G008232	Lba01G037987	0.5	1.0
Lba01G027157__Lba01G035772	0.50638	0.52381	705.0	357.0	1.01986	GF_004359	0.5232	65.5106	2.0	0.008	Lba01G027157	Lba01G035772	1.0	0.0
Lba01G027157__Lba01G035772	0.50638	0.52381	705.0	357.0	1.01986	GF_004359	0.5232	65.5106	2.0	0.008	Lba01G027157	Lba01G035772	1.0	0.0
Lba01G027002__Lba01G033648	0.90079	0.82226	1905.0	1716.0	0.26156	GF_003929	0.1344	0.5057	2.0	0.2658	Lba01G033648	Lba01G027002	1.0	1.0
Lba01G028561__Lba01G045832	0.73806	0.7942100000000001	2199.0	1623.0	0.30543000000000003	GF_001061	0.1373	0.7006	6.0	0.1959	Lba01G045832	Lba01G028561	1.0	1.0
Lba01G034249__Lba01G040464	0.9212100000000001	0.63158	1980.0	1824.0	0.6049399999999999	GF_003439	0.3156	2.971	2.0	0.1062	Lba01G034249	Lba01G040464	1.0	1.0
Lba01G034249__Lba01G040464	0.9212100000000001	0.63158	1980.0	1824.0	0.6049399999999999	GF_003439	0.3156	2.971	2.0	0.1062	Lba01G034249	Lba01G040464	1.0	1.0
Lba01G008055__Lba01G011471	0.51462	0.60606	513.0	264.0	0.75966	GF_000516	0.3509	2.4441	11.0	0.1436	Lba01G008055	Lba01G011471	0.5	0.5
Lba01G008055__Lba01G011471	0.51462	0.60606	513.0	264.0	0.75966	GF_000516	0.3509	2.4441	11.0	0.1436	Lba01G008055	Lba01G011471	0.5	0.5
Lba01G003542__Lba01G011317	0.54386	0.77778	513.0	279.0	0.34973000000000004	GF_000516	0.1498	0.7188	14.0	0.2084	Lba01G011317	Lba01G003542	1.0	1.0
Lba01G020938__Lba01G021475	0.93434	0.7639600000000001	594.0	555.0	0.25154	GF_004306	0.1356	1.2325	2.0	0.1101	Lba01G021475	Lba01G020938	1.0	1.0
Lba01G005464__Lba01G012291	0.25037	0.59118	4074.0	1020.0	0.88407	GF_000859	0.0775	38.7583	9.0	0.002	Lba01G012291	Lba01G005464	0.5	0.0
Lba01G005464__Lba01G012291	0.25037	0.59118	4074.0	1020.0	0.88407	GF_000859	0.0775	38.7583	9.0	0.002	Lba01G012291	Lba01G005464	0.5	0.0
Lba01G006046__Lba01G012291	0.70545	0.76862	4074.0	2874.0	0.42705	GF_000859	0.2979	0.4732	10.0	0.6295	Lba01G006046	Lba01G012291	0.16667	0.33333
Lba01G006046__Lba01G012291	0.70545	0.76862	4074.0	2874.0	0.42705	GF_000859	0.2979	0.4732	10.0	0.6295	Lba01G006046	Lba01G012291	0.16667	0.33333
Lba01G005464__Lba01G006046	0.23931999999999998	0.62256	4074.0	975.0	0.9363799999999999	GF_000859	0.2396	38.0722	10.0	0.0063	Lba01G006046	Lba01G005464	0.16667	0.0
Lba01G013629__Lba01G050681	0.44811000000000006	0.82027	5550.0	2487.0	0.18339	GF_000483	0.09300000000000001	0.6429	12.0	0.1447	Lba01G050681	Lba01G013629	1.0	1.0
Lba01G020497__Lba01G048226	0.96014	0.8201299999999999	1656.0	1590.0	0.2692	GF_003655	0.1281	0.6117	2.0	0.2094	Lba01G020497	Lba01G048226	1.0	1.0
Lba01G020497__Lba01G048226	0.96014	0.8201299999999999	1656.0	1590.0	0.2692	GF_003655	0.1281	0.6117	2.0	0.2094	Lba01G020497	Lba01G048226	1.0	1.0
Lba01G002512__Lba01G047301	1.0	0.8497	672.0	672.0	0.20056	GF_003981	0.095	0.6925	2.0	0.1372	Lba01G047301	Lba01G002512	1.0	1.0
Lba01G029147__Lba01G035144	0.44531000000000004	0.8625700000000001	768.0	342.0	0.12194	GF_000647	0.045	0.4534	12.0	0.0993	Lba01G029147	Lba01G035144	1.0	1.0
Lba01G033301__Lba01G036400	0.63672	0.76278	768.0	489.0	0.35975	GF_000647	0.096	1.6031	15.0	0.0599	Lba01G033301	Lba01G036400	0.1	0.14286
Lba01G033301__Lba01G036400	0.63672	0.76278	768.0	489.0	0.35975	GF_000647	0.096	1.6031	15.0	0.0599	Lba01G033301	Lba01G036400	0.1	0.14286
Lba01G036400__Lba01G038168	0.66797	0.74074	768.0	513.0	0.29872	GF_000647	0.0703	2.5531	15.0	0.0275	Lba01G038168	Lba01G036400	0.1	0.14286
Lba01G036400__Lba01G038168	0.66797	0.74074	768.0	513.0	0.29872	GF_000647	0.0703	2.5531	15.0	0.0275	Lba01G038168	Lba01G036400	0.1	0.14286
Lba01G010692__Lba01G045068	0.281	0.61631	4452.0	1251.0	0.66872	GF_001330	0.2929	2.4658	5.0	0.1188	Lba01G045068	Lba01G010692	1.0	1.0
Lba01G003456__Lba01G018596	0.7694300000000001	0.8557799999999999	2316.0	1782.0	0.09886	GF_001252	0.0712	0.8959999999999999	7.0	0.0795	Lba01G018596	Lba01G003456	1.0	1.0
Lba01G010630__Lba01G027076	0.8834200000000001	0.6564	2316.0	2046.0	0.55724	GF_001252	0.2929	5.8087	8.0	0.0504	Lba01G027076	Lba01G010630	1.0	0.0
Lba01G028768__Lba01G034778	0.6543899999999999	0.73882	1059.0	693.0	0.5063300000000001	GF_002084	0.2317	0.8031	4.0	0.2886	Lba01G034778	Lba01G028768	1.0	1.0
Lba01G013859__Lba01G039941	0.79037	0.80048	1059.0	837.0	0.35834	GF_002084	0.14400000000000002	0.4862	5.0	0.2962	Lba01G013859	Lba01G039941	1.0	1.0
Lba01G013859__Lba01G039941	0.79037	0.80048	1059.0	837.0	0.35834	GF_002084	0.14400000000000002	0.4862	5.0	0.2962	Lba01G013859	Lba01G039941	1.0	1.0
Lba01G013859__Lba01G039941	0.79037	0.80048	1059.0	837.0	0.35834	GF_002084	0.14400000000000002	0.4862	5.0	0.2962	Lba01G013859	Lba01G039941	1.0	1.0
Lba01G018699__Lba01G034690	1.0	0.83714	1050.0	1050.0	0.12725999999999998	GF_004602	0.0635	0.7242	2.0	0.0877	Lba01G034690	Lba01G018699	1.0	1.0
Lba01G029944__Lba01G036437	0.83694	0.8536799999999999	1527.0	1278.0	0.14955	GF_002905	0.07200000000000001	0.5422	3.0	0.1328	Lba01G036437	Lba01G029944	1.0	1.0
Lba01G036437__Lba01G045154	0.82711	0.7403	1527.0	1263.0	0.24124	GF_002905	0.1208	1.7462	4.0	0.0692	Lba01G045154	Lba01G036437	0.5	0.5
Lba01G012160__Lba01G014781	0.3277	0.7871	1419.0	465.0	0.35517	GF_000170	0.1226	0.56	23.0	0.21899999999999997	Lba01G012160	Lba01G014781	0.5	0.5
Lba01G006347__Lba01G012160	0.28753	0.75735	1419.0	408.0	0.49118	GF_000170	0.1791	0.7496	24.0	0.2389	Lba01G006347	Lba01G012160	0.33333	0.33333
Lba01G006347__Lba01G012160	0.28753	0.75735	1419.0	408.0	0.49118	GF_000170	0.1791	0.7496	24.0	0.2389	Lba01G006347	Lba01G012160	0.33333	0.33333
Lba01G006347__Lba01G014781	0.59197	0.7297600000000001	1419.0	840.0	0.47463	GF_000170	0.0972	0.6165	24.0	0.1577	Lba01G006347	Lba01G014781	0.33333	0.33333
Lba01G006347__Lba01G014781	0.59197	0.7297600000000001	1419.0	840.0	0.47463	GF_000170	0.0972	0.6165	24.0	0.1577	Lba01G006347	Lba01G014781	0.33333	0.33333
Lba01G014803__Lba01G023793	0.30655	0.6046	1419.0	435.0	0.6607	GF_000170	0.4032	0.8682	28.0	0.4645	Lba01G023793	Lba01G014803	0.33333	0.33333
Lba01G006347__Lba01G023793	0.2833	0.5472600000000001	1419.0	402.0	0.85845	GF_000170	0.7232	57.2299	30.0	0.0126	Lba01G006347	Lba01G023793	0.04167	0.0
Lba01G006347__Lba01G023793	0.2833	0.5472600000000001	1419.0	402.0	0.85845	GF_000170	0.7232	57.2299	30.0	0.0126	Lba01G006347	Lba01G023793	0.04167	0.0
Lba01G006347__Lba01G014803	0.57082	0.5432100000000001	1419.0	810.0	0.96775	GF_000170	0.5818	1.7226	30.0	0.3378	Lba01G006347	Lba01G014803	0.04167	0.16667
Lba01G006347__Lba01G014803	0.57082	0.5432100000000001	1419.0	810.0	0.96775	GF_000170	0.5818	1.7226	30.0	0.3378	Lba01G006347	Lba01G014803	0.04167	0.16667
Lba01G006347__Lba01G014803	0.57082	0.5432100000000001	1419.0	810.0	0.96775	GF_000170	0.5818	1.7226	30.0	0.3378	Lba01G006347	Lba01G014803	0.04167	0.16667
Lba01G012160__Lba01G023793	0.26216	0.54301	1419.0	372.0	0.87777	GF_000170	0.9881	2.1754	30.0	0.4542	Lba01G012160	Lba01G023793	0.04167	0.16667
Lba01G012160__Lba01G023793	0.26216	0.54301	1419.0	372.0	0.87777	GF_000170	0.9881	2.1754	30.0	0.4542	Lba01G012160	Lba01G023793	0.04167	0.16667
Lba01G012160__Lba01G014803	0.28964	0.47445	1419.0	411.0	0.9870700000000001	GF_000170	0.5538	57.2497	30.0	0.0097	Lba01G012160	Lba01G014803	0.04167	0.0
Lba01G012160__Lba01G014803	0.28964	0.47445	1419.0	411.0	0.9870700000000001	GF_000170	0.5538	57.2497	30.0	0.0097	Lba01G012160	Lba01G014803	0.04167	0.0
Lba01G014781__Lba01G023793	0.31501	0.5906	1419.0	447.0	0.8612200000000001	GF_000170	0.7018	2.515	30.0	0.27899999999999997	Lba01G014781	Lba01G023793	0.04167	0.16667
Lba01G014781__Lba01G014803	0.56448	0.5293399999999999	1419.0	801.0	0.97052	GF_000170	0.5045	55.5738	30.0	0.0091	Lba01G014781	Lba01G014803	0.04167	0.0
Lba01G014781__Lba01G014803	0.56448	0.5293399999999999	1419.0	801.0	0.97052	GF_000170	0.5045	55.5738	30.0	0.0091	Lba01G014781	Lba01G014803	0.04167	0.0
Lba01G041876__Lba01G042870	0.9409	0.8358700000000001	3147.0	2961.0	0.20022	GF_005217	0.0989	0.5823	2.0	0.1698	Lba01G042870	Lba01G041876	1.0	1.0
Lba01G018299__Lba01G035216	0.8527100000000001	0.85051	1161.0	990.0	0.11795	GF_002867	0.0686	0.6808	3.0	0.1008	Lba01G035216	Lba01G018299	1.0	1.0
Lba01G021852__Lba01G040421	0.91486	0.8277200000000001	1656.0	1515.0	0.20446	GF_001948	0.0857	0.63	4.0	0.136	Lba01G040421	Lba01G021852	1.0	1.0
Lba01G028686__Lba01G049141	1.0	0.82796	279.0	279.0	0.18938	GF_004499	0.0931	0.8025	2.0	0.11599999999999999	Lba01G049141	Lba01G028686	1.0	0.0
Lba01G028686__Lba01G049141	1.0	0.82796	279.0	279.0	0.18938	GF_004499	0.0931	0.8025	2.0	0.11599999999999999	Lba01G049141	Lba01G028686	1.0	0.0
Lba01G007882__Lba01G010904	0.07096000000000001	0.65986	4143.0	294.0	0.43901	GF_001875	0.2405	4.8387	4.0	0.0497	Lba01G007882	Lba01G010904	1.0	1.0
Lba01G007882__Lba01G010904	0.07096000000000001	0.65986	4143.0	294.0	0.43901	GF_001875	0.2405	4.8387	4.0	0.0497	Lba01G007882	Lba01G010904	1.0	1.0
Lba01G021008__Lba01G045366	0.92765	0.68152	1161.0	1077.0	0.45869	GF_001458	0.2353	2.6768	5.0	0.0879	Lba01G021008	Lba01G045366	1.0	1.0
Lba01G021008__Lba01G045366	0.92765	0.68152	1161.0	1077.0	0.45869	GF_001458	0.2353	2.6768	5.0	0.0879	Lba01G021008	Lba01G045366	1.0	1.0
Lba01G001063__Lba01G046492	0.83204	0.76708	1161.0	966.0	0.36911	GF_001458	0.2022	0.9259	6.0	0.2184	Lba01G046492	Lba01G001063	1.0	1.0
Lba01G014146__Lba01G046492	0.70543	0.7326	1161.0	819.0	0.45342	GF_001458	0.2418	0.9704	7.0	0.2492	Lba01G014146	Lba01G046492	0.5	0.5
Lba01G001063__Lba01G014146	0.68475	0.69182	1161.0	795.0	0.65585	GF_001458	0.3367	0.9443	7.0	0.3565	Lba01G014146	Lba01G001063	0.5	0.5
Lba01G014146__Lba01G021008	0.677	0.56361	1161.0	786.0	0.94337	GF_001458	0.424	8.586	8.0	0.0494	Lba01G021008	Lba01G014146	0.16667	0.0
Lba01G014146__Lba01G045366	0.6925100000000001	0.5360699999999999	1161.0	804.0	1.0706200000000001	GF_001458	0.4897	6.5895	8.0	0.0743	Lba01G045366	Lba01G014146	0.16667	0.0
Lba01G020436__Lba01G047788	0.9293799999999999	0.74164	1062.0	987.0	0.46485	GF_002577	0.2042	0.7909	3.0	0.2581	Lba01G020436	Lba01G047788	1.0	1.0
Lba01G020436__Lba01G047788	0.9293799999999999	0.74164	1062.0	987.0	0.46485	GF_002577	0.2042	0.7909	3.0	0.2581	Lba01G020436	Lba01G047788	1.0	1.0
Lba01G018213__Lba01G034960	0.44985	0.64865	1974.0	888.0	0.75348	GF_002415	0.355	1.3046	4.0	0.2721	Lba01G034960	Lba01G018213	0.5	0.5
Lba01G019380__Lba01G033059	0.6832699999999999	0.63542	1686.0	1152.0	0.73442	GF_001917	0.3519	1.9527	6.0	0.1802	Lba01G019380	Lba01G033059	0.25	0.33333
Lba01G010316__Lba01G019993	0.99697	0.8936200000000001	990.0	987.0	0.07312	GF_005248	0.0405	0.3965	2.0	0.1022	Lba01G010316	Lba01G019993	1.0	1.0
Lba01G010316__Lba01G019993	0.99697	0.8936200000000001	990.0	987.0	0.07312	GF_005248	0.0405	0.3965	2.0	0.1022	Lba01G010316	Lba01G019993	1.0	1.0
Lba01G020767__Lba01G026941	0.42571000000000003	0.8382799999999999	5694.0	2424.0	0.16641	GF_000221	0.0	0.0	19.0	99.0	Lba01G020767	Lba01G026941	1.0	0.0
Lba01G020767__Lba01G026941	0.42571000000000003	0.8382799999999999	5694.0	2424.0	0.16641	GF_000221	0.0	0.0	19.0	99.0	Lba01G020767	Lba01G026941	1.0	0.0
Lba01G020767__Lba01G038250	0.42466000000000004	0.6807300000000001	5694.0	2418.0	0.46542	GF_000221	0.0106	10.6448	20.0	0.001	Lba01G038250	Lba01G020767	0.5	0.0
Lba01G020767__Lba01G038250	0.42466000000000004	0.6807300000000001	5694.0	2418.0	0.46542	GF_000221	0.0106	10.6448	20.0	0.001	Lba01G038250	Lba01G020767	0.5	0.0
Lba01G026941__Lba01G038250	0.42413	0.6712199999999999	5694.0	2415.0	0.46329	GF_000221	0.0106	10.6448	20.0	0.001	Lba01G038250	Lba01G026941	0.5	0.0
Lba01G030336__Lba01G049504	0.53003	0.81014	5694.0	3018.0	0.22363000000000002	GF_000221	0.0003	0.2993	22.0	0.001	Lba01G030336	Lba01G049504	1.0	1.0
Lba01G030336__Lba01G034284	0.42096999999999996	0.70004	5694.0	2397.0	0.39377	GF_000221	0.1466	4.8195	23.0	0.0304	Lba01G034284	Lba01G030336	0.5	1.0
Lba01G030336__Lba01G034284	0.42096999999999996	0.70004	5694.0	2397.0	0.39377	GF_000221	0.1466	4.8195	23.0	0.0304	Lba01G034284	Lba01G030336	0.5	1.0
Lba01G034284__Lba01G049504	0.40831999999999996	0.7015100000000001	5694.0	2325.0	0.38866	GF_000221	0.1346	33.7711	23.0	0.004	Lba01G034284	Lba01G049504	0.5	0.0
Lba01G034284__Lba01G049504	0.40831999999999996	0.7015100000000001	5694.0	2325.0	0.38866	GF_000221	0.1346	33.7711	23.0	0.004	Lba01G034284	Lba01G049504	0.5	0.0
Lba01G009060__Lba01G039955	0.4078	0.69165	5694.0	2322.0	0.43606999999999996	GF_000221	0.3988	0.4786	27.0	0.8332	Lba01G009060	Lba01G039955	0.1	0.2
Lba01G005266__Lba01G009060	0.41517	0.80499	5694.0	2364.0	0.23898000000000003	GF_000221	2.0155	4.9922	28.0	0.4037	Lba01G005266	Lba01G009060	0.09091	0.2
Lba01G005266__Lba01G009060	0.41517	0.80499	5694.0	2364.0	0.23898000000000003	GF_000221	2.0155	4.9922	28.0	0.4037	Lba01G005266	Lba01G009060	0.09091	0.2
Lba01G005266__Lba01G039955	0.3804	0.6703600000000001	5694.0	2166.0	0.44997	GF_000221	0.4923	77.2794	28.0	0.0064	Lba01G005266	Lba01G039955	0.09091	0.0
Lba01G005266__Lba01G019823	0.1117	0.84434	5694.0	636.0	0.22236	GF_000221	0.057	0.2233	29.0	0.2553	Lba01G019823	Lba01G005266	0.08333	0.33333
Lba01G005266__Lba01G019823	0.1117	0.84434	5694.0	636.0	0.22236	GF_000221	0.057	0.2233	29.0	0.2553	Lba01G019823	Lba01G005266	0.08333	0.33333
Lba01G019823__Lba01G039955	0.00843	0.45833	5694.0	48.0	0.6239899999999999	GF_000221	0.6638	65.1928	29.0	0.0102	Lba01G019823	Lba01G039955	0.08333	0.0
Lba01G000971__Lba01G046435	0.57795	0.8388200000000001	1578.0	912.0	0.17499	GF_001882	0.1038	0.7118	4.0	0.1459	Lba01G046435	Lba01G000971	1.0	1.0
Lba01G000971__Lba01G046435	0.57795	0.8388200000000001	1578.0	912.0	0.17499	GF_001882	0.1038	0.7118	4.0	0.1459	Lba01G046435	Lba01G000971	1.0	1.0
Lba01G029260__Lba01G036219	0.8251	0.7880199999999999	1578.0	1302.0	0.25866	GF_001882	0.1115	0.9402	5.0	0.1186	Lba01G036219	Lba01G029260	1.0	1.0
Lba01G021004__Lba01G035976	0.6432899999999999	0.8229799999999999	3978.0	2559.0	0.27231	GF_001756	0.0818	0.4688	5.0	0.1744	Lba01G021004	Lba01G035976	0.5	0.5
Lba01G010059__Lba01G029502	0.54203	0.79251	5175.0	2805.0	0.32615	GF_001709	0.1546	0.5457	6.0	0.2832	Lba01G029502	Lba01G010059	0.25	0.25
Lba01G032926__Lba01G039608	0.74839	0.86111	1395.0	1044.0	0.14337	GF_002626	0.0685	0.532	3.0	0.1288	Lba01G032926	Lba01G039608	1.0	1.0
Lba01G032926__Lba01G039608	0.74839	0.86111	1395.0	1044.0	0.14337	GF_002626	0.0685	0.532	3.0	0.1288	Lba01G032926	Lba01G039608	1.0	1.0
Lba01G029096__Lba01G045716	0.81076	0.81442	1728.0	1401.0	0.25215	GF_001477	0.36700000000000005	1.0649	7.0	0.3446	Lba01G045716	Lba01G029096	1.0	1.0
Lba01G013681__Lba01G048712	0.86818	0.80982	2253.0	1956.0	0.1925	GF_002558	0.0932	0.8916	3.0	0.1045	Lba01G013681	Lba01G048712	1.0	1.0
Lba01G025915__Lba01G040667	0.62083	0.82384	1527.0	948.0	0.27102	GF_001938	0.1326	1.0399	4.0	0.1275	Lba01G025915	Lba01G040667	1.0	1.0
Lba01G022826__Lba01G025915	0.49509	0.76984	1527.0	756.0	0.44596	GF_001938	0.2116	0.9951	5.0	0.2127	Lba01G022826	Lba01G025915	0.5	0.5
Lba01G022826__Lba01G025915	0.49509	0.76984	1527.0	756.0	0.44596	GF_001938	0.2116	0.9951	5.0	0.2127	Lba01G022826	Lba01G025915	0.5	0.5
Lba01G022826__Lba01G040667	0.4558	0.75144	1527.0	696.0	0.5218	GF_001938	0.2339	1.0347	5.0	0.2261	Lba01G022826	Lba01G040667	0.5	0.5
Lba01G022826__Lba01G040667	0.4558	0.75144	1527.0	696.0	0.5218	GF_001938	0.2339	1.0347	5.0	0.2261	Lba01G022826	Lba01G040667	0.5	0.5
Lba01G002928__Lba01G004320	0.32443	0.77059	3144.0	1020.0	0.27614	GF_000062	0.0187	0.4055	30.0	0.0462	Lba01G004320	Lba01G002928	1.0	1.0
Lba01G005470__Lba01G012503	0.16889	0.75141	3144.0	531.0	0.35454	GF_000062	0.0005	0.4965	31.0	0.001	Lba01G005470	Lba01G012503	1.0	1.0
Lba01G005470__Lba01G012503	0.16889	0.75141	3144.0	531.0	0.35454	GF_000062	0.0005	0.4965	31.0	0.001	Lba01G005470	Lba01G012503	1.0	1.0
Lba01G005470__Lba01G016059	0.26431	0.63418	3144.0	831.0	0.5947	GF_000062	0.0362	3.1758	32.0	0.0114	Lba01G016059	Lba01G005470	0.5	1.0
Lba01G005470__Lba01G016059	0.26431	0.63418	3144.0	831.0	0.5947	GF_000062	0.0362	3.1758	32.0	0.0114	Lba01G016059	Lba01G005470	0.5	1.0
Lba01G012503__Lba01G016059	0.16698	0.61905	3144.0	525.0	0.71102	GF_000062	0.0358	5.3228	32.0	0.0067	Lba01G016059	Lba01G012503	0.5	0.0
Lba01G012503__Lba01G016059	0.16698	0.61905	3144.0	525.0	0.71102	GF_000062	0.0358	5.3228	32.0	0.0067	Lba01G016059	Lba01G012503	0.5	0.0
Lba01G015815__Lba01G038867	0.38263	0.70075	3144.0	1203.0	0.52496	GF_000062	0.0501	0.6161	35.0	0.0813	Lba01G015815	Lba01G038867	1.0	1.0
Lba01G015815__Lba01G038867	0.38263	0.70075	3144.0	1203.0	0.52496	GF_000062	0.0501	0.6161	35.0	0.0813	Lba01G015815	Lba01G038867	1.0	1.0
Lba01G020075__Lba01G025627	0.20515	0.67752	3144.0	645.0	0.72529	GF_000062	0.061	3.7388	42.0	0.0163	Lba01G025627	Lba01G020075	1.0	1.0
Lba01G007890__Lba01G025627	0.22519	0.5310699999999999	3144.0	708.0	1.23435	GF_000062	0.0506	50.6227	43.0	0.001	Lba01G007890	Lba01G025627	0.5	0.0
Lba01G018241__Lba01G032728	0.23187	0.77915	3144.0	729.0	0.3811	GF_000062	0.019	0.3137	45.0	0.0606	Lba01G032728	Lba01G018241	1.0	1.0
Lba01G027055__Lba01G032728	0.17365999999999998	0.59707	3144.0	546.0	0.9033200000000001	GF_000062	0.0656	1.6321	46.0	0.0402	Lba01G027055	Lba01G032728	0.5	0.5
Lba01G027055__Lba01G032728	0.17365999999999998	0.59707	3144.0	546.0	0.9033200000000001	GF_000062	0.0656	1.6321	46.0	0.0402	Lba01G027055	Lba01G032728	0.5	0.5
Lba01G018241__Lba01G027055	0.18034	0.59965	3144.0	567.0	0.8597799999999999	GF_000062	0.0911	1.7215	46.0	0.0529	Lba01G027055	Lba01G018241	0.5	0.5
Lba01G007154__Lba01G025953	0.40171999999999997	0.75139	3144.0	1263.0	0.41413	GF_000062	0.0205	0.7194	47.0	0.0285	Lba01G007154	Lba01G025953	1.0	1.0
Lba01G015389__Lba01G023753	0.35781999999999997	0.69333	3144.0	1125.0	0.59542	GF_000062	0.0053	5.2620000000000005	48.0	0.001	Lba01G023753	Lba01G015389	1.0	0.0
Lba01G032528__Lba01G038500	0.48281999999999997	0.77141	3144.0	1518.0	0.44908000000000003	GF_000062	0.0008	0.7889	51.0	0.001	Lba01G038500	Lba01G032528	0.5	0.5
Lba01G042140__Lba01G044767	0.1937	0.41051000000000004	3144.0	609.0	3.30505	GF_000062	20.9885	9.9864	58.0	2.1017	Lba01G042140	Lba01G044767	0.0047799999999999995	0.0
Lba01G042140__Lba01G044767	0.1937	0.41051000000000004	3144.0	609.0	3.30505	GF_000062	20.9885	9.9864	58.0	2.1017	Lba01G042140	Lba01G044767	0.0047799999999999995	0.0
Lba01G036275__Lba01G044957	0.32729	0.40719	3144.0	1029.0	3.2349	GF_000062	0.34299999999999997	1.8177	58.0	0.1887	Lba01G036275	Lba01G044957	0.0047799999999999995	0.02632
Lba01G026811__Lba01G033134	0.14708	0.80702	4263.0	627.0	0.33064	GF_001515	0.2095	0.4025	5.0	0.5204	Lba01G033134	Lba01G026811	1.0	1.0
Lba01G005669__Lba01G011511	0.15482	0.73182	4263.0	660.0	0.44963000000000003	GF_001515	0.1819	0.6356	7.0	0.2862	Lba01G005669	Lba01G011511	0.5	0.5
Lba01G020209__Lba01G042138	0.61411	0.81306	723.0	444.0	0.28649	GF_003070	0.1378	0.6356	3.0	0.2168	Lba01G020209	Lba01G042138	1.0	1.0
Lba01G042138__Lba01G047957	0.639	0.62121	723.0	462.0	0.59341	GF_003070	0.2739	61.1175	4.0	0.0045	Lba01G047957	Lba01G042138	0.5	0.0
Lba01G042138__Lba01G047957	0.639	0.62121	723.0	462.0	0.59341	GF_003070	0.2739	61.1175	4.0	0.0045	Lba01G047957	Lba01G042138	0.5	0.0
Lba01G030613__Lba01G045355	0.93625	0.80662	2259.0	2115.0	0.32245999999999997	GF_003389	0.1553	0.5429999999999999	2.0	0.2859	Lba01G030613	Lba01G045355	1.0	1.0
Lba01G030613__Lba01G045355	0.93625	0.80662	2259.0	2115.0	0.32245999999999997	GF_003389	0.1553	0.5429999999999999	2.0	0.2859	Lba01G030613	Lba01G045355	1.0	1.0
Lba01G030613__Lba01G045355	0.93625	0.80662	2259.0	2115.0	0.32245999999999997	GF_003389	0.1553	0.5429999999999999	2.0	0.2859	Lba01G030613	Lba01G045355	1.0	1.0
Lba01G020656__Lba01G031334	0.54315	0.90265	2364.0	1284.0	0.01402	GF_002507	0.0062	0.5997	3.0	0.0103	Lba01G031334	Lba01G020656	1.0	1.0
Lba01G020656__Lba01G031334	0.54315	0.90265	2364.0	1284.0	0.01402	GF_002507	0.0062	0.5997	3.0	0.0103	Lba01G031334	Lba01G020656	1.0	1.0
Lba01G031334__Lba01G047736	0.5393399999999999	0.9098	2364.0	1275.0	0.0212	GF_002507	0.0112	0.5508	4.0	0.0203	Lba01G047736	Lba01G031334	0.5	0.5
Lba01G020656__Lba01G047736	0.5393399999999999	0.8964700000000001	2364.0	1275.0	0.0165	GF_002507	0.0092	0.6826	4.0	0.0135	Lba01G047736	Lba01G020656	0.5	0.5
Lba01G020656__Lba01G047736	0.5393399999999999	0.8964700000000001	2364.0	1275.0	0.0165	GF_002507	0.0092	0.6826	4.0	0.0135	Lba01G047736	Lba01G020656	0.5	0.5
Lba01G022433__Lba01G048574	0.59524	0.70667	378.0	225.0	0.60943	GF_001428	0.2917	0.7224	8.0	0.4037	Lba01G022433	Lba01G048574	0.16667	0.33333
Lba01G033508__Lba01G038082	0.45518000000000003	0.8466299999999999	3882.0	1767.0	0.18287	GF_002465	0.2427	1.4245	3.0	0.1704	Lba01G033508	Lba01G038082	1.0	1.0
Lba01G033508__Lba01G038155	0.28053	0.58219	3882.0	1089.0	0.91889	GF_002465	0.2569	1.3655	4.0	0.1881	Lba01G038155	Lba01G033508	0.5	1.0
Lba01G005269__Lba01G009461	0.7753399999999999	0.76561	1095.0	849.0	0.36074	GF_005238	0.1915	0.8965	2.0	0.2136	Lba01G005269	Lba01G009461	1.0	1.0
Lba01G028508__Lba01G048986	0.8386	0.77452	2565.0	2151.0	0.32005	GF_001967	0.1418	0.8370000000000001	4.0	0.1695	Lba01G048986	Lba01G028508	1.0	1.0
Lba01G028508__Lba01G048986	0.8386	0.77452	2565.0	2151.0	0.32005	GF_001967	0.1418	0.8370000000000001	4.0	0.1695	Lba01G048986	Lba01G028508	1.0	1.0
Lba01G033138__Lba01G048986	0.8374299999999999	0.56704	2565.0	2148.0	0.9856299999999999	GF_001967	0.3652	3.4699	5.0	0.1052	Lba01G033138	Lba01G048986	0.5	0.5
Lba01G033138__Lba01G048986	0.8374299999999999	0.56704	2565.0	2148.0	0.9856299999999999	GF_001967	0.3652	3.4699	5.0	0.1052	Lba01G033138	Lba01G048986	0.5	0.5
Lba01G028508__Lba01G033138	0.85146	0.5696	2565.0	2184.0	1.0003600000000001	GF_001967	0.3909	4.215	5.0	0.0927	Lba01G033138	Lba01G028508	0.5	0.5
Lba01G028508__Lba01G033138	0.85146	0.5696	2565.0	2184.0	1.0003600000000001	GF_001967	0.3909	4.215	5.0	0.0927	Lba01G033138	Lba01G028508	0.5	0.5
Lba01G028508__Lba01G033138	0.85146	0.5696	2565.0	2184.0	1.0003600000000001	GF_001967	0.3909	4.215	5.0	0.0927	Lba01G033138	Lba01G028508	0.5	0.5
Lba01G017275__Lba01G045416	0.8736	0.75027	1068.0	933.0	0.272	GF_003112	0.1302	1.4791	4.0	0.08800000000000001	Lba01G017275	Lba01G045416	0.5	0.5
Lba01G017275__Lba01G045416	0.8736	0.75027	1068.0	933.0	0.272	GF_003112	0.1302	1.4791	4.0	0.08800000000000001	Lba01G017275	Lba01G045416	0.5	0.5
Lba01G015706__Lba01G029649	0.9298200000000001	0.69182	1368.0	1272.0	0.46671	GF_001726	0.2039	82.8676	5.0	0.0025	Lba01G029649	Lba01G015706	0.5	0.0
Lba01G042136__Lba01G042868	0.9790399999999999	0.80657	1431.0	1401.0	0.15557	GF_002609	0.0832	1.0814	3.0	0.0769	Lba01G042868	Lba01G042136	1.0	1.0
Lba01G042136__Lba01G042868	0.9790399999999999	0.80657	1431.0	1401.0	0.15557	GF_002609	0.0832	1.0814	3.0	0.0769	Lba01G042868	Lba01G042136	1.0	1.0
Lba01G042868__Lba01G044392	0.88889	0.65487	1431.0	1272.0	0.48863999999999996	GF_002609	0.2429	64.238	4.0	0.0038	Lba01G044392	Lba01G042868	0.5	0.0
Lba01G042136__Lba01G044392	0.8930799999999999	0.66041	1431.0	1278.0	0.47061000000000003	GF_002609	0.2391	12.5874	4.0	0.019	Lba01G044392	Lba01G042136	0.5	0.0
Lba01G042136__Lba01G044392	0.8930799999999999	0.66041	1431.0	1278.0	0.47061000000000003	GF_002609	0.2391	12.5874	4.0	0.019	Lba01G044392	Lba01G042136	0.5	0.0
Lba01G028194__Lba01G033392	0.60573	0.6944	3036.0	1839.0	0.68392	GF_002492	0.4642	1.2361	4.0	0.3756	Lba01G028194	Lba01G033392	0.5	0.5
Lba01G015514__Lba01G023880	0.9396	0.8785700000000001	447.0	420.0	0.0	GF_001990	0.0064	0.7744	4.0	0.0083	Lba01G023880	Lba01G015514	1.0	1.0
Lba01G015532__Lba01G023880	0.9396	0.8214299999999999	447.0	420.0	0.0011	GF_001990	0.0023	2.2680000000000002	5.0	0.001	Lba01G023880	Lba01G015532	0.5	0.5
Lba01G015532__Lba01G023880	0.9396	0.8214299999999999	447.0	420.0	0.0011	GF_001990	0.0023	2.2680000000000002	5.0	0.001	Lba01G023880	Lba01G015532	0.5	0.5
Lba01G015514__Lba01G015532	0.9396	0.84524	447.0	420.0	0.0011	GF_001990	0.0063	1.6702	5.0	0.0038	Lba01G015514	Lba01G015532	0.5	0.5
Lba01G015514__Lba01G015532	0.9396	0.84524	447.0	420.0	0.0011	GF_001990	0.0063	1.6702	5.0	0.0038	Lba01G015514	Lba01G015532	0.5	0.5
Lba01G023880__Lba01G038963	0.9396	0.89286	447.0	420.0	0.014719999999999999	GF_001990	0.0065	0.614	6.0	0.0106	Lba01G038963	Lba01G023880	0.33333	0.5
Lba01G023880__Lba01G038963	0.9396	0.89286	447.0	420.0	0.014719999999999999	GF_001990	0.0065	0.614	6.0	0.0106	Lba01G038963	Lba01G023880	0.33333	0.5
Lba01G015514__Lba01G038963	0.9396	0.8761899999999999	447.0	420.0	0.014719999999999999	GF_001990	0.0131	0.7419	6.0	0.0176	Lba01G038963	Lba01G015514	0.33333	0.5
Lba01G015514__Lba01G038963	0.9396	0.8761899999999999	447.0	420.0	0.014719999999999999	GF_001990	0.0131	0.7419	6.0	0.0176	Lba01G038963	Lba01G015514	0.33333	0.5
Lba01G007460__Lba01G032804	0.33612	0.9718100000000001	1794.0	603.0	0.06726	GF_000333	0.1905	0.0019	21.0	99.0	Lba01G032804	Lba01G007460	0.33333	0.0
Lba01G019881__Lba01G042088	0.45485	0.74632	1794.0	816.0	0.49946999999999997	GF_000333	0.14400000000000002	0.0015	22.0	99.0	Lba01G042088	Lba01G019881	0.125	0.0
Lba01G002686__Lba01G013959	0.29933000000000004	0.72253	1794.0	537.0	0.73356	GF_000333	0.9967	41.8364	23.0	0.0238	Lba01G013959	Lba01G002686	0.03333	0.0
Lba01G007460__Lba01G028964	0.32106999999999997	0.8663200000000001	1794.0	576.0	0.3068	GF_000333	0.1449	1.1274	23.0	0.1286	Lba01G028964	Lba01G007460	0.03333	0.058820000000000004
Lba01G021895__Lba01G034448	0.48178999999999994	0.69187	2553.0	1230.0	0.62663	GF_002656	0.3168	0.9982	3.0	0.3174	Lba01G021895	Lba01G034448	1.0	1.0
Lba01G034448__Lba01G049723	0.58402	0.49631000000000003	2553.0	1491.0	1.2327299999999999	GF_002656	0.625	10.1084	4.0	0.0618	Lba01G049723	Lba01G034448	0.5	0.0
Lba01G034448__Lba01G049723	0.58402	0.49631000000000003	2553.0	1491.0	1.2327299999999999	GF_002656	0.625	10.1084	4.0	0.0618	Lba01G049723	Lba01G034448	0.5	0.0
Lba01G034448__Lba01G049723	0.58402	0.49631000000000003	2553.0	1491.0	1.2327299999999999	GF_002656	0.625	10.1084	4.0	0.0618	Lba01G049723	Lba01G034448	0.5	0.0
Lba01G004190__Lba01G042199	0.81742	0.54525	1068.0	873.0	0.86366	GF_004685	0.4437	70.9493	2.0	0.0063	Lba01G004190	Lba01G042199	1.0	0.0
Lba01G003747__Lba01G045310	0.71429	0.6815899999999999	1407.0	1005.0	0.50793	GF_001480	0.18600000000000003	69.7005	6.0	0.0027	Lba01G045310	Lba01G003747	0.5	0.0
Lba01G003747__Lba01G023201	0.73134	0.84159	1407.0	1029.0	0.21211	GF_001480	0.0752	0.2529	7.0	0.2972	Lba01G023201	Lba01G003747	0.33333	0.5
Lba01G024849__Lba01G046054	0.93048	0.9482799999999999	1122.0	1044.0	0.11135	GF_002982	0.0485	0.0601	3.0	0.8072	Lba01G046054	Lba01G024849	1.0	1.0
Lba01G015704__Lba01G038964	0.7871	0.82514	930.0	732.0	0.16822	GF_003321	0.10400000000000001	0.64	3.0	0.1625	Lba01G038964	Lba01G015704	1.0	1.0
Lba01G015704__Lba01G038964	0.7871	0.82514	930.0	732.0	0.16822	GF_003321	0.10400000000000001	0.64	3.0	0.1625	Lba01G038964	Lba01G015704	1.0	1.0
Lba01G007632__Lba01G028379	0.87072	0.88355	789.0	687.0	0.1491	GF_004833	0.0736	0.379	2.0	0.1943	Lba01G007632	Lba01G028379	1.0	1.0
Lba01G007968__Lba01G029608	0.94842	0.77946	1047.0	993.0	0.3188	GF_003243	0.091	0.5296	3.0	0.1718	Lba01G007968	Lba01G029608	1.0	1.0
Lba01G029952__Lba01G035226	0.8859100000000001	0.82576	894.0	792.0	0.1558	GF_002734	0.0161	0.7268	3.0	0.0221	Lba01G035226	Lba01G029952	1.0	1.0
Lba01G008846__Lba01G029882	0.8547600000000001	0.82357	1797.0	1536.0	0.23565	GF_000539	0.1077	0.5223	12.0	0.2062	Lba01G029882	Lba01G008846	1.0	1.0
Lba01G029882__Lba01G044707	0.8430700000000001	0.6363	1797.0	1515.0	0.6975399999999999	GF_000539	0.3048	2.1397	13.0	0.1424	Lba01G044707	Lba01G029882	0.5	0.5
Lba01G008846__Lba01G044707	0.8163600000000001	0.6148600000000001	1797.0	1467.0	0.8031699999999999	GF_000539	0.3475	2.0384	13.0	0.1705	Lba01G044707	Lba01G008846	0.5	0.5
Lba01G026575__Lba01G033714	0.87479	0.86641	1797.0	1572.0	0.14224	GF_000539	0.0647	0.4678	15.0	0.1382	Lba01G033714	Lba01G026575	0.5	0.5
Lba01G013234__Lba01G026575	0.87479	0.73282	1797.0	1572.0	0.29838000000000003	GF_000539	0.1273	2.1286	16.0	0.0598	Lba01G013234	Lba01G026575	0.33333	0.33333
Lba01G013234__Lba01G026575	0.87479	0.73282	1797.0	1572.0	0.29838000000000003	GF_000539	0.1273	2.1286	16.0	0.0598	Lba01G013234	Lba01G026575	0.33333	0.33333
Lba01G010763__Lba01G020069	0.6	0.77037	900.0	540.0	0.34995	GF_002161	0.177	1.0838	4.0	0.1633	Lba01G020069	Lba01G010763	1.0	1.0
Lba01G010763__Lba01G020069	0.6	0.77037	900.0	540.0	0.34995	GF_002161	0.177	1.0838	4.0	0.1633	Lba01G020069	Lba01G010763	1.0	1.0
Lba01G028119__Lba01G033862	0.82347	0.72331	2787.0	2295.0	0.53338	GF_003959	0.2769	0.7387	2.0	0.3748	Lba01G033862	Lba01G028119	1.0	1.0
Lba01G004104__Lba01G030655	0.50148	0.75542	1011.0	507.0	0.35520999999999997	GF_002003	0.198	0.8688	5.0	0.2279	Lba01G030655	Lba01G004104	0.5	0.5
Lba01G003208__Lba01G045929	0.49022	0.86613	2301.0	1128.0	0.13781	GF_001011	0.0392	0.8062	6.0	0.0486	Lba01G045929	Lba01G003208	1.0	1.0
Lba01G012689__Lba01G030809	0.89404	0.8642	906.0	810.0	0.13738	GF_004214	0.0646	0.5417	2.0	0.1193	Lba01G012689	Lba01G030809	1.0	1.0
Lba01G014473__Lba01G038135	0.33638	0.88776	2622.0	882.0	0.08652	GF_000566	0.0301	0.4934	13.0	0.0609	Lba01G038135	Lba01G014473	0.33333	0.33333
Lba01G038135__Lba01G046654	0.27002	0.88277	2622.0	708.0	0.113	GF_000566	0.0371	0.5172	13.0	0.0718	Lba01G038135	Lba01G046654	0.33333	0.33333
Lba01G014473__Lba01G040029	0.28833000000000003	0.5859800000000001	2622.0	756.0	0.63185	GF_000566	0.3036	67.8713	14.0	0.0045	Lba01G040029	Lba01G014473	0.125	0.0
Lba01G022107__Lba01G026680	0.57021	0.86318	705.0	402.0	0.1374	GF_000404	0.1039	1.3517	16.0	0.0769	Lba01G022107	Lba01G026680	0.33333	0.33333
Lba01G022107__Lba01G026680	0.57021	0.86318	705.0	402.0	0.1374	GF_000404	0.1039	1.3517	16.0	0.0769	Lba01G022107	Lba01G026680	0.33333	0.33333
Lba01G016219__Lba01G038780	0.57872	0.8578399999999999	705.0	408.0	0.11375	GF_000404	0.1322	0.4295	17.0	0.3078	Lba01G038780	Lba01G016219	1.0	1.0
Lba01G016219__Lba01G038780	0.57872	0.8578399999999999	705.0	408.0	0.11375	GF_000404	0.1322	0.4295	17.0	0.3078	Lba01G038780	Lba01G016219	1.0	1.0
Lba01G023782__Lba01G038780	0.5617	0.8333299999999999	705.0	396.0	0.14677	GF_000404	0.0605	0.6733	18.0	0.0899	Lba01G023782	Lba01G038780	0.5	0.5
Lba01G023782__Lba01G038780	0.5617	0.8333299999999999	705.0	396.0	0.14677	GF_000404	0.0605	0.6733	18.0	0.0899	Lba01G023782	Lba01G038780	0.5	0.5
Lba01G016219__Lba01G023782	0.5617	0.85101	705.0	396.0	0.16514	GF_000404	0.0573	0.3596	18.0	0.1593	Lba01G023782	Lba01G016219	0.5	0.5
Lba01G022107__Lba01G024011	0.53191	0.6453300000000001	705.0	375.0	0.55872	GF_000404	0.1347	3.7489999999999997	21.0	0.0359	Lba01G024011	Lba01G022107	0.125	0.33333
Lba01G022107__Lba01G024011	0.53191	0.6453300000000001	705.0	375.0	0.55872	GF_000404	0.1347	3.7489999999999997	21.0	0.0359	Lba01G024011	Lba01G022107	0.125	0.33333
Lba01G024011__Lba01G026680	0.53191	0.64	705.0	375.0	0.6332	GF_000404	0.1746	3.1688	21.0	0.0551	Lba01G024011	Lba01G026680	0.125	0.33333
Lba01G024011__Lba01G026680	0.53191	0.64	705.0	375.0	0.6332	GF_000404	0.1746	3.1688	21.0	0.0551	Lba01G024011	Lba01G026680	0.125	0.33333
Lba01G029468__Lba01G036365	0.73869	0.8445299999999999	2055.0	1518.0	0.13837	GF_000829	0.0842	0.6543	10.0	0.1287	Lba01G036365	Lba01G029468	1.0	1.0
Lba01G012985__Lba01G039627	0.21168	0.54023	2055.0	435.0	1.0665799999999999	GF_000829	0.4544	2.7827	12.0	0.1633	Lba01G012985	Lba01G039627	0.08333	0.33333
Lba01G027858__Lba01G033248	0.57887	0.77072	1959.0	1134.0	0.30765	GF_001173	0.1351	13.9931	7.0	0.0097	Lba01G033248	Lba01G027858	0.5	0.0
Lba01G032807__Lba01G039338	0.9942	0.8357600000000001	1035.0	1029.0	0.207	GF_003893	0.099	0.7658	2.0	0.1293	Lba01G032807	Lba01G039338	1.0	1.0
Lba01G012865__Lba01G046972	0.6481600000000001	0.81423	3513.0	2277.0	0.30179	GF_000591	0.0	0.0	14.0		Lba01G046972	Lba01G012865	1.0	0.0
Lba01G021316__Lba01G031027	0.17293	0.74359	5187.0	897.0	0.47361000000000003	GF_000668	0.1532	0.5934	12.0	0.2582	Lba01G021316	Lba01G031027	0.33333	0.33333
Lba01G013734__Lba01G050682	0.99708	0.80214	1029.0	1026.0	0.21746	GF_003625	0.1096	0.8648	2.0	0.1267	Lba01G013734	Lba01G050682	1.0	1.0
Lba01G005228__Lba01G047658	0.63535	0.59742	1341.0	852.0	0.67724	GF_001184	0.32899999999999996	17.8397	7.0	0.0184	Lba01G005228	Lba01G047658	1.0	0.0
Lba01G005228__Lba01G047658	0.63535	0.59742	1341.0	852.0	0.67724	GF_001184	0.32899999999999996	17.8397	7.0	0.0184	Lba01G005228	Lba01G047658	1.0	0.0
Lba01G005228__Lba01G007861	0.59732	0.57428	1341.0	801.0	1.12789	GF_001184	0.4842	2.9489	8.0	0.1642	Lba01G007861	Lba01G005228	0.5	1.0
Lba01G005228__Lba01G007861	0.59732	0.57428	1341.0	801.0	1.12789	GF_001184	0.4842	2.9489	8.0	0.1642	Lba01G007861	Lba01G005228	0.5	1.0
Lba01G007861__Lba01G047658	0.66443	0.61279	1341.0	891.0	0.7268899999999999	GF_001184	0.3457	5.6538	8.0	0.0611	Lba01G007861	Lba01G047658	0.5	0.0
Lba01G007861__Lba01G047658	0.66443	0.61279	1341.0	891.0	0.7268899999999999	GF_001184	0.3457	5.6538	8.0	0.0611	Lba01G007861	Lba01G047658	0.5	0.0
Lba01G001272__Lba01G045528	0.7124199999999999	0.51179	3453.0	2460.0	1.17598	GF_003718	0.6168	3.2712	2.0	0.1886	Lba01G045528	Lba01G001272	1.0	1.0
Lba01G022772__Lba01G041481	0.96296	0.81502	567.0	546.0	0.22851999999999997	GF_004145	0.1227	0.6291	2.0	0.1951	Lba01G041481	Lba01G022772	1.0	1.0
Lba01G025656__Lba01G042092	0.24181999999999998	0.69767	5868.0	1419.0	0.5627300000000001	GF_001839	0.2616	13.8546	5.0	0.0189	Lba01G025656	Lba01G042092	0.5	0.0
Lba01G025656__Lba01G042092	0.24181999999999998	0.69767	5868.0	1419.0	0.5627300000000001	GF_001839	0.2616	13.8546	5.0	0.0189	Lba01G025656	Lba01G042092	0.5	0.0
Lba01G026874__Lba01G035789	0.84952	0.74963	1575.0	1338.0	0.40116999999999997	GF_003013	0.2429	1.0126	3.0	0.2399	Lba01G026874	Lba01G035789	1.0	1.0
Lba01G029517__Lba01G036523	0.42252	0.76385	5382.0	2274.0	0.41043	GF_002406	0.2138	0.7463	3.0	0.2865	Lba01G029517	Lba01G036523	1.0	1.0
Lba01G008237__Lba01G033375	0.54902	0.8660700000000001	612.0	336.0	0.12272999999999999	GF_001529	0.0665	0.9764	5.0	0.0681	Lba01G008237	Lba01G033375	1.0	1.0
Lba01G008237__Lba01G016543	0.54902	0.8125	612.0	336.0	0.17983	GF_001529	0.0913	2.45	6.0	0.0373	Lba01G008237	Lba01G016543	0.5	1.0
Lba01G016543__Lba01G033375	0.54902	0.83036	612.0	336.0	0.1078	GF_001529	0.0496	5.4762	6.0	0.0091	Lba01G033375	Lba01G016543	0.5	0.0
Lba01G014732__Lba01G017306	0.5968899999999999	0.84259	2895.0	1728.0	0.26405	GF_001891	0.08199999999999999	0.509	4.0	0.161	Lba01G017306	Lba01G014732	1.0	1.0
Lba01G017306__Lba01G020389	0.72021	0.62398	2895.0	2085.0	0.6927399999999999	GF_001891	0.1908	2.2139	5.0	0.0862	Lba01G020389	Lba01G017306	0.5	0.5
Lba01G008508__Lba01G030036	0.33259	0.90222	1353.0	450.0	0.01326	GF_001627	0.0029	2.8865	6.0	0.001	Lba01G008508	Lba01G030036	0.5	1.0
Lba01G026196__Lba01G028487	0.43182	0.69006	792.0	342.0	0.67483	GF_002708	0.4235	0.4851	4.0	0.873	Lba01G026196	Lba01G028487	0.5	0.5
Lba01G004882__Lba01G012847	0.7570399999999999	0.94109	852.0	645.0	0.0838	GF_003186	0.0159	0.0867	3.0	0.1829	Lba01G004882	Lba01G012847	1.0	1.0
Lba01G004882__Lba01G012847	0.7570399999999999	0.94109	852.0	645.0	0.0838	GF_003186	0.0159	0.0867	3.0	0.1829	Lba01G004882	Lba01G012847	1.0	1.0
Lba01G004882__Lba01G041760	0.39437	0.8273799999999999	852.0	336.0	0.30017	GF_003186	0.1486	0.4452	4.0	0.3339	Lba01G041760	Lba01G004882	0.5	0.5
Lba01G004882__Lba01G041760	0.39437	0.8273799999999999	852.0	336.0	0.30017	GF_003186	0.1486	0.4452	4.0	0.3339	Lba01G041760	Lba01G004882	0.5	0.5
Lba01G012847__Lba01G041760	0.40493	0.82029	852.0	345.0	0.30511	GF_003186	0.1516	0.4704	4.0	0.3222	Lba01G041760	Lba01G012847	0.5	0.5
Lba01G029895__Lba01G032119	0.8501200000000001	0.7805300000000001	1281.0	1089.0	0.3491	GF_002635	0.1567	0.7454	3.0	0.2102	Lba01G029895	Lba01G032119	1.0	1.0
Lba01G000295__Lba01G019637	0.74747	0.71622	297.0	222.0	0.45198	GF_003342	0.2153	1.3188	4.0	0.1632	Lba01G019637	Lba01G000295	0.5	0.0
Lba01G029916__Lba01G036592	0.74797	0.80616	738.0	552.0	0.28118000000000004	GF_004932	0.1369	0.6619	2.0	0.2069	Lba01G036592	Lba01G029916	1.0	1.0
Lba01G008692__Lba01G040010	0.41239	0.58204	1404.0	579.0	0.8001699999999999	GF_002883	0.4892	21.3953	4.0	0.0229	Lba01G008692	Lba01G040010	0.5	0.0
Lba01G008692__Lba01G040010	0.41239	0.58204	1404.0	579.0	0.8001699999999999	GF_002883	0.4892	21.3953	4.0	0.0229	Lba01G008692	Lba01G040010	0.5	0.0
Lba01G008022__Lba01G028331	0.9547899999999999	0.80153	2190.0	2091.0	0.16476	GF_004850	0.0838	1.1429	2.0	0.0733	Lba01G008022	Lba01G028331	1.0	1.0
Lba01G032916__Lba01G039193	0.51527	0.85926	786.0	405.0	0.07754	GF_003220	0.0627	0.7076	3.0	0.0886	Lba01G039193	Lba01G032916	1.0	1.0
Lba01G032916__Lba01G039193	0.51527	0.85926	786.0	405.0	0.07754	GF_003220	0.0627	0.7076	3.0	0.0886	Lba01G039193	Lba01G032916	1.0	1.0
Lba01G038519__Lba01G039042	0.22385	0.56557	1635.0	366.0	1.22498	GF_001581	0.0	0.0	8.0		Lba01G038519	Lba01G039042	0.16667	0.0
Lba01G031375__Lba01G047726	0.74788	0.74284	1773.0	1326.0	0.2713	GF_003475	0.155	1.4379	2.0	0.1078	Lba01G047726	Lba01G031375	1.0	1.0
Lba01G020334__Lba01G033132	0.89555	0.57523	1551.0	1389.0	0.9727600000000001	GF_003858	0.4709	2.5512	2.0	0.1846	Lba01G033132	Lba01G020334	1.0	1.0
Lba01G020334__Lba01G033132	0.89555	0.57523	1551.0	1389.0	0.9727600000000001	GF_003858	0.4709	2.5512	2.0	0.1846	Lba01G033132	Lba01G020334	1.0	1.0
Lba01G020334__Lba01G033132	0.89555	0.57523	1551.0	1389.0	0.9727600000000001	GF_003858	0.4709	2.5512	2.0	0.1846	Lba01G033132	Lba01G020334	1.0	1.0
Lba01G041867__Lba01G044130	0.79835	0.64777	729.0	582.0	0.52028	GF_000977	0.2839	6.5644	8.0	0.0432	Lba01G044130	Lba01G041867	1.0	0.0
Lba01G041867__Lba01G044130	0.79835	0.64777	729.0	582.0	0.52028	GF_000977	0.2839	6.5644	8.0	0.0432	Lba01G044130	Lba01G041867	1.0	0.0
Lba01G030338__Lba01G045628	0.8245600000000001	0.90248	684.0	564.0	0.043089999999999996	GF_002060	0.0238	0.7390000000000001	4.0	0.0322	Lba01G045628	Lba01G030338	1.0	1.0
Lba01G010406__Lba01G018363	0.24055	0.40986999999999996	4128.0	993.0	2.32997	GF_000815	1.1135	81.3249	14.0	0.0137	Lba01G018363	Lba01G010406	0.14286	0.0
Lba01G021868__Lba01G046272	0.7258899999999999	0.74942	2364.0	1716.0	0.4521	GF_000928	0.1898	1.1391	10.0	0.1666	Lba01G021868	Lba01G046272	1.0	1.0
Lba01G021868__Lba01G046272	0.7258899999999999	0.74942	2364.0	1716.0	0.4521	GF_000928	0.1898	1.1391	10.0	0.1666	Lba01G021868	Lba01G046272	1.0	1.0
Lba01G000982__Lba01G021868	0.72335	0.60292	2364.0	1710.0	0.9622299999999999	GF_000928	0.3939	2.5981	11.0	0.1516	Lba01G000982	Lba01G021868	0.5	1.0
Lba01G000982__Lba01G021868	0.72335	0.60292	2364.0	1710.0	0.9622299999999999	GF_000928	0.3939	2.5981	11.0	0.1516	Lba01G000982	Lba01G021868	0.5	1.0
Lba01G000982__Lba01G046272	0.7461899999999999	0.55215	2364.0	1764.0	1.06857	GF_000928	0.4238	5.1047	11.0	0.083	Lba01G000982	Lba01G046272	0.5	0.0
Lba01G009195__Lba01G021868	0.45051	0.46291000000000004	2364.0	1065.0	1.9318400000000002	GF_000928	0.7985	88.206	12.0	0.0091	Lba01G009195	Lba01G021868	0.08333	0.0
Lba01G029220__Lba01G032291	0.935	0.84906	3231.0	3021.0	0.21241999999999997	GF_003807	0.1005	0.4694	2.0	0.214	Lba01G032291	Lba01G029220	1.0	1.0
Lba01G014357__Lba01G029391	0.96193	0.7861899999999999	2679.0	2577.0	0.37658	GF_004315	0.1776	0.6429	2.0	0.2762	Lba01G014357	Lba01G029391	1.0	1.0
Lba01G033385__Lba01G038015	0.64951	0.8235	2739.0	1779.0	0.22002	GF_001110	0.0847	0.5695	6.0	0.1487	Lba01G033385	Lba01G038015	1.0	1.0
Lba01G020268__Lba01G047932	0.7218	0.8346	2739.0	1977.0	0.21829	GF_001110	0.0865	0.6281	7.0	0.1376	Lba01G020268	Lba01G047932	1.0	1.0
Lba01G020268__Lba01G045464	0.66922	0.73268	2739.0	1833.0	0.36762	GF_001110	0.1399	1.9211	8.0	0.0728	Lba01G045464	Lba01G020268	0.5	0.5
Lba01G020268__Lba01G045464	0.66922	0.73268	2739.0	1833.0	0.36762	GF_001110	0.1399	1.9211	8.0	0.0728	Lba01G045464	Lba01G020268	0.5	0.5
Lba01G045464__Lba01G047932	0.6736	0.72141	2739.0	1845.0	0.38001	GF_001110	0.1502	2.6014	8.0	0.0577	Lba01G045464	Lba01G047932	0.5	0.5
Lba01G045464__Lba01G047932	0.6736	0.72141	2739.0	1845.0	0.38001	GF_001110	0.1502	2.6014	8.0	0.0577	Lba01G045464	Lba01G047932	0.5	0.5
Lba01G005646__Lba01G011675	0.80505	0.75561	1662.0	1338.0	0.38475	GF_001085	0.0655	0.7681	7.0	0.0853	Lba01G011675	Lba01G005646	1.0	1.0
Lba01G008110__Lba01G044154	0.9432	0.74265	1479.0	1395.0	0.2408	GF_004179	0.129	1.6416	2.0	0.0786	Lba01G044154	Lba01G008110	1.0	1.0
Lba01G008110__Lba01G044154	0.9432	0.74265	1479.0	1395.0	0.2408	GF_004179	0.129	1.6416	2.0	0.0786	Lba01G044154	Lba01G008110	1.0	1.0
Lba01G015667__Lba01G021727	0.3634	0.71533	1131.0	411.0	0.40524	GF_003724	0.2403	1.0075	2.0	0.2385	Lba01G021727	Lba01G015667	1.0	1.0
Lba01G015486__Lba01G038932	0.36641	0.81111	1965.0	720.0	0.26364	GF_000769	0.0557	2.8828	9.0	0.0193	Lba01G015486	Lba01G038932	0.5	0.5
Lba01G015486__Lba01G038932	0.36641	0.81111	1965.0	720.0	0.26364	GF_000769	0.0557	2.8828	9.0	0.0193	Lba01G015486	Lba01G038932	0.5	0.5
Lba01G015991__Lba01G022962	0.26718000000000003	0.80762	1965.0	525.0	0.24045999999999998	GF_000769	0.0281	0.7711	10.0	0.0365	Lba01G015991	Lba01G022962	1.0	1.0
Lba01G015486__Lba01G015991	0.36641	0.6791699999999999	1965.0	720.0	0.43699	GF_000769	0.1344	18.4973	11.0	0.0073	Lba01G015486	Lba01G015991	0.16667	0.0
Lba01G015486__Lba01G015991	0.36641	0.6791699999999999	1965.0	720.0	0.43699	GF_000769	0.1344	18.4973	11.0	0.0073	Lba01G015486	Lba01G015991	0.16667	0.0
Lba01G005273__Lba01G020040	0.19542	0.8281200000000001	1965.0	384.0	0.12422000000000001	GF_000769	0.0376	1.3928	12.0	0.027000000000000003	Lba01G005273	Lba01G020040	1.0	1.0
Lba01G005273__Lba01G020040	0.19542	0.8281200000000001	1965.0	384.0	0.12422000000000001	GF_000769	0.0376	1.3928	12.0	0.027000000000000003	Lba01G005273	Lba01G020040	1.0	1.0
Lba01G027472__Lba01G033839	0.060329999999999995	0.925	3978.0	240.0	0.0011	GF_000490	0.0	0.0	10.0		Lba01G033839	Lba01G027472	1.0	0.0
Lba01G027524__Lba01G038948	0.37179	0.85057	3978.0	1479.0	0.3068	GF_000490	0.0	0.0	16.0		Lba01G038948	Lba01G027524	0.5	0.0
Lba01G005976__Lba01G045040	0.875	0.8373	288.0	252.0	0.16116	GF_003482	0.0785	0.7068	2.0	0.1111	Lba01G005976	Lba01G045040	1.0	0.0
Lba01G025968__Lba01G035229	0.11753	0.78857	4467.0	525.0	0.23512	GF_002097	0.1781	68.8412	4.0	0.0026	Lba01G035229	Lba01G025968	1.0	0.0
Lba01G027560__Lba01G035904	0.47952	0.75537	4467.0	2142.0	0.3389	GF_002097	20.9294	4.7286	5.0	4.4261	Lba01G027560	Lba01G035904	1.0	1.0
Lba01G042269__Lba01G045054	0.79755	0.57436	489.0	390.0	0.98464	GF_001241	0.2954	3.1913	6.0	0.0926	Lba01G045054	Lba01G042269	1.0	1.0
Lba01G042269__Lba01G045054	0.79755	0.57436	489.0	390.0	0.98464	GF_001241	0.2954	3.1913	6.0	0.0926	Lba01G045054	Lba01G042269	1.0	1.0
Lba01G003680__Lba01G025734	0.74847	0.70219	489.0	366.0	0.55811	GF_001241	0.1782	0.8566	8.0	0.20800000000000002	Lba01G025734	Lba01G003680	1.0	1.0
Lba01G003680__Lba01G025734	0.74847	0.70219	489.0	366.0	0.55811	GF_001241	0.1782	0.8566	8.0	0.20800000000000002	Lba01G025734	Lba01G003680	1.0	1.0
Lba01G013702__Lba01G050339	0.8842700000000001	0.8143199999999999	1011.0	894.0	0.22308000000000003	GF_003619	0.12300000000000001	0.7778	2.0	0.1581	Lba01G013702	Lba01G050339	1.0	1.0
Lba01G021183__Lba01G027910	0.28267	0.9505899999999999	4224.0	1194.0	0.0655	GF_003405	0.034	0.115	2.0	0.2955	Lba01G027910	Lba01G021183	1.0	1.0
Lba01G021183__Lba01G027910	0.28267	0.9505899999999999	4224.0	1194.0	0.0655	GF_003405	0.034	0.115	2.0	0.2955	Lba01G027910	Lba01G021183	1.0	1.0
Lba01G010111__Lba01G028391	0.09892000000000001	0.64242	1668.0	165.0	0.34584000000000004	GF_002172	0.5831	1.1164	4.0	0.5223	Lba01G010111	Lba01G028391	1.0	1.0
Lba01G002551__Lba01G010111	0.31295	0.6092	1668.0	522.0	0.6781699999999999	GF_002172	0.4302	6.5183	5.0	0.066	Lba01G002551	Lba01G010111	0.5	0.0
Lba01G041626__Lba01G047517	0.92237	0.94719	657.0	606.0	0.07746	GF_004258	0.0473	0.075	2.0	0.6309	Lba01G047517	Lba01G041626	1.0	1.0
Lba01G010634__Lba01G012531	0.88774	0.7652399999999999	3474.0	3084.0	0.46821999999999997	GF_002010	0.2173	0.5422	4.0	0.4008	Lba01G010634	Lba01G012531	1.0	1.0
Lba01G010634__Lba01G012531	0.88774	0.7652399999999999	3474.0	3084.0	0.46821999999999997	GF_002010	0.2173	0.5422	4.0	0.4008	Lba01G010634	Lba01G012531	1.0	1.0
Lba01G028780__Lba01G033797	0.07178	0.64394	1839.0	132.0	1.05359	GF_000865	0.3752	3.0341	11.0	0.1237	Lba01G033797	Lba01G028780	0.16667	0.2
Lba01G012650__Lba01G031010	0.51852	0.7672	1458.0	756.0	0.36032	GF_000448	0.253	0.7878	13.0	0.3211	Lba01G031010	Lba01G012650	1.0	1.0
Lba01G012776__Lba01G030682	0.77778	0.69489	1458.0	1134.0	0.47461000000000003	GF_000448	0.3397	1.5106	14.0	0.2249	Lba01G012776	Lba01G030682	1.0	1.0
Lba01G001561__Lba01G050260	0.52058	0.67984	1458.0	759.0	0.45953	GF_000448	0.2881	8.5566	15.0	0.0337	Lba01G050260	Lba01G001561	1.0	0.0
Lba01G001561__Lba01G050260	0.52058	0.67984	1458.0	759.0	0.45953	GF_000448	0.2881	8.5566	15.0	0.0337	Lba01G050260	Lba01G001561	1.0	0.0
Lba01G013623__Lba01G050260	0.8251	0.74397	1458.0	1203.0	0.27848	GF_000448	0.2322	1.4427	16.0	0.161	Lba01G013623	Lba01G050260	0.5	1.0
Lba01G001561__Lba01G013623	0.52881	0.67056	1458.0	771.0	0.52723	GF_000448	0.2806	13.302999999999999	16.0	0.0211	Lba01G013623	Lba01G001561	0.5	0.0
Lba01G012776__Lba01G050260	0.8086399999999999	0.6140800000000001	1458.0	1179.0	0.68293	GF_000448	0.4103	1.9578	17.0	0.2096	Lba01G012776	Lba01G050260	0.16667	0.2
Lba01G012776__Lba01G050260	0.8086399999999999	0.6140800000000001	1458.0	1179.0	0.68293	GF_000448	0.4103	1.9578	17.0	0.2096	Lba01G012776	Lba01G050260	0.16667	0.2
Lba01G001561__Lba01G012776	0.52263	0.55774	1458.0	762.0	0.93168	GF_000448	0.5124	7.2406	17.0	0.0708	Lba01G012776	Lba01G001561	0.16667	0.0
Lba01G030682__Lba01G050260	0.79424	0.6019	1458.0	1158.0	0.8361799999999999	GF_000448	0.4171	1.9812	17.0	0.2106	Lba01G030682	Lba01G050260	0.16667	0.2
Lba01G001561__Lba01G030682	0.49588000000000004	0.54495	1458.0	723.0	1.08493	GF_000448	0.6459999999999999	3.6605	17.0	0.1765	Lba01G030682	Lba01G001561	0.16667	0.2
Lba01G001561__Lba01G030682	0.49588000000000004	0.54495	1458.0	723.0	1.08493	GF_000448	0.6459999999999999	3.6605	17.0	0.1765	Lba01G030682	Lba01G001561	0.16667	0.2
Lba01G013872__Lba01G044427	0.89655	0.71987	1740.0	1560.0	0.5022399999999999	GF_003567	0.2564	0.9909	2.0	0.2588	Lba01G044427	Lba01G013872	1.0	1.0
Lba01G013872__Lba01G044427	0.89655	0.71987	1740.0	1560.0	0.5022399999999999	GF_003567	0.2564	0.9909	2.0	0.2588	Lba01G044427	Lba01G013872	1.0	1.0
Lba01G027021__Lba01G033298	0.69631	0.82658	1383.0	963.0	0.18508	GF_003877	0.0934	0.7213	2.0	0.1295	Lba01G033298	Lba01G027021	1.0	1.0
Lba01G027901__Lba01G035758	0.56548	0.75088	1008.0	570.0	0.34903	GF_000417	0.1201	1.3584	19.0	0.0884	Lba01G027901	Lba01G035758	0.25	0.25
Lba01G027901__Lba01G043688	0.4494	0.60265	1008.0	453.0	0.9096799999999999	GF_000417	0.3435	47.6901	20.0	0.0072	Lba01G043688	Lba01G027901	0.1	0.0
Lba01G035758__Lba01G043688	0.46726	0.55414	1008.0	471.0	1.11475	GF_000417	0.3729	61.4823	20.0	0.0061	Lba01G043688	Lba01G035758	0.1	0.0
Lba01G004977__Lba01G049469	0.43266000000000004	0.9094899999999999	1047.0	453.0	0.00647	GF_001160	0.0031	0.5670000000000001	7.0	0.0055	Lba01G049469	Lba01G004977	0.5	0.5
Lba01G028723__Lba01G037015	0.63242	0.81128	2832.0	1791.0	0.18032	GF_001299	0.1946	76.8411	7.0	0.0025	Lba01G037015	Lba01G028723	0.5	0.0
Lba01G028723__Lba01G037015	0.63242	0.81128	2832.0	1791.0	0.18032	GF_001299	0.1946	76.8411	7.0	0.0025	Lba01G037015	Lba01G028723	0.5	0.0
Lba01G039178__Lba01G042047	0.54448	0.56863	843.0	459.0	0.90266	GF_002223	0.45	3.0356	4.0	0.1482	Lba01G042047	Lba01G039178	1.0	1.0
Lba01G035800__Lba01G048186	0.77936	0.73516	843.0	657.0	0.42358999999999997	GF_002223	0.2323	1.8483	5.0	0.1257	Lba01G048186	Lba01G035800	1.0	1.0
Lba01G035800__Lba01G048186	0.77936	0.73516	843.0	657.0	0.42358999999999997	GF_002223	0.2323	1.8483	5.0	0.1257	Lba01G048186	Lba01G035800	1.0	1.0
Lba01G042047__Lba01G048186	0.76157	0.53894	843.0	642.0	1.12392	GF_002223	0.522	25.5897	6.0	0.0204	Lba01G042047	Lba01G048186	0.25	0.0
Lba01G042047__Lba01G048186	0.76157	0.53894	843.0	642.0	1.12392	GF_002223	0.522	25.5897	6.0	0.0204	Lba01G042047	Lba01G048186	0.25	0.0
Lba01G035800__Lba01G042047	0.74733	0.56825	843.0	630.0	1.1258299999999999	GF_002223	0.4712	40.2348	6.0	0.0117	Lba01G042047	Lba01G035800	0.25	0.0
Lba01G035800__Lba01G042047	0.74733	0.56825	843.0	630.0	1.1258299999999999	GF_002223	0.4712	40.2348	6.0	0.0117	Lba01G042047	Lba01G035800	0.25	0.0
Lba01G039178__Lba01G048186	0.54448	0.53377	843.0	459.0	1.26216	GF_002223	0.5188	6.9311	6.0	0.0749	Lba01G039178	Lba01G048186	0.25	0.0
Lba01G039178__Lba01G048186	0.54448	0.53377	843.0	459.0	1.26216	GF_002223	0.5188	6.9311	6.0	0.0749	Lba01G039178	Lba01G048186	0.25	0.0
Lba01G035800__Lba01G039178	0.5089	0.5244800000000001	843.0	429.0	1.26407	GF_002223	0.5578	4.5754	6.0	0.1219	Lba01G039178	Lba01G035800	0.25	1.0
Lba01G015979__Lba01G016096	0.29601	0.54806	5412.0	1602.0	0.9112600000000001	GF_003880	0.5031	3.4011	2.0	0.1479	Lba01G015979	Lba01G016096	1.0	1.0
Lba01G015979__Lba01G016096	0.29601	0.54806	5412.0	1602.0	0.9112600000000001	GF_003880	0.5031	3.4011	2.0	0.1479	Lba01G015979	Lba01G016096	1.0	1.0
Lba01G012951__Lba01G049264	0.76399	0.8174100000000001	1233.0	942.0	0.19022999999999998	GF_000582	0.0444	0.4991	13.0	0.0889	Lba01G012951	Lba01G049264	1.0	1.0
Lba01G021987__Lba01G046095	0.59664	0.69718	714.0	426.0	0.53156	GF_003754	0.2921	0.9575	2.0	0.3051	Lba01G021987	Lba01G046095	1.0	1.0
Lba01G010489__Lba01G012184	0.47078000000000003	0.78555	2823.0	1329.0	0.29852	GF_000624	0.1541	0.9736	9.0	0.1583	Lba01G010489	Lba01G012184	1.0	1.0
Lba01G010489__Lba01G012184	0.47078000000000003	0.78555	2823.0	1329.0	0.29852	GF_000624	0.1541	0.9736	9.0	0.1583	Lba01G010489	Lba01G012184	1.0	1.0
Lba01G031093__Lba01G047872	0.9289200000000001	0.59304	1857.0	1725.0	0.8603	GF_001353	0.2722	3.8137	7.0	0.0714	Lba01G031093	Lba01G047872	1.0	1.0
Lba01G031093__Lba01G046577	0.39903	0.56815	1857.0	741.0	1.11794	GF_001353	0.4306	2.9339999999999997	8.0	0.1467	Lba01G046577	Lba01G031093	0.16667	0.16667
Lba01G031093__Lba01G046577	0.39903	0.56815	1857.0	741.0	1.11794	GF_001353	0.4306	2.9339999999999997	8.0	0.1467	Lba01G046577	Lba01G031093	0.16667	0.16667
Lba01G046577__Lba01G047872	0.39418000000000003	0.55601	1857.0	732.0	1.1726	GF_001353	0.486	3.3466	8.0	0.1452	Lba01G046577	Lba01G047872	0.16667	0.16667
Lba01G007857__Lba01G028840	0.83681	0.7369600000000001	1581.0	1323.0	0.46163000000000004	GF_000892	0.2369	0.9375	12.0	0.2526	Lba01G007857	Lba01G028840	0.08333	0.09091
Lba01G020684__Lba01G030851	0.361	0.63218	723.0	261.0	0.5870000000000001	GF_003669	0.3546	38.3898	2.0	0.0092	Lba01G020684	Lba01G030851	1.0	0.0
Lba01G020684__Lba01G030851	0.361	0.63218	723.0	261.0	0.5870000000000001	GF_003669	0.3546	38.3898	2.0	0.0092	Lba01G020684	Lba01G030851	1.0	0.0
Lba01G020684__Lba01G030851	0.361	0.63218	723.0	261.0	0.5870000000000001	GF_003669	0.3546	38.3898	2.0	0.0092	Lba01G020684	Lba01G030851	1.0	0.0
Lba01G010555__Lba01G020080	0.73016	0.8659399999999999	378.0	276.0	0.07301	GF_000746	0.0342	0.5975	9.0	0.0572	Lba01G020080	Lba01G010555	1.0	1.0
Lba01G018304__Lba01G020080	0.6825399999999999	0.7248100000000001	378.0	258.0	0.25886	GF_000746	0.1206	2.4147	11.0	0.0499	Lba01G018304	Lba01G020080	0.33333	0.33333
Lba01G018304__Lba01G020080	0.6825399999999999	0.7248100000000001	378.0	258.0	0.25886	GF_000746	0.1206	2.4147	11.0	0.0499	Lba01G018304	Lba01G020080	0.33333	0.33333
Lba01G010555__Lba01G018304	0.6825399999999999	0.7209300000000001	378.0	258.0	0.26216999999999996	GF_000746	0.1198	2.8297	11.0	0.0423	Lba01G018304	Lba01G010555	0.33333	0.33333
Lba01G018304__Lba01G032531	0.6825399999999999	0.8527100000000001	378.0	258.0	0.18880999999999998	GF_000746	0.0864	0.625	12.0	0.1383	Lba01G032531	Lba01G018304	0.25	0.25
Lba01G020080__Lba01G020305	0.72222	0.67399	378.0	273.0	0.41116	GF_000746	0.1385	3.1604	13.0	0.0438	Lba01G020305	Lba01G020080	0.1	0.11110999999999999
Lba01G020080__Lba01G020305	0.72222	0.67399	378.0	273.0	0.41116	GF_000746	0.1385	3.1604	13.0	0.0438	Lba01G020305	Lba01G020080	0.1	0.11110999999999999
Lba01G010555__Lba01G020305	0.71429	0.64815	378.0	270.0	0.41447	GF_000746	0.1385	5.5785	13.0	0.0248	Lba01G020305	Lba01G010555	0.1	0.0
Lba01G010555__Lba01G020305	0.71429	0.64815	378.0	270.0	0.41447	GF_000746	0.1385	5.5785	13.0	0.0248	Lba01G020305	Lba01G010555	0.1	0.0
Lba01G026465__Lba01G032531	0.6825399999999999	0.55814	378.0	258.0	0.79824	GF_000746	0.3479	6.4518	14.0	0.0539	Lba01G026465	Lba01G032531	0.14286	0.0
Lba01G026465__Lba01G032531	0.6825399999999999	0.55814	378.0	258.0	0.79824	GF_000746	0.3479	6.4518	14.0	0.0539	Lba01G026465	Lba01G032531	0.14286	0.0
Lba01G018304__Lba01G026465	0.65873	0.5743	378.0	249.0	0.75357	GF_000746	0.3596	4.9704	14.0	0.0723	Lba01G026465	Lba01G018304	0.14286	0.2
Lba01G010555__Lba01G026465	0.6746	0.5764699999999999	378.0	255.0	0.94626	GF_000746	0.3522	4.9524	14.0	0.0711	Lba01G026465	Lba01G010555	0.14286	0.2
Lba01G004079__Lba01G021819	0.39149	0.78986	705.0	276.0	0.51243	GF_001464	0.1608	0.517	6.0	0.3111	Lba01G021819	Lba01G004079	1.0	1.0
Lba01G019433__Lba01G021819	0.31489	0.65315	705.0	222.0	1.32381	GF_001464	0.3367	1.0389	7.0	0.3241	Lba01G019433	Lba01G021819	0.5	0.5
Lba01G004079__Lba01G019433	0.4	0.6702100000000001	705.0	282.0	0.85314	GF_001464	0.2285	1.089	7.0	0.2098	Lba01G019433	Lba01G004079	0.5	0.5
Lba01G026936__Lba01G034230	0.18779	0.52217	3243.0	609.0	1.36995	GF_000113	1.1813	16.8686	24.0	0.07	Lba01G034230	Lba01G026936	1.0	0.0
Lba01G026936__Lba01G034230	0.18779	0.52217	3243.0	609.0	1.36995	GF_000113	1.1813	16.8686	24.0	0.07	Lba01G034230	Lba01G026936	1.0	0.0
Lba01G000894__Lba01G046449	0.44773	0.80096	3243.0	1452.0	0.25999	GF_000113	0.0571	0.6076	29.0	0.094	Lba01G000894	Lba01G046449	1.0	1.0
Lba01G017217__Lba01G045513	0.29047	0.55414	3243.0	942.0	1.12129	GF_000113	0.155	70.1934	34.0	0.0022	Lba01G017217	Lba01G045513	0.5	0.0
Lba01G017217__Lba01G045513	0.29047	0.55414	3243.0	942.0	1.12129	GF_000113	0.155	70.1934	34.0	0.0022	Lba01G017217	Lba01G045513	0.5	0.0
Lba01G015738__Lba01G016082	0.3025	0.5841	3243.0	981.0	1.01643	GF_000113	0.1692	0.3089	35.0	0.5477	Lba01G015738	Lba01G016082	1.0	1.0
Lba01G015738__Lba01G016082	0.3025	0.5841	3243.0	981.0	1.01643	GF_000113	0.1692	0.3089	35.0	0.5477	Lba01G015738	Lba01G016082	1.0	1.0
Lba01G013533__Lba01G050284	0.75378	0.78223	1389.0	1047.0	0.28276	GF_001849	0.1036	1.7612	4.0	0.0588	Lba01G013533	Lba01G050284	1.0	1.0
Lba01G013533__Lba01G050284	0.75378	0.78223	1389.0	1047.0	0.28276	GF_001849	0.1036	1.7612	4.0	0.0588	Lba01G013533	Lba01G050284	1.0	1.0
Lba01G024021__Lba01G031034	0.7209800000000001	0.84275	1473.0	1062.0	0.15275999999999998	GF_000388	0.0	0.0	13.0		Lba01G031034	Lba01G024021	1.0	0.0
Lba01G003467__Lba01G031034	0.7209800000000001	0.70998	1473.0	1062.0	0.28752	GF_000388	0.0	0.0	14.0		Lba01G003467	Lba01G031034	0.5	0.0
Lba01G003467__Lba01G031034	0.7209800000000001	0.70998	1473.0	1062.0	0.28752	GF_000388	0.0	0.0	14.0		Lba01G003467	Lba01G031034	0.5	0.0
Lba01G003467__Lba01G031034	0.7209800000000001	0.70998	1473.0	1062.0	0.28752	GF_000388	0.0	0.0	14.0		Lba01G003467	Lba01G031034	0.5	0.0
Lba01G003467__Lba01G024021	0.7209800000000001	0.73164	1473.0	1062.0	0.22054	GF_000388	0.0	0.0	14.0		Lba01G003467	Lba01G024021	0.5	0.0
Lba01G003467__Lba01G024021	0.7209800000000001	0.73164	1473.0	1062.0	0.22054	GF_000388	0.0	0.0	14.0		Lba01G003467	Lba01G024021	0.5	0.0
Lba01G003467__Lba01G024021	0.7209800000000001	0.73164	1473.0	1062.0	0.22054	GF_000388	0.0	0.0	14.0		Lba01G003467	Lba01G024021	0.5	0.0
Lba01G020723__Lba01G039689	0.5191600000000001	0.75839	861.0	447.0	0.53388	GF_002804	0.2362	0.5961	4.0	0.3963	Lba01G020723	Lba01G039689	0.5	0.5
Lba01G000536__Lba01G006647	0.6258199999999999	0.6317	1371.0	858.0	0.5664899999999999	GF_002429	0.258	85.75	3.0	0.003	Lba01G000536	Lba01G006647	1.0	0.0
Lba01G030645__Lba01G045624	0.36325	0.6431399999999999	702.0	255.0	0.8053600000000001	GF_001506	0.3434	1.0779	8.0	0.3186	Lba01G030645	Lba01G045624	0.25	0.25
Lba01G008075__Lba01G029291	0.28293	0.69109	2460.0	696.0	0.6954199999999999	GF_001816	0.4603	2.2883	5.0	0.2012	Lba01G029291	Lba01G008075	0.5	0.5
Lba01G025368__Lba01G042069	0.81731	0.7451	1248.0	1020.0	0.32692	GF_002939	0.1516	1.1602	3.0	0.1307	Lba01G042069	Lba01G025368	1.0	1.0
Lba01G025368__Lba01G042069	0.81731	0.7451	1248.0	1020.0	0.32692	GF_002939	0.1516	1.1602	3.0	0.1307	Lba01G042069	Lba01G025368	1.0	1.0
Lba01G042069__Lba01G044131	0.78606	0.61264	1248.0	981.0	0.66145	GF_002939	0.3313	6.0183	4.0	0.055	Lba01G044131	Lba01G042069	0.5	0.0
Lba01G042069__Lba01G044131	0.78606	0.61264	1248.0	981.0	0.66145	GF_002939	0.3313	6.0183	4.0	0.055	Lba01G044131	Lba01G042069	0.5	0.0
Lba01G025368__Lba01G044131	0.78125	0.59795	1248.0	975.0	0.72351	GF_002939	0.3605	71.8572	4.0	0.005	Lba01G044131	Lba01G025368	0.5	0.0
Lba01G025368__Lba01G044131	0.78125	0.59795	1248.0	975.0	0.72351	GF_002939	0.3605	71.8572	4.0	0.005	Lba01G044131	Lba01G025368	0.5	0.0
Lba01G013491__Lba01G048375	0.90395	0.78333	531.0	480.0	0.33034	GF_002514	0.1727	0.7008	3.0	0.2464	Lba01G013491	Lba01G048375	1.0	1.0
Lba01G013491__Lba01G048375	0.90395	0.78333	531.0	480.0	0.33034	GF_002514	0.1727	0.7008	3.0	0.2464	Lba01G013491	Lba01G048375	1.0	1.0
Lba01G013491__Lba01G050303	0.8870100000000001	0.74947	531.0	471.0	0.44569	GF_002514	0.2167	0.8289	4.0	0.2614	Lba01G050303	Lba01G013491	0.5	0.5
Lba01G048375__Lba01G050303	0.91525	0.76749	531.0	486.0	0.38716999999999996	GF_002514	0.1826	0.7579	4.0	0.2409	Lba01G050303	Lba01G048375	0.5	0.5
Lba01G048375__Lba01G050303	0.91525	0.76749	531.0	486.0	0.38716999999999996	GF_002514	0.1826	0.7579	4.0	0.2409	Lba01G050303	Lba01G048375	0.5	0.5
Lba01G015350__Lba01G023580	0.75773	0.72104	2427.0	1839.0	0.53352	GF_001974	0.1565	0.7506	5.0	0.2085	Lba01G015350	Lba01G023580	0.5	0.5
Lba01G042018__Lba01G044594	0.4089	0.48186999999999997	2091.0	855.0	1.48238	GF_000242	0.1735	2.8697	18.0	0.0605	Lba01G042018	Lba01G044594	1.0	1.0
Lba01G042018__Lba01G044594	0.4089	0.48186999999999997	2091.0	855.0	1.48238	GF_000242	0.1735	2.8697	18.0	0.0605	Lba01G042018	Lba01G044594	1.0	1.0
Lba01G020939__Lba01G047777	0.3802	0.75975	2091.0	795.0	0.45021000000000005	GF_000242	0.0368	0.3657	19.0	0.1007	Lba01G047777	Lba01G020939	1.0	1.0
Lba01G022990__Lba01G047777	0.35581	0.57796	2091.0	744.0	1.04009	GF_000242	0.1233	8.2622	20.0	0.0149	Lba01G022990	Lba01G047777	0.5	0.0
Lba01G022990__Lba01G047777	0.35581	0.57796	2091.0	744.0	1.04009	GF_000242	0.1233	8.2622	20.0	0.0149	Lba01G022990	Lba01G047777	0.5	0.0
Lba01G020939__Lba01G022990	0.37016	0.60465	2091.0	774.0	1.0843200000000002	GF_000242	0.159	0.4253	20.0	0.3738	Lba01G022990	Lba01G020939	0.5	1.0
Lba01G020939__Lba01G022990	0.37016	0.60465	2091.0	774.0	1.0843200000000002	GF_000242	0.159	0.4253	20.0	0.3738	Lba01G022990	Lba01G020939	0.5	1.0
Lba01G002369__Lba01G012247	0.49498000000000003	0.6705300000000001	2091.0	1035.0	0.59877	GF_000242	0.0007	0.7027	22.0	0.001	Lba01G002369	Lba01G012247	1.0	1.0
Lba01G048578__Lba01G050770	0.4878	0.71667	2091.0	1020.0	0.59568	GF_000242	0.0005	0.5177	23.0	0.001	Lba01G050770	Lba01G048578	1.0	1.0
Lba01G048578__Lba01G050770	0.4878	0.71667	2091.0	1020.0	0.59568	GF_000242	0.0005	0.5177	23.0	0.001	Lba01G050770	Lba01G048578	1.0	1.0
Lba01G048578__Lba01G050770	0.4878	0.71667	2091.0	1020.0	0.59568	GF_000242	0.0005	0.5177	23.0	0.001	Lba01G050770	Lba01G048578	1.0	1.0
Lba01G048578__Lba01G050770	0.4878	0.71667	2091.0	1020.0	0.59568	GF_000242	0.0005	0.5177	23.0	0.001	Lba01G050770	Lba01G048578	1.0	1.0
Lba01G013506__Lba01G050770	0.57389	0.69417	2091.0	1200.0	0.5784199999999999	GF_000242	0.0005	0.5484	24.0	0.001	Lba01G013506	Lba01G050770	0.5	0.5
Lba01G013506__Lba01G048578	0.49641	0.71195	2091.0	1038.0	0.5767	GF_000242	0.0004	0.3736	24.0	0.001	Lba01G013506	Lba01G048578	0.5	0.5
Lba01G013506__Lba01G048578	0.49641	0.71195	2091.0	1038.0	0.5767	GF_000242	0.0004	0.3736	24.0	0.001	Lba01G013506	Lba01G048578	0.5	0.5
Lba01G013506__Lba01G048578	0.49641	0.71195	2091.0	1038.0	0.5767	GF_000242	0.0004	0.3736	24.0	0.001	Lba01G013506	Lba01G048578	0.5	0.5
Lba01G013506__Lba01G048578	0.49641	0.71195	2091.0	1038.0	0.5767	GF_000242	0.0004	0.3736	24.0	0.001	Lba01G013506	Lba01G048578	0.5	0.5
Lba01G002369__Lba01G013506	0.52654	0.5613100000000001	2091.0	1101.0	0.93673	GF_000242	0.0108	10.7618	25.0	0.001	Lba01G002369	Lba01G013506	0.16667	0.0
Lba01G002369__Lba01G013506	0.52654	0.5613100000000001	2091.0	1101.0	0.93673	GF_000242	0.0108	10.7618	25.0	0.001	Lba01G002369	Lba01G013506	0.16667	0.0
Lba01G002369__Lba01G013506	0.52654	0.5613100000000001	2091.0	1101.0	0.93673	GF_000242	0.0108	10.7618	25.0	0.001	Lba01G002369	Lba01G013506	0.16667	0.0
Lba01G002369__Lba01G050770	0.53085	0.54865	2091.0	1110.0	1.05837	GF_000242	0.0109	10.8826	25.0	0.001	Lba01G002369	Lba01G050770	0.16667	0.0
Lba01G002369__Lba01G050770	0.53085	0.54865	2091.0	1110.0	1.05837	GF_000242	0.0109	10.8826	25.0	0.001	Lba01G002369	Lba01G050770	0.16667	0.0
Lba01G002369__Lba01G050770	0.53085	0.54865	2091.0	1110.0	1.05837	GF_000242	0.0109	10.8826	25.0	0.001	Lba01G002369	Lba01G050770	0.16667	0.0
Lba01G002369__Lba01G048578	0.47776	0.55255	2091.0	999.0	1.05665	GF_000242	0.0113	11.2539	25.0	0.001	Lba01G002369	Lba01G048578	0.16667	0.0
Lba01G012247__Lba01G013506	0.47058999999999995	0.57419	2091.0	984.0	1.0019	GF_000242	0.0107	10.74	25.0	0.001	Lba01G012247	Lba01G013506	0.16667	0.0
Lba01G012247__Lba01G013506	0.47058999999999995	0.57419	2091.0	984.0	1.0019	GF_000242	0.0107	10.74	25.0	0.001	Lba01G012247	Lba01G013506	0.16667	0.0
Lba01G012247__Lba01G050770	0.4835	0.54896	2091.0	1011.0	1.12354	GF_000242	0.0068	6.772	25.0	0.001	Lba01G012247	Lba01G050770	0.16667	0.0
Lba01G012247__Lba01G050770	0.4835	0.54896	2091.0	1011.0	1.12354	GF_000242	0.0068	6.772	25.0	0.001	Lba01G012247	Lba01G050770	0.16667	0.0
Lba01G002874__Lba01G004370	0.45	0.66138	420.0	189.0	0.52822	GF_003094	0.3099	3.866	4.0	0.0802	Lba01G004370	Lba01G002874	0.5	1.0
Lba01G012567__Lba01G030684	0.58929	0.67677	504.0	297.0	0.60524	GF_001657	0.2544	0.9335	6.0	0.2725	Lba01G012567	Lba01G030684	1.0	1.0
Lba01G001601__Lba01G012567	0.54167	0.60073	504.0	273.0	0.8305100000000001	GF_001657	0.3869	77.8048	7.0	0.005	Lba01G001601	Lba01G012567	0.5	0.0
Lba01G001601__Lba01G030684	0.54762	0.6231899999999999	504.0	276.0	0.75267	GF_001657	0.361	2.39	7.0	0.151	Lba01G001601	Lba01G030684	0.5	1.0
Lba01G001601__Lba01G030684	0.54762	0.6231899999999999	504.0	276.0	0.75267	GF_001657	0.361	2.39	7.0	0.151	Lba01G001601	Lba01G030684	0.5	1.0
Lba01G002649__Lba01G019606	0.74361	0.79084	3054.0	2271.0	0.31059000000000003	GF_000320	0.0	0.0	18.0		Lba01G002649	Lba01G019606	0.5	0.0
Lba01G014232__Lba01G020536	0.65914	0.57427	3054.0	2013.0	0.9574	GF_000320	0.0	0.0	23.0		Lba01G020536	Lba01G014232	0.0625	0.0
Lba01G033386__Lba01G038078	0.99485	0.87392	1164.0	1158.0	0.044430000000000004	GF_001983	0.0421	0.9446	4.0	0.0446	Lba01G038078	Lba01G033386	1.0	1.0
Lba01G008240__Lba01G038078	0.99485	0.8497399999999999	1164.0	1158.0	0.0792	GF_001983	0.0744	2.3883	5.0	0.0312	Lba01G008240	Lba01G038078	0.5	0.5
Lba01G008240__Lba01G038078	0.99485	0.8497399999999999	1164.0	1158.0	0.0792	GF_001983	0.0744	2.3883	5.0	0.0312	Lba01G008240	Lba01G038078	0.5	0.5
Lba01G008240__Lba01G033386	0.99485	0.86615	1164.0	1158.0	0.07453	GF_001983	0.0648	1.2045	5.0	0.0538	Lba01G008240	Lba01G033386	0.5	0.5
Lba01G008240__Lba01G033386	0.99485	0.86615	1164.0	1158.0	0.07453	GF_001983	0.0648	1.2045	5.0	0.0538	Lba01G008240	Lba01G033386	0.5	0.5
Lba01G016267__Lba01G023763	0.6743399999999999	0.77886	912.0	615.0	0.2057	GF_001493	0.0923	1.3783	6.0	0.0669	Lba01G023763	Lba01G016267	1.0	1.0
Lba01G015339__Lba01G023763	0.64474	0.56293	912.0	588.0	1.01472	GF_001493	0.4726	13.4163	7.0	0.0352	Lba01G015339	Lba01G023763	0.5	0.0
Lba01G015339__Lba01G016267	0.7598699999999999	0.5671	912.0	693.0	0.9207	GF_001493	0.4485	4.0342	7.0	0.1112	Lba01G015339	Lba01G016267	0.5	1.0
Lba01G015339__Lba01G016267	0.7598699999999999	0.5671	912.0	693.0	0.9207	GF_001493	0.4485	4.0342	7.0	0.1112	Lba01G015339	Lba01G016267	0.5	1.0
Lba01G003782__Lba01G005005	0.8791899999999999	0.68193	447.0	393.0	0.64918	GF_004696	0.348	0.8888	2.0	0.3915	Lba01G005005	Lba01G003782	1.0	1.0
Lba01G003782__Lba01G005005	0.8791899999999999	0.68193	447.0	393.0	0.64918	GF_004696	0.348	0.8888	2.0	0.3915	Lba01G005005	Lba01G003782	1.0	1.0
Lba01G012487__Lba01G014937	0.9445600000000001	0.83188	1461.0	1380.0	0.18452000000000002	GF_003332	0.0851	0.6968	3.0	0.1221	Lba01G014937	Lba01G012487	1.0	1.0
Lba01G004128__Lba01G025331	0.86992	0.82139	1107.0	963.0	0.20503000000000002	GF_002991	0.10400000000000001	0.7574	3.0	0.1373	Lba01G004128	Lba01G025331	1.0	1.0
Lba01G004128__Lba01G025331	0.86992	0.82139	1107.0	963.0	0.20503000000000002	GF_002991	0.10400000000000001	0.7574	3.0	0.1373	Lba01G004128	Lba01G025331	1.0	1.0
Lba01G008605__Lba01G028268	0.9223299999999999	0.8117	927.0	855.0	0.15954000000000002	GF_003250	0.0758	0.9215	3.0	0.0823	Lba01G008605	Lba01G028268	1.0	1.0
Lba01G004994__Lba01G030634	0.85764	0.81489	1707.0	1464.0	0.22321999999999997	GF_002727	0.1179	0.7052	4.0	0.1672	Lba01G030634	Lba01G004994	0.5	0.5
Lba01G003753__Lba01G030634	0.84534	0.82121	1707.0	1443.0	0.23328000000000002	GF_002727	0.1161	0.6591	4.0	0.1762	Lba01G030634	Lba01G003753	0.5	0.5
Lba01G026167__Lba01G043341	0.8404799999999999	0.68367	1749.0	1470.0	0.56828	GF_001344	0.1809	1.4357	8.0	0.126	Lba01G026167	Lba01G043341	0.16667	0.16667
Lba01G027059__Lba01G037661	0.7369100000000001	0.63951	2349.0	1731.0	0.53597	GF_002192	0.2448	2.4177	5.0	0.1013	Lba01G027059	Lba01G037661	0.5	0.5
Lba01G011453__Lba01G042122	0.9010299999999999	0.68879	1455.0	1311.0	0.49988	GF_003587	0.2496	1.6633	2.0	0.1501	Lba01G042122	Lba01G011453	1.0	1.0
Lba01G017769__Lba01G021828	0.8632200000000001	0.8137	1623.0	1401.0	0.22073	GF_000885	0.008	0.7602	9.0	0.0105	Lba01G017769	Lba01G021828	1.0	1.0
Lba01G024967__Lba01G037953	0.59113	0.73101	1893.0	1119.0	0.46992	GF_001180	0.171	0.6727	6.0	0.2541	Lba01G037953	Lba01G024967	1.0	1.0
Lba01G016884__Lba01G033436	0.65927	0.70753	1893.0	1248.0	0.44796	GF_001180	0.1601	1.0895	7.0	0.147	Lba01G033436	Lba01G016884	1.0	1.0
Lba01G016884__Lba01G033436	0.65927	0.70753	1893.0	1248.0	0.44796	GF_001180	0.1601	1.0895	7.0	0.147	Lba01G033436	Lba01G016884	1.0	1.0
Lba01G021656__Lba01G033436	0.4374	0.59058	1893.0	828.0	0.99955	GF_001180	0.3829	71.2653	8.0	0.0054	Lba01G021656	Lba01G033436	0.5	0.0
Lba01G000336__Lba01G012256	0.77	0.8311700000000001	600.0	462.0	0.24604	GF_001279	0.1105	0.6009	6.0	0.1839	Lba01G012256	Lba01G000336	1.0	1.0
Lba01G015216__Lba01G022964	0.9	0.77407	600.0	540.0	0.23922	GF_001279	0.0488	0.9116	8.0	0.0535	Lba01G022964	Lba01G015216	1.0	1.0
Lba01G012256__Lba01G015216	0.73	0.51598	600.0	438.0	1.28807	GF_001279	0.4941	12.0104	10.0	0.0411	Lba01G012256	Lba01G015216	0.11110999999999999	0.0
Lba01G000336__Lba01G042049	0.495	0.54545	600.0	297.0	1.2367	GF_001279	0.5706	4.8926	10.0	0.1166	Lba01G000336	Lba01G042049	0.11110999999999999	0.33333
Lba01G006742__Lba01G013708	0.74468	0.59206	846.0	630.0	0.75452	GF_003621	0.4235	2.9929	2.0	0.1415	Lba01G013708	Lba01G006742	1.0	1.0
Lba01G008873__Lba01G044590	0.9660700000000001	0.69747	1680.0	1623.0	0.35324	GF_004210	0.1883	3.2007	2.0	0.0588	Lba01G044590	Lba01G008873	1.0	1.0
Lba01G008873__Lba01G044590	0.9660700000000001	0.69747	1680.0	1623.0	0.35324	GF_004210	0.1883	3.2007	2.0	0.0588	Lba01G044590	Lba01G008873	1.0	1.0
Lba01G021057__Lba01G026819	0.7369	0.8966200000000001	2691.0	1983.0	0.03725	GF_000400	0.0852	20.2018	13.0	0.0042	Lba01G021057	Lba01G026819	0.5	0.0
Lba01G002841__Lba01G004522	0.74136	0.8310799999999999	2691.0	1995.0	0.14828	GF_000400	0.0554	0.8634	16.0	0.0642	Lba01G004522	Lba01G002841	1.0	1.0
Lba01G004522__Lba01G026914	0.76477	0.74344	2691.0	2058.0	0.24639	GF_000400	0.0672	0.3691	17.0	0.1822	Lba01G026914	Lba01G004522	0.5	0.5
Lba01G034138__Lba01G048731	0.54961	0.55984	2691.0	1479.0	0.98464	GF_000400	0.2121	1.5939	21.0	0.133	Lba01G048731	Lba01G034138	0.1	0.25
Lba01G041972__Lba01G044000	0.68506	0.6252800000000001	2610.0	1788.0	0.66387	GF_000910	0.2326	2.8251	7.0	0.0823	Lba01G041972	Lba01G044000	1.0	1.0
Lba01G041972__Lba01G044000	0.68506	0.6252800000000001	2610.0	1788.0	0.66387	GF_000910	0.2326	2.8251	7.0	0.0823	Lba01G041972	Lba01G044000	1.0	1.0
Lba01G003546__Lba01G044000	0.5069	0.51247	2610.0	1323.0	1.59552	GF_000910	0.6016	9.0493	12.0	0.0665	Lba01G044000	Lba01G003546	0.08333	0.0
Lba01G020846__Lba01G047852	0.65032	0.7753399999999999	1896.0	1233.0	0.24848	GF_003689	0.1328	1.2948	2.0	0.1026	Lba01G020846	Lba01G047852	1.0	1.0
Lba01G031734__Lba01G047854	0.8877200000000001	0.79578	1710.0	1518.0	0.2781	GF_003570	0.1304	0.8254	2.0	0.1579	Lba01G031734	Lba01G047854	1.0	1.0
Lba01G034634__Lba01G040436	0.5482100000000001	0.5352899999999999	1680.0	921.0	0.78105	GF_000872	0.2147	9.2251	7.0	0.0233	Lba01G040436	Lba01G034634	1.0	0.0
Lba01G034634__Lba01G040436	0.5482100000000001	0.5352899999999999	1680.0	921.0	0.78105	GF_000872	0.2147	9.2251	7.0	0.0233	Lba01G040436	Lba01G034634	1.0	0.0
Lba01G003674__Lba01G034523	0.66197	0.65071	852.0	564.0	0.55987	GF_002007	0.2718	61.5628	5.0	0.0044	Lba01G003674	Lba01G034523	0.5	0.0
Lba01G003674__Lba01G034523	0.66197	0.65071	852.0	564.0	0.55987	GF_002007	0.2718	61.5628	5.0	0.0044	Lba01G003674	Lba01G034523	0.5	0.0
Lba01G003674__Lba01G030979	0.53873	0.58824	852.0	459.0	0.81575	GF_002007	0.4907	6.3968	6.0	0.0767	Lba01G030979	Lba01G003674	0.33333	0.0
Lba01G030979__Lba01G034523	0.62676	0.5131100000000001	852.0	534.0	1.29108	GF_002007	0.7239	2.044	6.0	0.3542	Lba01G030979	Lba01G034523	0.33333	1.0
Lba01G030979__Lba01G034523	0.62676	0.5131100000000001	852.0	534.0	1.29108	GF_002007	0.7239	2.044	6.0	0.3542	Lba01G030979	Lba01G034523	0.33333	1.0
Lba01G021091__Lba01G026351	0.51839	0.72917	3426.0	1776.0	0.66766	GF_001128	0.2727	0.6567	6.0	0.4152	Lba01G021091	Lba01G026351	1.0	1.0
Lba01G035195__Lba01G039433	0.80823	0.7500899999999999	3426.0	2769.0	0.49666000000000005	GF_001128	0.16899999999999998	0.7112	7.0	0.2376	Lba01G039433	Lba01G035195	1.0	1.0
Lba01G035195__Lba01G039433	0.80823	0.7500899999999999	3426.0	2769.0	0.49666000000000005	GF_001128	0.16899999999999998	0.7112	7.0	0.2376	Lba01G039433	Lba01G035195	1.0	1.0
Lba01G032543__Lba01G039433	0.81524	0.7389899999999999	3426.0	2793.0	0.60617	GF_001128	0.2075	0.6147	8.0	0.3376	Lba01G032543	Lba01G039433	0.5	0.5
Lba01G032543__Lba01G035195	0.8187399999999999	0.74759	3426.0	2805.0	0.57281	GF_001128	0.2071	0.5732	8.0	0.3613	Lba01G032543	Lba01G035195	0.5	0.5
Lba01G010655__Lba01G032543	0.6655	0.47148999999999996	3426.0	2280.0	1.6618	GF_001128	0.6421	3.1138	9.0	0.2062	Lba01G010655	Lba01G032543	0.33333	0.33333
Lba01G010655__Lba01G039433	0.6803899999999999	0.47533000000000003	3426.0	2331.0	1.7024099999999998	GF_001128	0.6293	2.0167	9.0	0.312	Lba01G010655	Lba01G039433	0.33333	0.33333
Lba01G010655__Lba01G039433	0.6803899999999999	0.47533000000000003	3426.0	2331.0	1.7024099999999998	GF_001128	0.6293	2.0167	9.0	0.312	Lba01G010655	Lba01G039433	0.33333	0.33333
Lba01G010655__Lba01G035195	0.65587	0.46462	3426.0	2247.0	1.66905	GF_001128	0.6422	2.992	9.0	0.2146	Lba01G010655	Lba01G035195	0.33333	0.33333
Lba01G010655__Lba01G035195	0.65587	0.46462	3426.0	2247.0	1.66905	GF_001128	0.6422	2.992	9.0	0.2146	Lba01G010655	Lba01G035195	0.33333	0.33333
Lba01G010655__Lba01G021091	0.46147	0.4377	3426.0	1581.0	2.11312	GF_001128	0.8814	3.3074	10.0	0.2665	Lba01G021091	Lba01G010655	0.125	0.125
Lba01G010655__Lba01G021091	0.46147	0.4377	3426.0	1581.0	2.11312	GF_001128	0.8814	3.3074	10.0	0.2665	Lba01G021091	Lba01G010655	0.125	0.125
Lba01G021091__Lba01G032543	0.51926	0.46768000000000004	3426.0	1779.0	2.0133400000000004	GF_001128	0.8008	3.2903	10.0	0.2434	Lba01G021091	Lba01G032543	0.125	0.125
Lba01G021091__Lba01G032543	0.51926	0.46768000000000004	3426.0	1779.0	2.0133400000000004	GF_001128	0.8008	3.2903	10.0	0.2434	Lba01G021091	Lba01G032543	0.125	0.125
Lba01G021091__Lba01G039433	0.5210199999999999	0.45993999999999996	3426.0	1785.0	2.05395	GF_001128	0.883	3.4435	10.0	0.2564	Lba01G021091	Lba01G039433	0.125	0.125
Lba01G021091__Lba01G035195	0.5289	0.45585	3426.0	1812.0	2.0205900000000003	GF_001128	0.8477	3.3086	10.0	0.2562	Lba01G021091	Lba01G035195	0.125	0.125
Lba01G021091__Lba01G035195	0.5289	0.45585	3426.0	1812.0	2.0205900000000003	GF_001128	0.8477	3.3086	10.0	0.2562	Lba01G021091	Lba01G035195	0.125	0.125
Lba01G010655__Lba01G026351	0.49212	0.44128	3426.0	1686.0	2.08652	GF_001128	0.9033	2.5532	10.0	0.3538	Lba01G026351	Lba01G010655	0.125	0.125
Lba01G010655__Lba01G026351	0.49212	0.44128	3426.0	1686.0	2.08652	GF_001128	0.9033	2.5532	10.0	0.3538	Lba01G026351	Lba01G010655	0.125	0.125
Lba01G026351__Lba01G032543	0.58932	0.44278999999999996	3426.0	2019.0	1.9867400000000002	GF_001128	0.8402	2.9323	10.0	0.2865	Lba01G026351	Lba01G032543	0.125	0.125
Lba01G026351__Lba01G039433	0.58406	0.44778	3426.0	2001.0	2.02735	GF_001128	0.8938	2.5049	10.0	0.3568	Lba01G026351	Lba01G039433	0.125	0.125
Lba01G026351__Lba01G039433	0.58406	0.44778	3426.0	2001.0	2.02735	GF_001128	0.8938	2.5049	10.0	0.3568	Lba01G026351	Lba01G039433	0.125	0.125
Lba01G026351__Lba01G035195	0.59545	0.42891999999999997	3426.0	2040.0	1.9939900000000002	GF_001128	0.8557	3.1207	10.0	0.2742	Lba01G026351	Lba01G035195	0.125	0.125
Lba01G026351__Lba01G035195	0.59545	0.42891999999999997	3426.0	2040.0	1.9939900000000002	GF_001128	0.8557	3.1207	10.0	0.2742	Lba01G026351	Lba01G035195	0.125	0.125
Lba01G018840__Lba01G020121	0.27626	0.82763	5397.0	1491.0	0.1813	GF_003325	0.1119	0.593	3.0	0.1888	Lba01G020121	Lba01G018840	1.0	1.0
Lba01G030986__Lba01G045702	0.70445	0.7318	1482.0	1044.0	0.45652	GF_004578	0.2438	0.7892	2.0	0.3089	Lba01G030986	Lba01G045702	1.0	1.0
Lba01G030986__Lba01G045702	0.70445	0.7318	1482.0	1044.0	0.45652	GF_004578	0.2438	0.7892	2.0	0.3089	Lba01G030986	Lba01G045702	1.0	1.0
Lba01G030986__Lba01G045702	0.70445	0.7318	1482.0	1044.0	0.45652	GF_004578	0.2438	0.7892	2.0	0.3089	Lba01G030986	Lba01G045702	1.0	1.0
Lba01G004126__Lba01G011557	0.45614	0.79701	1026.0	468.0	0.33285	GF_001484	0.5837	1.3572	6.0	0.4301	Lba01G004126	Lba01G011557	1.0	1.0
Lba01G022185__Lba01G040329	1.0	0.8294299999999999	1026.0	1026.0	0.27871999999999997	GF_001484	0.0474	0.6719	8.0	0.0705	Lba01G040329	Lba01G022185	0.16667	0.33333
Lba01G022185__Lba01G040329	1.0	0.8294299999999999	1026.0	1026.0	0.27871999999999997	GF_001484	0.0474	0.6719	8.0	0.0705	Lba01G040329	Lba01G022185	0.16667	0.33333
Lba01G022185__Lba01G040329	1.0	0.8294299999999999	1026.0	1026.0	0.27871999999999997	GF_001484	0.0474	0.6719	8.0	0.0705	Lba01G040329	Lba01G022185	0.16667	0.33333
Lba01G021876__Lba01G027445	0.8841	0.79272	2019.0	1785.0	0.31445	GF_002652	0.1395	0.6759999999999999	3.0	0.2063	Lba01G021876	Lba01G027445	1.0	1.0
Lba01G021876__Lba01G027445	0.8841	0.79272	2019.0	1785.0	0.31445	GF_002652	0.1395	0.6759999999999999	3.0	0.2063	Lba01G021876	Lba01G027445	1.0	1.0
Lba01G007209__Lba01G025865	0.7002	0.7931	1491.0	1044.0	0.32192	GF_001722	0.1518	0.8241	6.0	0.1843	Lba01G025865	Lba01G007209	0.33333	0.33333
Lba01G002987__Lba01G043679	0.91102	0.73488	708.0	645.0	0.499	GF_004527	0.2418	0.7751	2.0	0.3119	Lba01G002987	Lba01G043679	1.0	1.0
Lba01G015415__Lba01G022619	0.3155	0.75049	1626.0	513.0	0.5073	GF_000255	0.0817	0.9237	15.0	0.0884	Lba01G015415	Lba01G022619	1.0	1.0
Lba01G033194__Lba01G038035	0.45387	0.72764	1626.0	738.0	0.54555	GF_000255	0.1299	0.9642	17.0	0.1348	Lba01G038035	Lba01G033194	1.0	1.0
Lba01G005270__Lba01G019872	0.40037	0.69124	1626.0	651.0	0.56475	GF_000255	0.0937	1.6432	20.0	0.057	Lba01G005270	Lba01G019872	1.0	1.0
Lba01G005270__Lba01G025479	0.41513	0.63259	1626.0	675.0	0.8942899999999999	GF_000255	0.1312	1.2023	21.0	0.1091	Lba01G025479	Lba01G005270	0.5	0.5
[truncated: 4,893 more rows]
