# Supplementary material for: Wolfberry genomes and the evolution of Lycium (Solanaceae)
Source: Commun Biol. 2021 Jun 3;4:671. doi: 10.1038/s42003-021-02152-8 (PMC8175696; doi:10.1038/s42003-021-02152-8)
Supplement: Supplementary file 22 — Supplementary Data 19 [file 42003_2021_2152_MOESM22_ESM.zip › data/Ipomoea2Lycium.rbh.paml.txt]

gene1	gene2	aln_len	t	S	N	omega	dN	dS
Ipomoea|INIL00g00332.t1	Lycium|Lba01G002203	2109	0.1661	445.7	1663.3	0.6893	0.0505	0.0733
Ipomoea|INIL00g09040.t1	Lycium|Lba01G021108	1539	1.2156	347.1	1191.9	0.0588	0.0879	1.4949
Ipomoea|INIL00g14632.t1	Lycium|Lba01G035286	1209	1.0328	311.3	897.7	0.2070	0.1733	0.8372
Ipomoea|INIL00g18500.t1	Lycium|Lba01G021578	5112	1.7989	1156.3	3955.7	0.3462	0.4202	1.2137
Ipomoea|INIL00g19626.t1	Lycium|Lba01G048177	3261	1.5258	777.0	2484.0	0.2340	0.2857	1.2212
Ipomoea|INIL00g28887.t1	Lycium|Lba01G049313	558	1.5879	144.3	413.7	0.7754	0.4924	0.6351
Ipomoea|INIL00g38849.t1	Lycium|Lba01G049548	1518	1.7186	374.8	1143.2	0.1208	0.2048	1.6957
Ipomoea|INIL01g00028.t1	Lycium|Lba01G010709	1059	0.7702	271.8	787.2	0.1037	0.0798	0.7693
Ipomoea|INIL01g00958.t1	Lycium|Lba01G010574	405	10.6619	102.2	302.8	0.0612	0.7295	11.9269
Ipomoea|INIL01g01693.t1	Lycium|Lba01G036709	984	6.2479	236.2	747.8	0.0253	0.2029	8.0336
Ipomoea|INIL01g04901.t1	Lycium|Lba01G013586	483	1.8549	115.2	367.8	0.1649	0.2800	1.6980
Ipomoea|INIL01g04977.t1	Lycium|Lba01G011360	333	1.4212	85.5	247.5	0.1747	0.2140	1.2250
Ipomoea|INIL01g06540.t1	Lycium|Lba01G037638	1425	2.0559	375.9	1049.1	0.2015	0.3350	1.6629
Ipomoea|INIL01g15297.t1	Lycium|Lba01G017176	1206	1.2790	326.7	879.3	0.1538	0.1712	1.1130
Ipomoea|INIL01g15890.t1	Lycium|Lba01G043209	462	1.5635	111.1	350.9	0.0688	0.1226	1.7802
Ipomoea|INIL01g19673.t1	Lycium|Lba01G006053	1956	0.9677	463.4	1492.6	0.1484	0.1367	0.9212
Ipomoea|INIL01g19707.t1	Lycium|Lba01G045068	2712	2.2467	616.4	2095.6	0.1681	0.3525	2.0966
Ipomoea|INIL01g19772.t1	Lycium|Lba01G013433	498	2.3908	140.4	357.6	0.0453	0.1148	2.5342
Ipomoea|INIL01g19815.t1	Lycium|Lba01G009325	936	2.5977	205.9	730.1	0.4227	0.6659	1.5752
Ipomoea|INIL01g19848.t1	Lycium|Lba01G001590	1731	0.7909	392.2	1338.8	0.1178	0.0978	0.8299
Ipomoea|INIL01g19896.t1	Lycium|Lba01G050678	936	2.3868	269.8	666.2	0.1402	0.2874	2.0502
Ipomoea|INIL01g19973.t1	Lycium|Lba01G020312	336	1.9359	82.3	253.7	0.1084	0.2140	1.9738
Ipomoea|INIL01g20009.t1	Lycium|Lba01G048088	777	1.7624	190.9	586.1	0.1358	0.2292	1.6875
Ipomoea|INIL01g20052.t1	Lycium|Lba01G031612	1035	1.2195	282.8	752.2	0.1737	0.1768	1.0177
Ipomoea|INIL01g20087.t1	Lycium|Lba01G021042	1359	0.9803	338.1	1020.9	0.1796	0.1529	0.8516
Ipomoea|INIL01g20140.t1	Lycium|Lba01G025580	2262	1.4626	567.7	1694.3	0.0958	0.1447	1.5106
Ipomoea|INIL01g20172.t1	Lycium|Lba01G020886	894	1.4184	232.4	661.6	0.1578	0.1981	1.2549
Ipomoea|INIL01g20219.t1	Lycium|Lba01G007034	585	1.3172	125.2	459.8	0.2724	0.2794	1.0254
Ipomoea|INIL01g20306.t1	Lycium|Lba01G046868	1554	0.9631	352.7	1201.3	0.0464	0.0567	1.2212
Ipomoea|INIL01g25031.t1	Lycium|Lba01G027143	597	0.7448	155.2	441.8	0.1721	0.1103	0.6409
Ipomoea|INIL01g25065.t1	Lycium|Lba01G026499	1929	1.1885	471.3	1457.7	0.1444	0.1618	1.1210
Ipomoea|INIL01g25107.t1	Lycium|Lba01G035972	1626	2.4999	406.1	1219.9	0.1701	0.3756	2.2084
Ipomoea|INIL01g25152.t1	Lycium|Lba01G020600	1620	1.4213	416.9	1203.1	0.1965	0.2308	1.1747
Ipomoea|INIL01g25189.t1	Lycium|Lba01G044567	2427	1.9026	536.1	1890.9	0.2789	0.4037	1.4474
Ipomoea|INIL01g25229.t1	Lycium|Lba01G001616	789	1.4174	180.7	608.3	0.1813	0.2323	1.2809
Ipomoea|INIL01g25278.t1	Lycium|Lba01G044226	1389	5.1630	363.5	1025.5	0.0415	0.2442	5.8871
Ipomoea|INIL01g25327.t1	Lycium|Lba01G045054	390	1.3301	89.9	300.1	0.2276	0.2487	1.0931
Ipomoea|INIL01g25381.t1	Lycium|Lba01G044575	861	3.3135	240.1	620.9	0.0995	0.3134	3.1503
Ipomoea|INIL01g25418.t1	Lycium|Lba01G044391	1224	1.1920	315.8	908.2	0.1071	0.1261	1.1772
Ipomoea|INIL01g25459.t1	Lycium|Lba01G043827	1152	1.3101	293.5	858.5	0.1316	0.1628	1.2377
Ipomoea|INIL01g25497.t1	Lycium|Lba01G044970	1257	2.1287	296.0	961.0	0.1007	0.2287	2.2709
Ipomoea|INIL01g25546.t1	Lycium|Lba01G047689	3048	1.3393	712.6	2335.4	0.1517	0.1934	1.2755
Ipomoea|INIL01g25604.t1	Lycium|Lba01G023768	1449	2.2410	398.4	1050.6	0.0717	0.1639	2.2845
Ipomoea|INIL01g25641.t1	Lycium|Lba01G046394	900	1.4566	230.6	669.4	0.1812	0.2250	1.2419
Ipomoea|INIL01g25674.t1	Lycium|Lba01G045413	2088	1.6870	481.7	1606.3	0.1241	0.2139	1.7241
Ipomoea|INIL01g25723.t1	Lycium|Lba01G010638	882	1.2765	213.7	668.3	0.1014	0.1352	1.3330
Ipomoea|INIL01g36567.t1	Lycium|Lba01G046673	762	1.7395	207.2	554.8	0.0567	0.1050	1.8509
Ipomoea|INIL01g36688.t1	Lycium|Lba01G036426	690	0.9753	155.2	534.8	0.1824	0.1619	0.8877
Ipomoea|INIL01g42436.t1	Lycium|Lba01G048188	615	6.3510	166.1	448.9	0.0194	0.1448	7.4481
Ipomoea|INIL02g02213.t1	Lycium|Lba01G026939	255	3.6899	57.0	198.0	0.0241	0.1224	5.0739
Ipomoea|INIL02g05573.t1	Lycium|Lba01G041005	1839	1.1441	409.5	1429.5	0.0630	0.0884	1.4039
Ipomoea|INIL02g05616.t1	Lycium|Lba01G022997	2046	1.2953	545.4	1500.6	0.0807	0.1070	1.3255
Ipomoea|INIL02g05651.t1	Lycium|Lba01G025229	1683	1.2893	417.0	1266.0	0.1607	0.1873	1.1658
Ipomoea|INIL02g05714.t1	Lycium|Lba01G017850	1638	1.2180	372.3	1265.7	0.1961	0.2101	1.0719
Ipomoea|INIL02g08748.t1	Lycium|Lba01G020999	1443	1.3380	352.5	1090.5	0.1458	0.1835	1.2582
Ipomoea|INIL02g10191.t1	Lycium|Lba01G011632	1476	1.5227	380.3	1095.7	0.1002	0.1532	1.5285
Ipomoea|INIL02g10430.t1	Lycium|Lba01G028713	1020	1.9880	279.8	740.2	0.1009	0.1923	1.9069
Ipomoea|INIL02g10655.t1	Lycium|Lba01G036258	1089	1.3867	241.6	847.4	0.1224	0.1784	1.4577
Ipomoea|INIL02g10710.t1	Lycium|Lba01G037640	1473	1.6937	334.2	1138.8	0.1214	0.2137	1.7603
Ipomoea|INIL02g11494.t1	Lycium|Lba01G018263	678	0.8417	187.2	490.8	0.0635	0.0553	0.8710
Ipomoea|INIL02g11521.t1	Lycium|Lba01G010277	1437	1.1904	327.9	1109.1	0.1019	0.1318	1.2930
Ipomoea|INIL02g11557.t1	Lycium|Lba01G010349	972	1.0508	235.7	736.3	0.1786	0.1656	0.9272
Ipomoea|INIL02g11604.t1	Lycium|Lba01G019911	513	42.5115	135.3	377.7	0.0089	0.4685	52.4106
Ipomoea|INIL02g11643.t1	Lycium|Lba01G010729	1608	1.4365	394.1	1213.9	0.1083	0.1587	1.4650
Ipomoea|INIL02g11689.t1	Lycium|Lba01G010673	3480	2.0574	837.6	2642.4	0.2949	0.4353	1.4761
Ipomoea|INIL02g11746.t1	Lycium|Lba01G010595	888	1.6232	225.6	662.4	0.1593	0.2311	1.4510
Ipomoea|INIL02g11790.t1	Lycium|Lba01G020039	1191	2.1304	306.1	884.9	0.1363	0.2702	1.9822
Ipomoea|INIL02g11829.t1	Lycium|Lba01G032339	936	1.3932	227.9	708.1	0.2565	0.2723	1.0613
Ipomoea|INIL02g11887.t1	Lycium|Lba01G011133	1191	0.9317	272.9	918.1	0.0884	0.0924	1.0444
Ipomoea|INIL02g11929.t1	Lycium|Lba01G011622	843	1.5613	185.2	657.8	0.1876	0.2667	1.4217
Ipomoea|INIL02g14126.t1	Lycium|Lba01G027852	6612	0.9135	1631.9	4980.1	0.0686	0.0700	1.0202
Ipomoea|INIL02g14175.t1	Lycium|Lba01G014606	1116	0.9082	288.1	827.9	0.0735	0.0711	0.9681
Ipomoea|INIL02g16454.t1	Lycium|Lba01G002959	543	1.0190	140.4	402.6	0.1768	0.1541	0.8718
Ipomoea|INIL02g16545.t1	Lycium|Lba01G026583	1527	1.6093	371.2	1155.8	0.1503	0.2259	1.5034
Ipomoea|INIL02g16591.t1	Lycium|Lba01G010565	2334	1.0020	551.5	1782.5	0.1558	0.1465	0.9401
Ipomoea|INIL02g16642.t1	Lycium|Lba01G031191	1947	1.4352	474.4	1472.6	0.1935	0.2373	1.2268
Ipomoea|INIL02g16685.t1	Lycium|Lba01G011244	597	1.0330	144.7	452.3	0.1446	0.1415	0.9784
Ipomoea|INIL02g16726.t1	Lycium|Lba01G045696	1119	2.0030	290.2	828.8	0.1934	0.3208	1.6587
Ipomoea|INIL02g16769.t1	Lycium|Lba01G045410	750	1.7115	201.5	548.5	0.2011	0.2760	1.3721
Ipomoea|INIL02g16813.t1	Lycium|Lba01G043386	699	1.9003	169.3	529.7	0.0804	0.1680	2.0901
Ipomoea|INIL02g16861.t1	Lycium|Lba01G026422	549	3.5992	136.4	412.6	0.0520	0.2170	4.1715
Ipomoea|INIL02g16913.t1	Lycium|Lba01G020334	1377	1.7207	339.7	1037.3	0.2171	0.3035	1.3983
Ipomoea|INIL02g16954.t1	Lycium|Lba01G026285	756	1.9530	181.2	574.8	0.1216	0.2383	1.9599
Ipomoea|INIL02g17011.t1	Lycium|Lba01G022954	1695	1.1360	414.3	1280.7	0.1273	0.1415	1.1118
Ipomoea|INIL02g17049.t1	Lycium|Lba01G015238	231	2.1791	60.9	170.1	0.0845	0.1883	2.2283
Ipomoea|INIL02g17084.t1	Lycium|Lba01G022165	936	1.1628	248.5	687.5	0.1433	0.1498	1.0456
Ipomoea|INIL02g17112.t1	Lycium|Lba01G010046	939	4.0766	208.1	730.9	0.0798	0.3823	4.7896
Ipomoea|INIL02g17141.t1	Lycium|Lba01G040273	570	2.5994	147.5	422.5	0.1936	0.4170	2.1544
Ipomoea|INIL02g17178.t1	Lycium|Lba01G040425	2922	1.0663	730.0	2192.0	0.0893	0.1001	1.1219
Ipomoea|INIL02g17217.t1	Lycium|Lba01G027246	414	1.0059	118.3	295.7	0.0974	0.0919	0.9437
Ipomoea|INIL02g21006.t1	Lycium|Lba01G004518	1161	2.1220	315.4	845.6	0.1774	0.3130	1.7646
Ipomoea|INIL02g24999.t1	Lycium|Lba01G027671	987	1.8184	266.5	720.5	0.1170	0.1995	1.7056
Ipomoea|INIL02g26887.t1	Lycium|Lba01G041957	1335	2.5967	349.3	985.7	0.0481	0.1401	2.9123
Ipomoea|INIL02g34125.t1	Lycium|Lba01G049365	642	2.7338	166.9	475.1	0.6972	0.8188	1.1744
Ipomoea|INIL02g39764.t1	Lycium|Lba01G032143	3207	1.7678	691.8	2515.2	0.2725	0.3739	1.3723
Ipomoea|INIL02g39821.t1	Lycium|Lba01G032179	1872	1.7944	460.6	1411.4	0.1811	0.2831	1.5634
Ipomoea|INIL02g39897.t1	Lycium|Lba01G005264	1170	1.2660	307.9	862.1	0.0586	0.0808	1.3774
Ipomoea|INIL02g39934.t1	Lycium|Lba01G005325	732	2.0775	153.6	578.4	0.2826	0.4519	1.5987
Ipomoea|INIL02g40310.t1	Lycium|Lba01G001937	339	50.0000	65.0	274.0	0.0127	1.0513	82.4624
Ipomoea|INIL02g40549.t1	Lycium|Lba01G042326	1029	1.2882	264.8	764.2	0.1417	0.1678	1.1841
Ipomoea|INIL02g40594.t1	Lycium|Lba01G042772	1212	3.4075	303.2	908.8	0.0333	0.1375	4.1280
Ipomoea|INIL02g40652.t1	Lycium|Lba01G042702	255	3.2454	70.9	184.1	0.1320	0.3824	2.8978
Ipomoea|INIL02g40699.t1	Lycium|Lba01G042221	765	1.0608	199.1	565.9	0.1567	0.1473	0.9401
Ipomoea|INIL02g40824.t1	Lycium|Lba01G042255	639	1.7149	153.7	485.3	0.1536	0.2458	1.6003
Ipomoea|INIL03g01832.t1	Lycium|Lba01G047893	2073	2.5785	470.0	1603.0	0.2393	0.4995	2.0875
Ipomoea|INIL03g09022.t1	Lycium|Lba01G037161	870	0.9081	223.0	647.0	0.1822	0.1408	0.7725
Ipomoea|INIL03g11415.t1	Lycium|Lba01G024120	1173	1.6340	268.4	904.6	0.1506	0.2378	1.5790
Ipomoea|INIL03g13933.t1	Lycium|Lba01G014378	558	3.6955	146.4	411.6	0.0714	0.2791	3.9105
Ipomoea|INIL03g14317.t1	Lycium|Lba01G027020	654	1.9241	168.7	485.3	0.0710	0.1467	2.0642
Ipomoea|INIL03g14955.t1	Lycium|Lba01G026553	288	3.3257	76.2	211.8	0.2382	0.6004	2.5206
Ipomoea|INIL03g15013.t1	Lycium|Lba01G048185	855	1.6185	217.9	637.1	0.1599	0.2307	1.4426
Ipomoea|INIL03g17249.t1	Lycium|Lba01G001579	1026	1.1055	255.8	770.2	0.0845	0.0996	1.1782
Ipomoea|INIL03g17291.t1	Lycium|Lba01G001659	1392	1.4933	321.8	1070.2	0.2150	0.2700	1.2555
Ipomoea|INIL03g17332.t1	Lycium|Lba01G050323	1872	1.2669	473.3	1398.7	0.2312	0.2294	0.9923
Ipomoea|INIL03g17373.t1	Lycium|Lba01G050653	600	1.4931	139.8	460.2	0.1031	0.1644	1.5945
Ipomoea|INIL03g17416.t1	Lycium|Lba01G050692	1035	2.2816	262.3	772.7	0.1435	0.3026	2.1091
Ipomoea|INIL03g17453.t1	Lycium|Lba01G050408	714	4.5730	198.3	515.7	0.0759	0.3479	4.5830
Ipomoea|INIL03g17493.t1	Lycium|Lba01G050537	1404	8.5504	307.7	1096.3	0.1345	1.1823	8.7913
Ipomoea|INIL03g17528.t1	Lycium|Lba01G048735	1053	1.0499	253.0	800.0	0.1265	0.1316	1.0403
Ipomoea|INIL03g17562.t1	Lycium|Lba01G048665	657	1.2222	170.4	486.6	0.1826	0.1885	1.0326
Ipomoea|INIL03g17606.t1	Lycium|Lba01G006460	1422	2.1111	357.2	1064.8	0.0689	0.1602	2.3241
Ipomoea|INIL03g17647.t1	Lycium|Lba01G006471	2817	0.9669	729.2	2087.8	0.0298	0.0342	1.1472
Ipomoea|INIL03g17691.t1	Lycium|Lba01G006859	858	1.0738	208.8	649.2	0.1308	0.1368	1.0458
Ipomoea|INIL03g17730.t1	Lycium|Lba01G008899	1782	2.0638	455.0	1327.0	0.0640	0.1452	2.2704
Ipomoea|INIL03g17774.t1	Lycium|Lba01G022283	1698	1.2099	406.6	1291.4	0.2176	0.2167	0.9960
Ipomoea|INIL03g17809.t1	Lycium|Lba01G022368	1080	1.7147	242.8	837.2	0.0835	0.1648	1.9743
Ipomoea|INIL03g17853.t1	Lycium|Lba01G012685	795	1.2410	205.6	589.4	0.0367	0.0532	1.4471
Ipomoea|INIL03g17888.t1	Lycium|Lba01G012616	1140	1.4372	323.8	816.2	0.1276	0.1628	1.2763
Ipomoea|INIL03g17917.t1	Lycium|Lba01G037422	2424	1.0133	570.8	1853.2	0.1582	0.1499	0.9477
Ipomoea|INIL03g17956.t1	Lycium|Lba01G025535	1212	0.7714	315.1	896.9	0.1618	0.1096	0.6771
Ipomoea|INIL03g17993.t1	Lycium|Lba01G023372	1428	4.4307	409.0	1019.0	0.0188	0.0927	4.9259
Ipomoea|INIL03g18034.t1	Lycium|Lba01G020998	732	1.0699	217.8	514.2	0.0756	0.0769	1.0173
Ipomoea|INIL03g18073.t1	Lycium|Lba01G025339	795	2.4207	218.1	576.9	0.2236	0.4132	1.8481
Ipomoea|INIL03g18108.t1	Lycium|Lba01G045444	1764	0.8319	435.7	1328.3	0.1793	0.1301	0.7258
Ipomoea|INIL03g18138.t1	Lycium|Lba01G036947	2424	1.7788	618.7	1805.3	0.1538	0.2466	1.6035
Ipomoea|INIL03g18182.t1	Lycium|Lba01G048050	936	1.1905	225.3	710.7	0.1259	0.1485	1.1802
Ipomoea|INIL03g18214.t1	Lycium|Lba01G048099	654	0.5909	150.3	503.7	0.0685	0.0478	0.6972
Ipomoea|INIL03g18267.t1	Lycium|Lba01G020536	2286	1.9008	561.8	1724.2	0.3951	0.4604	1.1653
Ipomoea|INIL03g18305.t1	Lycium|Lba01G047998	561	3.8564	132.5	428.5	0.0671	0.3000	4.4725
Ipomoea|INIL03g18340.t1	Lycium|Lba01G031566	2577	1.2707	588.4	1988.6	0.1174	0.1559	1.3282
Ipomoea|INIL03g18372.t1	Lycium|Lba01G048144	3015	1.0491	680.5	2334.5	0.1828	0.1741	0.9522
Ipomoea|INIL03g20399.t1	Lycium|Lba01G024539	495	5.1109	138.4	356.6	0.0199	0.1152	5.7971
Ipomoea|INIL03g20443.t1	Lycium|Lba01G033179	297	1.1151	80.7	216.3	0.1946	0.1749	0.8989
Ipomoea|INIL03g20502.t1	Lycium|Lba01G033672	954	1.9357	251.0	703.0	0.2048	0.3192	1.5584
Ipomoea|INIL03g21099.t1	Lycium|Lba01G020385	2724	1.4814	674.2	2049.8	0.1954	0.2446	1.2515
Ipomoea|INIL03g22483.t1	Lycium|Lba01G026342	717	0.9832	175.5	541.5	0.2434	0.1861	0.7646
Ipomoea|INIL03g22538.t1	Lycium|Lba01G020617	303	0.9404	80.5	222.5	0.0838	0.0803	0.9583
Ipomoea|INIL03g22573.t1	Lycium|Lba01G006063	264	1.1919	65.8	198.2	0.0827	0.1055	1.2760
Ipomoea|INIL03g25943.t1	Lycium|Lba01G047710	1839	1.0240	460.8	1378.2	0.0795	0.0875	1.1006
Ipomoea|INIL03g30754.t1	Lycium|Lba01G020921	1104	3.3387	294.6	809.4	0.0660	0.2329	3.5303
Ipomoea|INIL03g37221.t1	Lycium|Lba01G035802	1839	1.4518	431.2	1407.8	0.2221	0.2657	1.1963
Ipomoea|INIL03g42105.t1	Lycium|Lba01G027210	1299	2.6640	323.9	975.1	0.0428	0.1349	3.1556
Ipomoea|INIL04g02290.t1	Lycium|Lba01G017361	2274	1.2087	621.6	1652.4	0.1041	0.1202	1.1544
Ipomoea|INIL04g02373.t1	Lycium|Lba01G024646	2292	1.1820	526.6	1765.4	0.1434	0.1661	1.1581
Ipomoea|INIL04g02436.t1	Lycium|Lba01G029558	648	0.6795	167.0	481.0	0.0382	0.0303	0.7919
Ipomoea|INIL04g02494.t1	Lycium|Lba01G036184	3117	1.6916	727.9	2389.1	0.2541	0.3346	1.3166
Ipomoea|INIL04g02532.t1	Lycium|Lba01G042537	468	1.6111	115.0	353.0	0.0379	0.0742	1.9572
Ipomoea|INIL04g02589.t1	Lycium|Lba01G028316	1899	1.4235	493.6	1405.4	0.1641	0.2042	1.2441
Ipomoea|INIL04g02642.t1	Lycium|Lba01G033815	282	50.0000	65.1	216.9	0.0061	0.4334	70.7248
Ipomoea|INIL04g02683.t1	Lycium|Lba01G033929	1653	1.1817	411.0	1242.0	0.1466	0.1609	1.0978
Ipomoea|INIL04g04377.t1	Lycium|Lba01G027085	1152	1.7755	260.3	891.7	0.1996	0.3105	1.5554
Ipomoea|INIL04g04445.t1	Lycium|Lba01G041652	375	0.0326	84.3	290.7	0.2828	0.0069	0.0245
Ipomoea|INIL04g07179.t1	Lycium|Lba01G022143	606	1.2927	160.1	445.9	0.4070	0.3111	0.7644
Ipomoea|INIL04g12053.t1	Lycium|Lba01G009447	2076	3.9068	406.4	1669.6	0.3748	0.9818	2.6191
Ipomoea|INIL04g18626.t1	Lycium|Lba01G003917	750	1.4125	184.4	565.6	0.1560	0.2020	1.2953
Ipomoea|INIL04g19367.t1	Lycium|Lba01G018771	1494	1.6725	328.4	1165.6	0.1340	0.2303	1.7187
Ipomoea|INIL04g19431.t1	Lycium|Lba01G034714	2229	1.7948	583.3	1645.7	0.1942	0.2868	1.4769
Ipomoea|INIL04g24966.t1	Lycium|Lba01G049900	1086	1.5331	272.0	814.0	0.0950	0.1509	1.5885
Ipomoea|INIL04g28936.t1	Lycium|Lba01G036185	999	5.5871	230.9	768.1	0.2347	1.0620	4.5244
Ipomoea|INIL04g31712.t1	Lycium|Lba01G049925	1137	4.4205	286.0	851.0	0.0282	0.1523	5.4041
Ipomoea|INIL04g32460.t1	Lycium|Lba01G002677	747	0.7894	167.3	579.7	0.0228	0.0248	1.0893
Ipomoea|INIL04g32510.t1	Lycium|Lba01G002416	384	0.7879	87.4	296.6	0.0589	0.0567	0.9615
Ipomoea|INIL04g32559.t1	Lycium|Lba01G000564	1734	1.4714	465.3	1268.7	0.0497	0.0799	1.6098
Ipomoea|INIL04g32597.t1	Lycium|Lba01G012746	1509	2.0445	389.0	1120.0	0.0597	0.1348	2.2557
Ipomoea|INIL04g32633.t1	Lycium|Lba01G046987	345	1.4622	88.9	256.1	0.2643	0.2839	1.0739
Ipomoea|INIL04g32690.t1	Lycium|Lba01G046165	414	2.1126	110.7	303.3	0.2434	0.3846	1.5797
Ipomoea|INIL04g32735.t1	Lycium|Lba01G048935	426	2.2543	99.8	326.2	0.2687	0.4588	1.7073
Ipomoea|INIL04g32770.t1	Lycium|Lba01G014081	387	1.0922	81.7	305.3	0.1631	0.1748	1.0714
Ipomoea|INIL04g32807.t1	Lycium|Lba01G028230	345	1.5382	90.8	254.2	0.0613	0.1019	1.6622
Ipomoea|INIL04g32849.t1	Lycium|Lba01G028402	840	0.6903	205.2	634.8	0.1114	0.0780	0.7005
Ipomoea|INIL04g32888.t1	Lycium|Lba01G016046	588	2.7314	129.5	458.5	0.0193	0.0746	3.8696
Ipomoea|INIL04g32937.t1	Lycium|Lba01G029619	738	1.2294	185.2	552.8	0.1358	0.1578	1.1621
Ipomoea|INIL04g32977.t1	Lycium|Lba01G017820	2247	1.7145	568.6	1678.4	0.1440	0.2283	1.5847
Ipomoea|INIL04g33040.t1	Lycium|Lba01G021639	1110	1.1535	267.3	842.7	0.1859	0.1872	1.0066
Ipomoea|INIL04g34052.t1	Lycium|Lba01G036283	1242	1.0628	328.3	913.7	0.1951	0.1695	0.8685
Ipomoea|INIL04g34723.t1	Lycium|Lba01G008624	1497	1.0079	351.1	1145.9	0.1421	0.1391	0.9787
Ipomoea|INIL04g34754.t1	Lycium|Lba01G007627	906	1.7532	248.8	657.2	0.1240	0.1988	1.6028
Ipomoea|INIL04g34801.t1	Lycium|Lba01G007930	702	50.0000	182.6	519.4	0.0075	0.4689	62.7347
Ipomoea|INIL04g34849.t1	Lycium|Lba01G029462	2025	0.9863	494.2	1530.8	0.1572	0.1424	0.9061
Ipomoea|INIL04g34892.t1	Lycium|Lba01G016690	2091	3.4968	700.1	1390.9	0.1313	0.3625	2.7613
Ipomoea|INIL04g34925.t1	Lycium|Lba01G007821	1824	1.1187	401.1	1422.9	0.0702	0.0953	1.3575
Ipomoea|INIL04g34972.t1	Lycium|Lba01G029416	693	0.9840	177.4	515.6	0.2034	0.1638	0.8053
Ipomoea|INIL04g36935.t1	Lycium|Lba01G024246	4392	0.9565	1084.7	3307.3	0.1550	0.1359	0.8766
Ipomoea|INIL04g37176.t1	Lycium|Lba01G024479	462	50.0000	111.1	350.9	0.0114	0.7647	66.8832
Ipomoea|INIL04g39373.t1	Lycium|Lba01G036285	1812	1.7606	416.3	1395.7	0.3093	0.3878	1.2541
Ipomoea|INIL04g39407.t1	Lycium|Lba01G036712	2463	1.1772	659.9	1803.1	0.1829	0.1786	0.9766
Ipomoea|INIL04g39435.t1	Lycium|Lba01G036861	624	1.2836	172.5	451.5	0.1369	0.1560	1.1397
Ipomoea|INIL04g39471.t1	Lycium|Lba01G022735	360	50.0000	89.1	270.9	0.0052	0.3463	66.2790
Ipomoea|INIL04g39512.t1	Lycium|Lba01G005373	1641	1.1683	395.4	1245.6	0.0935	0.1167	1.2486
Ipomoea|INIL04g39543.t1	Lycium|Lba01G005332	1644	1.8952	445.9	1198.1	0.1095	0.1970	1.7996
Ipomoea|INIL04g40715.t1	Lycium|Lba01G021880	2013	2.3765	497.0	1516.0	0.2077	0.4079	1.9642
Ipomoea|INIL05g02129.t1	Lycium|Lba01G003995	525	1.5326	138.9	386.1	0.0921	0.1416	1.5375
Ipomoea|INIL05g02817.t1	Lycium|Lba01G030369	555	1.6418	131.8	423.2	0.1785	0.2615	1.4652
Ipomoea|INIL05g04515.t1	Lycium|Lba01G010692	1536	2.0120	338.7	1197.3	0.1383	0.2826	2.0426
Ipomoea|INIL05g09313.t1	Lycium|Lba01G001798	867	2.1190	220.8	646.2	0.0928	0.2023	2.1811
Ipomoea|INIL05g09347.t1	Lycium|Lba01G032329	2337	1.4371	547.4	1789.6	0.2282	0.2673	1.1712
Ipomoea|INIL05g09390.t1	Lycium|Lba01G011481	1881	2.9360	503.5	1377.5	0.0629	0.1963	3.1192
Ipomoea|INIL05g09421.t1	Lycium|Lba01G032150	1572	1.7617	389.4	1182.6	0.0352	0.0753	2.1417
Ipomoea|INIL05g09459.t1	Lycium|Lba01G017953	771	1.0115	185.2	585.8	0.1351	0.1329	0.9833
Ipomoea|INIL05g09514.t1	Lycium|Lba01G005291	282	50.0000	75.3	206.7	0.0337	1.9285	57.1463
Ipomoea|INIL05g09549.t1	Lycium|Lba01G032111	2106	1.2960	469.3	1636.7	0.1477	0.1890	1.2795
Ipomoea|INIL05g09594.t1	Lycium|Lba01G041973	1107	1.8857	289.2	817.8	0.0578	0.1195	2.0681
Ipomoea|INIL05g09644.t1	Lycium|Lba01G041979	297	2.9031	65.2	231.8	0.1020	0.3301	3.2364
Ipomoea|INIL05g09693.t1	Lycium|Lba01G041079	1578	1.2361	391.1	1186.9	0.0658	0.0912	1.3856
Ipomoea|INIL05g09745.t1	Lycium|Lba01G041997	2322	2.9667	571.1	1750.9	0.2918	0.6192	2.1223
Ipomoea|INIL05g11341.t1	Lycium|Lba01G003462	1260	1.6004	326.3	933.7	0.1137	0.1768	1.5540
Ipomoea|INIL05g19545.t1	Lycium|Lba01G033098	705	50.0000	174.9	530.1	0.0128	0.8282	64.6664
Ipomoea|INIL05g20951.t1	Lycium|Lba01G018184	1767	3.0192	374.9	1392.1	0.0786	0.2888	3.6717
Ipomoea|INIL05g22409.t1	Lycium|Lba01G020649	1758	2.2418	381.5	1376.5	0.2487	0.4513	1.8151
Ipomoea|INIL05g22700.t1	Lycium|Lba01G044827	1671	1.3168	370.4	1300.6	0.1532	0.1973	1.2874
Ipomoea|INIL05g22748.t1	Lycium|Lba01G027846	342	0.9861	92.5	249.5	0.1931	0.1543	0.7991
Ipomoea|INIL05g22794.t1	Lycium|Lba01G021833	765	1.2986	203.7	561.3	0.0655	0.0902	1.3771
Ipomoea|INIL05g22839.t1	Lycium|Lba01G027307	2337	1.1201	550.8	1786.2	0.1523	0.1615	1.0603
Ipomoea|INIL05g22880.t1	Lycium|Lba01G022108	621	1.6128	151.3	469.7	0.1608	0.2366	1.4718
Ipomoea|INIL05g22916.t1	Lycium|Lba01G027532	381	2.2155	86.5	294.5	0.4077	0.5553	1.3621
Ipomoea|INIL05g22963.t1	Lycium|Lba01G040311	972	1.3170	251.3	720.7	0.2028	0.2177	1.0737
Ipomoea|INIL05g22999.t1	Lycium|Lba01G003923	1062	1.0873	247.2	814.8	0.1203	0.1341	1.1149
Ipomoea|INIL05g23039.t1	Lycium|Lba01G015993	1275	1.1975	305.8	969.2	0.1586	0.1757	1.1076
Ipomoea|INIL05g23083.t1	Lycium|Lba01G003341	315	4.5568	59.2	255.8	0.0175	0.1315	7.5110
Ipomoea|INIL05g23964.t1	Lycium|Lba01G031042	1500	2.1683	397.2	1102.8	0.0710	0.1618	2.2804
Ipomoea|INIL05g24019.t1	Lycium|Lba01G031691	1863	1.5717	434.8	1428.2	0.4627	0.4122	0.8908
Ipomoea|INIL05g24064.t1	Lycium|Lba01G018717	531	1.4273	134.7	396.3	0.1643	0.2078	1.2646
Ipomoea|INIL05g24121.t1	Lycium|Lba01G020680	1587	1.2719	409.6	1177.4	0.0858	0.1130	1.3178
Ipomoea|INIL05g24170.t1	Lycium|Lba01G036026	660	1.7515	155.6	504.4	0.1004	0.1875	1.8683
Ipomoea|INIL05g24212.t1	Lycium|Lba01G003603	921	0.9539	240.1	680.9	0.1458	0.1258	0.8629
Ipomoea|INIL05g24258.t1	Lycium|Lba01G007914	753	1.5378	172.7	580.3	0.1545	0.2273	1.4713
Ipomoea|INIL05g24329.t1	Lycium|Lba01G021298	3207	1.2204	732.4	2474.6	0.2706	0.2518	0.9306
Ipomoea|INIL05g24388.t1	Lycium|Lba01G021552	2406	1.1515	562.5	1843.5	0.1399	0.1575	1.1257
Ipomoea|INIL05g24433.t1	Lycium|Lba01G045615	1197	1.3592	283.0	914.0	0.1769	0.2158	1.2195
Ipomoea|INIL05g24466.t1	Lycium|Lba01G045425	834	1.3192	213.3	620.7	0.2206	0.2310	1.0472
Ipomoea|INIL05g28431.t1	Lycium|Lba01G010757	897	2.4655	208.5	688.5	0.1757	0.3931	2.2370
Ipomoea|INIL05g28469.t1	Lycium|Lba01G010884	1341	1.5654	368.8	972.2	0.0957	0.1450	1.5148
Ipomoea|INIL05g28802.t1	Lycium|Lba01G007582	3231	1.6830	766.7	2464.3	0.3397	0.3839	1.1302
Ipomoea|INIL05g31784.t1	Lycium|Lba01G048888	816	1.5688	204.8	611.2	0.1419	0.2077	1.4635
Ipomoea|INIL05g31841.t1	Lycium|Lba01G013981	3177	1.3229	740.1	2436.9	0.2083	0.2339	1.1229
Ipomoea|INIL05g31928.t1	Lycium|Lba01G022217	2007	1.6210	452.2	1554.8	0.0607	0.1205	1.9838
Ipomoea|INIL05g31998.t1	Lycium|Lba01G024156	1497	3.0791	345.7	1151.3	0.2669	0.6280	2.3531
Ipomoea|INIL05g32081.t1	Lycium|Lba01G032272	510	1.6611	136.0	374.0	0.2779	0.3271	1.1768
Ipomoea|INIL05g32124.t1	Lycium|Lba01G010421	1530	0.8464	376.2	1153.8	0.0566	0.0553	0.9778
Ipomoea|INIL05g32166.t1	Lycium|Lba01G007761	591	1.4276	144.7	446.3	0.1582	0.2066	1.3062
Ipomoea|INIL05g32204.t1	Lycium|Lba01G010608	1389	4.7395	295.2	1093.8	0.2934	1.0449	3.5617
Ipomoea|INIL06g05886.t1	Lycium|Lba01G000139	927	2.3804	207.4	719.6	0.1311	0.3196	2.4378
Ipomoea|INIL06g06474.t1	Lycium|Lba01G019024	360	3.8546	96.2	263.8	0.1239	0.4445	3.5882
Ipomoea|INIL06g14593.t1	Lycium|Lba01G000693	636	2.6632	137.2	498.8	0.2583	0.5482	2.1224
Ipomoea|INIL06g15066.t1	Lycium|Lba01G040002	1032	3.0808	273.5	758.5	0.0677	0.2210	3.2626
Ipomoea|INIL06g15168.t1	Lycium|Lba01G022219	1794	1.8199	417.2	1376.8	0.3022	0.3947	1.3061
Ipomoea|INIL06g20694.t1	Lycium|Lba01G002608	774	1.2727	193.9	580.1	0.1613	0.1842	1.1420
Ipomoea|INIL06g20727.t1	Lycium|Lba01G019224	489	1.0467	129.5	359.5	0.2152	0.1775	0.8249
Ipomoea|INIL06g23671.t1	Lycium|Lba01G032054	1422	1.4147	350.9	1071.1	0.1418	0.1891	1.3338
Ipomoea|INIL06g28714.t1	Lycium|Lba01G000514	3945	1.8436	894.8	3050.2	0.3508	0.4329	1.2339
Ipomoea|INIL06g29897.t1	Lycium|Lba01G026099	837	1.4562	228.5	608.5	0.3658	0.3295	0.9007
Ipomoea|INIL06g29953.t1	Lycium|Lba01G009512	2604	1.0209	605.2	1998.8	0.0825	0.0949	1.1508
Ipomoea|INIL06g35709.t1	Lycium|Lba01G034513	1149	1.0523	271.9	877.1	0.0803	0.0945	1.1774
Ipomoea|INIL06g36945.t1	Lycium|Lba01G004912	1227	2.0325	330.8	896.2	0.2077	0.3340	1.6081
Ipomoea|INIL06g37005.t1	Lycium|Lba01G010194	2889	1.3496	699.6	2189.4	0.1706	0.2066	1.2110
Ipomoea|INIL06g37099.t1	Lycium|Lba01G041317	603	1.4192	156.7	446.3	0.0843	0.1237	1.4683
Ipomoea|INIL06g37351.t1	Lycium|Lba01G048109	2304	0.9549	531.5	1772.5	0.1430	0.1336	0.9342
Ipomoea|INIL06g37386.t1	Lycium|Lba01G007402	1182	1.3483	278.4	903.6	0.2282	0.2501	1.0962
Ipomoea|INIL06g37432.t1	Lycium|Lba01G027863	1776	1.9800	411.3	1364.7	0.1037	0.2198	2.1202
Ipomoea|INIL06g37505.t1	Lycium|Lba01G034697	672	1.0790	169.6	502.4	0.1547	0.1512	0.9774
Ipomoea|INIL06g37569.t1	Lycium|Lba01G034564	1449	1.2114	367.2	1081.8	0.0338	0.0489	1.4493
Ipomoea|INIL06g37611.t1	Lycium|Lba01G003455	1206	1.2005	326.0	880.0	0.1609	0.1661	1.0320
Ipomoea|INIL06g37652.t1	Lycium|Lba01G047450	1512	3.0912	359.7	1152.3	0.0454	0.1717	3.7810
Ipomoea|INIL06g37685.t1	Lycium|Lba01G032169	2127	1.0143	567.1	1559.9	0.1050	0.1033	0.9840
Ipomoea|INIL06g37724.t1	Lycium|Lba01G040438	1332	5.7409	323.8	1008.2	0.1161	0.6714	5.7810
Ipomoea|INIL06g37762.t1	Lycium|Lba01G015420	771	1.5273	196.1	574.9	0.1293	0.1877	1.4516
Ipomoea|INIL06g37794.t1	Lycium|Lba01G019160	2481	2.8217	696.5	1784.5	0.1223	0.3119	2.5514
Ipomoea|INIL06g37828.t1	Lycium|Lba01G000644	2391	1.5724	557.8	1833.2	0.2235	0.2895	1.2952
Ipomoea|INIL06g37891.t1	Lycium|Lba01G047307	1140	2.2129	279.3	860.7	0.1126	0.2516	2.2351
Ipomoea|INIL06g37923.t1	Lycium|Lba01G002450	1791	1.1006	426.1	1364.9	0.1073	0.1232	1.1474
Ipomoea|INIL06g37957.t1	Lycium|Lba01G012529	936	1.6525	218.5	717.5	0.0903	0.1643	1.8198
Ipomoea|INIL06g38006.t1	Lycium|Lba01G002238	690	1.6270	197.8	492.2	0.1425	0.1991	1.3967
Ipomoea|INIL06g38043.t1	Lycium|Lba01G028290	1533	2.1366	401.4	1131.6	0.1127	0.2327	2.0642
Ipomoea|INIL06g38076.t1	Lycium|Lba01G022854	1026	0.9072	250.8	775.2	0.0783	0.0780	0.9962
Ipomoea|INIL06g38119.t1	Lycium|Lba01G024241	906	1.7031	259.9	646.1	0.0875	0.1422	1.6256
Ipomoea|INIL06g38157.t1	Lycium|Lba01G036784	1764	0.9889	435.0	1329.0	0.1551	0.1407	0.9070
Ipomoea|INIL06g38207.t1	Lycium|Lba01G044654	1134	2.3034	269.3	864.7	0.3327	0.5201	1.5633
Ipomoea|INIL06g38272.t1	Lycium|Lba01G008849	396	1.6836	89.2	306.8	0.2621	0.3433	1.3102
Ipomoea|INIL06g38308.t1	Lycium|Lba01G008196	789	1.7392	194.9	594.1	0.1365	0.2262	1.6571
Ipomoea|INIL06g38360.t1	Lycium|Lba01G013498	1440	50.0000	350.2	1089.8	0.0041	0.2801	67.6578
Ipomoea|INIL06g38391.t1	Lycium|Lba01G007823	1854	2.3387	428.4	1425.6	0.4620	0.6143	1.3296
Ipomoea|INIL06g38429.t1	Lycium|Lba01G029833	327	18.4277	96.5	230.5	0.0766	1.3468	17.5937
Ipomoea|INIL06g38465.t1	Lycium|Lba01G008694	1701	1.0279	412.3	1288.7	0.1563	0.1484	0.9497
Ipomoea|INIL07g00458.t1	Lycium|Lba01G022509	453	2.4898	102.3	350.7	0.0140	0.0490	3.5068
Ipomoea|INIL07g00540.t1	Lycium|Lba01G031581	1350	2.4099	341.9	1008.1	0.2218	0.4253	1.9177
Ipomoea|INIL07g05902.t1	Lycium|Lba01G023846	1950	1.3861	560.1	1389.9	0.0745	0.1011	1.3577
Ipomoea|INIL07g05945.t1	Lycium|Lba01G016238	1245	7.7792	307.5	937.5	0.0604	0.5358	8.8664
Ipomoea|INIL07g05982.t1	Lycium|Lba01G015809	1380	1.1668	350.0	1030.0	0.1520	0.1610	1.0596
Ipomoea|INIL07g06021.t1	Lycium|Lba01G036920	384	50.0000	84.4	299.6	0.0116	0.8434	72.8577
Ipomoea|INIL07g06077.t1	Lycium|Lba01G010053	456	5.2660	113.9	342.1	0.0209	0.1381	6.6115
Ipomoea|INIL07g06118.t1	Lycium|Lba01G049669	486	3.5759	128.2	357.8	0.1164	0.3970	3.4110
Ipomoea|INIL07g06167.t1	Lycium|Lba01G033674	1668	1.8318	401.7	1266.3	0.1745	0.2854	1.6356
Ipomoea|INIL07g06233.t1	Lycium|Lba01G000820	1536	1.2034	426.8	1109.2	0.1263	0.1373	1.0868
Ipomoea|INIL07g06339.t1	Lycium|Lba01G016764	2430	1.5985	599.9	1830.1	0.1079	0.1752	1.6239
Ipomoea|INIL07g20531.t1	Lycium|Lba01G015804	3162	2.2827	650.9	2511.1	0.3300	0.5366	1.6261
Ipomoea|INIL07g20569.t1	Lycium|Lba01G015465	810	2.7470	208.6	601.4	0.0311	0.1016	3.2627
Ipomoea|INIL07g20606.t1	Lycium|Lba01G043822	687	0.9746	165.8	521.2	0.1239	0.1200	0.9685
Ipomoea|INIL07g20647.t1	Lycium|Lba01G023964	606	1.6152	144.8	461.2	0.2246	0.2950	1.3134
Ipomoea|INIL07g32372.t1	Lycium|Lba01G037964	447	2.1187	91.9	355.1	0.2535	0.4400	1.7353
Ipomoea|INIL07g33365.t1	Lycium|Lba01G008378	1209	2.7197	294.9	914.1	0.0940	0.2706	2.8775
Ipomoea|INIL07g33429.t1	Lycium|Lba01G004560	1524	1.1813	368.7	1155.3	0.0485	0.0685	1.4129
Ipomoea|INIL07g33503.t1	Lycium|Lba01G035168	771	2.2481	201.7	569.3	0.0951	0.2148	2.2585
Ipomoea|INIL07g33577.t1	Lycium|Lba01G029499	576	1.4198	146.2	429.8	0.3063	0.3006	0.9812
Ipomoea|INIL07g33629.t1	Lycium|Lba01G004430	1293	1.2748	345.0	948.0	0.1946	0.2020	1.0377
Ipomoea|INIL07g33683.t1	Lycium|Lba01G034876	2595	1.2160	604.1	1990.9	0.2129	0.2179	1.0231
Ipomoea|INIL07g33739.t1	Lycium|Lba01G013042	930	3.7077	248.5	681.5	0.0550	0.2212	4.0194
Ipomoea|INIL07g33780.t1	Lycium|Lba01G030181	519	50.0000	118.4	400.6	0.0125	0.8788	70.1067
Ipomoea|INIL07g33863.t1	Lycium|Lba01G015358	471	1.4142	105.4	365.6	0.1667	0.2225	1.3348
Ipomoea|INIL07g33955.t1	Lycium|Lba01G033149	1236	3.3949	260.2	975.8	0.2433	0.6838	2.8108
Ipomoea|INIL07g34278.t1	Lycium|Lba01G018285	1122	1.6401	300.0	822.0	0.2029	0.2667	1.3141
Ipomoea|INIL07g34354.t1	Lycium|Lba01G039465	1008	1.0518	236.8	771.2	0.1439	0.1462	1.0162
Ipomoea|INIL07g34409.t1	Lycium|Lba01G039486	1884	1.1956	468.5	1415.5	0.1518	0.1668	1.0986
Ipomoea|INIL07g34466.t1	Lycium|Lba01G039396	324	6.5279	79.5	244.5	0.0958	0.6562	6.8471
Ipomoea|INIL07g34514.t1	Lycium|Lba01G004203	225	2.8187	51.2	173.8	0.0215	0.0828	3.8494
Ipomoea|INIL07g34558.t1	Lycium|Lba01G038457	540	4.1314	143.1	396.9	0.3221	0.8840	2.7445
Ipomoea|INIL07g39165.t1	Lycium|Lba01G035139	1821	0.9294	436.6	1384.4	0.0578	0.0631	1.0920
Ipomoea|INIL08g00134.t1	Lycium|Lba01G033604	300	2.6285	74.1	225.9	0.3574	0.6068	1.6976
Ipomoea|INIL08g00393.t1	Lycium|Lba01G039066	1743	1.0801	426.7	1316.3	0.2070	0.1858	0.8976
Ipomoea|INIL08g04588.t1	Lycium|Lba01G042764	3291	1.6546	743.4	2547.6	0.1164	0.2031	1.7454
Ipomoea|INIL08g04628.t1	Lycium|Lba01G003084	831	2.0917	196.6	634.4	0.0669	0.1621	2.4237
Ipomoea|INIL08g04664.t1	Lycium|Lba01G019606	2316	1.2989	568.0	1748.0	0.1539	0.1843	1.1981
Ipomoea|INIL08g04696.t1	Lycium|Lba01G019596	999	2.4886	221.2	777.8	0.3465	0.5852	1.6890
Ipomoea|INIL08g04733.t1	Lycium|Lba01G042653	1266	1.2254	291.8	974.2	0.1145	0.1467	1.2821
Ipomoea|INIL08g04786.t1	Lycium|Lba01G050114	1974	8.5569	451.1	1522.9	0.1543	1.2660	8.2074
Ipomoea|INIL08g04813.t1	Lycium|Lba01G040604	1008	1.5228	230.9	777.1	0.0989	0.1644	1.6626
Ipomoea|INIL08g13550.t1	Lycium|Lba01G000392	2970	1.0812	736.8	2233.2	0.2421	0.2028	0.8379
Ipomoea|INIL08g13605.t1	Lycium|Lba01G023879	1233	1.5519	320.3	912.7	0.0464	0.0817	1.7587
Ipomoea|INIL08g13642.t1	Lycium|Lba01G015178	723	3.3974	190.7	532.3	0.1998	0.5509	2.7565
Ipomoea|INIL08g13703.t1	Lycium|Lba01G013165	402	1.1452	92.6	309.4	0.0350	0.0519	1.4842
Ipomoea|INIL08g13749.t1	Lycium|Lba01G016252	540	1.6196	148.0	392.0	0.2239	0.2768	1.2365
Ipomoea|INIL08g13805.t1	Lycium|Lba01G010102	1164	1.1895	287.6	876.4	0.1350	0.1534	1.1371
Ipomoea|INIL08g13857.t1	Lycium|Lba01G016180	1743	1.3117	417.8	1325.2	0.1873	0.2143	1.1442
Ipomoea|INIL08g14063.t1	Lycium|Lba01G025050	297	5.5736	82.9	214.1	0.0342	0.2089	6.1163
Ipomoea|INIL08g20877.t1	Lycium|Lba01G018387	729	1.4497	185.2	543.8	0.1179	0.1667	1.4131
Ipomoea|INIL08g23149.t1	Lycium|Lba01G039333	1983	1.1593	496.4	1486.6	0.1256	0.1409	1.1219
Ipomoea|INIL08g23216.t1	Lycium|Lba01G038510	1548	3.6630	353.5	1194.5	0.3540	0.8618	2.4347
Ipomoea|INIL08g27168.t1	Lycium|Lba01G007039	2511	0.8671	576.3	1934.7	0.0805	0.0798	0.9916
Ipomoea|INIL08g27204.t1	Lycium|Lba01G022559	1641	4.5964	476.3	1164.7	0.0217	0.1088	5.0129
Ipomoea|INIL08g27276.t1	Lycium|Lba01G035246	942	1.8747	225.6	716.4	0.0999	0.1979	1.9809
Ipomoea|INIL08g27329.t1	Lycium|Lba01G050906	732	1.8241	180.6	551.4	0.1229	0.2202	1.7924
Ipomoea|INIL08g27358.t1	Lycium|Lba01G028485	975	1.2024	259.9	715.1	0.1647	0.1704	1.0346
Ipomoea|INIL08g30602.t1	Lycium|Lba01G027544	198	1.2189	58.2	139.8	0.3780	0.2738	0.7244
Ipomoea|INIL08g30699.t1	Lycium|Lba01G033656	444	0.6332	120.1	323.9	0.0081	0.0062	0.7638
Ipomoea|INIL08g30965.t1	Lycium|Lba01G016322	546	0.5586	131.3	414.7	0.0320	0.0225	0.7033
Ipomoea|INIL08g31027.t1	Lycium|Lba01G039051	1317	2.6565	359.3	957.7	0.0520	0.1483	2.8504
Ipomoea|INIL08g31084.t1	Lycium|Lba01G027931	831	1.4536	211.9	619.1	0.1086	0.1567	1.4424
Ipomoea|INIL08g31140.t1	Lycium|Lba01G036369	231	2.9250	43.7	187.3	0.3404	0.7135	2.0962
Ipomoea|INIL08g36364.t1	Lycium|Lba01G005213	324	2.7091	69.0	255.0	0.2165	0.5101	2.3559
Ipomoea|INIL08g38579.t1	Lycium|Lba01G032711	477	0.8149	101.9	375.1	0.0209	0.0247	1.1805
Ipomoea|INIL08g38627.t1	Lycium|Lba01G038689	1833	1.1941	473.7	1359.3	0.0916	0.1117	1.2197
Ipomoea|INIL08g38682.t1	Lycium|Lba01G018276	2292	1.2222	537.2	1754.8	0.1899	0.2037	1.0728
Ipomoea|INIL08g38722.t1	Lycium|Lba01G012968	483	1.1686	134.9	348.1	0.3839	0.2690	0.7006
Ipomoea|INIL08g38774.t1	Lycium|Lba01G004244	1383	1.0871	324.1	1058.9	0.0873	0.1050	1.2033
Ipomoea|INIL08g38817.t1	Lycium|Lba01G037572	3786	1.6462	894.7	2891.3	0.2539	0.3239	1.2755
Ipomoea|INIL08g41115.t1	Lycium|Lba01G040047	504	1.0778	114.9	389.1	0.1290	0.1415	1.0965
Ipomoea|INIL08g42157.t1	Lycium|Lba01G033184	3075	1.1381	718.7	2356.3	0.2130	0.2036	0.9557
Ipomoea|INIL09g11113.t1	Lycium|Lba01G020636	501	1.1511	128.8	372.2	0.1614	0.1642	1.0179
Ipomoea|INIL09g18580.t1	Lycium|Lba01G041851	1755	1.3519	461.2	1293.8	0.1230	0.1568	1.2748
Ipomoea|INIL09g21323.t1	Lycium|Lba01G012834	1275	1.4668	344.3	930.7	0.1275	0.1717	1.3466
Ipomoea|INIL09g21353.t1	Lycium|Lba01G023495	2346	3.7712	543.0	1803.0	0.3028	0.8201	2.7082
Ipomoea|INIL09g21385.t1	Lycium|Lba01G021089	1155	1.1507	299.8	855.2	0.1093	0.1231	1.1264
Ipomoea|INIL09g21436.t1	Lycium|Lba01G025500	222	14.0463	56.0	166.0	0.0226	0.3931	17.3931
Ipomoea|INIL09g21487.t1	Lycium|Lba01G024237	2148	0.9917	520.1	1627.9	0.1437	0.1353	0.9418
Ipomoea|INIL09g21528.t1	Lycium|Lba01G048070	732	10.1479	180.8	551.2	0.0222	0.2849	12.8240
Ipomoea|INIL09g21582.t1	Lycium|Lba01G047961	282	1.3574	73.6	208.4	0.2098	0.2282	1.0875
Ipomoea|INIL09g21651.t1	Lycium|Lba01G046798	1335	3.9730	314.8	1020.2	0.0696	0.3191	4.5825
Ipomoea|INIL09g22603.t1	Lycium|Lba01G026827	2430	1.1579	619.8	1810.2	0.2295	0.2079	0.9060
Ipomoea|INIL09g26395.t1	Lycium|Lba01G027540	1077	0.9077	270.7	806.3	0.0278	0.0309	1.1116
Ipomoea|INIL09g26473.t1	Lycium|Lba01G003327	1506	1.2166	332.7	1173.3	0.1808	0.2027	1.1210
Ipomoea|INIL09g29650.t1	Lycium|Lba01G009197	14109	1.1364	3336.3	10772.7	0.1799	0.1823	1.0133
Ipomoea|INIL09g29974.t1	Lycium|Lba01G003861	894	1.5959	221.7	672.3	0.0833	0.1426	1.7125
Ipomoea|INIL09g30004.t1	Lycium|Lba01G005002	645	1.0356	143.5	501.5	0.1200	0.1311	1.0930
Ipomoea|INIL09g30037.t1	Lycium|Lba01G049520	1146	1.4885	271.7	874.3	0.0936	0.1505	1.6086
Ipomoea|INIL09g30063.t1	Lycium|Lba01G005111	1131	6.3993	245.9	885.1	0.0577	0.4686	8.1249
Ipomoea|INIL09g30124.t1	Lycium|Lba01G024690	1689	2.6644	385.8	1303.2	0.1513	0.3892	2.5733
Ipomoea|INIL09g30176.t1	Lycium|Lba01G006335	549	50.0000	145.9	403.1	0.0059	0.3648	61.6964
Ipomoea|INIL09g30214.t1	Lycium|Lba01G036594	426	0.4194	98.5	327.5	0.0052	0.0031	0.5943
Ipomoea|INIL09g30272.t1	Lycium|Lba01G006536	1431	1.8196	375.4	1055.6	0.0702	0.1356	1.9308
Ipomoea|INIL09g30329.t1	Lycium|Lba01G006801	696	1.4476	173.3	522.7	0.3288	0.3199	0.9730
Ipomoea|INIL09g30372.t1	Lycium|Lba01G006779	1632	0.8248	396.7	1235.3	0.1057	0.0900	0.8509
Ipomoea|INIL09g30411.t1	Lycium|Lba01G022324	1896	2.2005	397.5	1498.5	0.3231	0.5097	1.5773
Ipomoea|INIL09g30472.t1	Lycium|Lba01G030773	1410	2.8203	352.0	1058.0	0.0890	0.2643	2.9715
Ipomoea|INIL09g30519.t1	Lycium|Lba01G041735	585	1.3836	154.9	430.1	0.1652	0.1972	1.1938
Ipomoea|INIL09g31433.t1	Lycium|Lba01G023267	1365	1.2208	327.4	1037.6	0.2251	0.2229	0.9902
Ipomoea|INIL09g33200.t1	Lycium|Lba01G041800	1140	1.9113	323.6	816.4	0.1188	0.2051	1.7270
Ipomoea|INIL09g33276.t1	Lycium|Lba01G047827	618	1.3553	143.7	474.3	0.2523	0.2675	1.0603
Ipomoea|INIL09g35837.t1	Lycium|Lba01G027131	711	2.0743	184.9	526.1	0.2595	0.3969	1.5293
Ipomoea|INIL09g35915.t1	Lycium|Lba01G027179	2730	1.5593	698.4	2031.6	0.0322	0.0598	1.8576
Ipomoea|INIL09g35994.t1	Lycium|Lba01G027434	753	1.0626	202.2	550.8	0.1312	0.1275	0.9716
Ipomoea|INIL09g36155.t1	Lycium|Lba01G026993	615	1.3946	134.9	480.1	0.0626	0.1085	1.7335
Ipomoea|INIL09g36217.t1	Lycium|Lba01G048187	2256	1.2107	505.3	1750.7	0.2709	0.2518	0.9294
Ipomoea|INIL09g36275.t1	Lycium|Lba01G021029	1335	0.9210	330.3	1004.7	0.0700	0.0716	1.0230
Ipomoea|INIL09g39274.t1	Lycium|Lba01G027864	621	2.7448	158.0	463.0	0.2351	0.5006	2.1292
Ipomoea|INIL10g01911.t1	Lycium|Lba01G014320	1008	4.9909	283.0	725.0	0.0196	0.1106	5.6416
Ipomoea|INIL10g10225.t1	Lycium|Lba01G011404	4896	1.1201	1138.8	3757.2	0.2086	0.1983	0.9508
Ipomoea|INIL10g10592.t1	Lycium|Lba01G046519	2427	0.7573	589.6	1837.4	0.0819	0.0678	0.8279
Ipomoea|INIL10g11184.t1	Lycium|Lba01G017196	1683	1.3868	381.7	1301.3	0.1973	0.2404	1.2185
Ipomoea|INIL10g11314.t1	Lycium|Lba01G038111	597	1.3313	153.9	443.1	0.0906	0.1237	1.3651
Ipomoea|INIL10g12142.t1	Lycium|Lba01G036313	4008	1.0788	1054.9	2953.1	0.0554	0.0655	1.1829
Ipomoea|INIL10g12170.t1	Lycium|Lba01G036607	1050	1.5752	268.1	781.9	0.1548	0.2193	1.4165
Ipomoea|INIL10g12214.t1	Lycium|Lba01G029232	1266	0.5581	295.3	970.7	0.0391	0.0277	0.7066
Ipomoea|INIL10g12258.t1	Lycium|Lba01G028741	1176	1.0344	291.9	884.1	0.2065	0.1765	0.8545
Ipomoea|INIL10g12295.t1	Lycium|Lba01G029952	795	1.2408	207.8	587.2	0.0699	0.0923	1.3213
Ipomoea|INIL10g12331.t1	Lycium|Lba01G034893	2139	1.2351	575.4	1563.6	0.0776	0.0981	1.2640
Ipomoea|INIL10g12365.t1	Lycium|Lba01G009862	264	1.7092	65.1	198.9	0.1283	0.2130	1.6605
Ipomoea|INIL10g12399.t1	Lycium|Lba01G029440	1719	1.0297	442.6	1276.4	0.1035	0.1063	1.0266
Ipomoea|INIL10g12435.t1	Lycium|Lba01G001426	1977	1.0113	486.1	1490.9	0.0964	0.1020	1.0582
Ipomoea|INIL10g12486.t1	Lycium|Lba01G021356	603	1.7985	153.6	449.4	0.2182	0.3134	1.4363
Ipomoea|INIL10g12528.t1	Lycium|Lba01G029230	789	1.4070	197.2	591.8	0.1211	0.1667	1.3763
Ipomoea|INIL10g12560.t1	Lycium|Lba01G041156	1161	1.7095	280.1	880.9	0.2350	0.3192	1.3583
Ipomoea|INIL10g12603.t1	Lycium|Lba01G030007	780	1.3962	198.9	581.1	0.0986	0.1396	1.4169
Ipomoea|INIL10g12641.t1	Lycium|Lba01G037094	2739	1.5570	660.4	2078.6	0.2098	0.2720	1.2965
Ipomoea|INIL10g12681.t1	Lycium|Lba01G028420	1047	2.4966	264.6	782.4	0.0966	0.2474	2.5619
Ipomoea|INIL10g12711.t1	Lycium|Lba01G000821	1119	1.5075	279.4	839.6	0.1659	0.2228	1.3431
Ipomoea|INIL10g12763.t1	Lycium|Lba01G029587	1299	1.4901	338.8	960.2	0.1264	0.1772	1.4021
Ipomoea|INIL10g12822.t1	Lycium|Lba01G013970	1338	1.2868	351.1	986.9	0.2417	0.2353	0.9732
Ipomoea|INIL10g12890.t1	Lycium|Lba01G049130	660	9.9598	154.7	505.3	0.0191	0.2547	13.3350
Ipomoea|INIL10g12932.t1	Lycium|Lba01G049107	771	1.4033	186.9	584.1	0.0732	0.1150	1.5702
Ipomoea|INIL10g12976.t1	Lycium|Lba01G036678	1449	1.2959	342.6	1106.4	0.1957	0.2191	1.1195
Ipomoea|INIL10g13023.t1	Lycium|Lba01G040063	1170	1.2606	310.0	860.0	0.1067	0.1306	1.2236
Ipomoea|INIL10g13071.t1	Lycium|Lba01G040064	675	1.3354	175.2	499.8	0.2640	0.2583	0.9784
Ipomoea|INIL10g13107.t1	Lycium|Lba01G040061	1476	0.8502	324.1	1151.9	0.0351	0.0403	1.1474
Ipomoea|INIL10g13196.t1	Lycium|Lba01G024092	558	1.0318	129.9	428.1	0.0447	0.0576	1.2877
Ipomoea|INIL10g13255.t1	Lycium|Lba01G039811	1941	1.3290	461.3	1479.7	0.1894	0.2196	1.1595
Ipomoea|INIL10g13289.t1	Lycium|Lba01G049646	1005	0.9177	262.7	742.3	0.1484	0.1224	0.8244
Ipomoea|INIL10g13330.t1	Lycium|Lba01G009048	1257	1.1218	302.2	954.8	0.2933	0.2368	0.8073
Ipomoea|INIL10g13381.t1	Lycium|Lba01G049510	330	2.8970	70.7	259.3	0.4441	0.7614	1.7146
Ipomoea|INIL10g13438.t1	Lycium|Lba01G049686	963	4.0851	253.2	709.8	0.0711	0.3070	4.3179
Ipomoea|INIL10g16271.t1	Lycium|Lba01G022739	492	3.3299	110.3	381.7	0.0839	0.3221	3.8375
Ipomoea|INIL10g16342.t1	Lycium|Lba01G011667	684	3.6956	140.3	543.7	0.2736	0.7975	2.9146
Ipomoea|INIL10g32246.t1	Lycium|Lba01G000872	630	2.4538	173.9	456.1	0.4000	0.5785	1.4461
Ipomoea|INIL10g40481.t1	Lycium|Lba01G046904	633	2.4745	124.5	508.5	0.6093	0.7325	1.2022
Ipomoea|INIL10g42529.t1	Lycium|Lba01G038399	1038	2.6862	247.2	790.8	0.0837	0.2482	2.9659
Ipomoea|INIL10g42656.t1	Lycium|Lba01G042342	1575	1.1262	378.0	1197.0	0.1032	0.1216	1.1789
Ipomoea|INIL10g42735.t1	Lycium|Lba01G021926	1284	0.8312	311.9	972.1	0.0353	0.0363	1.0277
Ipomoea|INIL11g05113.t1	Lycium|Lba01G025083	417	3.0585	113.1	303.9	0.4373	0.7558	1.7282
Ipomoea|INIL11g05158.t1	Lycium|Lba01G001926	3231	1.3136	760.8	2470.2	0.1291	0.1692	1.3104
Ipomoea|INIL11g05197.t1	Lycium|Lba01G026271	621	0.6009	150.6	470.4	0.0223	0.0172	0.7723
Ipomoea|INIL11g05237.t1	Lycium|Lba01G011181	492	1.4884	99.6	392.4	0.1621	0.2425	1.4961
Ipomoea|INIL11g05292.t1	Lycium|Lba01G038136	414	9.9868	92.0	322.0	1.1954	3.4544	2.8897
Ipomoea|INIL11g05340.t1	Lycium|Lba01G005342	1395	1.3895	330.4	1064.6	0.1212	0.1705	1.4064
Ipomoea|INIL11g05372.t1	Lycium|Lba01G019702	861	0.9986	210.1	650.9	0.2040	0.1705	0.8358
Ipomoea|INIL11g05406.t1	Lycium|Lba01G042305	678	1.9313	182.1	495.9	0.2829	0.3830	1.3537
Ipomoea|INIL11g08818.t1	Lycium|Lba01G043212	4413	1.1028	1119.7	3293.3	0.1115	0.1216	1.0910
Ipomoea|INIL11g09790.t1	Lycium|Lba01G010826	906	0.7099	234.7	671.3	0.0531	0.0421	0.7931
Ipomoea|INIL11g09840.t1	Lycium|Lba01G004574	1191	0.7483	287.7	903.3	0.0571	0.0500	0.8757
Ipomoea|INIL11g09868.t1	Lycium|Lba01G010820	2154	1.8235	514.8	1639.2	0.1529	0.2615	1.7104
Ipomoea|INIL11g09905.t1	Lycium|Lba01G050691	702	5.4511	193.4	508.6	0.0148	0.0940	6.3471
Ipomoea|INIL11g09949.t1	Lycium|Lba01G048470	537	1.4153	142.3	394.7	0.2422	0.2579	1.0647
Ipomoea|INIL11g09982.t1	Lycium|Lba01G050315	525	6.4934	123.7	401.3	0.1216	0.8009	6.5877
Ipomoea|INIL11g10018.t1	Lycium|Lba01G050228	477	7.2333	136.6	340.4	0.0577	0.4250	7.3604
Ipomoea|INIL11g10052.t1	Lycium|Lba01G050377	2451	1.2243	607.9	1843.1	0.1785	0.1906	1.0676
Ipomoea|INIL11g10079.t1	Lycium|Lba01G041656	1299	1.2878	320.8	978.2	0.0839	0.1161	1.3843
Ipomoea|INIL11g10854.t1	Lycium|Lba01G006233	822	1.6036	234.4	587.6	0.0653	0.1051	1.6108
Ipomoea|INIL11g15996.t1	Lycium|Lba01G044071	1428	1.3179	346.7	1081.3	0.0652	0.0981	1.5035
Ipomoea|INIL11g16078.t1	Lycium|Lba01G044942	2016	1.0705	507.8	1508.2	0.0886	0.0994	1.1215
Ipomoea|INIL11g18378.t1	Lycium|Lba01G021317	1842	0.9039	441.9	1400.1	0.0814	0.0813	0.9984
Ipomoea|INIL11g18461.t1	Lycium|Lba01G021201	1158	1.8294	317.0	841.0	0.2141	0.3042	1.4207
Ipomoea|INIL11g18733.t1	Lycium|Lba01G018952	2868	0.9327	651.5	2216.5	0.1288	0.1225	0.9517
Ipomoea|INIL11g18771.t1	Lycium|Lba01G010777	6360	0.7650	1629.6	4730.4	0.0639	0.0537	0.8394
Ipomoea|INIL11g18808.t1	Lycium|Lba01G010623	1587	1.2021	439.6	1147.4	0.1392	0.1477	1.0611
Ipomoea|INIL11g18856.t1	Lycium|Lba01G042053	7191	1.3524	1668.8	5522.2	0.2305	0.2540	1.1020
Ipomoea|INIL11g18905.t1	Lycium|Lba01G042071	1815	1.0886	452.4	1362.6	0.1068	0.1176	1.1016
Ipomoea|INIL11g18957.t1	Lycium|Lba01G041908	1923	0.9805	434.4	1488.6	0.1496	0.1431	0.9565
Ipomoea|INIL11g18992.t1	Lycium|Lba01G047341	1395	1.3536	320.8	1074.2	0.1960	0.2322	1.1846
Ipomoea|INIL11g19027.t1	Lycium|Lba01G027140	1677	2.7090	410.0	1267.0	0.0601	0.1873	3.1147
Ipomoea|INIL11g19074.t1	Lycium|Lba01G027518	3042	3.3448	761.3	2280.7	0.1129	0.3758	3.3294
Ipomoea|INIL11g19110.t1	Lycium|Lba01G027137	3420	0.7631	828.2	2591.8	0.0604	0.0534	0.8834
Ipomoea|INIL11g22288.t1	Lycium|Lba01G006339	351	3.3886	103.4	247.6	0.0043	0.0165	3.7945
Ipomoea|INIL11g22447.t1	Lycium|Lba01G033315	948	3.4379	202.0	746.0	0.1233	0.4556	3.6953
Ipomoea|INIL11g26545.t1	Lycium|Lba01G002473	408	6.0920	93.1	314.9	0.2057	1.0795	5.2470
Ipomoea|INIL11g26604.t1	Lycium|Lba01G042163	4047	1.1509	924.5	3122.5	0.1998	0.2003	1.0027
Ipomoea|INIL11g26644.t1	Lycium|Lba01G040461	690	1.1403	154.0	536.0	0.0791	0.1056	1.3353
Ipomoea|INIL11g26698.t1	Lycium|Lba01G040326	918	1.3910	213.7	704.3	0.1040	0.1543	1.4833
Ipomoea|INIL11g26738.t1	Lycium|Lba01G044875	1575	1.2105	374.4	1200.6	0.1573	0.1775	1.1284
Ipomoea|INIL11g26819.t1	Lycium|Lba01G024584	2124	0.9835	477.3	1646.7	0.1136	0.1190	1.0482
Ipomoea|INIL11g29487.t1	Lycium|Lba01G045263	1425	1.2388	368.5	1056.5	0.0907	0.1150	1.2672
Ipomoea|INIL11g29589.t1	Lycium|Lba01G021817	753	1.2412	188.8	564.2	0.1449	0.1669	1.1513
Ipomoea|INIL11g40902.t1	Lycium|Lba01G045565	1725	1.2479	436.1	1288.9	0.0913	0.1182	1.2957
Ipomoea|INIL11g42338.t1	Lycium|Lba01G031933	1179	1.5409	262.8	916.2	0.0971	0.1672	1.7213
Ipomoea|INIL12g00307.t1	Lycium|Lba01G015187	786	4.9742	235.1	550.9	0.0553	0.2714	4.9075
Ipomoea|INIL12g01043.t1	Lycium|Lba01G029234	1785	1.4806	457.3	1327.7	0.1145	0.1655	1.4459
Ipomoea|INIL12g01083.t1	Lycium|Lba01G017332	1212	4.1831	328.1	883.9	0.0918	0.3790	4.1301
Ipomoea|INIL12g01119.t1	Lycium|Lba01G017643	1254	1.9755	300.7	953.3	0.3023	0.4239	1.4023
Ipomoea|INIL12g01157.t1	Lycium|Lba01G017404	720	2.8637	194.3	525.7	0.0514	0.1597	3.1047
Ipomoea|INIL12g01196.t1	Lycium|Lba01G024090	678	50.0000	165.6	512.4	0.0075	0.5033	66.6724
Ipomoea|INIL12g01237.t1	Lycium|Lba01G023996	420	1.9078	90.5	329.5	0.0921	0.2035	2.2106
Ipomoea|INIL12g01268.t1	Lycium|Lba01G019514	855	1.2939	226.2	628.8	0.1391	0.1635	1.1757
Ipomoea|INIL12g01316.t1	Lycium|Lba01G049744	1860	1.5346	452.6	1407.4	0.2027	0.2614	1.2894
Ipomoea|INIL12g01359.t1	Lycium|Lba01G049935	1143	2.6937	297.3	845.7	0.0996	0.2679	2.6901
Ipomoea|INIL12g01402.t1	Lycium|Lba01G041364	1899	11.5691	434.8	1464.2	0.0973	1.2347	12.6839
Ipomoea|INIL12g01439.t1	Lycium|Lba01G049921	1881	1.8708	493.0	1388.0	0.0757	0.1484	1.9615
Ipomoea|INIL12g01473.t1	Lycium|Lba01G004953	1236	1.2449	303.4	932.6	0.2347	0.2305	0.9820
Ipomoea|INIL12g01516.t1	Lycium|Lba01G007112	789	1.2397	192.9	596.1	0.1009	0.1300	1.2885
Ipomoea|INIL12g01561.t1	Lycium|Lba01G024618	2814	1.5700	619.1	2194.9	0.3024	0.3471	1.1480
Ipomoea|INIL12g01591.t1	Lycium|Lba01G024207	7212	1.3804	1672.2	5539.8	0.2689	0.2822	1.0496
Ipomoea|INIL12g02951.t1	Lycium|Lba01G004204	1263	1.2177	295.5	967.5	0.1459	0.1713	1.1742
Ipomoea|INIL12g03032.t1	Lycium|Lba01G024103	2184	0.8739	575.3	1608.7	0.0742	0.0680	0.9158
Ipomoea|INIL12g03056.t1	Lycium|Lba01G024863	648	2.1383	172.7	475.3	0.1508	0.2850	1.8898
Ipomoea|INIL12g03091.t1	Lycium|Lba01G015315	1902	1.2037	499.2	1402.8	0.1018	0.1210	1.1888
Ipomoea|INIL12g03123.t1	Lycium|Lba01G015275	345	2.0219	81.1	263.9	0.0903	0.2001	2.2159
Ipomoea|INIL12g03168.t1	Lycium|Lba01G000430	345	5.8313	72.8	272.2	0.1283	0.7987	6.2244
Ipomoea|INIL12g03195.t1	Lycium|Lba01G001956	1467	1.2064	328.5	1138.5	0.1624	0.1866	1.1491
Ipomoea|INIL12g03230.t1	Lycium|Lba01G023601	1389	1.5280	344.1	1044.9	0.1376	0.1996	1.4500
Ipomoea|INIL12g03276.t1	Lycium|Lba01G023686	1263	0.8948	314.9	948.1	0.0438	0.0463	1.0570
Ipomoea|INIL12g03307.t1	Lycium|Lba01G015724	2871	1.2699	697.8	2173.2	0.2557	0.2479	0.9695
Ipomoea|INIL12g03345.t1	Lycium|Lba01G023812	1110	1.3585	258.6	851.4	0.1128	0.1599	1.4173
Ipomoea|INIL12g03398.t1	Lycium|Lba01G033122	2529	1.3374	631.5	1897.5	0.1579	0.1912	1.2109
Ipomoea|INIL12g03437.t1	Lycium|Lba01G028706	492	1.0081	109.5	382.5	0.1123	0.1218	1.0841
Ipomoea|INIL12g03482.t1	Lycium|Lba01G022810	984	2.2182	293.7	690.3	0.0546	0.1199	2.1953
Ipomoea|INIL12g03531.t1	Lycium|Lba01G033125	717	2.2410	197.0	520.0	0.1012	0.2171	2.1457
Ipomoea|INIL12g05501.t1	Lycium|Lba01G025836	483	4.1578	113.0	370.0	0.0495	0.2524	5.0992
Ipomoea|INIL12g07287.t1	Lycium|Lba01G032275	2142	1.4096	474.4	1667.6	0.1434	0.2023	1.4106
Ipomoea|INIL12g07415.t1	Lycium|Lba01G007286	3453	1.2622	863.2	2589.8	0.1856	0.2006	1.0811
Ipomoea|INIL12g08432.t1	Lycium|Lba01G015124	1644	1.2250	446.4	1197.6	0.0936	0.1126	1.2020
Ipomoea|INIL12g08486.t1	Lycium|Lba01G022825	2229	0.9924	548.0	1681.0	0.1209	0.1187	0.9815
Ipomoea|INIL12g08540.t1	Lycium|Lba01G005685	3321	1.2031	728.8	2592.2	0.1423	0.1726	1.2135
Ipomoea|INIL12g10323.t1	Lycium|Lba01G041419	1206	1.4504	277.0	929.0	0.2718	0.2993	1.1010
Ipomoea|INIL12g14707.t1	Lycium|Lba01G027196	822	1.7500	218.4	603.6	0.1086	0.1834	1.6884
Ipomoea|INIL12g15673.t1	Lycium|Lba01G015448	1170	3.9237	296.9	873.1	0.1205	0.4586	3.8056
Ipomoea|INIL12g15724.t1	Lycium|Lba01G030725	1845	1.0412	412.8	1432.2	0.0858	0.1026	1.1955
Ipomoea|INIL12g15763.t1	Lycium|Lba01G035030	897	1.1376	210.9	686.1	0.1337	0.1502	1.1241
Ipomoea|INIL12g15794.t1	Lycium|Lba01G036725	3780	1.3067	931.4	2848.6	0.2105	0.2263	1.0755
Ipomoea|INIL12g15837.t1	Lycium|Lba01G036544	2634	1.1427	654.7	1979.3	0.1126	0.1288	1.1431
Ipomoea|INIL12g21852.t1	Lycium|Lba01G033963	261	1.7988	54.3	206.7	0.3384	0.4263	1.2595
Ipomoea|INIL12g21894.t1	Lycium|Lba01G045884	960	5.7854	233.1	726.9	0.0687	0.4493	6.5408
Ipomoea|INIL12g21937.t1	Lycium|Lba01G016520	396	1.6019	95.3	300.7	0.1323	0.2071	1.5655
Ipomoea|INIL12g22002.t1	Lycium|Lba01G038144	3072	1.1799	689.5	2382.5	0.1482	0.1717	1.1589
Ipomoea|INIL12g22044.t1	Lycium|Lba01G038107	648	0.8569	172.5	475.5	0.0417	0.0402	0.9624
Ipomoea|INIL12g22107.t1	Lycium|Lba01G038089	2205	1.2619	552.6	1652.4	0.1362	0.1624	1.1927
Ipomoea|INIL12g22148.t1	Lycium|Lba01G033136	309	4.9790	69.6	239.4	0.0012	0.0087	7.3431
Ipomoea|INIL12g22188.t1	Lycium|Lba01G022503	639	1.6724	164.4	474.6	0.1507	0.2275	1.5099
Ipomoea|INIL12g23274.t1	Lycium|Lba01G024595	3933	1.0403	1040.0	2893.0	0.1410	0.1328	0.9419
Ipomoea|INIL12g24643.t1	Lycium|Lba01G050925	915	1.8734	247.4	667.6	0.0991	0.1805	1.8225
Ipomoea|INIL12g24741.t1	Lycium|Lba01G035270	366	1.6406	74.0	292.0	0.3061	0.3750	1.2252
Ipomoea|INIL12g24794.t1	Lycium|Lba01G021830	1359	2.0373	328.6	1030.4	0.1354	0.2669	1.9715
Ipomoea|INIL12g24867.t1	Lycium|Lba01G029815	1812	1.1396	407.5	1404.5	0.1916	0.1949	1.0172
Ipomoea|INIL12g29038.t1	Lycium|Lba01G045959	768	2.9549	199.2	568.8	0.0746	0.2334	3.1303
Ipomoea|INIL12g29141.t1	Lycium|Lba01G006988	4713	1.8047	1007.3	3705.7	0.2285	0.3494	1.5292
Ipomoea|INIL12g29256.t1	Lycium|Lba01G043952	549	1.2133	136.9	412.1	0.1283	0.1501	1.1699
Ipomoea|INIL12g38503.t1	Lycium|Lba01G034743	1797	0.9100	445.6	1351.4	0.0523	0.0552	1.0560
Ipomoea|INIL12g40041.t1	Lycium|Lba01G007228	1872	2.9600	422.1	1449.9	0.3724	0.7150	1.9199
Ipomoea|INIL12g40367.t1	Lycium|Lba01G040838	996	1.5741	228.2	767.8	0.3575	0.3717	1.0395
Ipomoea|INIL12g42495.t1	Lycium|Lba01G033874	1062	1.4274	289.7	772.3	0.1021	0.1400	1.3709
Ipomoea|INIL13g00869.t1	Lycium|Lba01G007910	1854	1.2271	445.4	1408.6	0.1762	0.1926	1.0935
Ipomoea|INIL13g07063.t1	Lycium|Lba01G034576	1899	1.5780	467.8	1431.2	0.1320	0.2008	1.5209
Ipomoea|INIL13g07470.t1	Lycium|Lba01G040816	306	4.4487	51.7	254.3	0.0063	0.0536	8.5107
Ipomoea|INIL13g07534.t1	Lycium|Lba01G015306	735	6.0642	173.3	561.7	0.0678	0.4763	7.0280
Ipomoea|INIL13g07611.t1	Lycium|Lba01G006198	927	3.8478	194.0	733.0	0.0159	0.0917	5.7811
Ipomoea|INIL13g07662.t1	Lycium|Lba01G006303	936	1.5904	249.8	686.2	0.1352	0.1959	1.4485
Ipomoea|INIL13g07706.t1	Lycium|Lba01G003824	618	0.8468	149.2	468.8	0.1131	0.0976	0.8623
Ipomoea|INIL13g07744.t1	Lycium|Lba01G040740	840	1.3652	217.7	622.3	0.1947	0.2196	1.1280
Ipomoea|INIL13g07775.t1	Lycium|Lba01G012310	912	1.7319	242.8	669.2	0.2178	0.2951	1.3550
Ipomoea|INIL13g07806.t1	Lycium|Lba01G039506	387	3.4440	100.2	286.8	0.1345	0.4306	3.2012
Ipomoea|INIL13g07842.t1	Lycium|Lba01G009847	1353	2.5568	328.4	1024.6	0.1224	0.3111	2.5407
Ipomoea|INIL13g07873.t1	Lycium|Lba01G025838	1164	1.5100	276.3	887.7	0.1789	0.2409	1.3465
Ipomoea|INIL13g07905.t1	Lycium|Lba01G025989	1698	1.1852	479.6	1218.4	0.0650	0.0781	1.2005
Ipomoea|INIL13g07955.t1	Lycium|Lba01G024751	2631	1.0248	625.2	2005.8	0.1262	0.1291	1.0233
Ipomoea|INIL13g08002.t1	Lycium|Lba01G024338	453	0.6076	116.6	336.4	0.3698	0.1408	0.3807
Ipomoea|INIL13g08046.t1	Lycium|Lba01G024399	942	0.9587	242.5	699.5	0.1518	0.1310	0.8632
Ipomoea|INIL13g08079.t1	Lycium|Lba01G015470	1863	1.0479	434.7	1428.3	0.0602	0.0752	1.2499
Ipomoea|INIL13g08130.t1	Lycium|Lba01G041362	360	7.2074	114.6	245.4	0.1194	0.7179	6.0115
Ipomoea|INIL13g08168.t1	Lycium|Lba01G005459	2115	1.6815	515.2	1599.8	0.1041	0.1810	1.7389
Ipomoea|INIL13g08200.t1	Lycium|Lba01G015785	606	0.9771	153.5	452.5	0.0822	0.0851	1.0349
Ipomoea|INIL13g08246.t1	Lycium|Lba01G015802	1890	1.6936	437.0	1453.0	0.1917	0.2859	1.4910
Ipomoea|INIL13g08296.t1	Lycium|Lba01G032376	1818	2.5336	394.7	1423.3	0.3673	0.6147	1.6734
Ipomoea|INIL13g08336.t1	Lycium|Lba01G039294	1431	3.9919	371.1	1059.9	0.0360	0.1674	4.6534
Ipomoea|INIL13g09087.t1	Lycium|Lba01G026759	1671	1.7836	394.0	1277.0	0.1594	0.2651	1.6625
Ipomoea|INIL13g09165.t1	Lycium|Lba01G046053	264	1.0655	58.0	206.0	0.0129	0.0200	1.5449
Ipomoea|INIL13g09213.t1	Lycium|Lba01G045240	834	14.5256	214.0	620.0	0.0106	0.1941	18.3100
Ipomoea|INIL13g09241.t1	Lycium|Lba01G026620	1269	1.2210	319.2	949.8	0.2173	0.2135	0.9826
Ipomoea|INIL13g09286.t1	Lycium|Lba01G045338	2529	1.0286	587.5	1941.5	0.1362	0.1386	1.0177
Ipomoea|INIL13g14877.t1	Lycium|Lba01G043694	2733	1.6199	675.5	2057.5	0.3725	0.3813	1.0234
Ipomoea|INIL13g15400.t1	Lycium|Lba01G012047	1518	2.6004	339.5	1178.5	0.0522	0.1713	3.2818
Ipomoea|INIL13g15473.t1	Lycium|Lba01G038197	1485	1.3779	391.2	1093.8	0.2330	0.2460	1.0557
Ipomoea|INIL13g15529.t1	Lycium|Lba01G000977	807	1.4771	231.1	575.9	0.1087	0.1471	1.3530
Ipomoea|INIL13g15562.t1	Lycium|Lba01G046103	948	3.5186	240.3	707.7	0.0537	0.2146	3.9951
Ipomoea|INIL13g25839.t1	Lycium|Lba01G043598	2376	1.4057	601.2	1774.8	0.1816	0.2190	1.2054
Ipomoea|INIL13g28673.t1	Lycium|Lba01G001669	960	0.9885	203.9	756.1	0.0726	0.0888	1.2221
Ipomoea|INIL13g39009.t1	Lycium|Lba01G034339	1026	1.9583	273.1	752.9	0.1521	0.2628	1.7278
Ipomoea|INIL13g40204.t1	Lycium|Lba01G034334	744	1.8527	178.9	565.1	0.2353	0.3467	1.4735
Ipomoea|INIL13g40946.t1	Lycium|Lba01G022044	756	1.8379	214.3	541.7	0.1074	0.1825	1.6996
Ipomoea|INIL14g01946.t1	Lycium|Lba01G024200	1821	1.4394	419.8	1401.2	0.1360	0.1946	1.4317
Ipomoea|INIL14g03617.t1	Lycium|Lba01G034594	453	1.9808	100.3	352.7	0.0980	0.2174	2.2178
Ipomoea|INIL14g03676.t1	Lycium|Lba01G048320	453	3.4626	112.6	340.4	0.3200	0.7553	2.3599
Ipomoea|INIL14g03771.t1	Lycium|Lba01G028691	1302	4.5864	303.9	998.1	0.2840	0.9624	3.3891
Ipomoea|INIL14g03842.t1	Lycium|Lba01G036907	1266	1.1463	324.4	941.6	0.2150	0.1974	0.9181
Ipomoea|INIL14g03885.t1	Lycium|Lba01G036144	399	50.0000	97.0	302.0	0.0099	0.6606	66.5127
Ipomoea|INIL14g03942.t1	Lycium|Lba01G011297	510	2.2945	145.6	364.4	0.2456	0.4075	1.6593
Ipomoea|INIL14g03990.t1	Lycium|Lba01G005128	288	1.8600	53.8	234.2	0.1929	0.3479	1.8039
Ipomoea|INIL14g04081.t1	Lycium|Lba01G002219	1590	0.8247	386.2	1203.8	0.1056	0.0899	0.8517
Ipomoea|INIL14g04138.t1	Lycium|Lba01G002372	537	1.8423	132.4	404.6	0.2362	0.3416	1.4465
Ipomoea|INIL14g04172.t1	Lycium|Lba01G000525	1371	1.3679	348.6	1022.4	0.2767	0.2739	0.9900
Ipomoea|INIL14g04479.t1	Lycium|Lba01G035320	1269	1.3304	308.4	960.6	0.1947	0.2212	1.1360
Ipomoea|INIL14g06753.t1	Lycium|Lba01G001239	777	1.2640	182.4	594.6	0.2464	0.2452	0.9954
Ipomoea|INIL14g06866.t1	Lycium|Lba01G036146	342	2.6462	62.2	279.8	0.1154	0.3682	3.1921
Ipomoea|INIL14g06934.t1	Lycium|Lba01G005831	3207	1.2764	741.1	2465.9	0.1813	0.2082	1.1483
Ipomoea|INIL14g07093.t1	Lycium|Lba01G029816	1581	0.7995	395.8	1185.2	0.0595	0.0537	0.9036
Ipomoea|INIL14g15205.t1	Lycium|Lba01G000354	1368	1.2672	332.3	1035.7	0.1607	0.1862	1.1586
Ipomoea|INIL14g19271.t1	Lycium|Lba01G008568	1686	1.0080	436.0	1250.0	0.1097	0.1084	0.9886
Ipomoea|INIL14g25897.t1	Lycium|Lba01G035326	2139	1.3928	541.5	1597.5	0.1300	0.1723	1.3257
Ipomoea|INIL14g26042.t1	Lycium|Lba01G037736	894	1.3788	226.5	667.5	0.3547	0.3146	0.8868
Ipomoea|INIL14g26094.t1	Lycium|Lba01G050716	2850	2.2381	638.5	2211.5	0.3256	0.5096	1.5651
Ipomoea|INIL14g26165.t1	Lycium|Lba01G050600	1026	2.7589	213.3	812.7	0.3673	0.6772	1.8436
Ipomoea|INIL14g26220.t1	Lycium|Lba01G006597	339	1.3689	89.0	250.0	0.2632	0.2630	0.9992
Ipomoea|INIL14g26287.t1	Lycium|Lba01G006786	1125	1.4093	294.4	830.6	0.1121	0.1529	1.3637
Ipomoea|INIL14g29699.t1	Lycium|Lba01G008516	999	0.9836	252.7	746.3	0.1597	0.1406	0.8807
Ipomoea|INIL14g34984.t1	Lycium|Lba01G006740	1842	1.2138	401.9	1440.1	0.0924	0.1288	1.3930
Ipomoea|INIL14g35035.t1	Lycium|Lba01G026657	1767	1.5409	518.9	1248.1	0.0448	0.0707	1.5791
Ipomoea|INIL14g35083.t1	Lycium|Lba01G026416	993	5.1624	251.9	741.1	0.0483	0.2871	5.9396
Ipomoea|INIL14g35147.t1	Lycium|Lba01G030021	1338	0.9354	346.5	991.5	0.1188	0.1067	0.8984
Ipomoea|INIL14g35201.t1	Lycium|Lba01G041010	930	1.0633	215.0	715.0	0.0427	0.0574	1.3425
Ipomoea|INIL14g35258.t1	Lycium|Lba01G021462	1392	1.0030	373.1	1018.9	0.0411	0.0461	1.1213
Ipomoea|INIL14g35297.t1	Lycium|Lba01G041148	264	2.8307	95.2	168.8	0.0891	0.2012	2.2593
Ipomoea|INIL14g35351.t1	Lycium|Lba01G008610	1137	1.1567	302.8	834.2	0.0277	0.0373	1.3451
Ipomoea|INIL14g35389.t1	Lycium|Lba01G025196	702	3.7472	160.1	541.9	0.2454	0.7343	2.9918
Ipomoea|INIL14g35428.t1	Lycium|Lba01G004847	510	2.4595	122.6	387.4	0.1887	0.4031	2.1362
Ipomoea|INIL14g35465.t1	Lycium|Lba01G022699	2190	1.8517	551.7	1638.3	0.2339	0.3382	1.4459
Ipomoea|INIL14g35503.t1	Lycium|Lba01G033882	1116	1.3547	273.5	842.5	0.0790	0.1171	1.4818
Ipomoea|INIL14g35535.t1	Lycium|Lba01G005985	813	0.9135	180.5	632.5	0.0621	0.0700	1.1263
Ipomoea|INIL14g36792.t1	Lycium|Lba01G016156	645	0.9744	154.3	490.7	0.0713	0.0789	1.1071
Ipomoea|INIL14g41211.t1	Lycium|Lba01G035484	1053	2.6390	255.2	797.8	0.3271	0.5870	1.7947
Ipomoea|INIL14g41248.t1	Lycium|Lba01G041527	3249	0.9362	806.8	2442.2	0.0555	0.0597	1.0761
Ipomoea|INIL14g41280.t1	Lycium|Lba01G023696	204	1.2634	55.8	148.2	0.0092	0.0138	1.5026
Ipomoea|INIL14g41329.t1	Lycium|Lba01G047658	933	0.9904	233.0	700.0	0.0846	0.0892	1.0539
Ipomoea|INIL14g41360.t1	Lycium|Lba01G043856	924	1.2349	235.6	688.4	0.1049	0.1296	1.2359
Ipomoea|INIL14g41406.t1	Lycium|Lba01G045070	1929	2.1975	487.4	1441.6	0.1627	0.3184	1.9572
Ipomoea|INIL14g41465.t1	Lycium|Lba01G044751	3507	1.1022	847.9	2659.1	0.1646	0.1650	1.0022
Ipomoea|INIL14g41509.t1	Lycium|Lba01G045292	906	4.1401	221.1	684.9	0.1285	0.5198	4.0450
Ipomoea|INIL14g41555.t1	Lycium|Lba01G045184	867	2.1464	175.5	691.5	0.2306	0.4271	1.8521
Ipomoea|INIL14g41594.t1	Lycium|Lba01G014397	324	2.2638	73.4	250.6	0.2110	0.4084	1.9355
Ipomoea|INIL14g41632.t1	Lycium|Lba01G014656	777	4.8300	217.2	559.8	0.0797	0.3809	4.7778
Ipomoea|INIL14g41665.t1	Lycium|Lba01G045341	2085	1.1052	500.2	1584.8	0.0986	0.1153	1.1703
Ipomoea|INIL14g41708.t1	Lycium|Lba01G044634	1158	0.7931	274.2	883.8	0.0742	0.0669	0.9007
Ipomoea|INIL14g41753.t1	Lycium|Lba01G044586	1947	6.5396	489.3	1457.7	0.0237	0.1920	8.1024
Ipomoea|INIL14g41816.t1	Lycium|Lba01G045037	732	1.2865	195.8	536.2	0.1219	0.1466	1.2020
Ipomoea|INIL14g41866.t1	Lycium|Lba01G017042	1203	4.2518	234.9	968.1	0.3094	0.9871	3.1903
Ipomoea|INIL14g41906.t1	Lycium|Lba01G045530	2436	1.1296	576.0	1860.0	0.2406	0.2156	0.8961
Ipomoea|INIL14g41933.t1	Lycium|Lba01G019080	2367	1.0453	626.3	1740.7	0.1284	0.1246	0.9704
Ipomoea|INIL14g41980.t1	Lycium|Lba01G012098	1461	1.1393	333.7	1127.3	0.1243	0.1456	1.1709
Ipomoea|INIL14g42027.t1	Lycium|Lba01G038283	1758	1.5363	425.1	1332.9	0.2531	0.2989	1.1807
Ipomoea|INIL15g04333.t1	Lycium|Lba01G025845	2409	1.5650	539.7	1869.3	0.1006	0.1737	1.7269
Ipomoea|INIL15g11076.t1	Lycium|Lba01G033816	1173	1.6245	290.7	882.3	0.3465	0.3690	1.0651
Ipomoea|INIL15g14378.t1	Lycium|Lba01G041219	3747	1.2082	880.9	2866.1	0.1033	0.1325	1.2821
Ipomoea|INIL15g23529.t1	Lycium|Lba01G050045	846	1.3586	214.1	631.9	0.2719	0.2700	0.9927
Ipomoea|INIL15g23846.t1	Lycium|Lba01G008595	840	1.6546	203.4	636.6	0.3175	0.3628	1.1425
Ipomoea|INIL15g27511.t1	Lycium|Lba01G020577	2211	0.9640	515.3	1695.7	0.1464	0.1362	0.9305
Ipomoea|INIL15g27553.t1	Lycium|Lba01G034104	903	5.0470	182.9	720.1	0.0069	0.0559	8.0872
Ipomoea|INIL15g27582.t1	Lycium|Lba01G034518	639	7.9972	174.8	464.2	0.0142	0.1335	9.3918
Ipomoea|INIL15g27611.t1	Lycium|Lba01G034495	1269	1.7910	291.0	978.0	0.2173	0.3269	1.5045
Ipomoea|INIL15g27653.t1	Lycium|Lba01G046136	2850	4.3877	664.4	2185.6	0.1598	0.6572	4.1119
Ipomoea|INIL15g27688.t1	Lycium|Lba01G046494	1926	18.2728	477.9	1448.1	0.0085	0.2026	23.9323
Ipomoea|INIL15g27738.t1	Lycium|Lba01G046405	2280	3.5393	554.4	1725.6	0.2662	0.7063	2.6532
Ipomoea|INIL15g27806.t1	Lycium|Lba01G001120	1812	1.4839	433.3	1378.7	0.1871	0.2426	1.2966
Ipomoea|INIL15g27867.t1	Lycium|Lba01G047697	1443	1.4876	348.4	1094.6	0.0954	0.1508	1.5803
Ipomoea|INIL15g27914.t1	Lycium|Lba01G045178	1923	1.2571	456.1	1466.9	0.1177	0.1508	1.2817
Ipomoea|INIL15g27959.t1	Lycium|Lba01G044857	1680	2.2434	427.1	1252.9	0.0921	0.2133	2.3160
Ipomoea|INIL15g28000.t1	Lycium|Lba01G012003	1281	2.4801	315.8	965.2	0.1792	0.3882	2.1668
Ipomoea|INIL15g28048.t1	Lycium|Lba01G032304	1701	3.0723	468.9	1232.1	0.2144	0.5095	2.3763
Ipomoea|INIL15g28111.t1	Lycium|Lba01G045281	831	1.4436	179.1	651.9	0.2347	0.2826	1.2040
Ipomoea|INIL15g28174.t1	Lycium|Lba01G006895	2175	1.3629	524.9	1650.1	0.1790	0.2156	1.2048
Ipomoea|INIL15g28208.t1	Lycium|Lba01G009062	2856	0.8455	685.5	2170.5	0.1067	0.0936	0.8778
Ipomoea|INIL15g29320.t1	Lycium|Lba01G013058	894	1.5201	221.0	673.0	0.1920	0.2484	1.2934
Ipomoea|INIL15g29449.t1	Lycium|Lba01G018244	2016	1.2732	498.6	1517.4	0.1483	0.1753	1.1824
Ipomoea|INIL15g31202.t1	Lycium|Lba01G040660	1116	2.3543	245.9	870.1	0.2018	0.4193	2.0778
Ipomoea|INIL15g31262.t1	Lycium|Lba01G031729	723	2.2180	199.0	524.0	0.1853	0.3345	1.8050
Ipomoea|INIL15g31320.t1	Lycium|Lba01G032372	1989	1.4721	465.0	1524.0	0.1469	0.2082	1.4168
Ipomoea|INIL15g35587.t1	Lycium|Lba01G030314	828	1.4482	215.2	612.8	0.4400	0.3628	0.8244
Ipomoea|INIL00g00894.t1	Lycium|Lba01G013070	4275	1.1637	1115.1	3159.9	0.1666	0.1683	1.0102
Ipomoea|INIL00g09060.t1	Lycium|Lba01G044869	654	1.8992	150.2	503.8	0.2521	0.3765	1.4937
Ipomoea|INIL00g14659.t1	Lycium|Lba01G027192	747	1.9838	200.6	546.4	0.0900	0.1780	1.9772
Ipomoea|INIL00g19494.t1	Lycium|Lba01G026105	1611	0.7553	405.9	1205.1	0.1556	0.1064	0.6834
Ipomoea|INIL00g25992.t1	Lycium|Lba01G042305	678	1.9313	182.1	495.9	0.2829	0.3830	1.3537
Ipomoea|INIL00g31526.t1	Lycium|Lba01G000296	2385	1.6560	536.0	1849.0	0.3191	0.3731	1.1692
Ipomoea|INIL00g40508.t1	Lycium|Lba01G041914	1224	1.0073	328.3	895.7	0.0905	0.0908	1.0041
Ipomoea|INIL01g00063.t1	Lycium|Lba01G012207	780	50.0000	183.9	596.1	0.0192	1.2761	66.5591
Ipomoea|INIL01g01632.t1	Lycium|Lba01G050483	3852	1.6116	865.5	2986.5	0.2750	0.3373	1.2268
Ipomoea|INIL01g04880.t1	Lycium|Lba01G048247	996	1.0676	245.1	750.9	0.1476	0.1470	0.9958
Ipomoea|INIL01g04935.t1	Lycium|Lba01G036720	2754	1.4515	691.6	2062.4	0.2080	0.2473	1.1892
Ipomoea|INIL01g05047.t1	Lycium|Lba01G033418	477	0.7915	98.0	379.0	0.0183	0.0219	1.1999
Ipomoea|INIL01g14028.t1	Lycium|Lba01G001289	663	1.1675	174.7	488.3	0.1902	0.1834	0.9642
Ipomoea|INIL01g15326.t1	Lycium|Lba01G017277	2370	0.9347	593.8	1776.2	0.1138	0.1056	0.9278
Ipomoea|INIL01g15978.t1	Lycium|Lba01G034558	909	1.5249	221.8	687.2	0.2030	0.2596	1.2789
Ipomoea|INIL01g19694.t1	Lycium|Lba01G006304	2781	1.9089	658.4	2122.6	0.1636	0.2878	1.7597
Ipomoea|INIL01g19741.t1	Lycium|Lba01G050756	522	2.5502	113.9	408.1	0.0276	0.0980	3.5443
Ipomoea|INIL01g19789.t1	Lycium|Lba01G046600	1578	1.8189	335.8	1242.2	0.1358	0.2575	1.8966
Ipomoea|INIL01g19830.t1	Lycium|Lba01G050458	2655	3.4446	690.0	1965.0	0.2021	0.5667	2.8042
Ipomoea|INIL01g19867.t1	Lycium|Lba01G033224	444	50.0000	87.7	356.3	0.0032	0.2635	83.2827
Ipomoea|INIL01g19939.t1	Lycium|Lba01G050759	336	3.7534	100.7	235.3	0.1773	0.5233	2.9525
Ipomoea|INIL01g19986.t1	Lycium|Lba01G031688	1242	2.6886	321.5	920.5	0.0543	0.1626	2.9969
Ipomoea|INIL01g20034.t1	Lycium|Lba01G048061	915	2.2884	232.2	682.8	0.1755	0.3480	1.9827
Ipomoea|INIL01g20067.t1	Lycium|Lba01G048105	1140	2.1468	277.1	862.9	0.1353	0.2803	2.0712
Ipomoea|INIL01g20110.t1	Lycium|Lba01G033954	1050	2.1404	216.1	833.9	0.1620	0.3455	2.1332
Ipomoea|INIL01g20159.t1	Lycium|Lba01G039703	828	1.3756	229.2	598.8	0.1117	0.1432	1.2824
Ipomoea|INIL01g20201.t1	Lycium|Lba01G021479	2364	1.1648	586.8	1777.2	0.2007	0.1952	0.9729
Ipomoea|INIL01g20265.t1	Lycium|Lba01G046703	249	1.8025	73.1	175.9	0.1248	0.1963	1.5735
Ipomoea|INIL01g21728.t1	Lycium|Lba01G050477	1569	1.1081	385.2	1183.8	0.1704	0.1683	0.9873
Ipomoea|INIL01g25051.t1	Lycium|Lba01G026507	948	1.5654	219.9	728.1	0.1200	0.1932	1.6099
Ipomoea|INIL01g25084.t1	Lycium|Lba01G027662	2640	1.4485	584.1	2055.9	0.2713	0.3028	1.1163
Ipomoea|INIL01g25122.t1	Lycium|Lba01G036016	2202	1.0032	524.4	1677.6	0.0955	0.1027	1.0756
Ipomoea|INIL01g25172.t1	Lycium|Lba01G045202	1248	1.1735	302.0	946.0	0.1017	0.1247	1.2261
Ipomoea|INIL01g25209.t1	Lycium|Lba01G044016	1233	1.3833	310.5	922.5	0.2052	0.2334	1.1375
Ipomoea|INIL01g25262.t1	Lycium|Lba01G034258	1452	1.2292	350.6	1101.4	0.0659	0.0926	1.4059
Ipomoea|INIL01g25308.t1	Lycium|Lba01G044882	2235	1.5899	550.6	1684.4	0.1535	0.2247	1.4639
Ipomoea|INIL01g25361.t1	Lycium|Lba01G014188	837	2.4159	168.6	668.4	0.1663	0.4007	2.4089
Ipomoea|INIL01g25402.t1	Lycium|Lba01G044030	1341	1.1802	337.5	1003.5	0.1703	0.1767	1.0378
Ipomoea|INIL01g25436.t1	Lycium|Lba01G044534	792	1.9519	202.4	589.6	0.1151	0.2195	1.9068
Ipomoea|INIL01g25482.t1	Lycium|Lba01G045067	543	1.5253	140.3	402.7	0.1837	0.2366	1.2883
Ipomoea|INIL01g25518.t1	Lycium|Lba01G010907	714	7.4689	161.2	552.8	0.0560	0.5182	9.2510
Ipomoea|INIL01g25563.t1	Lycium|Lba01G044379	4353	1.2040	1107.9	3245.1	0.1765	0.1835	1.0395
Ipomoea|INIL01g25626.t1	Lycium|Lba01G046126	1251	1.7804	272.6	978.4	0.1985	0.3157	1.5905
Ipomoea|INIL01g25657.t1	Lycium|Lba01G046317	1194	1.4209	295.7	898.3	0.0359	0.0619	1.7243
Ipomoea|INIL01g25690.t1	Lycium|Lba01G001138	1380	1.2351	339.9	1040.1	0.1594	0.1791	1.1236
Ipomoea|INIL01g25750.t1	Lycium|Lba01G010616	1455	1.2958	396.7	1058.3	0.1365	0.1585	1.1613
Ipomoea|INIL01g36654.t1	Lycium|Lba01G011995	648	1.5864	171.2	476.8	0.1638	0.2252	1.3744
Ipomoea|INIL01g36752.t1	Lycium|Lba01G050633	672	1.9724	155.6	516.4	0.1191	0.2425	2.0352
Ipomoea|INIL02g02164.t1	Lycium|Lba01G033979	231	2.4066	58.8	172.2	0.0310	0.0896	2.8892
Ipomoea|INIL02g05561.t1	Lycium|Lba01G013785	2334	0.9214	553.2	1780.8	0.0649	0.0696	1.0719
Ipomoea|INIL02g05594.t1	Lycium|Lba01G016456	1278	2.2026	314.1	963.9	0.0417	0.1104	2.6487
Ipomoea|INIL02g05635.t1	Lycium|Lba01G043636	2949	1.1785	727.2	2221.8	0.1193	0.1393	1.1674
Ipomoea|INIL02g05680.t1	Lycium|Lba01G026634	918	1.5082	216.2	701.8	0.1999	0.2588	1.2945
Ipomoea|INIL02g05740.t1	Lycium|Lba01G021928	564	1.3554	139.1	424.9	0.0806	0.1185	1.4701
Ipomoea|INIL02g10164.t1	Lycium|Lba01G023201	1125	1.0663	279.2	845.8	0.1275	0.1317	1.0331
Ipomoea|INIL02g10395.t1	Lycium|Lba01G020404	1278	1.2335	336.5	941.5	0.0865	0.1088	1.2573
Ipomoea|INIL02g10467.t1	Lycium|Lba01G004611	546	1.0049	139.0	407.0	0.0687	0.0752	1.0957
Ipomoea|INIL02g10684.t1	Lycium|Lba01G002869	2289	0.9371	657.9	1631.1	0.0332	0.0334	1.0040
Ipomoea|INIL02g10955.t1	Lycium|Lba01G008795	1875	1.6264	457.1	1417.9	0.0857	0.1505	1.7571
Ipomoea|INIL02g11509.t1	Lycium|Lba01G010794	3228	1.0879	845.7	2382.3	0.1843	0.1679	0.9112
Ipomoea|INIL02g11538.t1	Lycium|Lba01G007738	1368	1.7107	403.5	964.5	0.1131	0.1721	1.5218
Ipomoea|INIL02g11591.t1	Lycium|Lba01G020159	1788	1.1323	415.1	1372.9	0.1308	0.1484	1.1348
Ipomoea|INIL02g11622.t1	Lycium|Lba01G026504	567	2.4869	141.8	425.2	0.0158	0.0501	3.1646
Ipomoea|INIL02g11669.t1	Lycium|Lba01G010866	678	1.8092	153.1	524.9	0.1699	0.2868	1.6875
Ipomoea|INIL02g11727.t1	Lycium|Lba01G010289	2811	1.1239	666.8	2144.2	0.1292	0.1441	1.1158
Ipomoea|INIL02g11765.t1	Lycium|Lba01G010316	990	0.6207	265.5	724.5	0.0976	0.0594	0.6092
Ipomoea|INIL02g11814.t1	Lycium|Lba01G023476	942	1.0820	194.1	747.9	0.1132	0.1380	1.2188
Ipomoea|INIL02g11865.t1	Lycium|Lba01G011281	939	2.3772	263.3	675.7	0.0317	0.0829	2.6133
Ipomoea|INIL02g11912.t1	Lycium|Lba01G011336	1494	1.3661	390.9	1103.1	0.1021	0.1379	1.3510
Ipomoea|INIL02g13907.t1	Lycium|Lba01G004809	411	1.9051	112.4	298.6	0.3667	0.4313	1.1760
Ipomoea|INIL02g14147.t1	Lycium|Lba01G022106	519	0.7532	133.5	385.5	0.1205	0.0872	0.7242
Ipomoea|INIL02g14495.t1	Lycium|Lba01G019120	579	27.5749	139.2	439.8	0.0016	0.0609	38.0485
Ipomoea|INIL02g16494.t1	Lycium|Lba01G030425	456	1.1402	118.6	337.4	0.0860	0.1010	1.1743
Ipomoea|INIL02g16573.t1	Lycium|Lba01G030744	2781	1.0193	692.0	2089.0	0.0732	0.0818	1.1183
Ipomoea|INIL02g16622.t1	Lycium|Lba01G023071	1983	1.9606	417.3	1565.7	0.1578	0.3077	1.9508
Ipomoea|INIL02g16665.t1	Lycium|Lba01G005660	4602	0.9545	1096.3	3505.7	0.0954	0.0976	1.0233
Ipomoea|INIL02g16702.t1	Lycium|Lba01G045613	1911	1.1279	465.3	1445.7	0.2511	0.2178	0.8675
Ipomoea|INIL02g16752.t1	Lycium|Lba01G045361	936	0.8568	253.9	682.1	0.0991	0.0824	0.8315
Ipomoea|INIL02g16791.t1	Lycium|Lba01G000444	2301	0.9914	547.8	1753.2	0.1408	0.1347	0.9569
Ipomoea|INIL02g16833.t1	Lycium|Lba01G037448	1419	1.4820	349.4	1069.6	0.1035	0.1576	1.5236
Ipomoea|INIL02g16882.t1	Lycium|Lba01G019768	1818	1.5381	405.4	1412.6	0.0826	0.1475	1.7853
Ipomoea|INIL02g16934.t1	Lycium|Lba01G022788	825	0.8716	231.8	593.2	0.1164	0.0927	0.7967
Ipomoea|INIL02g16991.t1	Lycium|Lba01G027117	420	50.0000	103.0	317.0	0.0189	1.2149	64.2205
Ipomoea|INIL02g17028.t1	Lycium|Lba01G021726	1077	3.2971	272.8	804.2	0.1874	0.5238	2.7948
Ipomoea|INIL02g17071.t1	Lycium|Lba01G003719	1110	1.7988	275.3	834.7	0.1753	0.2768	1.5785
Ipomoea|INIL02g17096.t1	Lycium|Lba01G015561	2310	1.3997	587.0	1723.0	0.2593	0.2703	1.0425
Ipomoea|INIL02g17126.t1	Lycium|Lba01G009984	582	1.6429	169.3	412.7	0.0841	0.1314	1.5626
Ipomoea|INIL02g17163.t1	Lycium|Lba01G040337	3201	1.2466	760.0	2441.0	0.1539	0.1803	1.1711
Ipomoea|INIL02g17196.t1	Lycium|Lba01G040329	1026	0.9166	253.3	772.7	0.1260	0.1126	0.8940
Ipomoea|INIL02g20981.t1	Lycium|Lba01G004420	303	0.6955	65.0	238.0	0.1556	0.1071	0.6884
Ipomoea|INIL02g22332.t1	Lycium|Lba01G039129	981	1.6054	222.4	758.6	0.1367	0.2200	1.6098
Ipomoea|INIL02g26859.t1	Lycium|Lba01G041946	2505	1.2689	579.1	1925.9	0.2180	0.2312	1.0607
Ipomoea|INIL02g31621.t1	Lycium|Lba01G043577	1761	1.8738	391.0	1370.0	0.2739	0.3932	1.4354
Ipomoea|INIL02g39743.t1	Lycium|Lba01G032415	1314	1.2410	340.6	973.4	0.0922	0.1164	1.2630
Ipomoea|INIL02g39787.t1	Lycium|Lba01G008697	801	1.9279	201.5	599.5	0.0891	0.1799	2.0197
Ipomoea|INIL02g39879.t1	Lycium|Lba01G005210	1035	1.0260	276.6	758.4	0.2430	0.1866	0.7680
Ipomoea|INIL02g39913.t1	Lycium|Lba01G009487	606	1.7605	146.4	459.6	0.2744	0.3581	1.3050
Ipomoea|INIL02g39959.t1	Lycium|Lba01G005184	2196	1.5288	514.8	1681.2	0.3405	0.3505	1.0293
Ipomoea|INIL02g40530.t1	Lycium|Lba01G041993	795	1.1198	211.0	584.0	0.1855	0.1724	0.9293
Ipomoea|INIL02g40577.t1	Lycium|Lba01G011165	729	1.6689	204.9	524.1	0.3365	0.3579	1.0637
Ipomoea|INIL02g40625.t1	Lycium|Lba01G042228	927	1.2351	247.4	679.6	0.1993	0.1987	0.9967
Ipomoea|INIL02g40683.t1	Lycium|Lba01G011595	966	2.2714	240.2	725.8	0.1308	0.2854	2.1825
Ipomoea|INIL02g40800.t1	Lycium|Lba01G042283	1188	1.0668	337.9	850.1	0.1269	0.1202	0.9477
Ipomoea|INIL03g01800.t1	Lycium|Lba01G020573	783	1.9419	194.2	588.8	0.1193	0.2287	1.9165
Ipomoea|INIL03g01857.t1	Lycium|Lba01G026362	846	0.5839	212.3	633.7	0.0539	0.0360	0.6681
Ipomoea|INIL03g11390.t1	Lycium|Lba01G027603	3033	1.2572	733.8	2299.2	0.1586	0.1835	1.1572
Ipomoea|INIL03g11447.t1	Lycium|Lba01G050643	378	1.8095	72.3	305.7	0.0773	0.1837	2.3762
Ipomoea|INIL03g13997.t1	Lycium|Lba01G026708	1302	1.3559	341.4	960.6	0.2804	0.2702	0.9636
Ipomoea|INIL03g14923.t1	Lycium|Lba01G026830	1131	2.3380	296.8	834.2	0.2152	0.3982	1.8502
Ipomoea|INIL03g14977.t1	Lycium|Lba01G048182	1065	50.0000	273.6	791.4	0.0101	0.6395	63.0174
Ipomoea|INIL03g17231.t1	Lycium|Lba01G050396	1356	1.3322	371.5	984.5	0.1774	0.1956	1.1025
Ipomoea|INIL03g17272.t1	Lycium|Lba01G050308	1419	1.4990	334.8	1084.2	0.1541	0.2177	1.4127
Ipomoea|INIL03g17312.t1	Lycium|Lba01G020803	978	50.0000	281.4	696.6	0.0069	0.3917	56.9619
Ipomoea|INIL03g17357.t1	Lycium|Lba01G050338	837	2.2305	201.4	635.6	0.0562	0.1474	2.6245
Ipomoea|INIL03g17391.t1	Lycium|Lba01G032454	1608	2.1091	387.6	1220.4	0.1471	0.2932	1.9935
Ipomoea|INIL03g17435.t1	Lycium|Lba01G050738	2607	1.2109	575.7	2031.3	0.1434	0.1741	1.2136
Ipomoea|INIL03g17469.t1	Lycium|Lba01G050352	5376	1.5635	1181.2	4194.8	0.2541	0.3168	1.2470
Ipomoea|INIL03g17511.t1	Lycium|Lba01G006388	1128	1.3726	278.8	849.2	0.1024	0.1445	1.4113
Ipomoea|INIL03g17541.t1	Lycium|Lba01G006618	849	1.3892	228.5	620.5	0.2254	0.2406	1.0673
Ipomoea|INIL03g17577.t1	Lycium|Lba01G006818	2457	0.9999	637.0	1820.0	0.0570	0.0630	1.1056
Ipomoea|INIL03g17634.t1	Lycium|Lba01G006853	969	1.1862	225.6	743.4	0.1122	0.1391	1.2400
Ipomoea|INIL03g17671.t1	Lycium|Lba01G006502	1275	2.0125	308.9	966.1	0.1523	0.2856	1.8754
Ipomoea|INIL03g17713.t1	Lycium|Lba01G008910	1518	1.5456	318.7	1199.3	0.1682	0.2527	1.5028
Ipomoea|INIL03g17750.t1	Lycium|Lba01G022314	960	4.1417	260.0	700.0	0.0421	0.1927	4.5788
Ipomoea|INIL03g17792.t1	Lycium|Lba01G022374	579	3.6250	159.0	420.0	0.1527	0.4788	3.1347
Ipomoea|INIL03g17834.t1	Lycium|Lba01G012579	1425	1.0238	397.2	1027.8	0.1310	0.1198	0.9145
Ipomoea|INIL03g17871.t1	Lycium|Lba01G012860	1269	1.4409	279.8	989.2	0.0903	0.1491	1.6509
Ipomoea|INIL03g17903.t1	Lycium|Lba01G030784	738	1.2981	202.6	535.4	0.2755	0.2513	0.9121
Ipomoea|INIL03g17945.t1	Lycium|Lba01G025622	1359	8.0963	348.7	1010.3	0.0216	0.2136	9.8982
Ipomoea|INIL03g17973.t1	Lycium|Lba01G023276	2145	1.6008	458.6	1686.4	0.1255	0.2143	1.7076
Ipomoea|INIL03g18022.t1	Lycium|Lba01G008752	849	1.3169	247.3	601.7	0.0685	0.0885	1.2916
Ipomoea|INIL03g18053.t1	Lycium|Lba01G019487	1416	1.7162	352.4	1063.6	0.1231	0.2063	1.6760
Ipomoea|INIL03g18092.t1	Lycium|Lba01G030934	1476	1.1684	338.6	1137.4	0.2027	0.2047	1.0102
Ipomoea|INIL03g18120.t1	Lycium|Lba01G034044	1629	1.0678	357.6	1271.4	0.1169	0.1339	1.1452
Ipomoea|INIL03g18153.t1	Lycium|Lba01G020358	1179	1.2531	301.0	878.0	0.1389	0.1617	1.1643
Ipomoea|INIL03g18200.t1	Lycium|Lba01G031341	5205	1.1083	1216.6	3988.4	0.1939	0.1873	0.9663
Ipomoea|INIL03g18252.t1	Lycium|Lba01G003285	1197	0.6041	268.3	928.7	0.0331	0.0267	0.8061
Ipomoea|INIL03g18289.t1	Lycium|Lba01G047774	2508	1.3908	646.4	1861.6	0.1888	0.2200	1.1652
Ipomoea|INIL03g18319.t1	Lycium|Lba01G020965	912	1.9539	219.0	693.0	0.0531	0.1234	2.3222
Ipomoea|INIL03g18358.t1	Lycium|Lba01G020952	1446	1.5288	410.7	1035.3	0.1889	0.2296	1.2155
Ipomoea|INIL03g19608.t1	Lycium|Lba01G027177	2307	0.8540	580.9	1726.1	0.0286	0.0298	1.0419
Ipomoea|INIL03g20417.t1	Lycium|Lba01G021107	3855	1.1270	890.7	2964.3	0.1681	0.1753	1.0426
Ipomoea|INIL03g20476.t1	Lycium|Lba01G026696	270	1.1132	66.1	203.9	0.1624	0.1640	1.0100
Ipomoea|INIL03g21080.t1	Lycium|Lba01G026727	957	2.1444	222.2	734.8	0.2031	0.3741	1.8417
Ipomoea|INIL03g21120.t1	Lycium|Lba01G020872	1824	1.1033	445.9	1378.1	0.0978	0.1130	1.1552
Ipomoea|INIL03g22507.t1	Lycium|Lba01G027972	1293	1.2742	349.7	943.3	0.1307	0.1517	1.1610
Ipomoea|INIL03g22554.t1	Lycium|Lba01G027393	2061	1.1788	471.2	1589.8	0.2351	0.2253	0.9585
Ipomoea|INIL03g23342.t1	Lycium|Lba01G027366	1323	1.4299	321.1	1001.9	0.2625	0.2834	1.0795
Ipomoea|INIL03g27475.t1	Lycium|Lba01G016342	1863	2.6348	461.1	1401.9	0.0843	0.2382	2.8244
Ipomoea|INIL03g30801.t1	Lycium|Lba01G026925	621	2.0864	151.3	469.7	0.1878	0.3387	1.8032
Ipomoea|INIL03g42090.t1	Lycium|Lba01G027813	2631	1.3494	635.3	1995.7	0.1248	0.1670	1.3382
Ipomoea|INIL04g02247.t1	Lycium|Lba01G017413	1431	2.3419	313.8	1117.2	0.2729	0.4927	1.8055
Ipomoea|INIL04g02339.t1	Lycium|Lba01G017492	1356	1.6377	358.6	997.4	0.0831	0.1394	1.6767
Ipomoea|INIL04g02399.t1	Lycium|Lba01G029031	729	2.2464	212.8	516.2	0.0253	0.0611	2.4175
Ipomoea|INIL04g02467.t1	Lycium|Lba01G036408	777	0.9633	185.1	591.9	0.0796	0.0855	1.0742
Ipomoea|INIL04g02510.t1	Lycium|Lba01G029504	294	1.0785	86.3	207.7	0.1300	0.1213	0.9330
Ipomoea|INIL04g02564.t1	Lycium|Lba01G040984	1251	1.5394	296.5	954.5	0.1438	0.2128	1.4798
Ipomoea|INIL04g02616.t1	Lycium|Lba01G029901	837	1.3574	206.0	631.0	0.1300	0.1709	1.3148
Ipomoea|INIL04g02662.t1	Lycium|Lba01G041144	1794	0.8494	428.9	1365.1	0.0744	0.0712	0.9576
Ipomoea|INIL04g02702.t1	Lycium|Lba01G029088	1989	1.1595	512.4	1476.6	0.1282	0.1404	1.0956
Ipomoea|INIL04g04405.t1	Lycium|Lba01G046204	477	0.7323	110.7	366.3	0.0717	0.0609	0.8500
Ipomoea|INIL04g07122.t1	Lycium|Lba01G046214	756	1.3714	183.3	572.7	0.1609	0.2019	1.2548
Ipomoea|INIL04g12013.t1	Lycium|Lba01G001449	1689	1.0715	470.9	1218.1	0.1371	0.1296	0.9458
Ipomoea|INIL04g12088.t1	Lycium|Lba01G012667	1509	1.5161	356.9	1152.1	0.1702	0.2347	1.3791
Ipomoea|INIL04g19330.t1	Lycium|Lba01G019446	1521	1.2685	391.9	1129.1	0.2396	0.2327	0.9708
Ipomoea|INIL04g19400.t1	Lycium|Lba01G034169	2061	2.4839	481.7	1579.3	0.3948	0.6095	1.5440
Ipomoea|INIL04g23419.t1	Lycium|Lba01G034705	1065	1.7619	288.5	776.5	0.0955	0.1647	1.7250
Ipomoea|INIL04g28580.t1	Lycium|Lba01G024240	675	1.0296	156.4	518.6	0.1463	0.1459	0.9975
Ipomoea|INIL04g31668.t1	Lycium|Lba01G003692	624	1.4563	168.3	455.7	0.1846	0.2215	1.2002
Ipomoea|INIL04g32446.t1	Lycium|Lba01G002357	1758	1.2322	407.4	1350.6	0.0833	0.1157	1.3890
Ipomoea|INIL04g32486.t1	Lycium|Lba01G002453	1743	2.3652	447.3	1295.7	0.1014	0.2407	2.3748
Ipomoea|INIL04g32533.t1	Lycium|Lba01G002398	2712	1.5340	634.6	2077.4	0.0811	0.1400	1.7269
Ipomoea|INIL04g32584.t1	Lycium|Lba01G003778	813	0.9321	199.1	613.9	0.1073	0.1023	0.9533
Ipomoea|INIL04g32618.t1	Lycium|Lba01G041745	522	1.3778	136.5	385.5	0.2116	0.2326	1.0995
Ipomoea|INIL04g32662.t1	Lycium|Lba01G012694	798	1.2262	211.8	586.2	0.1837	0.1876	1.0210
Ipomoea|INIL04g32714.t1	Lycium|Lba01G049047	1986	2.1764	479.9	1506.1	0.0898	0.2104	2.3422
Ipomoea|INIL04g32753.t1	Lycium|Lba01G045753	1752	1.2946	393.2	1358.8	0.1698	0.2058	1.2116
Ipomoea|INIL04g32785.t1	Lycium|Lba01G014204	1119	1.3092	268.2	850.8	0.1170	0.1554	1.3280
Ipomoea|INIL04g32832.t1	Lycium|Lba01G007126	768	2.6486	174.0	594.0	0.3546	0.6251	1.7629
Ipomoea|INIL04g32869.t1	Lycium|Lba01G035459	2973	1.9727	834.6	2138.4	0.0596	0.1212	2.0320
Ipomoea|INIL04g32923.t1	Lycium|Lba01G040998	1185	1.7768	314.1	870.9	0.0958	0.1691	1.7658
Ipomoea|INIL04g32953.t1	Lycium|Lba01G028921	4488	1.0620	946.4	3541.6	0.0798	0.1032	1.2927
Ipomoea|INIL04g33020.t1	Lycium|Lba01G029050	339	2.6929	69.1	269.9	0.6592	0.8121	1.2320
Ipomoea|INIL04g34028.t1	Lycium|Lba01G017691	2556	1.3846	610.1	1945.9	0.0408	0.0698	1.7110
Ipomoea|INIL04g34707.t1	Lycium|Lba01G008665	642	1.5995	161.4	480.6	0.1308	0.1997	1.5265
Ipomoea|INIL04g34737.t1	Lycium|Lba01G008672	594	0.6410	141.0	453.0	0.0340	0.0276	0.8115
Ipomoea|INIL04g34779.t1	Lycium|Lba01G008104	2667	1.1501	643.3	2023.7	0.1492	0.1614	1.0816
Ipomoea|INIL04g34823.t1	Lycium|Lba01G008184	1248	1.7521	322.3	925.7	0.2239	0.3082	1.3764
Ipomoea|INIL04g34867.t1	Lycium|Lba01G008199	1881	1.2722	400.8	1480.2	0.0636	0.1025	1.6114
Ipomoea|INIL04g34908.t1	Lycium|Lba01G008175	1782	1.8944	478.2	1303.8	0.0308	0.0669	2.1707
Ipomoea|INIL04g34953.t1	Lycium|Lba01G008868	1368	2.9949	336.0	1032.0	0.3167	0.6525	2.0602
Ipomoea|INIL04g36916.t1	Lycium|Lba01G050163	1287	0.8278	276.2	1010.8	0.1356	0.1165	0.8594
Ipomoea|INIL04g37135.t1	Lycium|Lba01G049831	300	1.4062	67.8	232.2	0.1654	0.2190	1.3238
Ipomoea|INIL04g39358.t1	Lycium|Lba01G029352	591	0.9062	158.8	432.2	0.0946	0.0846	0.8939
Ipomoea|INIL04g39390.t1	Lycium|Lba01G036437	1281	0.8167	355.2	925.8	0.0749	0.0615	0.8215
Ipomoea|INIL04g39423.t1	Lycium|Lba01G036418	606	2.2354	138.1	467.9	0.2368	0.4295	1.8140
Ipomoea|INIL04g39448.t1	Lycium|Lba01G037034	1164	0.5684	284.8	879.2	0.0514	0.0343	0.6684
Ipomoea|INIL04g39492.t1	Lycium|Lba01G032295	954	1.6783	273.7	680.3	0.1557	0.2189	1.4061
Ipomoea|INIL04g39527.t1	Lycium|Lba01G005149	978	0.5592	217.9	760.1	0.0537	0.0379	0.7045
Ipomoea|INIL04g39576.t1	Lycium|Lba01G002373	1257	1.2007	298.4	958.6	0.1284	0.1533	1.1935
Ipomoea|INIL05g02088.t1	Lycium|Lba01G031227	1053	1.1223	277.8	775.2	0.0807	0.0933	1.1574
Ipomoea|INIL05g02151.t1	Lycium|Lba01G043301	585	1.1654	144.3	440.7	0.2663	0.2312	0.8685
Ipomoea|INIL05g02889.t1	Lycium|Lba01G029596	528	2.2152	134.7	393.3	0.2435	0.4119	1.6913
Ipomoea|INIL05g04544.t1	Lycium|Lba01G019837	342	1.6495	96.3	245.7	0.0618	0.1042	1.6872
Ipomoea|INIL05g09333.t1	Lycium|Lba01G023291	582	2.8433	140.9	441.1	0.2549	0.5550	2.1774
Ipomoea|INIL05g09366.t1	Lycium|Lba01G011603	1200	1.7236	297.8	902.2	0.0982	0.1752	1.7842
Ipomoea|INIL05g09405.t1	Lycium|Lba01G011252	534	4.7721	124.4	409.6	0.0436	0.2602	5.9701
Ipomoea|INIL05g09439.t1	Lycium|Lba01G029257	345	2.0504	95.5	249.5	0.1198	0.2253	1.8808
Ipomoea|INIL05g09482.t1	Lycium|Lba01G009558	1281	2.1857	313.1	967.9	0.1330	0.2809	2.1126
Ipomoea|INIL05g09533.t1	Lycium|Lba01G005255	642	2.0110	178.0	464.0	0.4085	0.4783	1.1710
Ipomoea|INIL05g09577.t1	Lycium|Lba01G042027	729	1.4722	173.5	555.5	0.1372	0.1965	1.4325
Ipomoea|INIL05g09620.t1	Lycium|Lba01G041900	411	1.8823	100.1	310.9	0.2058	0.3234	1.5717
Ipomoea|INIL05g09663.t1	Lycium|Lba01G004906	1923	1.4203	460.0	1463.0	0.2232	0.2584	1.1574
Ipomoea|INIL05g09715.t1	Lycium|Lba01G042919	1206	1.2788	295.7	910.3	0.1404	0.1704	1.2138
Ipomoea|INIL05g09769.t1	Lycium|Lba01G010658	1773	1.9040	430.4	1342.6	0.2073	0.3292	1.5877
Ipomoea|INIL05g18523.t1	Lycium|Lba01G018763	1410	1.5701	365.8	1044.2	0.0707	0.1186	1.6787
Ipomoea|INIL05g20931.t1	Lycium|Lba01G009678	345	1.7901	94.6	250.4	0.0310	0.0624	2.0111
Ipomoea|INIL05g21758.t1	Lycium|Lba01G031516	1065	1.1166	249.9	815.1	0.0780	0.0987	1.2644
Ipomoea|INIL05g22674.t1	Lycium|Lba01G026298	1350	1.7930	364.0	986.0	0.1490	0.2353	1.5793
Ipomoea|INIL05g22729.t1	Lycium|Lba01G001147	1239	0.8134	317.3	921.7	0.1177	0.0928	0.7889
Ipomoea|INIL05g22762.t1	Lycium|Lba01G026678	201	2.5628	52.8	148.2	0.0960	0.2460	2.5634
Ipomoea|INIL05g22814.t1	Lycium|Lba01G026400	939	1.0760	237.9	701.1	0.1430	0.1425	0.9960
Ipomoea|INIL05g22861.t1	Lycium|Lba01G027077	1698	0.7584	429.4	1268.6	0.0646	0.0542	0.8395
Ipomoea|INIL05g22898.t1	Lycium|Lba01G026876	1569	1.3132	450.3	1118.7	0.0786	0.1003	1.2759
Ipomoea|INIL05g22939.t1	Lycium|Lba01G040436	972	4.7429	274.2	697.8	0.0543	0.2674	4.9236
Ipomoea|INIL05g22983.t1	Lycium|Lba01G034496	315	8.4018	75.0	240.0	0.1694	1.2921	7.6273
Ipomoea|INIL05g23015.t1	Lycium|Lba01G015727	942	1.9389	219.1	722.9	0.1383	0.2639	1.9080
Ipomoea|INIL05g23056.t1	Lycium|Lba01G019484	2091	4.4246	574.9	1516.1	0.0950	0.4076	4.2894
Ipomoea|INIL05g23944.t1	Lycium|Lba01G003055	1554	1.4355	405.1	1148.9	0.1258	0.1702	1.3529
Ipomoea|INIL05g23993.t1	Lycium|Lba01G034659	1503	1.6439	362.7	1140.3	0.0721	0.1335	1.8511
Ipomoea|INIL05g24050.t1	Lycium|Lba01G003384	981	3.8070	268.9	712.1	0.1338	0.4574	3.4187
Ipomoea|INIL05g24096.t1	Lycium|Lba01G003414	564	1.4150	141.0	423.0	0.1436	0.1893	1.3184
Ipomoea|INIL05g24149.t1	Lycium|Lba01G003456	1803	1.1902	472.2	1330.8	0.0372	0.0509	1.3712
Ipomoea|INIL05g24192.t1	Lycium|Lba01G022829	606	3.1708	178.7	427.3	0.0656	0.2033	3.0976
Ipomoea|INIL05g24234.t1	Lycium|Lba01G026186	1083	1.0951	298.7	784.3	0.0326	0.0397	1.2194
Ipomoea|INIL05g24306.t1	Lycium|Lba01G020943	369	1.3152	82.9	286.1	0.0098	0.0184	1.8872
Ipomoea|INIL05g24356.t1	Lycium|Lba01G043279	780	1.4635	194.6	585.4	0.1785	0.2271	1.2722
Ipomoea|INIL05g24416.t1	Lycium|Lba01G043344	4335	1.0821	1166.6	3168.4	0.0858	0.0933	1.0870
Ipomoea|INIL05g24452.t1	Lycium|Lba01G037324	774	1.8856	194.4	579.6	0.3626	0.4360	1.2026
Ipomoea|INIL05g24486.t1	Lycium|Lba01G037364	1524	1.0841	377.8	1146.2	0.1816	0.1707	0.9399
Ipomoea|INIL05g28454.t1	Lycium|Lba01G010788	1023	2.6859	233.0	790.0	0.2071	0.4782	2.3093
Ipomoea|INIL05g28505.t1	Lycium|Lba01G019986	1350	1.3893	343.7	1006.3	0.2233	0.2456	1.0998
Ipomoea|INIL05g28834.t1	Lycium|Lba01G043750	651	3.8758	224.8	426.2	0.1420	0.4186	2.9474
Ipomoea|INIL05g31801.t1	Lycium|Lba01G045709	684	1.0305	174.4	509.6	0.2440	0.1919	0.7865
Ipomoea|INIL05g31867.t1	Lycium|Lba01G029185	642	7.6856	140.1	501.9	0.0164	0.1813	11.0870
Ipomoea|INIL05g31968.t1	Lycium|Lba01G036739	240	3.5817	70.0	170.0	0.2091	0.5676	2.7145
Ipomoea|INIL05g32047.t1	Lycium|Lba01G041719	1953	1.6248	461.2	1491.8	0.1301	0.2100	1.6144
Ipomoea|INIL05g32102.t1	Lycium|Lba01G010696	1068	0.7587	262.1	805.9	0.1110	0.0853	0.7683
Ipomoea|INIL05g32142.t1	Lycium|Lba01G041403	1983	1.6584	440.4	1542.6	0.1309	0.2234	1.7065
Ipomoea|INIL05g32189.t1	Lycium|Lba01G010599	1269	1.8764	299.7	969.3	0.1324	0.2455	1.8544
Ipomoea|INIL06g00121.t1	Lycium|Lba01G009475	2184	1.1585	522.5	1661.5	0.1181	0.1386	1.1736
Ipomoea|INIL06g06429.t1	Lycium|Lba01G037999	1980	1.2868	510.1	1469.9	0.2777	0.2568	0.9249
Ipomoea|INIL06g14553.t1	Lycium|Lba01G012321	801	0.7325	232.6	568.4	0.0490	0.0368	0.7509
Ipomoea|INIL06g15053.t1	Lycium|Lba01G014211	1194	1.4655	353.0	841.0	0.1976	0.2220	1.1234
Ipomoea|INIL06g15098.t1	Lycium|Lba01G040057	1707	1.9643	457.5	1249.5	0.0665	0.1374	2.0676
Ipomoea|INIL06g20680.t1	Lycium|Lba01G024823	858	2.0015	196.8	661.2	0.0731	0.1706	2.3352
Ipomoea|INIL06g20714.t1	Lycium|Lba01G019181	639	1.8059	162.7	476.3	0.2704	0.3568	1.3195
Ipomoea|INIL06g23628.t1	Lycium|Lba01G002836	780	1.3591	197.8	582.2	0.1710	0.2032	1.1884
Ipomoea|INIL06g23713.t1	Lycium|Lba01G000093	501	6.0962	136.3	364.7	0.1899	0.9404	4.9518
Ipomoea|INIL06g29853.t1	Lycium|Lba01G025460	741	1.3784	186.8	554.2	0.1956	0.2256	1.1534
Ipomoea|INIL06g29918.t1	Lycium|Lba01G049775	1074	0.9137	270.8	803.2	0.1025	0.0950	0.9263
Ipomoea|INIL06g35659.t1	Lycium|Lba01G000486	312	1.7573	74.5	237.5	0.1933	0.2934	1.5181
Ipomoea|INIL06g36481.t1	Lycium|Lba01G022257	804	0.8592	201.0	603.0	0.1058	0.0920	0.8695
Ipomoea|INIL06g36970.t1	Lycium|Lba01G001553	2115	1.7390	592.0	1523.0	0.1056	0.1720	1.6284
Ipomoea|INIL06g37040.t1	Lycium|Lba01G012031	1911	2.4523	458.8	1452.2	0.0624	0.1775	2.8431
Ipomoea|INIL06g37318.t1	Lycium|Lba01G015255	813	1.1475	204.7	608.3	0.1511	0.1584	1.0484
Ipomoea|INIL06g37367.t1	Lycium|Lba01G047915	993	1.2402	254.1	738.9	0.1991	0.2037	1.0230
Ipomoea|INIL06g37413.t1	Lycium|Lba01G000409	1944	1.9912	513.1	1430.9	0.1103	0.2121	1.9231
Ipomoea|INIL06g37473.t1	Lycium|Lba01G001163	504	2.4321	116.2	387.8	0.1886	0.4070	2.1584
Ipomoea|INIL06g37539.t1	Lycium|Lba01G022995	2652	1.3297	583.2	2068.8	0.2438	0.2635	1.0808
Ipomoea|INIL06g37589.t1	Lycium|Lba01G003387	588	1.9531	158.3	429.7	0.2319	0.3441	1.4840
Ipomoea|INIL06g37627.t1	Lycium|Lba01G003297	651	2.2031	172.0	479.0	0.1122	0.2377	2.1177
Ipomoea|INIL06g37670.t1	Lycium|Lba01G026545	1962	1.2325	504.6	1457.4	0.3249	0.2678	0.8241
Ipomoea|INIL06g37702.t1	Lycium|Lba01G000085	3075	2.1488	714.7	2360.3	0.1497	0.3087	2.0624
Ipomoea|INIL06g37747.t1	Lycium|Lba01G000900	1029	2.1319	213.7	815.3	0.0815	0.2127	2.6107
Ipomoea|INIL06g37782.t1	Lycium|Lba01G007202	918	1.1974	230.7	687.3	0.1747	0.1825	1.0447
Ipomoea|INIL06g37809.t1	Lycium|Lba01G012256	471	1.2150	135.0	336.0	0.1780	0.1743	0.9792
Ipomoea|INIL06g37862.t1	Lycium|Lba01G012382	1329	6.5500	330.4	998.6	0.0178	0.1484	8.3330
Ipomoea|INIL06g37903.t1	Lycium|Lba01G047278	339	6.9858	94.7	244.3	0.0350	0.2675	7.6488
Ipomoea|INIL06g37940.t1	Lycium|Lba01G002240	780	1.5513	210.2	569.8	0.5030	0.4084	0.8119
Ipomoea|INIL06g37972.t1	Lycium|Lba01G047201	594	1.2032	137.6	456.4	0.2124	0.2157	1.0156
Ipomoea|INIL06g38020.t1	Lycium|Lba01G047214	1197	2.1056	287.6	909.4	0.1027	0.2264	2.2051
Ipomoea|INIL06g38056.t1	Lycium|Lba01G006653	483	3.8238	107.0	376.0	0.0760	0.3449	4.5400
Ipomoea|INIL06g38097.t1	Lycium|Lba01G036900	1662	1.4564	379.5	1282.5	0.1869	0.2436	1.3030
Ipomoea|INIL06g38136.t1	Lycium|Lba01G022425	945	50.0000	226.4	718.6	0.0065	0.4416	68.1518
Ipomoea|INIL06g38178.t1	Lycium|Lba01G029286	900	2.0804	230.4	669.6	0.0681	0.1541	2.2612
Ipomoea|INIL06g38249.t1	Lycium|Lba01G008859	906	1.9013	207.4	698.6	0.1396	0.2629	1.8832
Ipomoea|INIL06g38292.t1	Lycium|Lba01G011554	630	1.2715	161.7	468.3	0.0627	0.0877	1.3975
Ipomoea|INIL06g38339.t1	Lycium|Lba01G029608	1014	1.1165	254.2	759.8	0.0921	0.1072	1.1642
Ipomoea|INIL06g38375.t1	Lycium|Lba01G008053	744	0.9677	176.4	567.6	0.1541	0.1402	0.9093
Ipomoea|INIL06g38411.t1	Lycium|Lba01G008099	582	2.1117	145.4	436.6	0.1548	0.2978	1.9237
Ipomoea|INIL06g38446.t1	Lycium|Lba01G017057	1428	1.7726	357.9	1070.1	0.1322	0.2234	1.6896
Ipomoea|INIL06g38918.t1	Lycium|Lba01G019632	915	1.2042	230.3	684.7	0.1712	0.1809	1.0569
Ipomoea|INIL07g00488.t1	Lycium|Lba01G016521	678	4.2612	153.6	524.4	0.0556	0.2929	5.2707
Ipomoea|INIL07g00594.t1	Lycium|Lba01G025036	2562	0.9745	609.1	1952.9	0.1518	0.1395	0.9191
Ipomoea|INIL07g05924.t1	Lycium|Lba01G015747	969	1.9587	209.1	759.9	0.0956	0.2146	2.2459
Ipomoea|INIL07g05972.t1	Lycium|Lba01G014848	1605	1.6301	407.9	1197.1	0.3540	0.3712	1.0486
Ipomoea|INIL07g06000.t1	Lycium|Lba01G015299	1329	1.1957	307.5	1021.5	0.0058	0.0099	1.6895
Ipomoea|INIL07g06058.t1	Lycium|Lba01G014763	636	4.8056	154.7	481.3	0.0097	0.0618	6.3951
Ipomoea|INIL07g06100.t1	Lycium|Lba01G002569	909	4.3328	255.4	653.6	0.0774	0.3322	4.2895
Ipomoea|INIL07g06139.t1	Lycium|Lba01G033784	705	3.5632	176.9	528.1	0.0655	0.2593	3.9602
Ipomoea|INIL07g06218.t1	Lycium|Lba01G000862	540	0.9408	105.5	434.5	0.1731	0.1622	0.9372
Ipomoea|INIL07g06259.t1	Lycium|Lba01G033619	1986	1.5347	474.7	1511.3	0.2742	0.3133	1.1427
Ipomoea|INIL07g08709.t1	Lycium|Lba01G033808	732	1.5981	218.9	513.1	0.0797	0.1196	1.5008
Ipomoea|INIL07g20550.t1	Lycium|Lba01G000457	2187	1.1742	530.1	1656.9	0.0369	0.0534	1.4479
Ipomoea|INIL07g20585.t1	Lycium|Lba01G015035	2619	1.2839	616.5	2002.5	0.1942	0.2165	1.1147
Ipomoea|INIL07g20621.t1	Lycium|Lba01G000403	2163	1.3890	577.1	1585.9	0.2459	0.2546	1.0355
Ipomoea|INIL07g20663.t1	Lycium|Lba01G000378	1455	3.1701	334.8	1120.2	0.1191	0.3912	3.2836
Ipomoea|INIL07g33341.t1	Lycium|Lba01G016832	1365	0.7981	354.1	1010.9	0.1094	0.0855	0.7815
Ipomoea|INIL07g33392.t1	Lycium|Lba01G004638	951	50.0000	223.8	727.2	0.0084	0.5794	68.9292
Ipomoea|INIL07g33461.t1	Lycium|Lba01G010253	510	0.8753	131.9	378.1	0.1775	0.1327	0.7475
Ipomoea|INIL07g33548.t1	Lycium|Lba01G034920	492	1.9301	117.9	374.1	0.1631	0.2886	1.7693
Ipomoea|INIL07g33597.t1	Lycium|Lba01G034859	1248	1.4234	296.4	951.6	0.0481	0.0832	1.7308
Ipomoea|INIL07g33657.t1	Lycium|Lba01G030041	1098	1.2600	257.3	840.7	0.0880	0.1224	1.3922
Ipomoea|INIL07g33719.t1	Lycium|Lba01G009446	1416	1.2661	374.0	1042.0	0.0634	0.0861	1.3580
Ipomoea|INIL07g33758.t1	Lycium|Lba01G050051	2430	1.5326	591.4	1838.6	0.1524	0.2170	1.4244
Ipomoea|INIL07g33826.t1	Lycium|Lba01G012995	1098	1.4202	267.7	830.3	0.1626	0.2099	1.2906
Ipomoea|INIL07g33890.t1	Lycium|Lba01G033494	1350	2.1795	337.9	1012.1	0.0936	0.2122	2.2669
Ipomoea|INIL07g34255.t1	Lycium|Lba01G013045	1749	2.3114	456.6	1292.4	0.1368	0.2911	2.1275
Ipomoea|INIL07g34321.t1	Lycium|Lba01G013128	279	50.0000	57.0	222.0	0.0090	0.7057	78.8361
Ipomoea|INIL07g34385.t1	Lycium|Lba01G032496	942	1.1977	211.1	730.9	0.1662	0.1879	1.1310
Ipomoea|INIL07g34437.t1	Lycium|Lba01G039322	828	3.9261	194.2	633.8	0.0449	0.2186	4.8668
Ipomoea|INIL07g34488.t1	Lycium|Lba01G032596	882	50.0000	225.6	656.4	0.0081	0.5139	63.6652
Ipomoea|INIL07g34531.t1	Lycium|Lba01G004155	882	1.3991	259.6	622.4	0.1230	0.1505	1.2236
Ipomoea|INIL07g34595.t1	Lycium|Lba01G021514	783	1.9944	202.4	580.6	0.0931	0.1890	2.0299
Ipomoea|INIL07g39192.t1	Lycium|Lba01G021586	1794	1.0611	431.4	1362.6	0.1430	0.1449	1.0132
Ipomoea|INIL08g00353.t1	Lycium|Lba01G038159	852	1.1198	217.3	634.7	0.0836	0.0984	1.1763
Ipomoea|INIL08g04571.t1	Lycium|Lba01G035074	489	1.3533	116.5	372.5	0.1367	0.1801	1.3173
Ipomoea|INIL08g04612.t1	Lycium|Lba01G049833	2364	2.1921	552.1	1811.9	0.2827	0.4589	1.6229
Ipomoea|INIL08g04649.t1	Lycium|Lba01G019255	693	1.6150	178.1	514.9	0.1137	0.1792	1.5765
Ipomoea|INIL08g04682.t1	Lycium|Lba01G014051	837	2.6965	229.1	607.9	0.1080	0.2757	2.5521
Ipomoea|INIL08g04720.t1	Lycium|Lba01G013316	1560	1.2702	358.8	1201.2	0.1729	0.2016	1.1660
Ipomoea|INIL08g04762.t1	Lycium|Lba01G050074	1878	1.3912	465.4	1412.6	0.2363	0.2575	1.0897
Ipomoea|INIL08g04798.t1	Lycium|Lba01G013222	2244	1.3446	471.6	1772.4	0.1189	0.1753	1.4741
Ipomoea|INIL08g13529.t1	Lycium|Lba01G015824	567	50.0000	148.4	418.6	0.0101	0.6249	61.9051
Ipomoea|INIL08g13572.t1	Lycium|Lba01G000434	390	2.8004	83.2	306.8	0.0832	0.2786	3.3479
Ipomoea|INIL08g13625.t1	Lycium|Lba01G005019	1560	0.8277	378.7	1181.3	0.0959	0.0839	0.8749
Ipomoea|INIL08g13666.t1	Lycium|Lba01G024794	930	1.1435	255.2	674.8	0.1303	0.1347	1.0331
Ipomoea|INIL08g13722.t1	Lycium|Lba01G014912	4524	0.9112	1131.3	3392.7	0.1187	0.1063	0.8957
Ipomoea|INIL08g13771.t1	Lycium|Lba01G038820	939	3.2352	229.6	709.4	0.4151	0.8020	1.9321
Ipomoea|INIL08g13834.t1	Lycium|Lba01G018080	999	1.0887	260.4	738.6	0.0600	0.0713	1.1897
Ipomoea|INIL08g13879.t1	Lycium|Lba01G038873	1686	1.2531	400.3	1285.7	0.0812	0.1133	1.3956
Ipomoea|INIL08g20856.t1	Lycium|Lba01G008346	612	1.4229	160.3	451.7	0.2243	0.2489	1.1096
Ipomoea|INIL08g20890.t1	Lycium|Lba01G033243	1131	1.1617	296.4	834.6	0.0869	0.1032	1.1870
Ipomoea|INIL08g23172.t1	Lycium|Lba01G039028	1230	1.1061	303.7	926.3	0.1930	0.1814	0.9400
Ipomoea|INIL08g27146.t1	Lycium|Lba01G017074	573	1.3136	147.9	425.1	0.0996	0.1314	1.3189
Ipomoea|INIL08g27186.t1	Lycium|Lba01G004536	624	2.0368	140.6	483.4	0.2494	0.4046	1.6222
Ipomoea|INIL08g27249.t1	Lycium|Lba01G025253	510	1.1199	118.3	391.7	0.1089	0.1288	1.1831
Ipomoea|INIL08g27306.t1	Lycium|Lba01G040710	564	2.9721	128.7	435.3	0.1087	0.3451	3.1738
Ipomoea|INIL08g27347.t1	Lycium|Lba01G020439	810	0.9922	231.2	578.8	0.0686	0.0679	0.9887
Ipomoea|INIL08g30553.t1	Lycium|Lba01G016513	1065	1.3601	270.3	794.7	0.0676	0.1008	1.4902
Ipomoea|INIL08g30663.t1	Lycium|Lba01G033428	894	1.4951	201.6	692.4	0.1317	0.2004	1.5217
Ipomoea|INIL08g30935.t1	Lycium|Lba01G024484	978	1.8245	261.4	716.6	0.1031	0.1829	1.7742
Ipomoea|INIL08g30987.t1	Lycium|Lba01G018133	900	2.2136	167.6	732.4	0.0264	0.0936	3.5536
Ipomoea|INIL08g31049.t1	Lycium|Lba01G032926	1239	0.6808	294.6	944.4	0.1124	0.0788	0.7018
Ipomoea|INIL08g31119.t1	Lycium|Lba01G006261	498	2.6027	114.7	383.3	0.0713	0.2169	3.0423
Ipomoea|INIL08g34679.t1	Lycium|Lba01G038221	2475	1.3476	572.1	1902.9	0.2244	0.2497	1.1128
Ipomoea|INIL08g38559.t1	Lycium|Lba01G039579	435	1.8673	98.3	336.7	0.2322	0.3562	1.5341
Ipomoea|INIL08g38603.t1	Lycium|Lba01G026333	990	2.5634	242.3	747.7	0.1703	0.3897	2.2885
Ipomoea|INIL08g38665.t1	Lycium|Lba01G034765	1605	2.3183	459.2	1145.8	0.0893	0.1973	2.2088
Ipomoea|INIL08g38707.t1	Lycium|Lba01G013368	1119	4.3265	293.8	825.2	0.0341	0.1709	5.0122
Ipomoea|INIL08g38747.t1	Lycium|Lba01G016443	1077	2.1827	298.1	778.9	0.1400	0.2694	1.9246
Ipomoea|INIL08g38793.t1	Lycium|Lba01G004290	1446	1.0292	402.0	1044.0	0.0238	0.0276	1.1620
Ipomoea|INIL08g41097.t1	Lycium|Lba01G039938	690	3.2328	159.3	530.7	0.1742	0.5145	2.9533
Ipomoea|INIL08g41142.t1	Lycium|Lba01G017027	561	2.0233	149.0	412.0	0.1580	0.2792	1.7674
Ipomoea|INIL09g08915.t1	Lycium|Lba01G027833	1413	1.4740	352.1	1060.9	0.0424	0.0741	1.7483
Ipomoea|INIL09g11128.t1	Lycium|Lba01G047744	843	3.6970	191.9	651.1	0.2725	0.7664	2.8128
Ipomoea|INIL09g21308.t1	Lycium|Lba01G026377	1635	1.6513	472.9	1162.1	0.1461	0.2046	1.4001
Ipomoea|INIL09g21339.t1	Lycium|Lba01G012699	798	1.8634	198.0	600.0	0.2032	0.3149	1.5493
Ipomoea|INIL09g21372.t1	Lycium|Lba01G023221	1047	1.3119	264.6	782.4	0.2196	0.2303	1.0492
Ipomoea|INIL09g21417.t1	Lycium|Lba01G008787	762	1.4441	205.5	556.5	0.1400	0.1812	1.2941
Ipomoea|INIL09g21454.t1	Lycium|Lba01G025302	1185	1.2233	314.7	870.3	0.0728	0.0930	1.2783
Ipomoea|INIL09g21505.t1	Lycium|Lba01G048281	321	50.0000	96.7	224.3	0.0151	0.8062	53.4491
Ipomoea|INIL09g21549.t1	Lycium|Lba01G000149	1923	1.3277	473.8	1449.2	0.1534	0.1875	1.2227
Ipomoea|INIL09g21628.t1	Lycium|Lba01G048083	558	1.7428	134.2	423.8	0.1864	0.2834	1.5206
Ipomoea|INIL09g21668.t1	Lycium|Lba01G020434	2640	1.1453	597.5	2042.5	0.1736	0.1838	1.0586
Ipomoea|INIL09g26369.t1	Lycium|Lba01G036734	828	37.7752	171.6	656.4	0.0329	1.7749	53.9581
Ipomoea|INIL09g26440.t1	Lycium|Lba01G023012	948	1.2639	240.4	707.6	0.2301	0.2279	0.9905
Ipomoea|INIL09g29605.t1	Lycium|Lba01G009053	651	1.9340	159.3	491.7	0.2005	0.3263	1.6271
Ipomoea|INIL09g29956.t1	Lycium|Lba01G040889	285	1.0315	71.7	213.3	0.0554	0.0650	1.1737
Ipomoea|INIL09g29988.t1	Lycium|Lba01G003872	558	1.1783	139.7	418.3	0.2980	0.2471	0.8291
Ipomoea|INIL09g30020.t1	Lycium|Lba01G049671	2238	1.2522	585.3	1652.7	0.1529	0.1705	1.1146
Ipomoea|INIL09g30050.t1	Lycium|Lba01G049469	453	0.8148	96.2	356.8	0.0118	0.0144	1.2253
Ipomoea|INIL09g30093.t1	Lycium|Lba01G049971	528	2.6465	149.7	378.3	0.1739	0.3758	2.1617
Ipomoea|INIL09g30155.t1	Lycium|Lba01G008465	294	0.6386	74.3	219.7	0.0445	0.0331	0.7448
Ipomoea|INIL09g30200.t1	Lycium|Lba01G036672	774	2.5737	204.5	569.5	0.2699	0.5003	1.8534
Ipomoea|INIL09g30231.t1	Lycium|Lba01G036575	1437	1.3521	349.6	1087.4	0.1148	0.1567	1.3649
Ipomoea|INIL09g30308.t1	Lycium|Lba01G049262	429	0.1697	111.3	317.7	1.2625	0.0598	0.0474
Ipomoea|INIL09g30345.t1	Lycium|Lba01G049786	1017	1.9770	272.6	744.4	0.1568	0.2700	1.7213
Ipomoea|INIL09g30392.t1	Lycium|Lba01G048574	222	3.5279	62.9	159.1	0.1563	0.4648	2.9731
Ipomoea|INIL09g30444.t1	Lycium|Lba01G022360	714	26.4286	152.8	561.2	0.0135	0.5298	39.2282
Ipomoea|INIL09g30500.t1	Lycium|Lba01G003275	1374	2.5755	405.6	968.4	0.0459	0.1204	2.6206
Ipomoea|INIL09g31385.t1	Lycium|Lba01G027269	1122	2.6394	275.9	846.1	0.1076	0.2894	2.6907
Ipomoea|INIL09g31470.t1	Lycium|Lba01G044728	2187	1.4929	476.4	1710.6	0.2148	0.2770	1.2898
Ipomoea|INIL09g33223.t1	Lycium|Lba01G009688	1104	2.9546	252.3	851.7	0.2042	0.5209	2.5512
Ipomoea|INIL09g35806.t1	Lycium|Lba01G006736	336	13.1553	62.3	273.7	0.0418	0.8352	19.9851
Ipomoea|INIL09g35881.t1	Lycium|Lba01G026425	681	4.0185	197.9	483.1	0.1763	0.5681	3.2227
Ipomoea|INIL09g35951.t1	Lycium|Lba01G026899	1473	1.8816	349.8	1123.2	0.2639	0.3773	1.4296
Ipomoea|INIL09g36129.t1	Lycium|Lba01G027219	387	1.1232	103.5	283.5	0.0638	0.0761	1.1917
Ipomoea|INIL09g36187.t1	Lycium|Lba01G017688	1851	1.3837	390.8	1460.2	0.2988	0.3084	1.0323
Ipomoea|INIL09g36259.t1	Lycium|Lba01G028019	738	1.2362	195.6	542.4	0.1802	0.1868	1.0367
Ipomoea|INIL09g36298.t1	Lycium|Lba01G027306	1662	1.9492	429.9	1232.1	0.1065	0.2050	1.9243
Ipomoea|INIL09g39316.t1	Lycium|Lba01G007006	339	1.7391	75.9	263.1	0.5244	0.4819	0.9188
Ipomoea|INIL10g08670.t1	Lycium|Lba01G012369	1086	1.8619	247.3	838.7	0.1184	0.2302	1.9445
Ipomoea|INIL10g10257.t1	Lycium|Lba01G005791	1470	1.0726	324.3	1145.7	0.1119	0.1300	1.1613
Ipomoea|INIL10g10631.t1	Lycium|Lba01G046593	1446	1.1582	349.7	1096.3	0.1768	0.1816	1.0271
Ipomoea|INIL10g11253.t1	Lycium|Lba01G014322	1593	1.1124	378.0	1215.0	0.1748	0.1749	1.0005
Ipomoea|INIL10g12119.t1	Lycium|Lba01G009554	777	2.3127	176.0	601.0	0.1825	0.3827	2.0970
Ipomoea|INIL10g12156.t1	Lycium|Lba01G028626	216	50.0000	53.8	162.2	0.0124	0.8007	64.4586
Ipomoea|INIL10g12183.t1	Lycium|Lba01G042416	1632	1.7945	367.6	1264.4	0.1224	0.2287	1.8690
Ipomoea|INIL10g12237.t1	Lycium|Lba01G008579	1065	2.8391	272.7	792.3	0.1037	0.2945	2.8404
Ipomoea|INIL10g12276.t1	Lycium|Lba01G008480	2202	1.1547	536.7	1665.3	0.2292	0.2115	0.9229
Ipomoea|INIL10g12315.t1	Lycium|Lba01G035245	774	1.3939	225.1	548.9	0.0964	0.1247	1.2938
Ipomoea|INIL10g12347.t1	Lycium|Lba01G029521	1797	1.7370	446.7	1350.3	0.2144	0.3030	1.4134
Ipomoea|INIL10g12384.t1	Lycium|Lba01G013833	462	3.1023	136.0	326.0	0.0686	0.2069	3.0175
Ipomoea|INIL10g12414.t1	Lycium|Lba01G030565	1413	1.4288	357.3	1055.7	0.1336	0.1804	1.3505
Ipomoea|INIL10g12458.t1	Lycium|Lba01G005665	2301	1.2846	566.2	1734.8	0.0903	0.1231	1.3628
Ipomoea|INIL10g12502.t1	Lycium|Lba01G021139	1263	0.9505	345.2	917.8	0.1048	0.0950	0.9065
Ipomoea|INIL10g12546.t1	Lycium|Lba01G046564	843	1.1970	191.3	651.7	0.1355	0.1631	1.2031
Ipomoea|INIL10g12577.t1	Lycium|Lba01G041171	1497	4.3824	372.9	1124.1	0.0391	0.2052	5.2461
Ipomoea|INIL10g12618.t1	Lycium|Lba01G041241	702	1.4892	186.9	515.1	0.1784	0.2229	1.2499
Ipomoea|INIL10g12665.t1	Lycium|Lba01G046793	357	3.1381	73.5	283.5	0.2668	0.6680	2.5037
Ipomoea|INIL10g12695.t1	Lycium|Lba01G030064	672	2.1518	167.5	504.5	0.1246	0.2607	2.0920
Ipomoea|INIL10g12747.t1	Lycium|Lba01G011751	1422	2.1188	371.8	1050.2	0.1396	0.2704	1.9375
Ipomoea|INIL10g12796.t1	Lycium|Lba01G029530	927	1.4429	245.8	681.2	0.0519	0.0823	1.5862
Ipomoea|INIL10g12850.t1	Lycium|Lba01G045802	1809	2.2185	400.7	1408.3	0.0969	0.2413	2.4900
Ipomoea|INIL10g12915.t1	Lycium|Lba01G048992	231	50.0000	61.6	169.4	0.0102	0.6179	60.8063
Ipomoea|INIL10g12946.t1	Lycium|Lba01G036714	759	1.3482	186.4	572.6	0.1800	0.2121	1.1783
Ipomoea|INIL10g13002.t1	Lycium|Lba01G024093	3516	1.3094	892.2	2623.8	0.0949	0.1276	1.3448
Ipomoea|INIL10g13049.t1	Lycium|Lba01G035081	3573	1.8331	804.7	2768.3	0.3440	0.4274	1.2426
Ipomoea|INIL10g13091.t1	Lycium|Lba01G040007	1137	1.1785	276.9	860.1	0.1617	0.1736	1.0738
Ipomoea|INIL10g13133.t1	Lycium|Lba01G040097	1011	0.9418	232.9	778.1	0.0961	0.0991	1.0317
Ipomoea|INIL10g13236.t1	Lycium|Lba01G049847	1107	1.5722	273.0	834.0	0.2645	0.3109	1.1754
Ipomoea|INIL10g13275.t1	Lycium|Lba01G049467	1509	2.5426	381.6	1127.4	0.1863	0.4027	2.1618
Ipomoea|INIL10g13311.t1	Lycium|Lba01G049450	1422	0.7634	348.2	1073.8	0.1069	0.0835	0.7815
Ipomoea|INIL10g13351.t1	Lycium|Lba01G049593	771	1.5150	201.3	569.7	0.1318	0.1857	1.4087
Ipomoea|INIL10g13415.t1	Lycium|Lba01G049882	1449	1.9626	357.0	1092.0	0.2684	0.3913	1.4582
Ipomoea|INIL10g13481.t1	Lycium|Lba01G036284	951	2.3076	289.6	661.4	0.2530	0.4050	1.6008
Ipomoea|INIL10g16305.t1	Lycium|Lba01G036535	720	1.1947	175.4	544.6	0.2848	0.2471	0.8675
Ipomoea|INIL10g20756.t1	Lycium|Lba01G002698	1230	1.3657	302.9	927.1	0.0904	0.1309	1.4478
Ipomoea|INIL10g32302.t1	Lycium|Lba01G037703	3237	1.6129	739.2	2497.8	0.2600	0.3259	1.2533
Ipomoea|INIL10g42224.t1	Lycium|Lba01G005889	2112	1.6568	488.8	1623.2	0.1847	0.2731	1.4791
Ipomoea|INIL10g42589.t1	Lycium|Lba01G046051	1365	1.1515	338.1	1026.9	0.1934	0.1888	0.9763
Ipomoea|INIL10g42713.t1	Lycium|Lba01G045034	810	1.2015	218.0	592.0	0.1941	0.1892	0.9745
Ipomoea|INIL10g42766.t1	Lycium|Lba01G027370	1035	1.0922	298.0	737.0	0.1209	0.1177	0.9734
Ipomoea|INIL11g05131.t1	Lycium|Lba01G039798	888	2.1338	213.9	674.1	0.2049	0.3676	1.7944
Ipomoea|INIL11g05174.t1	Lycium|Lba01G021430	1113	1.1322	285.6	827.4	0.1779	0.1727	0.9704
Ipomoea|INIL11g05211.t1	Lycium|Lba01G015695	798	1.8356	205.7	592.3	0.1511	0.2499	1.6541
Ipomoea|INIL11g05272.t1	Lycium|Lba01G011342	603	1.3333	162.1	440.9	0.2130	0.2229	1.0468
Ipomoea|INIL11g05316.t1	Lycium|Lba01G032072	780	1.8629	194.5	585.5	0.1864	0.2973	1.5951
Ipomoea|INIL11g05357.t1	Lycium|Lba01G005142	333	5.1250	81.6	251.4	0.0817	0.4548	5.5676
Ipomoea|INIL11g05387.t1	Lycium|Lba01G005252	1872	0.9861	454.1	1417.9	0.1859	0.1594	0.8575
Ipomoea|INIL11g08788.t1	Lycium|Lba01G043248	1230	0.8340	311.3	918.7	0.0827	0.0730	0.8831
Ipomoea|INIL11g08864.t1	Lycium|Lba01G025504	1032	1.6099	257.9	774.1	0.1977	0.2664	1.3477
Ipomoea|INIL11g09810.t1	Lycium|Lba01G010739	1038	1.2717	237.3	800.7	0.1608	0.1933	1.2021
Ipomoea|INIL11g09854.t1	Lycium|Lba01G010647	1554	1.2471	387.2	1166.8	0.1436	0.1672	1.1645
Ipomoea|INIL11g09886.t1	Lycium|Lba01G050685	699	1.6527	173.5	525.5	0.1980	0.2748	1.3874
Ipomoea|INIL11g09930.t1	Lycium|Lba01G048672	1062	0.8345	271.9	790.1	0.1205	0.0970	0.8046
Ipomoea|INIL11g09965.t1	Lycium|Lba01G013828	636	4.4134	172.9	463.1	0.0378	0.1857	4.9141
Ipomoea|INIL11g09999.t1	Lycium|Lba01G001699	3348	1.3470	817.0	2531.0	0.2524	0.2606	1.0326
Ipomoea|INIL11g10036.t1	Lycium|Lba01G050482	927	0.8178	225.7	701.3	0.0366	0.0368	1.0054
Ipomoea|INIL11g10067.t1	Lycium|Lba01G050622	1254	1.0818	291.4	962.6	0.1549	0.1590	1.0264
Ipomoea|INIL11g10802.t1	Lycium|Lba01G015875	600	1.1758	177.9	422.1	0.0717	0.0810	1.1296
Ipomoea|INIL11g10884.t1	Lycium|Lba01G040781	771	2.0771	197.8	573.2	0.1482	0.2798	1.8882
Ipomoea|INIL11g16036.t1	Lycium|Lba01G039193	768	1.1416	199.2	568.8	0.1001	0.1142	1.1410
Ipomoea|INIL11g16109.t1	Lycium|Lba01G044858	726	1.4899	170.7	555.3	0.0665	0.1155	1.7369
Ipomoea|INIL11g18427.t1	Lycium|Lba01G021606	2994	1.4622	662.2	2331.8	0.1342	0.2009	1.4963
Ipomoea|INIL11g18719.t1	Lycium|Lba01G019884	1506	0.7024	373.4	1132.6	0.0813	0.0616	0.7574
Ipomoea|INIL11g18755.t1	Lycium|Lba01G010528	1392	1.1031	340.7	1051.3	0.0706	0.0871	1.2335
Ipomoea|INIL11g18793.t1	Lycium|Lba01G020258	1239	1.0377	294.5	944.5	0.1543	0.1502	0.9735
Ipomoea|INIL11g18838.t1	Lycium|Lba01G010450	1614	0.9893	385.0	1229.0	0.1162	0.1171	1.0085
Ipomoea|INIL11g18880.t1	Lycium|Lba01G042062	489	2.3711	127.1	361.9	0.1998	0.3873	1.9380
Ipomoea|INIL11g18935.t1	Lycium|Lba01G041875	231	1.6914	62.5	168.5	0.1755	0.2484	1.4150
Ipomoea|INIL11g18980.t1	Lycium|Lba01G044229	1161	1.2919	314.8	846.2	0.3583	0.2899	0.8090
Ipomoea|INIL11g19012.t1	Lycium|Lba01G003407	444	0.8814	104.7	339.3	0.0151	0.0179	1.1883
Ipomoea|INIL11g19042.t1	Lycium|Lba01G046503	1383	1.4826	355.6	1027.4	0.0614	0.1002	1.6327
Ipomoea|INIL11g19093.t1	Lycium|Lba01G026356	1407	2.0664	355.7	1051.3	0.0703	0.1585	2.2558
Ipomoea|INIL11g19140.t1	Lycium|Lba01G001170	405	1.1976	106.9	298.1	0.0914	0.1102	1.2055
Ipomoea|INIL11g22427.t1	Lycium|Lba01G013332	1053	1.8027	282.4	770.6	0.1207	0.2035	1.6855
Ipomoea|INIL11g26519.t1	Lycium|Lba01G042017	642	0.8354	170.9	471.1	0.0745	0.0647	0.8679
Ipomoea|INIL11g26567.t1	Lycium|Lba01G042197	6492	1.3119	1589.6	4902.4	0.2242	0.2367	1.0559
Ipomoea|INIL11g26629.t1	Lycium|Lba01G042797	1731	1.5862	426.3	1304.7	0.1139	0.1814	1.5919
Ipomoea|INIL11g26670.t1	Lycium|Lba01G040343	690	1.0592	163.4	526.6	0.2707	0.2155	0.7963
Ipomoea|INIL11g26717.t1	Lycium|Lba01G043941	1836	5.5846	420.2	1415.8	0.0630	0.4225	6.7098
Ipomoea|INIL11g26786.t1	Lycium|Lba01G031408	1521	1.4953	411.3	1109.7	0.1455	0.1926	1.3236
Ipomoea|INIL11g28631.t1	Lycium|Lba01G009621	1254	1.2091	284.9	969.1	0.1570	0.1816	1.1563
Ipomoea|INIL11g29506.t1	Lycium|Lba01G015349	903	1.2913	242.7	660.3	0.0885	0.1142	1.2909
Ipomoea|INIL11g40860.t1	Lycium|Lba01G045409	2985	0.7873	652.8	2332.2	0.0828	0.0767	0.9260
Ipomoea|INIL11g42299.t1	Lycium|Lba01G042457	2085	0.8030	438.1	1646.9	0.1067	0.0970	0.9092
Ipomoea|INIL12g00234.t1	Lycium|Lba01G005828	1470	2.3182	402.5	1067.5	0.0622	0.1507	2.4227
Ipomoea|INIL12g01028.t1	Lycium|Lba01G029713	990	1.1598	289.4	700.6	0.1967	0.1762	0.8959
Ipomoea|INIL12g01061.t1	Lycium|Lba01G024359	5826	1.9771	1290.1	4535.9	0.1533	0.2964	1.9340
Ipomoea|INIL12g01101.t1	Lycium|Lba01G017421	510	2.7489	133.2	376.8	0.2008	0.4493	2.2374
Ipomoea|INIL12g01140.t1	Lycium|Lba01G017676	1173	3.0271	249.7	923.3	0.1269	0.4094	3.2257
Ipomoea|INIL12g01175.t1	Lycium|Lba01G017700	408	2.1701	105.6	302.4	0.0012	0.0033	2.7866
Ipomoea|INIL12g01221.t1	Lycium|Lba01G024378	1116	2.1466	269.4	846.6	0.1596	0.3151	1.9740
Ipomoea|INIL12g01255.t1	Lycium|Lba01G049500	1275	1.3452	362.0	913.0	0.1179	0.1435	1.2172
Ipomoea|INIL12g01298.t1	Lycium|Lba01G049747	834	1.1391	177.7	656.3	0.1209	0.1490	1.2320
Ipomoea|INIL12g01346.t1	Lycium|Lba01G049933	783	2.1815	218.0	565.0	0.1471	0.2782	1.8910
Ipomoea|INIL12g01372.t1	Lycium|Lba01G049466	471	3.5990	107.4	363.6	0.0583	0.2561	4.3933
Ipomoea|INIL12g01425.t1	Lycium|Lba01G049849	678	2.9460	206.8	471.2	0.0689	0.1918	2.7820
Ipomoea|INIL12g01454.t1	Lycium|Lba01G004994	1542	1.0471	398.7	1143.3	0.1282	0.1265	0.9871
Ipomoea|INIL12g01492.t1	Lycium|Lba01G003742	198	1.7757	39.1	158.9	0.4183	0.4645	1.1105
Ipomoea|INIL12g01528.t1	Lycium|Lba01G003728	777	1.1707	189.6	587.4	0.1115	0.1325	1.1888
Ipomoea|INIL12g01578.t1	Lycium|Lba01G024687	1116	1.9115	275.0	841.0	0.2211	0.3411	1.5426
Ipomoea|INIL12g01983.t1	Lycium|Lba01G025991	729	1.0739	172.4	556.6	0.0927	0.1080	1.1650
Ipomoea|INIL12g02991.t1	Lycium|Lba01G038430	1710	1.6233	441.6	1268.4	0.1254	0.1932	1.5405
Ipomoea|INIL12g03045.t1	Lycium|Lba01G024540	354	1.0308	84.8	269.2	0.1213	0.1256	1.0356
Ipomoea|INIL12g03077.t1	Lycium|Lba01G015577	255	1.2531	49.5	205.5	0.1122	0.1646	1.4675
Ipomoea|INIL12g03107.t1	Lycium|Lba01G023647	324	2.1374	88.0	236.0	0.2060	0.3480	1.6892
Ipomoea|INIL12g03144.t1	Lycium|Lba01G023611	828	1.5759	189.5	638.5	0.0810	0.1461	1.8032
Ipomoea|INIL12g03179.t1	Lycium|Lba01G016099	3654	1.9100	833.6	2820.4	0.2790	0.4006	1.4354
Ipomoea|INIL12g03211.t1	Lycium|Lba01G015459	417	0.8991	113.8	303.2	0.0268	0.0275	1.0249
Ipomoea|INIL12g03253.t1	Lycium|Lba01G014794	1569	4.5189	411.7	1157.3	0.0193	0.1051	5.4454
Ipomoea|INIL12g03289.t1	Lycium|Lba01G015241	2289	1.3262	531.9	1757.1	0.1291	0.1722	1.3336
Ipomoea|INIL12g03327.t1	Lycium|Lba01G023868	660	1.1515	174.1	485.9	0.0402	0.0526	1.3084
Ipomoea|INIL12g03371.t1	Lycium|Lba01G015860	2682	1.1799	655.5	2026.5	0.1409	0.1580	1.1208
Ipomoea|INIL12g03416.t1	Lycium|Lba01G038747	414	3.3645	101.8	312.2	0.1682	0.5059	3.0082
Ipomoea|INIL12g03463.t1	Lycium|Lba01G033846	660	1.5418	166.7	493.3	0.3640	0.3566	0.9795
Ipomoea|INIL12g03510.t1	Lycium|Lba01G048139	936	2.8464	176.3	759.7	0.0698	0.2704	3.8722
Ipomoea|INIL12g03553.t1	Lycium|Lba01G033625	807	0.6174	194.9	612.1	0.0810	0.0550	0.6793
Ipomoea|INIL12g07260.t1	Lycium|Lba01G040541	2322	1.9789	555.1	1766.9	0.2755	0.4050	1.4702
Ipomoea|INIL12g07368.t1	Lycium|Lba01G007181	252	4.2919	66.4	185.6	0.1550	0.5869	3.7872
Ipomoea|INIL12g08392.t1	Lycium|Lba01G028343	1131	6.2512	293.0	838.0	0.0889	0.5701	6.4117
Ipomoea|INIL12g08455.t1	Lycium|Lba01G016212	894	1.8713	227.4	666.6	0.0833	0.1641	1.9711
Ipomoea|INIL12g08522.t1	Lycium|Lba01G015474	3333	1.2851	816.7	2516.3	0.1147	0.1482	1.2916
Ipomoea|INIL12g10280.t1	Lycium|Lba01G040746	657	1.5330	142.5	514.5	0.1033	0.1773	1.7165
Ipomoea|INIL12g10349.t1	Lycium|Lba01G041391	2160	1.1738	521.7	1638.3	0.1899	0.1927	1.0148
Ipomoea|INIL12g14743.t1	Lycium|Lba01G009785	873	3.4585	215.2	657.8	0.0803	0.3016	3.7551
Ipomoea|INIL12g15706.t1	Lycium|Lba01G005473	2526	4.0739	576.5	1949.5	0.2296	0.7691	3.3492
Ipomoea|INIL12g15746.t1	Lycium|Lba01G035272	1434	1.3391	367.7	1066.3	0.2196	0.2336	1.0635
Ipomoea|INIL12g15775.t1	Lycium|Lba01G009081	987	1.3328	239.2	747.8	0.2353	0.2485	1.0562
Ipomoea|INIL12g15814.t1	Lycium|Lba01G024956	1617	2.7653	432.3	1184.7	0.0711	0.2051	2.8858
Ipomoea|INIL12g21825.t1	Lycium|Lba01G016523	1323	1.8107	339.8	983.2	0.2548	0.3447	1.3526
Ipomoea|INIL12g21874.t1	Lycium|Lba01G033848	2217	1.1737	534.0	1683.0	0.2244	0.2135	0.9514
Ipomoea|INIL12g21923.t1	Lycium|Lba01G017086	1305	0.8474	323.2	981.8	0.1454	0.1151	0.7911
Ipomoea|INIL12g21980.t1	Lycium|Lba01G038147	1200	2.6469	335.3	864.7	0.0334	0.0970	2.9077
Ipomoea|INIL12g22030.t1	Lycium|Lba01G024030	600	1.9769	139.3	460.7	0.2384	0.3784	1.5870
Ipomoea|INIL12g22078.t1	Lycium|Lba01G024958	1935	1.2799	516.6	1418.4	0.1215	0.1456	1.1984
Ipomoea|INIL12g22130.t1	Lycium|Lba01G016550	2451	0.7879	614.0	1837.0	0.0656	0.0575	0.8765
Ipomoea|INIL12g22166.t1	Lycium|Lba01G033274	1965	1.4680	548.6	1416.4	0.1222	0.1628	1.3323
Ipomoea|INIL12g22216.t1	Lycium|Lba01G033836	1647	2.3799	402.4	1244.6	0.1345	0.3085	2.2931
Ipomoea|INIL12g24612.t1	Lycium|Lba01G034880	1446	3.3208	393.6	1052.4	0.0646	0.2241	3.4672
Ipomoea|INIL12g24691.t1	Lycium|Lba01G025971	471	50.0000	108.5	362.5	0.0059	0.4212	70.9251
Ipomoea|INIL12g24764.t1	Lycium|Lba01G020425	1899	1.4372	469.7	1429.3	0.1137	0.1636	1.4391
Ipomoea|INIL12g24846.t1	Lycium|Lba01G028490	507	33.7226	131.2	375.8	0.0055	0.2367	42.7553
Ipomoea|INIL12g24904.t1	Lycium|Lba01G040641	270	1.8445	76.0	194.0	0.3483	0.4026	1.1562
Ipomoea|INIL12g29091.t1	Lycium|Lba01G022490	1497	1.1860	449.2	1047.8	0.0952	0.1026	1.0782
Ipomoea|INIL12g29156.t1	Lycium|Lba01G007029	1329	0.8298	316.3	1012.7	0.0557	0.0550	0.9861
Ipomoea|INIL12g36414.t1	Lycium|Lba01G032594	747	1.0581	191.2	555.8	0.1448	0.1404	0.9699
Ipomoea|INIL12g40004.t1	Lycium|Lba01G000267	399	27.5133	118.1	280.9	0.0023	0.0714	30.8127
Ipomoea|INIL12g40170.t1	Lycium|Lba01G004202	2091	1.2867	481.2	1609.8	0.1320	0.1707	1.2926
Ipomoea|INIL12g40450.t1	Lycium|Lba01G024192	4332	1.3972	1130.3	3201.7	0.1714	0.2059	1.2017
Ipomoea|INIL13g00784.t1	Lycium|Lba01G037580	681	50.0000	168.5	512.5	0.0145	0.9341	64.5164
Ipomoea|INIL13g07017.t1	Lycium|Lba01G001885	1326	0.9309	327.9	998.1	0.0361	0.0408	1.1307
Ipomoea|INIL13g07453.t1	Lycium|Lba01G041447	534	2.0456	136.0	398.0	0.1281	0.2496	1.9476
Ipomoea|INIL13g07503.t1	Lycium|Lba01G015774	795	1.9987	216.3	578.7	0.2564	0.3724	1.4523
Ipomoea|INIL13g07585.t1	Lycium|Lba01G015741	948	1.9716	232.4	715.6	0.1971	0.3288	1.6683
Ipomoea|INIL13g07634.t1	Lycium|Lba01G012262	1395	1.1260	372.8	1022.2	0.1567	0.1539	0.9823
Ipomoea|INIL13g07692.t1	Lycium|Lba01G043982	1356	1.3553	376.8	979.2	0.0967	0.1256	1.2994
Ipomoea|INIL13g07721.t1	Lycium|Lba01G044966	786	1.3030	209.4	576.6	0.2872	0.2614	0.9103
Ipomoea|INIL13g07760.t1	Lycium|Lba01G031139	2145	33.2737	573.0	1572.0	0.0077	0.3142	40.6580
Ipomoea|INIL13g07791.t1	Lycium|Lba01G035549	543	2.3553	145.9	397.1	0.1548	0.3182	2.0561
Ipomoea|INIL13g07824.t1	Lycium|Lba01G011609	195	2.4650	52.1	142.9	0.2203	0.4223	1.9169
Ipomoea|INIL13g07857.t1	Lycium|Lba01G009882	1941	1.2888	441.4	1499.6	0.2281	0.2428	1.0643
Ipomoea|INIL13g07889.t1	Lycium|Lba01G041533	681	2.5465	196.3	484.7	0.1377	0.3027	2.1973
Ipomoea|INIL13g07918.t1	Lycium|Lba01G009868	1191	1.3558	285.7	905.3	0.3049	0.2922	0.9582
Ipomoea|INIL13g07973.t1	Lycium|Lba01G045798	1230	1.0895	287.9	942.1	0.1690	0.1688	0.9991
Ipomoea|INIL13g08022.t1	Lycium|Lba01G024641	285	3.5698	67.2	217.8	0.0423	0.1878	4.4359
Ipomoea|INIL13g08066.t1	Lycium|Lba01G016299	618	1.4622	161.1	456.9	0.1687	0.2133	1.2645
Ipomoea|INIL13g08094.t1	Lycium|Lba01G015758	1071	1.7343	257.4	813.6	0.1957	0.2908	1.4862
Ipomoea|INIL13g08149.t1	Lycium|Lba01G032338	453	0.8931	106.3	346.7	0.0632	0.0665	1.0521
Ipomoea|INIL13g08184.t1	Lycium|Lba01G012106	1575	6.7416	425.4	1149.6	0.0162	0.1290	7.9714
Ipomoea|INIL13g08228.t1	Lycium|Lba01G015793	1626	1.6993	383.2	1242.8	0.2994	0.3651	1.2195
Ipomoea|INIL13g08260.t1	Lycium|Lba01G039272	2397	1.3752	556.7	1840.3	0.1636	0.2096	1.2810
Ipomoea|INIL13g08322.t1	Lycium|Lba01G039489	1263	2.1459	338.4	924.6	0.1127	0.2301	2.0408
Ipomoea|INIL13g08363.t1	Lycium|Lba01G026010	474	1.5310	116.6	357.4	0.1423	0.2055	1.4446
Ipomoea|INIL13g09133.t1	Lycium|Lba01G034655	750	1.6407	172.2	577.8	0.1361	0.2226	1.6353
Ipomoea|INIL13g09195.t1	Lycium|Lba01G037403	1341	1.1274	314.5	1026.5	0.1372	0.1519	1.1068
Ipomoea|INIL13g09228.t1	Lycium|Lba01G045051	1395	1.4731	368.8	1026.2	0.1133	0.1600	1.4120
Ipomoea|INIL13g09263.t1	Lycium|Lba01G044862	3309	1.2008	818.5	2490.5	0.2035	0.2034	0.9993
Ipomoea|INIL13g14832.t1	Lycium|Lba01G043708	312	1.7454	71.4	240.6	0.1553	0.2591	1.6687
Ipomoea|INIL13g15376.t1	Lycium|Lba01G018712	807	1.3113	207.4	599.6	0.1059	0.1378	1.3021
Ipomoea|INIL13g15435.t1	Lycium|Lba01G046127	720	1.1595	190.0	530.0	0.1781	0.1743	0.9785
Ipomoea|INIL13g15503.t1	Lycium|Lba01G046306	516	1.7622	123.0	393.0	0.1855	0.2870	1.5473
Ipomoea|INIL13g15549.t1	Lycium|Lba01G046162	2403	1.0222	624.2	1778.8	0.1038	0.1051	1.0123
Ipomoea|INIL13g16387.t1	Lycium|Lba01G034538	1854	1.7524	470.6	1383.4	0.1634	0.2540	1.5547
Ipomoea|INIL13g27020.t1	Lycium|Lba01G034512	432	2.6243	113.7	318.3	0.2177	0.4496	2.0656
Ipomoea|INIL13g36027.t1	Lycium|Lba01G045060	306	1.9321	72.9	233.1	0.1786	0.3074	1.7213
Ipomoea|INIL13g39054.t1	Lycium|Lba01G034268	678	2.2710	170.9	507.1	0.0609	0.1550	2.5429
Ipomoea|INIL13g40254.t1	Lycium|Lba01G034314	1107	2.4506	291.6	815.4	0.0564	0.1510	2.6787
Ipomoea|INIL14g00676.t1	Lycium|Lba01G000152	1443	1.5715	321.2	1121.8	0.1264	0.2063	1.6328
Ipomoea|INIL14g03597.t1	Lycium|Lba01G009023	951	1.8367	234.1	716.9	0.2794	0.3744	1.3404
Ipomoea|INIL14g03642.t1	Lycium|Lba01G013501	2034	1.5598	494.1	1539.9	0.1478	0.2166	1.4653
Ipomoea|INIL14g03749.t1	Lycium|Lba01G008863	2316	3.4240	526.4	1789.6	0.2588	0.6913	2.6713
Ipomoea|INIL14g03813.t1	Lycium|Lba01G036183	555	50.0000	155.1	399.9	0.0135	0.7776	57.6508
Ipomoea|INIL14g03860.t1	Lycium|Lba01G036277	2385	1.3039	573.3	1811.7	0.1803	0.2077	1.1518
Ipomoea|INIL14g03913.t1	Lycium|Lba01G005345	819	1.3064	198.2	620.8	0.1338	0.1696	1.2682
Ipomoea|INIL14g03965.t1	Lycium|Lba01G005286	294	2.0464	82.4	211.6	0.2507	0.3711	1.4805
Ipomoea|INIL14g04057.t1	Lycium|Lba01G002409	3744	2.4730	905.0	2839.0	0.1799	0.3922	2.1800
Ipomoea|INIL14g04121.t1	Lycium|Lba01G002387	960	0.7659	251.1	708.9	0.0982	0.0750	0.7644
Ipomoea|INIL14g04159.t1	Lycium|Lba01G002244	2952	0.9231	709.9	2242.1	0.1464	0.1281	0.8749
Ipomoea|INIL14g04218.t1	Lycium|Lba01G000618	1509	2.9863	366.9	1142.1	0.1937	0.4948	2.5537
Ipomoea|INIL14g06681.t1	Lycium|Lba01G046530	1434	2.1795	406.0	1028.0	0.0468	0.1074	2.2942
Ipomoea|INIL14g06829.t1	Lycium|Lba01G046709	276	1.1458	67.3	208.7	0.2976	0.2425	0.8146
Ipomoea|INIL14g06896.t1	Lycium|Lba01G017137	1896	1.5013	464.3	1431.7	0.2302	0.2751	1.1951
Ipomoea|INIL14g06960.t1	Lycium|Lba01G011361	591	1.9292	132.9	458.1	0.0779	0.1756	2.2540
Ipomoea|INIL14g07247.t1	Lycium|Lba01G016134	1788	6.0316	401.1	1386.9	0.0950	0.6412	6.7460
Ipomoea|INIL14g19213.t1	Lycium|Lba01G028885	831	2.6963	208.2	622.8	0.0641	0.1930	3.0097
Ipomoea|INIL14g21241.t1	Lycium|Lba01G024304	3210	0.9267	787.0	2423.0	0.1282	0.1158	0.9034
Ipomoea|INIL14g26021.t1	Lycium|Lba01G046040	639	1.0318	175.3	463.7	0.2100	0.1692	0.8059
Ipomoea|INIL14g26072.t1	Lycium|Lba01G027719	795	2.0602	168.9	626.1	0.2411	0.4115	1.7067
Ipomoea|INIL14g26118.t1	Lycium|Lba01G050705	1587	2.1738	362.8	1224.2	0.1339	0.2923	2.1834
Ipomoea|INIL14g26195.t1	Lycium|Lba01G006639	1176	1.8377	263.6	912.4	0.0607	0.1370	2.2583
Ipomoea|INIL14g26248.t1	Lycium|Lba01G006410	1008	0.7784	268.9	739.1	0.1013	0.0771	0.7607
Ipomoea|INIL14g28354.t1	Lycium|Lba01G017856	4608	1.4826	1117.1	3490.9	0.2989	0.3151	1.0540
Ipomoea|INIL14g29770.t1	Lycium|Lba01G042445	1584	1.2367	405.2	1178.8	0.0741	0.0982	1.3259
Ipomoea|INIL14g35000.t1	Lycium|Lba01G008890	1404	1.0156	383.0	1021.0	0.0679	0.0713	1.0508
Ipomoea|INIL14g35064.t1	Lycium|Lba01G007981	1758	1.4247	454.5	1303.5	0.0616	0.0962	1.5611
Ipomoea|INIL14g35120.t1	Lycium|Lba01G007958	1755	1.1272	362.7	1392.3	0.0777	0.1088	1.4004
Ipomoea|INIL14g35175.t1	Lycium|Lba01G007913	1194	0.8464	308.7	885.3	0.0287	0.0290	1.0082
Ipomoea|INIL14g35224.t1	Lycium|Lba01G043059	1215	1.1580	322.2	892.8	0.1474	0.1523	1.0334
Ipomoea|INIL14g35276.t1	Lycium|Lba01G041062	1503	1.1372	346.5	1156.5	0.0631	0.0858	1.3583
Ipomoea|INIL14g35322.t1	Lycium|Lba01G029727	675	2.3901	154.0	521.0	0.3903	0.5874	1.5049
Ipomoea|INIL14g35366.t1	Lycium|Lba01G032746	591	0.8606	133.1	457.9	0.0108	0.0133	1.2285
Ipomoea|INIL14g35405.t1	Lycium|Lba01G032699	936	1.1183	248.8	687.2	0.1419	0.1430	1.0074
Ipomoea|INIL14g35440.t1	Lycium|Lba01G014654	612	2.4096	134.9	477.1	0.1581	0.3694	2.3371
Ipomoea|INIL14g35487.t1	Lycium|Lba01G004939	1461	2.1486	359.5	1101.5	0.1277	0.2672	2.0920
Ipomoea|INIL14g35519.t1	Lycium|Lba01G004929	1392	2.5028	300.4	1091.6	0.4844	0.6785	1.4006
Ipomoea|INIL14g35556.t1	Lycium|Lba01G025180	1383	0.8969	346.3	1036.7	0.1451	0.1208	0.8325
Ipomoea|INIL14g36834.t1	Lycium|Lba01G005934	1143	1.4711	249.6	893.4	0.0714	0.1276	1.7886
Ipomoea|INIL14g41226.t1	Lycium|Lba01G041475	1365	1.3480	306.7	1058.3	0.1834	0.2246	1.2248
Ipomoea|INIL14g41268.t1	Lycium|Lba01G009864	756	1.6507	209.6	546.4	0.1373	0.2006	1.4615
Ipomoea|INIL14g41311.t1	Lycium|Lba01G040005	1488	1.0777	416.2	1071.8	0.0805	0.0856	1.0638
Ipomoea|INIL14g41346.t1	Lycium|Lba01G005207	483	1.5547	132.2	350.8	0.0163	0.0295	1.8147
Ipomoea|INIL14g41383.t1	Lycium|Lba01G043811	1191	0.7785	282.9	908.1	0.0392	0.0380	0.9704
Ipomoea|INIL14g41442.t1	Lycium|Lba01G044354	627	2.6457	175.2	451.8	0.1177	0.2849	2.4212
Ipomoea|INIL14g41489.t1	Lycium|Lba01G044767	705	1.6533	160.7	544.3	0.1817	0.2719	1.4966
Ipomoea|INIL14g41533.t1	Lycium|Lba01G044476	1059	1.4111	311.2	747.8	0.0717	0.0979	1.3653
Ipomoea|INIL14g41570.t1	Lycium|Lba01G044062	849	1.4019	192.3	656.7	0.2411	0.2728	1.1316
Ipomoea|INIL14g41610.t1	Lycium|Lba01G043852	2772	1.4996	640.3	2131.7	0.1905	0.2522	1.3243
Ipomoea|INIL14g41647.t1	Lycium|Lba01G044212	1836	1.5570	454.5	1381.5	0.1329	0.1985	1.4933
Ipomoea|INIL14g41690.t1	Lycium|Lba01G025013	2085	1.0494	454.4	1630.6	0.1153	0.1309	1.1353
Ipomoea|INIL14g41732.t1	Lycium|Lba01G043859	2241	1.3736	504.7	1736.3	0.2373	0.2656	1.1193
Ipomoea|INIL14g41777.t1	Lycium|Lba01G031518	507	1.4901	143.4	363.6	0.1045	0.1450	1.3880
Ipomoea|INIL14g41835.t1	Lycium|Lba01G006184	567	2.3667	165.2	401.8	0.1381	0.2799	2.0265
Ipomoea|INIL14g41892.t1	Lycium|Lba01G034152	696	6.9581	152.4	543.6	0.1078	0.8244	7.6498
Ipomoea|INIL14g41920.t1	Lycium|Lba01G045545	1680	2.4718	404.2	1275.8	0.2971	0.5250	1.7674
Ipomoea|INIL14g41958.t1	Lycium|Lba01G040905	1443	1.0706	353.6	1089.4	0.0912	0.1037	1.1371
Ipomoea|INIL14g42008.t1	Lycium|Lba01G019073	678	1.9856	168.5	509.5	0.3378	0.4451	1.3174
Ipomoea|INIL15g04300.t1	Lycium|Lba01G013123	3030	1.5266	733.1	2296.9	0.2420	0.2895	1.1962
Ipomoea|INIL15g11029.t1	Lycium|Lba01G043889	936	50.0000	230.9	705.1	0.0058	0.3865	66.3844
Ipomoea|INIL15g14232.t1	Lycium|Lba01G034646	549	1.5668	152.7	396.3	0.1913	0.2400	1.2547
Ipomoea|INIL15g23495.t1	Lycium|Lba01G013376	690	2.0925	186.0	504.0	0.1291	0.2475	1.9173
Ipomoea|INIL15g23834.t1	Lycium|Lba01G008690	8115	1.0086	1982.3	6132.7	0.1710	0.1539	0.9001
Ipomoea|INIL15g27406.t1	Lycium|Lba01G013227	546	50.0000	141.2	404.8	0.0080	0.5023	63.0064
Ipomoea|INIL15g27529.t1	Lycium|Lba01G031696	1824	2.5070	451.0	1373.0	0.1468	0.3429	2.3358
Ipomoea|INIL15g27567.t1	Lycium|Lba01G018811	1125	1.0897	316.9	808.1	0.1635	0.1488	0.9101
Ipomoea|INIL15g27596.t1	Lycium|Lba01G034407	1056	2.2694	275.4	780.6	0.0418	0.1084	2.5933
Ipomoea|INIL15g27636.t1	Lycium|Lba01G022064	1092	1.7747	259.5	832.5	0.1156	0.2100	1.8160
Ipomoea|INIL15g27669.t1	Lycium|Lba01G021736	483	1.3155	137.2	345.8	0.1470	0.1656	1.1264
Ipomoea|INIL15g27711.t1	Lycium|Lba01G046483	1299	1.5660	310.9	988.1	0.1493	0.2209	1.4790
Ipomoea|INIL15g27782.t1	Lycium|Lba01G046055	1110	1.4090	314.5	795.5	0.1728	0.1993	1.1533
Ipomoea|INIL15g27843.t1	Lycium|Lba01G026131	2679	2.1205	594.8	2084.2	0.3123	0.4747	1.5202
Ipomoea|INIL15g27895.t1	Lycium|Lba01G044110	1182	3.5490	276.8	905.2	0.0843	0.3338	3.9600
Ipomoea|INIL15g27938.t1	Lycium|Lba01G044895	1041	1.3015	243.1	797.9	0.1330	0.1720	1.2933
Ipomoea|INIL15g27976.t1	Lycium|Lba01G044651	708	5.1831	175.8	532.2	0.0542	0.3241	5.9777
Ipomoea|INIL15g28025.t1	Lycium|Lba01G044741	780	1.6443	207.3	572.7	0.2628	0.3140	1.1950
Ipomoea|INIL15g28070.t1	Lycium|Lba01G043836	642	1.1404	181.6	460.4	0.1254	0.1279	1.0197
Ipomoea|INIL15g28142.t1	Lycium|Lba01G045073	429	1.3019	86.3	342.7	0.1052	0.1600	1.5211
Ipomoea|INIL15g28189.t1	Lycium|Lba01G000215	2763	1.2172	664.3	2098.7	0.2807	0.2510	0.8944
Ipomoea|INIL15g29285.t1	Lycium|Lba01G012951	948	1.0611	236.8	711.2	0.0819	0.0930	1.1367
Ipomoea|INIL15g29389.t1	Lycium|Lba01G012946	537	0.8350	131.2	405.8	0.1422	0.1125	0.7909
Ipomoea|INIL15g31160.t1	Lycium|Lba01G019023	1902	0.8368	450.2	1451.8	0.1015	0.0901	0.8878
Ipomoea|INIL15g31230.t1	Lycium|Lba01G003303	1293	1.9103	317.0	976.0	0.1437	0.2587	1.8006
Ipomoea|INIL15g31289.t1	Lycium|Lba01G003305	2448	1.3569	579.9	1868.1	0.2220	0.2472	1.1132
Ipomoea|INIL15g31552.t1	Lycium|Lba01G049254	1269	0.8121	319.6	949.4	0.0356	0.0346	0.9721
Ipomoea|INIL15g39114.t1	Lycium|Lba01G013025	1695	1.8360	381.0	1314.0	0.1168	0.2267	1.9410
Ipomoea|INIL00g01973.t1	Lycium|Lba01G016278	627	1.2439	117.3	509.7	0.0204	0.0415	2.0360
Ipomoea|INIL00g09061.t1	Lycium|Lba01G045143	1056	2.2049	304.9	751.1	0.0760	0.1629	2.1443
Ipomoea|INIL00g15190.t1	Lycium|Lba01G022639	309	2.6000	77.3	231.7	0.1187	0.3035	2.5561
Ipomoea|INIL00g19495.t1	Lycium|Lba01G026125	768	1.3331	172.8	595.2	0.0594	0.0974	1.6398
Ipomoea|INIL00g27047.t1	Lycium|Lba01G041320	939	1.4521	240.5	698.5	0.2823	0.2931	1.0383
Ipomoea|INIL00g31594.t1	Lycium|Lba01G030255	594	1.6262	144.6	449.4	0.1982	0.2731	1.3781
Ipomoea|INIL00g40509.t1	Lycium|Lba01G025627	930	4.1455	243.2	686.8	0.1900	0.6534	3.4394
Ipomoea|INIL01g00908.t1	Lycium|Lba01G010526	567	1.4762	152.3	414.7	0.2185	0.2510	1.1487
Ipomoea|INIL01g01644.t1	Lycium|Lba01G006390	888	1.6509	220.8	667.2	0.1853	0.2629	1.4188
Ipomoea|INIL01g04884.t1	Lycium|Lba01G047814	657	1.4536	166.6	490.4	0.2408	0.2693	1.1181
Ipomoea|INIL01g04937.t1	Lycium|Lba01G006248	759	1.4986	183.9	575.1	0.1137	0.1730	1.5208
Ipomoea|INIL01g05048.t1	Lycium|Lba01G001182	2022	1.2766	481.5	1540.5	0.2763	0.2621	0.9486
Ipomoea|INIL01g14029.t1	Lycium|Lba01G001243	723	1.3681	201.5	521.5	0.2447	0.2451	1.0019
Ipomoea|INIL01g15329.t1	Lycium|Lba01G037704	279	1.3082	53.3	225.7	0.1154	0.1769	1.5331
Ipomoea|INIL01g19659.t1	Lycium|Lba01G006036	1188	1.2753	299.8	888.2	0.2017	0.2127	1.0543
Ipomoea|INIL01g19696.t1	Lycium|Lba01G006028	1413	0.9901	380.1	1032.9	0.1507	0.1312	0.8705
Ipomoea|INIL01g19746.t1	Lycium|Lba01G017240	2529	0.9609	577.9	1951.1	0.0259	0.0334	1.2890
Ipomoea|INIL01g19790.t1	Lycium|Lba01G050767	984	1.3772	253.9	730.1	0.0616	0.0931	1.5113
Ipomoea|INIL01g19831.t1	Lycium|Lba01G001629	1398	1.4185	374.3	1023.7	0.1427	0.1812	1.2704
Ipomoea|INIL01g19870.t1	Lycium|Lba01G048637	1350	0.8458	335.2	1014.8	0.1274	0.1044	0.8194
Ipomoea|INIL01g19940.t1	Lycium|Lba01G050490	471	2.6205	110.9	360.1	0.0724	0.2175	3.0029
Ipomoea|INIL01g19988.t1	Lycium|Lba01G003377	429	1.5082	101.8	327.2	0.1723	0.2349	1.3639
Ipomoea|INIL01g20036.t1	Lycium|Lba01G047813	762	3.1780	208.4	553.6	0.0810	0.2581	3.1876
Ipomoea|INIL01g20068.t1	Lycium|Lba01G047738	1062	1.8003	278.3	783.7	0.1190	0.2042	1.7154
Ipomoea|INIL01g20114.t1	Lycium|Lba01G034025	996	0.9518	254.0	742.0	0.0405	0.0451	1.1125
Ipomoea|INIL01g20160.t1	Lycium|Lba01G025581	963	1.7604	238.6	724.4	0.1566	0.2513	1.6052
Ipomoea|INIL01g20204.t1	Lycium|Lba01G001152	756	1.2756	213.8	542.2	0.2159	0.2097	0.9716
Ipomoea|INIL01g20267.t1	Lycium|Lba01G046866	1650	1.1957	438.5	1211.5	0.1874	0.1852	0.9881
Ipomoea|INIL01g21741.t1	Lycium|Lba01G036883	414	1.7491	97.0	317.0	0.1660	0.2679	1.6136
Ipomoea|INIL01g25052.t1	Lycium|Lba01G026455	1824	1.3227	499.7	1324.3	0.1949	0.2068	1.0612
Ipomoea|INIL01g25085.t1	Lycium|Lba01G026475	522	1.0537	130.2	391.8	0.1290	0.1308	1.0143
Ipomoea|INIL01g25123.t1	Lycium|Lba01G020896	741	1.4660	220.7	520.3	0.2087	0.2295	1.0997
Ipomoea|INIL01g25173.t1	Lycium|Lba01G043897	3063	1.0127	716.8	2346.2	0.1640	0.1540	0.9386
Ipomoea|INIL01g25210.t1	Lycium|Lba01G044921	1434	1.0380	376.6	1057.4	0.1254	0.1222	0.9744
Ipomoea|INIL01g25264.t1	Lycium|Lba01G034661	285	2.6383	64.2	220.8	0.3364	0.6088	1.8098
Ipomoea|INIL01g25309.t1	Lycium|Lba01G043942	1308	1.0836	320.1	987.9	0.0467	0.0603	1.2901
Ipomoea|INIL01g25362.t1	Lycium|Lba01G045248	675	1.4437	181.4	493.6	0.1708	0.2088	1.2224
Ipomoea|INIL01g25404.t1	Lycium|Lba01G045273	1677	1.1353	443.4	1233.6	0.1573	0.1566	0.9957
Ipomoea|INIL01g25437.t1	Lycium|Lba01G018970	1566	1.0933	459.6	1106.4	0.0446	0.0500	1.1214
Ipomoea|INIL01g25483.t1	Lycium|Lba01G045304	723	2.0611	159.7	563.3	0.0402	0.1096	2.7234
Ipomoea|INIL01g25522.t1	Lycium|Lba01G010903	1113	1.5350	339.8	773.2	0.0798	0.1132	1.4183
Ipomoea|INIL01g25564.t1	Lycium|Lba01G039939	1725	1.3246	414.1	1310.9	0.1571	0.1930	1.2283
Ipomoea|INIL01g25627.t1	Lycium|Lba01G036730	2730	1.1245	619.2	2110.8	0.0990	0.1223	1.2354
Ipomoea|INIL01g25659.t1	Lycium|Lba01G021825	1482	1.6389	383.1	1098.9	0.0984	0.1621	1.6484
Ipomoea|INIL01g25693.t1	Lycium|Lba01G001418	594	1.2568	142.8	451.2	0.1214	0.1529	1.2596
Ipomoea|INIL01g25795.t1	Lycium|Lba01G013669	1545	1.3439	366.0	1179.0	0.1808	0.2160	1.1950
Ipomoea|INIL01g36656.t1	Lycium|Lba01G019354	657	2.0507	177.2	479.8	0.1810	0.3078	1.7008
Ipomoea|INIL01g36754.t1	Lycium|Lba01G048459	783	1.5450	189.9	593.1	0.1027	0.1651	1.6078
Ipomoea|INIL02g02167.t1	Lycium|Lba01G004981	2973	0.8266	692.8	2280.2	0.0771	0.0727	0.9429
Ipomoea|INIL02g05562.t1	Lycium|Lba01G041667	489	4.1341	150.0	339.0	0.0493	0.1993	4.0428
Ipomoea|INIL02g05601.t1	Lycium|Lba01G016455	618	1.7550	158.1	459.9	0.2571	0.3364	1.3082
Ipomoea|INIL02g05637.t1	Lycium|Lba01G028251	1317	0.9391	326.9	990.1	0.0919	0.0907	0.9866
Ipomoea|INIL02g05681.t1	Lycium|Lba01G021738	2565	0.9964	647.3	1917.7	0.1663	0.1467	0.8817
Ipomoea|INIL02g05746.t1	Lycium|Lba01G027974	816	1.2176	190.4	625.6	0.1637	0.1852	1.1310
Ipomoea|INIL02g10167.t1	Lycium|Lba01G023331	729	2.7107	182.3	546.7	0.1952	0.4449	2.2787
Ipomoea|INIL02g10397.t1	Lycium|Lba01G043571	225	4.0225	50.1	174.9	0.0595	0.2967	4.9874
Ipomoea|INIL02g10470.t1	Lycium|Lba01G033141	717	5.0279	201.4	515.6	0.0945	0.4539	4.8038
Ipomoea|INIL02g10687.t1	Lycium|Lba01G029465	1032	1.4911	256.3	775.7	0.2095	0.2565	1.2248
Ipomoea|INIL02g10959.t1	Lycium|Lba01G016411	2049	1.3885	460.1	1588.9	0.1711	0.2217	1.2957
Ipomoea|INIL02g11510.t1	Lycium|Lba01G010297	1467	2.7549	373.9	1093.1	0.0950	0.2678	2.8200
Ipomoea|INIL02g11541.t1	Lycium|Lba01G004605	2730	1.4752	622.4	2107.6	0.3413	0.3415	1.0005
Ipomoea|INIL02g11593.t1	Lycium|Lba01G010486	1068	1.5180	233.2	834.8	0.3041	0.3374	1.1095
Ipomoea|INIL02g11623.t1	Lycium|Lba01G010335	1215	2.7097	304.8	910.2	0.1122	0.3026	2.6967
Ipomoea|INIL02g11671.t1	Lycium|Lba01G010326	1386	3.1878	344.2	1041.8	0.0252	0.1001	3.9756
Ipomoea|INIL02g11729.t1	Lycium|Lba01G020033	1389	0.9060	395.4	993.6	0.1265	0.1019	0.8050
Ipomoea|INIL02g11767.t1	Lycium|Lba01G010390	2043	1.7406	518.3	1524.7	0.1308	0.2160	1.6516
Ipomoea|INIL02g11815.t1	Lycium|Lba01G003970	939	0.9314	243.2	695.8	0.1559	0.1292	0.8288
Ipomoea|INIL02g11870.t1	Lycium|Lba01G005766	555	0.9670	140.8	414.2	0.1475	0.1307	0.8859
Ipomoea|INIL02g11913.t1	Lycium|Lba01G011318	1974	1.7471	462.5	1511.5	0.2799	0.3633	1.2983
Ipomoea|INIL02g13908.t1	Lycium|Lba01G037769	2214	1.0563	538.1	1675.9	0.1342	0.1371	1.0217
Ipomoea|INIL02g14153.t1	Lycium|Lba01G021845	948	0.7634	216.1	731.9	0.0561	0.0526	0.9380
Ipomoea|INIL02g14496.t1	Lycium|Lba01G033849	1269	1.0800	319.9	949.1	0.1430	0.1434	1.0026
Ipomoea|INIL02g16506.t1	Lycium|Lba01G048648	399	1.2161	98.8	300.2	0.1491	0.1680	1.1268
Ipomoea|INIL02g16574.t1	Lycium|Lba01G002139	957	1.4388	208.2	748.8	0.2567	0.2943	1.1461
Ipomoea|INIL02g16625.t1	Lycium|Lba01G023128	1440	1.1586	400.6	1039.4	0.1736	0.1661	0.9572
Ipomoea|INIL02g16669.t1	Lycium|Lba01G046690	786	1.4516	187.1	598.9	0.1572	0.2126	1.3524
Ipomoea|INIL02g16704.t1	Lycium|Lba01G030988	837	1.3101	196.2	640.8	0.1183	0.1589	1.3437
Ipomoea|INIL02g16753.t1	Lycium|Lba01G030898	714	1.8081	185.6	528.4	0.2745	0.3573	1.3015
Ipomoea|INIL02g16792.t1	Lycium|Lba01G045343	1179	1.2233	242.6	936.4	0.0864	0.1284	1.4861
Ipomoea|INIL02g16836.t1	Lycium|Lba01G043320	621	1.8451	153.4	467.6	0.0862	0.1700	1.9719
Ipomoea|INIL02g16883.t1	Lycium|Lba01G021323	3633	0.8821	871.1	2761.9	0.0243	0.0276	1.1388
Ipomoea|INIL02g16935.t1	Lycium|Lba01G019848	1299	2.0772	361.3	937.7	0.0870	0.1767	2.0307
Ipomoea|INIL02g16991.t1	Lycium|Lba01G027604	420	50.0000	103.0	317.0	0.0189	1.2149	64.2205
Ipomoea|INIL02g17029.t1	Lycium|Lba01G036051	984	3.2707	235.8	748.2	0.1510	0.4644	3.0764
Ipomoea|INIL02g17072.t1	Lycium|Lba01G022095	2877	1.3451	687.2	2189.8	0.1136	0.1565	1.3784
Ipomoea|INIL02g17097.t1	Lycium|Lba01G015656	903	1.1656	223.0	680.0	0.1236	0.1412	1.1427
Ipomoea|INIL02g17127.t1	Lycium|Lba01G021860	438	10.7156	112.4	325.6	0.0216	0.2827	13.1032
Ipomoea|INIL02g17164.t1	Lycium|Lba01G002571	2025	1.2954	496.7	1528.3	0.2388	0.2423	1.0148
Ipomoea|INIL02g17200.t1	Lycium|Lba01G016984	954	5.1383	226.6	727.4	0.1825	0.8297	4.5477
Ipomoea|INIL02g20982.t1	Lycium|Lba01G004320	1245	1.7674	334.1	910.9	0.1784	0.2635	1.4768
Ipomoea|INIL02g22335.t1	Lycium|Lba01G033641	1194	1.2291	280.1	913.9	0.2568	0.2440	0.9504
Ipomoea|INIL02g26863.t1	Lycium|Lba01G043962	1500	3.2785	389.7	1110.3	0.1329	0.4056	3.0511
Ipomoea|INIL02g31622.t1	Lycium|Lba01G043202	474	1.4145	112.5	361.5	0.1807	0.2271	1.2567
Ipomoea|INIL02g39744.t1	Lycium|Lba01G032188	651	1.3564	147.7	503.3	0.1055	0.1547	1.4661
Ipomoea|INIL02g39788.t1	Lycium|Lba01G032320	2148	1.2024	601.9	1546.1	0.1493	0.1544	1.0338
Ipomoea|INIL02g39880.t1	Lycium|Lba01G019956	2181	1.5376	594.7	1586.3	0.1442	0.1958	1.3575
Ipomoea|INIL02g39914.t1	Lycium|Lba01G005398	1674	1.5130	421.7	1252.3	0.0803	0.1299	1.6163
Ipomoea|INIL02g39961.t1	Lycium|Lba01G005141	1107	1.5674	293.2	813.8	0.1543	0.2131	1.3811
Ipomoea|INIL02g40531.t1	Lycium|Lba01G042263	1338	1.4035	276.6	1061.4	0.1514	0.2167	1.4312
Ipomoea|INIL02g40578.t1	Lycium|Lba01G011197	966	2.3905	248.2	717.8	0.1483	0.3218	2.1705
Ipomoea|INIL02g40629.t1	Lycium|Lba01G042220	933	2.0910	190.9	742.1	0.0689	0.1851	2.6864
Ipomoea|INIL02g40684.t1	Lycium|Lba01G042192	291	1.1771	74.2	216.8	0.2641	0.2294	0.8687
Ipomoea|INIL02g40804.t1	Lycium|Lba01G011160	1419	1.2544	367.5	1051.5	0.3107	0.2655	0.8547
Ipomoea|INIL03g01802.t1	Lycium|Lba01G031701	939	1.9215	235.1	703.9	0.1120	0.2146	1.9157
Ipomoea|INIL03g01858.t1	Lycium|Lba01G033361	1155	0.9276	285.0	870.0	0.1052	0.0998	0.9484
Ipomoea|INIL03g11391.t1	Lycium|Lba01G027035	1458	1.4200	367.6	1090.4	0.1615	0.2050	1.2692
Ipomoea|INIL03g11448.t1	Lycium|Lba01G050530	1248	0.8004	321.8	926.2	0.0946	0.0770	0.8131
Ipomoea|INIL03g13998.t1	Lycium|Lba01G026787	1173	1.8884	292.3	880.7	0.0907	0.1799	1.9837
Ipomoea|INIL03g14924.t1	Lycium|Lba01G027496	426	1.5241	102.7	323.3	0.2428	0.2900	1.1944
Ipomoea|INIL03g14978.t1	Lycium|Lba01G047993	1290	1.1817	293.1	996.9	0.1257	0.1527	1.2142
Ipomoea|INIL03g17234.t1	Lycium|Lba01G013698	585	0.9748	138.3	446.7	0.1366	0.1303	0.9539
Ipomoea|INIL03g17274.t1	Lycium|Lba01G013562	1572	2.4347	359.0	1213.0	0.1577	0.3656	2.3185
Ipomoea|INIL03g17315.t1	Lycium|Lba01G013788	546	3.5719	127.5	418.5	0.2996	0.7702	2.5707
Ipomoea|INIL03g17358.t1	Lycium|Lba01G050293	1191	1.8013	311.3	879.7	0.0687	0.1322	1.9237
Ipomoea|INIL03g17394.t1	Lycium|Lba01G050503	1461	1.0396	355.0	1106.0	0.1680	0.1573	0.9362
Ipomoea|INIL03g17436.t1	Lycium|Lba01G050673	1221	1.5086	312.7	908.3	0.1300	0.1853	1.4252
Ipomoea|INIL03g17471.t1	Lycium|Lba01G048628	1731	2.6022	395.2	1335.8	0.1593	0.3934	2.4694
Ipomoea|INIL03g17512.t1	Lycium|Lba01G006755	516	1.8316	131.1	384.9	0.0550	0.1138	2.0691
Ipomoea|INIL03g17543.t1	Lycium|Lba01G048806	444	1.9791	116.0	328.0	0.2088	0.3316	1.5879
Ipomoea|INIL03g17580.t1	Lycium|Lba01G024033	429	3.0278	95.6	333.4	0.1985	0.5312	2.6762
Ipomoea|INIL03g17636.t1	Lycium|Lba01G006507	1341	1.1197	303.3	1037.7	0.1807	0.1843	1.0199
Ipomoea|INIL03g17678.t1	Lycium|Lba01G006479	672	3.1434	167.2	504.8	0.0387	0.1459	3.7701
Ipomoea|INIL03g17716.t1	Lycium|Lba01G048865	465	1.0910	118.6	346.4	0.1423	0.1433	1.0070
Ipomoea|INIL03g17752.t1	Lycium|Lba01G022263	1518	2.2749	399.7	1118.3	0.0626	0.1534	2.4506
Ipomoea|INIL03g17793.t1	Lycium|Lba01G004772	519	1.6122	112.1	406.9	0.4308	0.4181	0.9704
Ipomoea|INIL03g17835.t1	Lycium|Lba01G012590	1560	0.9733	456.3	1103.7	0.0492	0.0488	0.9912
Ipomoea|INIL03g17875.t1	Lycium|Lba01G046956	969	1.3107	251.1	717.9	0.0903	0.1210	1.3400
Ipomoea|INIL03g17904.t1	Lycium|Lba01G012709	732	1.1204	168.4	563.6	0.0833	0.1058	1.2698
Ipomoea|INIL03g17946.t1	Lycium|Lba01G025529	1062	1.3394	258.9	803.1	0.1040	0.1440	1.3849
Ipomoea|INIL03g17975.t1	Lycium|Lba01G021152	516	0.7194	130.1	385.9	0.0266	0.0234	0.8818
Ipomoea|INIL03g18023.t1	Lycium|Lba01G008791	2454	0.8530	587.6	1866.4	0.0703	0.0682	0.9706
Ipomoea|INIL03g18058.t1	Lycium|Lba01G005709	1221	1.3064	304.3	916.7	0.1861	0.2083	1.1196
Ipomoea|INIL03g18093.t1	Lycium|Lba01G045369	2640	1.6015	592.6	2047.4	0.1343	0.2182	1.6243
Ipomoea|INIL03g18121.t1	Lycium|Lba01G033996	1455	1.2041	368.4	1086.6	0.1656	0.1764	1.0650
Ipomoea|INIL03g18155.t1	Lycium|Lba01G047994	1719	0.7898	389.7	1329.3	0.0982	0.0854	0.8698
Ipomoea|INIL03g18201.t1	Lycium|Lba01G020546	249	4.1414	64.6	184.4	0.1502	0.5591	3.7226
Ipomoea|INIL03g18253.t1	Lycium|Lba01G047764	1041	6.8542	254.8	786.2	0.0356	0.2997	8.4091
Ipomoea|INIL03g18290.t1	Lycium|Lba01G020551	1788	1.5072	462.4	1325.6	0.1085	0.1607	1.4818
Ipomoea|INIL03g18322.t1	Lycium|Lba01G020467	1755	1.8097	391.3	1363.7	0.2332	0.3481	1.4925
Ipomoea|INIL03g18359.t1	Lycium|Lba01G048191	510	3.9194	153.6	356.4	0.1142	0.3917	3.4296
Ipomoea|INIL03g19609.t1	Lycium|Lba01G026839	2655	1.0843	660.2	1994.8	0.1433	0.1453	1.0143
Ipomoea|INIL03g20419.t1	Lycium|Lba01G024170	2985	1.2388	773.3	2211.7	0.1971	0.2009	1.0193
Ipomoea|INIL03g20477.t1	Lycium|Lba01G017998	735	0.9161	188.2	546.8	0.0238	0.0265	1.1154
Ipomoea|INIL03g21081.t1	Lycium|Lba01G032577	1704	2.6495	474.7	1229.3	0.0897	0.2307	2.5726
Ipomoea|INIL03g21121.t1	Lycium|Lba01G028159	1224	1.1863	297.9	926.1	0.1524	0.1680	1.1024
Ipomoea|INIL03g22509.t1	Lycium|Lba01G033559	882	1.1057	213.4	668.6	0.1794	0.1750	0.9752
Ipomoea|INIL03g22555.t1	Lycium|Lba01G024782	633	4.2384	154.1	478.9	0.1118	0.4815	4.3066
Ipomoea|INIL03g23343.t1	Lycium|Lba01G026415	285	5.0575	56.6	228.4	0.0733	0.4803	6.5477
Ipomoea|INIL03g29788.t1	Lycium|Lba01G027615	4272	1.1309	1100.4	3171.6	0.2038	0.1879	0.9220
Ipomoea|INIL03g30802.t1	Lycium|Lba01G020686	594	2.7478	175.0	419.0	0.0863	0.2224	2.5769
Ipomoea|INIL03g42091.t1	Lycium|Lba01G026918	3117	1.1448	766.9	2350.1	0.0617	0.0805	1.3045
Ipomoea|INIL04g02253.t1	Lycium|Lba01G017569	2040	1.3701	502.2	1537.8	0.2896	0.2847	0.9833
Ipomoea|INIL04g02340.t1	Lycium|Lba01G017522	378	2.1935	107.4	270.6	0.2842	0.4261	1.4994
Ipomoea|INIL04g02400.t1	Lycium|Lba01G037007	462	9.0262	111.3	350.7	0.0601	0.6311	10.5016
Ipomoea|INIL04g02469.t1	Lycium|Lba01G024068	396	1.0172	97.6	298.4	0.0857	0.0934	1.0903
Ipomoea|INIL04g02514.t1	Lycium|Lba01G042527	1623	1.2880	415.9	1207.1	0.1993	0.2115	1.0614
Ipomoea|INIL04g02566.t1	Lycium|Lba01G005813	873	0.8345	210.3	662.7	0.0753	0.0703	0.9333
Ipomoea|INIL04g02619.t1	Lycium|Lba01G027952	2439	1.4110	538.6	1900.4	0.1796	0.2342	1.3036
Ipomoea|INIL04g02663.t1	Lycium|Lba01G033146	957	0.9898	238.1	718.9	0.1913	0.1608	0.8405
Ipomoea|INIL04g02706.t1	Lycium|Lba01G008432	2262	0.8230	572.7	1689.3	0.1172	0.0944	0.8051
Ipomoea|INIL04g04406.t1	Lycium|Lba01G003948	1746	1.3904	377.7	1368.3	0.1901	0.2411	1.2688
Ipomoea|INIL04g07159.t1	Lycium|Lba01G046274	1242	1.2160	284.5	957.5	0.1433	0.1710	1.1940
Ipomoea|INIL04g12014.t1	Lycium|Lba01G049723	1977	2.4688	448.6	1528.4	0.4459	0.6419	1.4396
Ipomoea|INIL04g12090.t1	Lycium|Lba01G024221	864	5.7684	219.5	644.5	0.0199	0.1422	7.1495
Ipomoea|INIL04g19331.t1	Lycium|Lba01G032545	366	0.9406	91.1	274.9	0.1098	0.1039	0.9464
Ipomoea|INIL04g19405.t1	Lycium|Lba01G034625	942	1.0899	226.3	715.7	0.1399	0.1467	1.0484
Ipomoea|INIL04g23421.t1	Lycium|Lba01G034319	1653	1.0562	380.5	1272.5	0.1263	0.1358	1.0751
Ipomoea|INIL04g28594.t1	Lycium|Lba01G016502	876	1.3845	199.4	676.6	0.1641	0.2137	1.3025
Ipomoea|INIL04g31674.t1	Lycium|Lba01G004911	636	1.6297	157.2	478.8	0.2735	0.3280	1.1989
Ipomoea|INIL04g32447.t1	Lycium|Lba01G025629	669	7.5044	156.8	512.2	0.0737	0.6340	8.6001
Ipomoea|INIL04g32489.t1	Lycium|Lba01G002224	546	1.1888	147.8	398.2	0.1713	0.1715	1.0016
Ipomoea|INIL04g32534.t1	Lycium|Lba01G000536	849	1.4125	188.2	660.8	0.1390	0.1984	1.4273
Ipomoea|INIL04g32587.t1	Lycium|Lba01G003218	2058	3.5372	449.8	1608.2	0.3944	0.8828	2.2382
Ipomoea|INIL04g32619.t1	Lycium|Lba01G046975	891	1.2344	225.5	665.5	0.1167	0.1411	1.2094
Ipomoea|INIL04g32663.t1	Lycium|Lba01G012807	1749	1.5302	432.6	1316.4	0.1461	0.2085	1.4276
Ipomoea|INIL04g32716.t1	Lycium|Lba01G048956	393	50.0000	86.1	306.9	0.0063	0.4676	74.4149
Ipomoea|INIL04g32754.t1	Lycium|Lba01G045880	1515	1.2426	442.2	1072.8	0.1190	0.1310	1.1013
Ipomoea|INIL04g32787.t1	Lycium|Lba01G014520	2976	1.0594	735.5	2240.5	0.1509	0.1477	0.9789
Ipomoea|INIL04g32833.t1	Lycium|Lba01G000798	2376	1.6025	501.6	1874.4	0.2231	0.3078	1.3800
Ipomoea|INIL04g32870.t1	Lycium|Lba01G041182	795	1.1095	199.0	596.0	0.1577	0.1583	1.0035
Ipomoea|INIL04g32924.t1	Lycium|Lba01G028578	405	1.0082	108.5	296.5	0.1935	0.1588	0.8206
Ipomoea|INIL04g32957.t1	Lycium|Lba01G041250	1653	1.4479	379.0	1274.0	0.1966	0.2491	1.2675
Ipomoea|INIL04g33023.t1	Lycium|Lba01G016379	1404	1.6732	329.2	1074.8	0.2811	0.3486	1.2404
Ipomoea|INIL04g34029.t1	Lycium|Lba01G010350	1425	0.9839	369.9	1055.1	0.1201	0.1130	0.9412
Ipomoea|INIL04g34708.t1	Lycium|Lba01G008674	1800	1.4304	450.6	1349.4	0.2383	0.2649	1.1115
Ipomoea|INIL04g34738.t1	Lycium|Lba01G028983	2298	3.7548	551.7	1746.3	0.0639	0.2773	4.3358
Ipomoea|INIL04g34781.t1	Lycium|Lba01G008065	1476	3.4719	394.9	1081.1	0.0340	0.1344	3.9577
Ipomoea|INIL04g34831.t1	Lycium|Lba01G007994	1455	1.4569	424.6	1030.4	0.1865	0.2136	1.1456
Ipomoea|INIL04g34868.t1	Lycium|Lba01G008000	783	6.3834	182.0	601.0	0.0461	0.3662	7.9465
Ipomoea|INIL04g34909.t1	Lycium|Lba01G006608	1758	1.4556	421.1	1336.9	0.1599	0.2148	1.3437
Ipomoea|INIL04g34955.t1	Lycium|Lba01G008853	879	1.7442	220.5	658.5	0.1276	0.2141	1.6782
Ipomoea|INIL04g36918.t1	Lycium|Lba01G017356	1071	1.1110	255.3	815.7	0.1843	0.1803	0.9778
Ipomoea|INIL04g37138.t1	Lycium|Lba01G049908	351	10.7685	79.2	271.8	0.0181	0.2717	14.9769
Ipomoea|INIL04g39362.t1	Lycium|Lba01G037014	1326	0.9612	339.2	986.8	0.0884	0.0881	0.9962
Ipomoea|INIL04g39391.t1	Lycium|Lba01G036960	318	2.8557	67.3	250.7	0.1324	0.3989	3.0122
Ipomoea|INIL04g39424.t1	Lycium|Lba01G009000	459	2.0535	133.8	325.2	0.3246	0.4260	1.3125
Ipomoea|INIL04g39449.t1	Lycium|Lba01G039508	1086	0.7468	293.9	792.1	0.0390	0.0325	0.8323
Ipomoea|INIL04g39495.t1	Lycium|Lba01G032206	1692	0.8007	397.4	1294.6	0.0706	0.0652	0.9238
Ipomoea|INIL04g39528.t1	Lycium|Lba01G005157	1131	1.4091	292.1	838.9	0.0540	0.0850	1.5749
Ipomoea|INIL04g39579.t1	Lycium|Lba01G002383	1566	1.8487	371.9	1194.1	0.1737	0.2894	1.6659
Ipomoea|INIL05g02089.t1	Lycium|Lba01G031080	228	2.1560	58.2	169.8	0.1706	0.3206	1.8793
Ipomoea|INIL05g02152.t1	Lycium|Lba01G039686	1188	3.1830	286.5	901.5	0.0792	0.2789	3.5217
Ipomoea|INIL05g02912.t1	Lycium|Lba01G029600	2010	0.8350	497.5	1512.5	0.0707	0.0654	0.9257
Ipomoea|INIL05g04545.t1	Lycium|Lba01G010294	1122	1.0843	259.7	862.3	0.1169	0.1315	1.1250
Ipomoea|INIL05g09334.t1	Lycium|Lba01G023386	1137	1.5297	274.4	862.6	0.1860	0.2480	1.3334
Ipomoea|INIL05g09368.t1	Lycium|Lba01G011538	1407	1.8490	368.2	1038.8	0.1347	0.2299	1.7068
Ipomoea|INIL05g09408.t1	Lycium|Lba01G011613	1482	2.3583	357.4	1124.6	0.0323	0.0955	2.9592
Ipomoea|INIL05g09442.t1	Lycium|Lba01G032090	1197	1.3270	301.2	895.8	0.1806	0.2065	1.1437
Ipomoea|INIL05g09484.t1	Lycium|Lba01G005299	612	1.4023	156.3	455.7	0.1348	0.1771	1.3137
Ipomoea|INIL05g09534.t1	Lycium|Lba01G005292	2616	1.7653	652.3	1963.7	0.2006	0.2952	1.4713
Ipomoea|INIL05g09578.t1	Lycium|Lba01G042022	3099	1.1267	789.5	2309.5	0.2190	0.1968	0.8986
Ipomoea|INIL05g09625.t1	Lycium|Lba01G042199	993	1.8291	237.6	755.4	0.1372	0.2435	1.7742
Ipomoea|INIL05g09667.t1	Lycium|Lba01G011211	1050	1.0355	275.9	774.1	0.0634	0.0707	1.1152
Ipomoea|INIL05g09716.t1	Lycium|Lba01G011246	1299	3.0016	303.5	995.5	0.1174	0.3631	3.0918
Ipomoea|INIL05g09771.t1	Lycium|Lba01G020070	450	50.0000	110.1	339.9	0.0029	0.1977	67.5163
Ipomoea|INIL05g19514.t1	Lycium|Lba01G040026	297	9.2475	75.8	221.2	0.0457	0.4871	10.6601
Ipomoea|INIL05g20933.t1	Lycium|Lba01G004044	1731	2.8316	452.1	1278.9	0.0833	0.2435	2.9249
Ipomoea|INIL05g21762.t1	Lycium|Lba01G009681	3375	1.4098	848.8	2526.2	0.2867	0.2890	1.0082
Ipomoea|INIL05g22678.t1	Lycium|Lba01G036835	756	1.4905	190.8	565.2	0.2345	0.2724	1.1614
Ipomoea|INIL05g22731.t1	Lycium|Lba01G039866	2100	1.1312	437.4	1662.6	0.2072	0.2099	1.0127
Ipomoea|INIL05g22768.t1	Lycium|Lba01G026464	684	2.5234	168.2	515.8	0.0634	0.1815	2.8646
Ipomoea|INIL05g22815.t1	Lycium|Lba01G026942	612	2.6576	164.5	447.5	0.2526	0.4934	1.9533
Ipomoea|INIL05g22862.t1	Lycium|Lba01G028164	3717	1.4990	828.4	2888.6	0.2259	0.2833	1.2541
Ipomoea|INIL05g22899.t1	Lycium|Lba01G029910	1338	7.5523	282.3	1055.7	0.0014	0.0171	11.8669
Ipomoea|INIL05g22940.t1	Lycium|Lba01G040220	1926	2.4967	478.0	1448.0	0.2910	0.5186	1.7823
Ipomoea|INIL05g22985.t1	Lycium|Lba01G021834	660	1.3303	162.7	497.3	0.2012	0.2241	1.1139
Ipomoea|INIL05g23016.t1	Lycium|Lba01G015244	1059	1.4174	285.5	773.5	0.0869	0.1233	1.4184
Ipomoea|INIL05g23061.t1	Lycium|Lba01G003306	2100	1.3356	510.8	1589.2	0.1964	0.2231	1.1361
Ipomoea|INIL05g23946.t1	Lycium|Lba01G030770	2007	2.1604	550.3	1456.7	0.0902	0.1912	2.1204
Ipomoea|INIL05g23995.t1	Lycium|Lba01G031525	822	50.0000	212.8	609.2	0.0075	0.4744	63.0208
Ipomoea|INIL05g24052.t1	Lycium|Lba01G003348	3120	1.2830	739.0	2381.0	0.2624	0.2567	0.9785
Ipomoea|INIL05g24097.t1	Lycium|Lba01G018734	708	1.1190	185.9	522.1	0.0907	0.1027	1.1323
Ipomoea|INIL05g24153.t1	Lycium|Lba01G019553	795	1.0816	200.6	594.4	0.2000	0.1794	0.8973
Ipomoea|INIL05g24193.t1	Lycium|Lba01G005577	1449	1.9532	390.7	1058.3	0.0771	0.1540	1.9976
Ipomoea|INIL05g24235.t1	Lycium|Lba01G026296	876	1.1563	227.6	648.4	0.0719	0.0885	1.2312
Ipomoea|INIL05g24310.t1	Lycium|Lba01G001224	1974	0.9328	498.1	1475.9	0.2210	0.1646	0.7447
Ipomoea|INIL05g24360.t1	Lycium|Lba01G021496	1095	0.9344	268.7	826.3	0.0768	0.0789	1.0267
Ipomoea|INIL05g24417.t1	Lycium|Lba01G043531	1491	0.9214	366.2	1124.8	0.1831	0.1466	0.8003
Ipomoea|INIL05g24453.t1	Lycium|Lba01G037344	354	1.3814	119.1	234.9	0.1872	0.1871	0.9993
Ipomoea|INIL05g24491.t1	Lycium|Lba01G045508	660	1.1351	156.1	503.9	0.2235	0.2077	0.9293
Ipomoea|INIL05g28457.t1	Lycium|Lba01G020194	3699	1.4106	866.2	2832.8	0.3093	0.3087	0.9981
Ipomoea|INIL05g28506.t1	Lycium|Lba01G010538	1917	1.4804	453.5	1463.5	0.0812	0.1343	1.6527
Ipomoea|INIL05g28838.t1	Lycium|Lba01G043750	651	3.8758	224.8	426.2	0.1420	0.4186	2.9474
Ipomoea|INIL05g31804.t1	Lycium|Lba01G003979	2160	15.9044	482.1	1677.9	0.0182	0.4066	22.3382
Ipomoea|INIL05g31869.t1	Lycium|Lba01G030009	666	50.0000	177.1	488.9	0.0034	0.2121	62.0944
Ipomoea|INIL05g31971.t1	Lycium|Lba01G029624	2580	1.3714	568.9	2011.1	0.1968	0.2406	1.2226
Ipomoea|INIL05g32050.t1	Lycium|Lba01G019388	810	2.5114	200.3	609.7	0.1638	0.3701	2.2587
Ipomoea|INIL05g32105.t1	Lycium|Lba01G037795	1152	2.3959	274.6	877.4	0.0568	0.1610	2.8364
Ipomoea|INIL05g32144.t1	Lycium|Lba01G010799	1038	1.1937	254.6	783.4	0.2049	0.2039	0.9949
Ipomoea|INIL05g32192.t1	Lycium|Lba01G010383	546	1.4179	153.6	392.4	0.3621	0.3160	0.8726
Ipomoea|INIL06g05793.t1	Lycium|Lba01G000086	1476	2.3330	348.7	1127.3	0.1844	0.3804	2.0623
Ipomoea|INIL06g06436.t1	Lycium|Lba01G040286	897	1.2492	238.9	658.1	0.0973	0.1200	1.2331
Ipomoea|INIL06g14555.t1	Lycium|Lba01G042952	801	0.8432	238.3	562.7	0.0457	0.0390	0.8528
Ipomoea|INIL06g15055.t1	Lycium|Lba01G039993	501	2.3487	148.7	352.3	0.1023	0.2172	2.1230
Ipomoea|INIL06g15100.t1	Lycium|Lba01G032112	3231	1.2458	768.6	2462.4	0.1983	0.2117	1.0675
Ipomoea|INIL06g20681.t1	Lycium|Lba01G020680	1587	1.2305	406.0	1181.0	0.0884	0.1127	1.2754
Ipomoea|INIL06g20715.t1	Lycium|Lba01G049712	1932	1.4090	455.9	1476.1	0.1672	0.2159	1.2912
Ipomoea|INIL06g23638.t1	Lycium|Lba01G043614	2514	1.3452	627.5	1886.5	0.2326	0.2459	1.0572
Ipomoea|INIL06g23717.t1	Lycium|Lba01G000227	1725	1.0000	419.5	1305.5	0.1484	0.1391	0.9376
Ipomoea|INIL06g29854.t1	Lycium|Lba01G026511	1893	1.2306	440.7	1452.3	0.1760	0.1963	1.1150
Ipomoea|INIL06g29926.t1	Lycium|Lba01G049582	606	0.8642	135.0	471.0	0.0770	0.0785	1.0192
Ipomoea|INIL06g35668.t1	Lycium|Lba01G000488	264	3.2973	74.7	189.3	0.0949	0.2971	3.1315
Ipomoea|INIL06g36482.t1	Lycium|Lba01G030581	732	2.7295	180.1	551.9	0.0765	0.2292	2.9960
Ipomoea|INIL06g36984.t1	Lycium|Lba01G049527	633	1.2607	162.2	470.8	0.2274	0.2247	0.9878
Ipomoea|INIL06g37044.t1	Lycium|Lba01G037609	609	2.5134	189.8	419.2	0.1164	0.2490	2.1387
Ipomoea|INIL06g37323.t1	Lycium|Lba01G049453	4305	1.0133	1100.3	3204.7	0.1242	0.1205	0.9705
Ipomoea|INIL06g37372.t1	Lycium|Lba01G024813	2343	2.0314	592.6	1750.4	0.0696	0.1545	2.2209
Ipomoea|INIL06g37415.t1	Lycium|Lba01G012710	414	1.7110	107.9	306.1	0.0920	0.1597	1.7351
Ipomoea|INIL06g37475.t1	Lycium|Lba01G020963	4584	1.3968	1113.5	3470.5	0.2060	0.2405	1.1672
Ipomoea|INIL06g37542.t1	Lycium|Lba01G034369	1938	1.2830	465.9	1472.1	0.1890	0.2105	1.1138
Ipomoea|INIL06g37590.t1	Lycium|Lba01G003470	960	2.5259	236.5	723.5	0.0713	0.2001	2.8050
Ipomoea|INIL06g37630.t1	Lycium|Lba01G026467	1005	2.1400	236.0	769.0	0.1074	0.2416	2.2499
Ipomoea|INIL06g37671.t1	Lycium|Lba01G032312	1620	1.0360	397.2	1222.8	0.1232	0.1258	1.0212
Ipomoea|INIL06g37704.t1	Lycium|Lba01G000160	2967	1.5999	736.3	2230.7	0.2113	0.2769	1.3102
Ipomoea|INIL06g37748.t1	Lycium|Lba01G000096	1872	1.2178	473.7	1398.3	0.1226	0.1444	1.1778
Ipomoea|INIL06g37783.t1	Lycium|Lba01G019493	1215	1.2930	335.7	879.3	0.0523	0.0717	1.3723
Ipomoea|INIL06g37810.t1	Lycium|Lba01G000203	903	2.9159	212.3	690.7	0.3108	0.6388	2.0558
Ipomoea|INIL06g37864.t1	Lycium|Lba01G000504	519	3.3622	134.5	384.5	0.0735	0.2627	3.5727
Ipomoea|INIL06g37904.t1	Lycium|Lba01G000615	402	0.7604	86.7	315.3	0.0858	0.0769	0.8956
Ipomoea|INIL06g37942.t1	Lycium|Lba01G002479	2646	1.2080	683.2	1962.8	0.2210	0.2108	0.9538
Ipomoea|INIL06g37975.t1	Lycium|Lba01G002392	591	2.1988	156.6	434.4	0.1737	0.3243	1.8665
Ipomoea|INIL06g38022.t1	Lycium|Lba01G002499	333	0.7544	96.4	236.6	0.3042	0.1513	0.4973
Ipomoea|INIL06g38058.t1	Lycium|Lba01G011270	465	0.9243	127.1	337.9	0.1058	0.0930	0.8796
Ipomoea|INIL06g38098.t1	Lycium|Lba01G036819	651	1.5705	150.6	500.4	0.1239	0.1986	1.6029
Ipomoea|INIL06g38139.t1	Lycium|Lba01G036424	1593	2.3439	404.3	1188.7	0.3521	0.5326	1.5125
Ipomoea|INIL06g38186.t1	Lycium|Lba01G037059	999	1.0280	275.7	723.3	0.1142	0.1091	0.9555
Ipomoea|INIL06g38250.t1	Lycium|Lba01G008866	1062	1.0555	297.0	765.0	0.0620	0.0673	1.0847
Ipomoea|INIL06g38293.t1	Lycium|Lba01G008124	2451	1.6019	598.7	1852.3	0.1163	0.1870	1.6075
Ipomoea|INIL06g38342.t1	Lycium|Lba01G008145	726	1.4863	183.4	542.6	0.1040	0.1560	1.4996
Ipomoea|INIL06g38376.t1	Lycium|Lba01G028840	1419	1.4974	401.4	1017.6	0.1760	0.2147	1.2201
Ipomoea|INIL06g38412.t1	Lycium|Lba01G008019	504	4.3904	99.5	404.5	0.0756	0.4288	5.6712
Ipomoea|INIL06g38447.t1	Lycium|Lba01G029771	954	2.1564	221.5	732.5	0.0520	0.1373	2.6414
Ipomoea|INIL06g41183.t1	Lycium|Lba01G022287	255	1.3083	69.4	185.6	0.0571	0.0794	1.3905
Ipomoea|INIL07g00492.t1	Lycium|Lba01G016803	3126	0.9029	763.3	2362.7	0.0976	0.0924	0.9466
Ipomoea|INIL07g00596.t1	Lycium|Lba01G017333	192	50.0000	38.5	153.5	0.0022	0.1853	82.4255
Ipomoea|INIL07g05927.t1	Lycium|Lba01G023650	594	3.7030	150.2	443.8	0.0451	0.1944	4.3078
Ipomoea|INIL07g05973.t1	Lycium|Lba01G015514	420	0.9663	110.4	309.6	0.0082	0.0098	1.1982
Ipomoea|INIL07g06008.t1	Lycium|Lba01G023917	744	4.6242	188.3	555.7	0.0428	0.2316	5.4077
Ipomoea|INIL07g06065.t1	Lycium|Lba01G016070	1068	1.4509	257.8	810.2	0.2055	0.2502	1.2174
Ipomoea|INIL07g06102.t1	Lycium|Lba01G038991	849	1.2265	192.6	656.4	0.1846	0.2042	1.1060
Ipomoea|INIL07g06141.t1	Lycium|Lba01G033143	1620	1.0890	391.6	1228.4	0.2442	0.2077	0.8503
Ipomoea|INIL07g06219.t1	Lycium|Lba01G038959	1917	0.8803	479.7	1437.3	0.0519	0.0527	1.0148
Ipomoea|INIL07g06260.t1	Lycium|Lba01G033530	834	1.2132	228.1	605.9	0.1615	0.1671	1.0346
Ipomoea|INIL07g08716.t1	Lycium|Lba01G038082	2118	0.8381	576.8	1541.2	0.1106	0.0876	0.7918
Ipomoea|INIL07g20551.t1	Lycium|Lba01G015063	1647	2.1087	417.3	1229.7	0.1734	0.3184	1.8360
Ipomoea|INIL07g20590.t1	Lycium|Lba01G014879	939	1.0673	270.7	668.3	0.1328	0.1234	0.9294
Ipomoea|INIL07g20623.t1	Lycium|Lba01G015268	1701	3.5211	415.3	1285.7	0.0369	0.1591	4.3144
Ipomoea|INIL07g20664.t1	Lycium|Lba01G024804	2619	2.0952	587.2	2031.8	0.2985	0.4574	1.5323
Ipomoea|INIL07g33342.t1	Lycium|Lba01G016845	1917	1.0878	487.3	1429.7	0.2439	0.2028	0.8315
Ipomoea|INIL07g33393.t1	Lycium|Lba01G026026	4761	1.0160	1000.8	3760.2	0.0929	0.1110	1.1943
Ipomoea|INIL07g33464.t1	Lycium|Lba01G025171	2517	1.1372	610.3	1906.7	0.1595	0.1664	1.0434
Ipomoea|INIL07g33551.t1	Lycium|Lba01G050517	2367	0.9105	540.4	1826.6	0.0945	0.0952	1.0076
Ipomoea|INIL07g33598.t1	Lycium|Lba01G006158	1800	1.0975	409.1	1390.9	0.1304	0.1454	1.1153
Ipomoea|INIL07g33666.t1	Lycium|Lba01G011022	2460	1.6421	595.1	1864.9	0.1256	0.2039	1.6236
Ipomoea|INIL07g33722.t1	Lycium|Lba01G044044	246	0.7281	42.6	203.4	0.0859	0.0853	0.9931
Ipomoea|INIL07g33762.t1	Lycium|Lba01G011829	201	2.3225	54.8	146.2	0.2035	0.3745	1.8404
Ipomoea|INIL07g33831.t1	Lycium|Lba01G049332	195	50.0000	45.3	149.7	0.0068	0.4760	70.2272
Ipomoea|INIL07g33897.t1	Lycium|Lba01G016531	750	3.7710	180.4	569.6	0.0602	0.2643	4.3904
Ipomoea|INIL07g34256.t1	Lycium|Lba01G013124	279	1.4313	64.8	214.2	0.2527	0.2829	1.1191
Ipomoea|INIL07g34323.t1	Lycium|Lba01G032293	909	0.9405	250.5	658.5	0.1438	0.1187	0.8256
Ipomoea|INIL07g34388.t1	Lycium|Lba01G032802	945	1.5515	246.5	698.5	0.0786	0.1275	1.6214
Ipomoea|INIL07g34439.t1	Lycium|Lba01G047094	2139	1.1693	569.0	1570.0	0.2185	0.1997	0.9142
Ipomoea|INIL07g34491.t1	Lycium|Lba01G032689	477	2.1653	120.4	356.6	0.2076	0.3676	1.7704
Ipomoea|INIL07g34532.t1	Lycium|Lba01G004201	729	4.2929	155.9	573.1	0.0683	0.3655	5.3477
Ipomoea|INIL07g34596.t1	Lycium|Lba01G021659	225	3.3181	51.1	173.9	0.1767	0.5377	3.0425
Ipomoea|INIL07g39194.t1	Lycium|Lba01G035064	1104	3.0567	264.8	839.2	0.1475	0.4271	2.8946
Ipomoea|INIL08g00367.t1	Lycium|Lba01G038211	1413	1.9396	315.9	1097.1	0.1278	0.2560	2.0027
Ipomoea|INIL08g04575.t1	Lycium|Lba01G021689	1017	1.5093	282.3	734.7	0.1299	0.1759	1.3547
Ipomoea|INIL08g04613.t1	Lycium|Lba01G035008	996	1.5115	238.3	757.7	0.0968	0.1558	1.6102
Ipomoea|INIL08g04650.t1	Lycium|Lba01G026950	846	1.2748	181.7	664.3	0.2576	0.2624	1.0190
Ipomoea|INIL08g04683.t1	Lycium|Lba01G032379	1635	1.4012	400.3	1234.7	0.1207	0.1678	1.3901
Ipomoea|INIL08g04721.t1	Lycium|Lba01G013304	1530	1.5328	386.5	1143.5	0.1925	0.2480	1.2888
Ipomoea|INIL08g04764.t1	Lycium|Lba01G050104	729	2.2520	198.1	530.9	0.1279	0.2632	2.0569
Ipomoea|INIL08g04799.t1	Lycium|Lba01G042556	1299	1.7346	346.2	952.8	0.1723	0.2536	1.4716
Ipomoea|INIL08g13530.t1	Lycium|Lba01G024777	1110	50.0000	228.2	881.8	0.0102	0.7927	78.0150
Ipomoea|INIL08g13575.t1	Lycium|Lba01G015955	2220	1.3647	536.6	1683.4	0.0781	0.1180	1.5119
Ipomoea|INIL08g13626.t1	Lycium|Lba01G015403	1476	1.1114	370.9	1105.1	0.1228	0.1325	1.0794
Ipomoea|INIL08g13667.t1	Lycium|Lba01G015694	762	0.8322	186.1	575.9	0.1067	0.0911	0.8538
Ipomoea|INIL08g13724.t1	Lycium|Lba01G015693	1683	1.2424	422.8	1260.2	0.1741	0.1890	1.0853
Ipomoea|INIL08g13777.t1	Lycium|Lba01G023932	1233	0.9828	308.0	925.0	0.1627	0.1434	0.8809
Ipomoea|INIL08g13835.t1	Lycium|Lba01G017430	738	1.2979	191.1	546.9	0.1307	0.1589	1.2160
Ipomoea|INIL08g13881.t1	Lycium|Lba01G014089	3399	1.8480	756.7	2642.3	0.3575	0.4400	1.2308
Ipomoea|INIL08g20857.t1	Lycium|Lba01G033173	525	2.6756	103.7	421.3	0.1698	0.4538	2.6727
Ipomoea|INIL08g20892.t1	Lycium|Lba01G018518	2676	1.6346	644.6	2031.4	0.1909	0.2697	1.4122
Ipomoea|INIL08g23173.t1	Lycium|Lba01G039411	3015	1.6910	785.3	2229.7	0.1999	0.2760	1.3806
Ipomoea|INIL08g27147.t1	Lycium|Lba01G016969	1002	2.7288	236.2	765.8	0.4660	0.7162	1.5368
Ipomoea|INIL08g27187.t1	Lycium|Lba01G025765	642	5.2752	155.1	486.9	0.1847	0.8508	4.6075
Ipomoea|INIL08g27250.t1	Lycium|Lba01G035290	909	1.2894	227.3	681.7	0.0967	0.1289	1.3321
Ipomoea|INIL08g27307.t1	Lycium|Lba01G003576	1350	1.1354	336.5	1013.5	0.0792	0.0971	1.2259
Ipomoea|INIL08g27348.t1	Lycium|Lba01G049351	1068	2.1651	289.2	778.8	0.1849	0.3289	1.7793
Ipomoea|INIL08g30557.t1	Lycium|Lba01G022489	1068	1.4821	286.3	781.7	0.0608	0.0961	1.5805
Ipomoea|INIL08g30664.t1	Lycium|Lba01G035819	489	5.4600	114.2	374.8	0.9360	1.7914	1.9140
Ipomoea|INIL08g30942.t1	Lycium|Lba01G000385	378	2.6151	104.0	274.0	0.0916	0.2339	2.5530
Ipomoea|INIL08g30989.t1	Lycium|Lba01G025602	315	5.9855	84.3	230.7	0.0322	0.2205	6.8519
Ipomoea|INIL08g31050.t1	Lycium|Lba01G039374	3624	0.9750	836.3	2787.7	0.1411	0.1351	0.9579
Ipomoea|INIL08g31122.t1	Lycium|Lba01G021376	951	1.3734	232.9	718.1	0.1763	0.2135	1.2110
Ipomoea|INIL08g34680.t1	Lycium|Lba01G033188	1329	3.0292	287.2	1041.8	0.0832	0.2987	3.5890
Ipomoea|INIL08g38564.t1	Lycium|Lba01G039134	1581	1.2455	410.8	1170.2	0.1000	0.1244	1.2435
Ipomoea|INIL08g38609.t1	Lycium|Lba01G035264	1527	1.3013	381.6	1145.4	0.0836	0.1160	1.3878
Ipomoea|INIL08g38666.t1	Lycium|Lba01G032606	1551	1.7434	369.2	1181.8	0.1553	0.2533	1.6305
Ipomoea|INIL08g38708.t1	Lycium|Lba01G013105	1782	2.0997	458.5	1323.5	0.2149	0.3607	1.6788
Ipomoea|INIL08g38748.t1	Lycium|Lba01G016383	348	1.1899	76.3	271.7	0.3760	0.2909	0.7735
Ipomoea|INIL08g38794.t1	Lycium|Lba01G004351	1161	2.2183	260.2	900.8	0.0812	0.2091	2.5756
Ipomoea|INIL08g41098.t1	Lycium|Lba01G014675	783	1.4333	177.5	605.5	0.1708	0.2274	1.3314
Ipomoea|INIL08g41143.t1	Lycium|Lba01G049784	999	3.0531	225.7	773.3	0.0462	0.1796	3.8890
Ipomoea|INIL09g08917.t1	Lycium|Lba01G026350	1839	1.3260	412.3	1426.7	0.1504	0.1950	1.2969
Ipomoea|INIL09g11131.t1	Lycium|Lba01G048104	969	3.4199	244.6	724.4	0.3197	0.7416	2.3196
Ipomoea|INIL09g21309.t1	Lycium|Lba01G028031	1437	0.9420	355.8	1081.2	0.0917	0.0910	0.9918
Ipomoea|INIL09g21340.t1	Lycium|Lba01G046985	1305	3.4057	360.3	944.7	0.0627	0.2214	3.5312
Ipomoea|INIL09g21373.t1	Lycium|Lba01G021262	2487	1.3858	524.7	1962.3	0.2321	0.2720	1.1722
Ipomoea|INIL09g21418.t1	Lycium|Lba01G013721	1830	0.9024	446.7	1383.3	0.1123	0.1027	0.9144
Ipomoea|INIL09g21455.t1	Lycium|Lba01G025549	1647	1.5153	458.1	1188.9	0.1369	0.1834	1.3398
Ipomoea|INIL09g21509.t1	Lycium|Lba01G048222	801	0.9458	184.8	616.2	0.1591	0.1420	0.8929
Ipomoea|INIL09g21550.t1	Lycium|Lba01G047791	2724	1.4879	704.5	2019.5	0.0869	0.1334	1.5354
Ipomoea|INIL09g21631.t1	Lycium|Lba01G048018	1872	3.3844	421.2	1450.8	0.1079	0.3944	3.6557
Ipomoea|INIL09g21672.t1	Lycium|Lba01G047978	624	2.3861	144.5	479.5	0.1297	0.3114	2.4011
Ipomoea|INIL09g26374.t1	Lycium|Lba01G028718	969	11.8718	225.6	743.4	0.1441	1.6610	11.5256
Ipomoea|INIL09g26443.t1	Lycium|Lba01G033636	1818	1.9511	472.1	1345.9	0.1894	0.3081	1.6261
Ipomoea|INIL09g29607.t1	Lycium|Lba01G037910	2364	1.0327	553.6	1810.4	0.0656	0.0794	1.2102
Ipomoea|INIL09g29957.t1	Lycium|Lba01G040765	3717	1.4448	886.3	2830.7	0.2551	0.2839	1.1130
Ipomoea|INIL09g29990.t1	Lycium|Lba01G030831	1311	2.1431	263.0	1048.0	0.2327	0.4300	1.8475
Ipomoea|INIL09g30023.t1	Lycium|Lba01G049756	1017	1.0999	244.9	772.1	0.1862	0.1786	0.9593
Ipomoea|INIL09g30051.t1	Lycium|Lba01G028279	1302	1.3594	330.5	971.5	0.0487	0.0761	1.5613
Ipomoea|INIL09g30095.t1	Lycium|Lba01G049713	627	1.6862	167.6	459.4	0.0795	0.1372	1.7264
Ipomoea|INIL09g30161.t1	Lycium|Lba01G017497	1605	0.8327	407.3	1197.7	0.0602	0.0559	0.9293
Ipomoea|INIL09g30201.t1	Lycium|Lba01G028747	645	1.7241	136.3	508.7	0.2217	0.3300	1.4881
Ipomoea|INIL09g30233.t1	Lycium|Lba01G036632	729	5.1890	210.9	518.1	0.0682	0.3492	5.1219
Ipomoea|INIL09g30311.t1	Lycium|Lba01G006579	516	1.4268	114.4	401.6	0.0381	0.0721	1.8925
Ipomoea|INIL09g30347.t1	Lycium|Lba01G048837	651	1.3172	199.2	451.8	0.0237	0.0323	1.3618
Ipomoea|INIL09g30393.t1	Lycium|Lba01G022384	1467	1.8177	339.6	1127.4	0.4212	0.4597	1.0914
Ipomoea|INIL09g30447.t1	Lycium|Lba01G022224	666	3.4593	161.5	504.5	0.6153	1.0013	1.6273
Ipomoea|INIL09g30501.t1	Lycium|Lba01G046093	945	0.8652	223.5	721.5	0.1228	0.1072	0.8732
Ipomoea|INIL09g31400.t1	Lycium|Lba01G027345	1065	1.2111	259.1	805.9	0.0280	0.0428	1.5265
Ipomoea|INIL09g31471.t1	Lycium|Lba01G037309	447	3.2204	114.4	332.6	0.1103	0.3504	3.1761
Ipomoea|INIL09g33225.t1	Lycium|Lba01G009106	2061	1.3451	521.9	1539.1	0.2071	0.2277	1.0992
Ipomoea|INIL09g35807.t1	Lycium|Lba01G044533	582	1.9786	132.8	449.2	0.1215	0.2490	2.0484
Ipomoea|INIL09g35882.t1	Lycium|Lba01G011499	3387	1.8432	856.0	2531.0	0.3581	0.4228	1.1809
Ipomoea|INIL09g35958.t1	Lycium|Lba01G028064	1608	1.2203	439.3	1168.7	0.0975	0.1153	1.1822
Ipomoea|INIL09g36132.t1	Lycium|Lba01G027015	447	0.7956	99.6	347.4	0.0024	0.0028	1.1805
Ipomoea|INIL09g36189.t1	Lycium|Lba01G048026	1773	1.6510	407.0	1366.0	0.2227	0.3055	1.3719
Ipomoea|INIL09g36261.t1	Lycium|Lba01G026848	660	0.8587	202.4	457.6	0.1093	0.0818	0.7484
Ipomoea|INIL09g36299.t1	Lycium|Lba01G027642	1599	1.7710	418.2	1180.8	0.1721	0.2615	1.5189
Ipomoea|INIL09g39319.t1	Lycium|Lba01G015963	246	1.2245	61.5	184.5	0.1852	0.1944	1.0500
Ipomoea|INIL10g08673.t1	Lycium|Lba01G046770	495	1.0308	120.6	374.4	0.0850	0.0948	1.1161
Ipomoea|INIL10g10258.t1	Lycium|Lba01G005610	684	1.6716	172.7	511.3	0.1286	0.2055	1.5985
Ipomoea|INIL10g11153.t1	Lycium|Lba01G017300	765	2.8614	160.4	604.6	0.1923	0.5071	2.6375
Ipomoea|INIL10g11265.t1	Lycium|Lba01G046660	873	1.2397	228.0	645.0	0.0777	0.1008	1.2974
Ipomoea|INIL10g12122.t1	Lycium|Lba01G009105	3900	1.6398	899.0	3001.0	0.2347	0.3121	1.3297
Ipomoea|INIL10g12158.t1	Lycium|Lba01G029165	867	1.0146	191.0	676.0	0.1199	0.1292	1.0778
Ipomoea|INIL10g12184.t1	Lycium|Lba01G028429	1416	2.0249	317.5	1098.5	0.1001	0.2238	2.2356
Ipomoea|INIL10g12243.t1	Lycium|Lba01G008547	1275	1.9079	339.1	935.9	0.1019	0.1902	1.8663
Ipomoea|INIL10g12278.t1	Lycium|Lba01G008548	903	2.3830	203.3	699.7	0.0863	0.2347	2.7206
Ipomoea|INIL10g12317.t1	Lycium|Lba01G028317	531	8.4510	135.7	395.3	0.0190	0.1980	10.4453
Ipomoea|INIL10g12348.t1	Lycium|Lba01G028239	3963	1.1142	925.4	3037.6	0.1254	0.1413	1.1267
Ipomoea|INIL10g12386.t1	Lycium|Lba01G041169	1176	1.0228	298.0	878.0	0.1250	0.1229	0.9833
Ipomoea|INIL10g12416.t1	Lycium|Lba01G031068	2358	1.0559	549.2	1808.8	0.2091	0.1871	0.8948
Ipomoea|INIL10g12460.t1	Lycium|Lba01G041191	750	1.6712	180.9	569.1	0.1768	0.2624	1.4841
Ipomoea|INIL10g12507.t1	Lycium|Lba01G023327	1302	1.4010	351.6	950.4	0.1015	0.1378	1.3571
Ipomoea|INIL10g12547.t1	Lycium|Lba01G029247	816	3.1629	197.6	618.4	0.2325	0.5859	2.5199
Ipomoea|INIL10g12578.t1	Lycium|Lba01G040908	1125	1.4610	313.7	811.3	0.1111	0.1507	1.3567
Ipomoea|INIL10g12619.t1	Lycium|Lba01G029711	444	1.8781	105.6	338.4	0.1915	0.3124	1.6310
Ipomoea|INIL10g12666.t1	Lycium|Lba01G005757	1833	1.8078	453.0	1380.0	0.0734	0.1462	1.9929
Ipomoea|INIL10g12696.t1	Lycium|Lba01G028463	1395	1.1234	362.7	1032.3	0.1368	0.1418	1.0367
Ipomoea|INIL10g12748.t1	Lycium|Lba01G011752	609	1.7308	164.1	444.9	0.1974	0.2753	1.3947
Ipomoea|INIL10g12808.t1	Lycium|Lba01G016967	2283	3.1346	546.9	1736.1	0.1125	0.3615	3.2142
Ipomoea|INIL10g12852.t1	Lycium|Lba01G019096	1215	2.8526	329.9	885.1	0.0784	0.2268	2.8936
Ipomoea|INIL10g12918.t1	Lycium|Lba01G049173	783	4.1755	188.3	594.7	0.1781	0.6597	3.7042
Ipomoea|INIL10g12947.t1	Lycium|Lba01G036705	528	1.8431	129.5	398.5	0.1530	0.2605	1.7030
Ipomoea|INIL10g13006.t1	Lycium|Lba01G034918	3339	0.9067	781.1	2557.9	0.0821	0.0836	1.0182
Ipomoea|INIL10g13050.t1	Lycium|Lba01G024702	1371	1.3631	338.9	1032.1	0.1669	0.2034	1.2187
Ipomoea|INIL10g13093.t1	Lycium|Lba01G040023	2439	1.1228	628.6	1810.4	0.0848	0.0989	1.1673
Ipomoea|INIL10g13135.t1	Lycium|Lba01G024003	384	2.5079	95.4	288.6	0.0298	0.0920	3.0869
Ipomoea|INIL10g13241.t1	Lycium|Lba01G024834	1434	1.6127	326.8	1107.2	0.2359	0.3092	1.3111
Ipomoea|INIL10g13276.t1	Lycium|Lba01G049841	417	1.7042	104.2	312.8	0.1340	0.2172	1.6210
Ipomoea|INIL10g13313.t1	Lycium|Lba01G049776	1362	1.6130	293.3	1068.7	0.0503	0.1061	2.1104
Ipomoea|INIL10g13353.t1	Lycium|Lba01G049798	453	3.3702	126.7	326.3	0.0918	0.2983	3.2477
Ipomoea|INIL10g13416.t1	Lycium|Lba01G049638	1698	2.1711	425.6	1272.4	0.1655	0.3197	1.9318
Ipomoea|INIL10g13483.t1	Lycium|Lba01G036696	951	1.9420	196.3	754.7	0.2003	0.3549	1.7720
Ipomoea|INIL10g16309.t1	Lycium|Lba01G036245	1086	1.7770	273.0	813.0	0.3724	0.4161	1.1172
Ipomoea|INIL10g20757.t1	Lycium|Lba01G014132	729	1.2766	184.6	544.4	0.2539	0.2440	0.9610
Ipomoea|INIL10g32304.t1	Lycium|Lba01G037742	849	1.1456	185.0	664.0	0.1378	0.1615	1.1725
Ipomoea|INIL10g42226.t1	Lycium|Lba01G005848	1200	2.1905	305.1	894.9	0.0795	0.1851	2.3289
Ipomoea|INIL10g42590.t1	Lycium|Lba01G005814	2082	1.2717	490.4	1591.6	0.1327	0.1670	1.2578
Ipomoea|INIL10g42715.t1	Lycium|Lba01G038366	1473	1.0165	352.6	1120.4	0.1104	0.1157	1.0480
Ipomoea|INIL11g05097.t1	Lycium|Lba01G014039	1260	1.8718	321.8	938.2	0.0999	0.1889	1.8920
Ipomoea|INIL11g05136.t1	Lycium|Lba01G043516	1458	2.8128	341.3	1116.7	0.1472	0.3979	2.7032
Ipomoea|INIL11g05175.t1	Lycium|Lba01G001785	975	1.1876	252.4	722.6	0.0603	0.0786	1.3042
Ipomoea|INIL11g05215.t1	Lycium|Lba01G005600	5052	1.2913	1171.6	3880.4	0.1790	0.2086	1.1652
Ipomoea|INIL11g05276.t1	Lycium|Lba01G043215	2832	1.2358	683.0	2149.0	0.0874	0.1171	1.3398
Ipomoea|INIL11g05319.t1	Lycium|Lba01G032400	1578	1.1451	410.8	1167.2	0.1927	0.1826	0.9475
Ipomoea|INIL11g05358.t1	Lycium|Lba01G019981	252	1.6620	67.6	184.4	0.0934	0.1537	1.6458
Ipomoea|INIL11g05388.t1	Lycium|Lba01G020240	585	2.9543	137.0	448.0	0.0591	0.2081	3.5239
Ipomoea|INIL11g08790.t1	Lycium|Lba01G033951	1206	1.3360	341.9	864.1	0.2404	0.2349	0.9772
Ipomoea|INIL11g08865.t1	Lycium|Lba01G039716	1449	0.8511	346.4	1102.6	0.0586	0.0586	1.0001
Ipomoea|INIL11g09812.t1	Lycium|Lba01G010403	1464	1.4312	378.9	1085.1	0.1338	0.1784	1.3327
Ipomoea|INIL11g09855.t1	Lycium|Lba01G010588	1200	1.0694	293.8	906.2	0.1815	0.1694	0.9335
Ipomoea|INIL11g09889.t1	Lycium|Lba01G050681	2514	1.1217	648.0	1866.0	0.1100	0.1212	1.1015
Ipomoea|INIL11g09931.t1	Lycium|Lba01G013768	432	2.2935	79.0	353.0	0.3507	0.5711	1.6287
Ipomoea|INIL11g09966.t1	Lycium|Lba01G050541	1302	1.8789	369.4	932.6	0.0895	0.1612	1.8005
Ipomoea|INIL11g10000.t1	Lycium|Lba01G001601	234	50.0000	53.9	180.1	0.0020	0.1417	71.8615
Ipomoea|INIL11g10037.t1	Lycium|Lba01G050274	1146	2.9892	307.7	838.3	0.0750	0.2311	3.0811
Ipomoea|INIL11g10068.t1	Lycium|Lba01G013697	1110	1.0265	294.3	815.7	0.1071	0.1066	0.9952
Ipomoea|INIL11g10803.t1	Lycium|Lba01G016061	1065	2.4841	271.8	793.2	0.1824	0.3863	2.1175
Ipomoea|INIL11g10885.t1	Lycium|Lba01G040772	879	1.8345	218.5	660.5	0.2876	0.3784	1.3159
Ipomoea|INIL11g16042.t1	Lycium|Lba01G044346	3120	1.7044	695.9	2424.1	0.1382	0.2377	1.7192
Ipomoea|INIL11g16110.t1	Lycium|Lba01G014420	306	1.5532	65.2	240.8	0.3085	0.3504	1.1359
Ipomoea|INIL11g18428.t1	Lycium|Lba01G047167	3450	0.9492	889.4	2560.6	0.1998	0.1557	0.7791
Ipomoea|INIL11g18722.t1	Lycium|Lba01G018933	1917	1.5619	471.5	1445.5	0.2091	0.2697	1.2900
Ipomoea|INIL11g18757.t1	Lycium|Lba01G020188	1263	1.8520	318.6	944.4	0.1692	0.2758	1.6299
Ipomoea|INIL11g18796.t1	Lycium|Lba01G042751	1221	1.7764	307.7	913.3	0.2254	0.3173	1.4080
Ipomoea|INIL11g18840.t1	Lycium|Lba01G010671	699	1.7357	191.7	507.3	0.1095	0.1792	1.6355
Ipomoea|INIL11g18881.t1	Lycium|Lba01G042087	990	1.8246	227.6	762.4	0.1332	0.2437	1.8293
Ipomoea|INIL11g18941.t1	Lycium|Lba01G042213	2469	1.8470	594.5	1874.5	0.1437	0.2528	1.7598
Ipomoea|INIL11g18981.t1	Lycium|Lba01G027521	1896	1.8804	445.5	1450.5	0.3387	0.4297	1.2686
Ipomoea|INIL11g19013.t1	Lycium|Lba01G021849	1587	2.6723	410.4	1176.6	0.0352	0.1100	3.1292
Ipomoea|INIL11g19045.t1	Lycium|Lba01G021922	1176	1.0811	299.1	876.9	0.0893	0.1003	1.1229
Ipomoea|INIL11g19097.t1	Lycium|Lba01G027303	882	1.8351	228.8	653.2	0.1151	0.2042	1.7748
Ipomoea|INIL11g19141.t1	Lycium|Lba01G011926	567	1.5583	147.9	419.1	0.1093	0.1661	1.5206
Ipomoea|INIL11g22429.t1	Lycium|Lba01G013135	843	1.0571	202.2	640.8	0.0909	0.1036	1.1405
Ipomoea|INIL11g26520.t1	Lycium|Lba01G025576	1035	1.0147	279.4	755.6	0.1204	0.1138	0.9453
Ipomoea|INIL11g26569.t1	Lycium|Lba01G042121	588	1.9009	139.7	448.3	0.1726	0.2963	1.7164
Ipomoea|INIL11g26631.t1	Lycium|Lba01G042313	1809	1.2845	474.1	1334.9	0.2047	0.2121	1.0364
Ipomoea|INIL11g26671.t1	Lycium|Lba01G043911	1545	1.7603	381.3	1163.7	0.1784	0.2747	1.5393
Ipomoea|INIL11g26718.t1	Lycium|Lba01G032158	735	1.4050	168.7	566.3	0.0523	0.0908	1.7362
Ipomoea|INIL11g26788.t1	Lycium|Lba01G031514	768	0.9128	185.0	583.0	0.0920	0.0901	0.9792
Ipomoea|INIL11g28638.t1	Lycium|Lba01G021431	3567	2.2292	730.3	2836.7	0.3335	0.5273	1.5810
Ipomoea|INIL11g29509.t1	Lycium|Lba01G019496	2097	1.0532	533.6	1563.4	0.1759	0.1601	0.9104
Ipomoea|INIL11g40863.t1	Lycium|Lba01G045481	333	3.0130	86.2	246.8	0.0337	0.1194	3.5391
Ipomoea|INIL11g42301.t1	Lycium|Lba01G045574	807	1.8543	206.1	600.9	0.0487	0.1033	2.1196
Ipomoea|INIL12g00236.t1	Lycium|Lba01G016304	1398	1.4568	377.0	1021.0	0.0494	0.0785	1.5882
Ipomoea|INIL12g01029.t1	Lycium|Lba01G029590	576	1.9126	164.3	411.7	0.2275	0.3239	1.4236
Ipomoea|INIL12g01066.t1	Lycium|Lba01G025732	1275	2.0682	285.9	989.1	0.1125	0.2489	2.2133
Ipomoea|INIL12g01104.t1	Lycium|Lba01G017370	498	2.1855	129.7	368.3	0.1541	0.2998	1.9454
Ipomoea|INIL12g01141.t1	Lycium|Lba01G017474	1686	1.8198	389.0	1297.0	0.2181	0.3320	1.5223
Ipomoea|INIL12g01177.t1	Lycium|Lba01G017577	3819	0.9658	918.9	2900.1	0.1479	0.1349	0.9123
Ipomoea|INIL12g01222.t1	Lycium|Lba01G024730	876	0.8556	212.1	663.9	0.1027	0.0915	0.8915
Ipomoea|INIL12g01256.t1	Lycium|Lba01G049733	507	0.9542	127.0	380.0	0.0947	0.0937	0.9894
Ipomoea|INIL12g01299.t1	Lycium|Lba01G049606	1071	9.0113	258.7	812.3	0.0359	0.4016	11.1727
Ipomoea|INIL12g01347.t1	Lycium|Lba01G049524	2637	1.2288	656.1	1980.9	0.1589	0.1768	1.1124
Ipomoea|INIL12g01373.t1	Lycium|Lba01G049699	1557	1.9726	404.1	1152.9	0.0907	0.1825	2.0127
Ipomoea|INIL12g01427.t1	Lycium|Lba01G049511	5121	0.9382	1277.4	3843.6	0.0764	0.0779	1.0193
Ipomoea|INIL12g01455.t1	Lycium|Lba01G003790	6552	1.0682	1552.4	4999.6	0.1667	0.1630	0.9778
Ipomoea|INIL12g01493.t1	Lycium|Lba01G003754	6663	1.1812	1599.6	5063.4	0.1734	0.1836	1.0588
Ipomoea|INIL12g01532.t1	Lycium|Lba01G003683	1083	1.0866	270.6	812.4	0.1699	0.1631	0.9600
Ipomoea|INIL12g01579.t1	Lycium|Lba01G024817	912	1.5444	223.8	688.2	0.2351	0.2863	1.2175
Ipomoea|INIL12g02044.t1	Lycium|Lba01G040759	756	1.9592	190.2	565.8	0.2045	0.3300	1.6141
Ipomoea|INIL12g03010.t1	Lycium|Lba01G035156	1470	1.4531	368.4	1101.6	0.1219	0.1727	1.4165
Ipomoea|INIL12g03046.t1	Lycium|Lba01G017391	2526	1.5869	564.9	1961.1	0.1525	0.2359	1.5464
Ipomoea|INIL12g03078.t1	Lycium|Lba01G023572	1407	1.2064	369.2	1037.8	0.1947	0.1929	0.9904
Ipomoea|INIL12g03109.t1	Lycium|Lba01G043356	249	1.1826	63.8	185.2	0.0622	0.0811	1.3028
Ipomoea|INIL12g03145.t1	Lycium|Lba01G015825	1005	2.4036	234.2	770.8	0.1142	0.2853	2.4989
Ipomoea|INIL12g03181.t1	Lycium|Lba01G015849	711	1.6049	184.9	526.1	0.1308	0.1961	1.4994
Ipomoea|INIL12g03214.t1	Lycium|Lba01G016059	891	1.6365	246.9	644.1	0.0851	0.1371	1.6109
Ipomoea|INIL12g03256.t1	Lycium|Lba01G014894	1152	2.8450	249.3	902.7	0.0927	0.3041	3.2809
Ipomoea|INIL12g03292.t1	Lycium|Lba01G023938	2034	2.1211	566.5	1467.5	0.0958	0.1948	2.0340
Ipomoea|INIL12g03328.t1	Lycium|Lba01G015359	1503	1.5307	376.5	1126.5	0.2674	0.3025	1.1315
Ipomoea|INIL12g03373.t1	Lycium|Lba01G023869	357	1.4566	83.7	273.3	0.0733	0.1224	1.6707
Ipomoea|INIL12g03417.t1	Lycium|Lba01G003136	1668	1.7661	425.3	1242.7	0.1249	0.2113	1.6914
Ipomoea|INIL12g03464.t1	Lycium|Lba01G044439	1419	1.1957	376.2	1042.8	0.2374	0.2153	0.9067
Ipomoea|INIL12g03511.t1	Lycium|Lba01G001858	3048	3.2035	705.6	2342.4	0.1674	0.4964	2.9651
Ipomoea|INIL12g03555.t1	Lycium|Lba01G035214	1371	2.9272	332.8	1038.2	0.0868	0.2745	3.1636
Ipomoea|INIL12g07261.t1	Lycium|Lba01G040728	546	1.3595	145.8	400.2	0.1700	0.1967	1.1572
Ipomoea|INIL12g07369.t1	Lycium|Lba01G007149	378	50.0000	92.2	285.8	0.0051	0.3448	67.2877
Ipomoea|INIL12g08395.t1	Lycium|Lba01G000328	543	50.0000	142.0	401.0	0.0043	0.2734	62.9758
Ipomoea|INIL12g08457.t1	Lycium|Lba01G048217	1572	1.6955	405.9	1166.1	0.1018	0.1725	1.6936
Ipomoea|INIL12g08524.t1	Lycium|Lba01G014762	399	1.7226	109.5	289.5	0.0566	0.1029	1.8196
Ipomoea|INIL12g10281.t1	Lycium|Lba01G040888	303	1.8611	86.3	216.7	0.3258	0.3904	1.1980
Ipomoea|INIL12g10995.t1	Lycium|Lba01G001635	330	10.5308	73.7	256.3	0.0766	0.9498	12.4068
Ipomoea|INIL12g14755.t1	Lycium|Lba01G040735	522	1.4846	127.7	394.3	0.2993	0.3147	1.0513
Ipomoea|INIL12g15707.t1	Lycium|Lba01G032338	453	0.7958	103.0	350.0	0.0696	0.0657	0.9432
Ipomoea|INIL12g15747.t1	Lycium|Lba01G003071	2007	1.8027	447.0	1560.0	0.1853	0.3036	1.6384
Ipomoea|INIL12g15776.t1	Lycium|Lba01G009145	585	2.4411	169.7	415.3	0.2067	0.3850	1.8629
Ipomoea|INIL12g15821.t1	Lycium|Lba01G036579	669	5.5123	170.9	498.1	0.0248	0.1663	6.7087
Ipomoea|INIL12g21826.t1	Lycium|Lba01G008304	1182	1.0197	278.6	903.4	0.1593	0.1515	0.9509
Ipomoea|INIL12g21875.t1	Lycium|Lba01G033113	450	0.9454	101.4	348.6	0.1347	0.1287	0.9560
Ipomoea|INIL12g21924.t1	Lycium|Lba01G016553	1557	1.1624	388.9	1168.1	0.1218	0.1383	1.1358
Ipomoea|INIL12g21981.t1	Lycium|Lba01G038151	2376	1.5996	588.7	1787.3	0.1876	0.2572	1.3710
Ipomoea|INIL12g22033.t1	Lycium|Lba01G012048	3015	3.0039	721.6	2293.4	0.1927	0.5000	2.5943
Ipomoea|INIL12g22080.t1	Lycium|Lba01G038174	2169	0.8853	533.8	1635.2	0.1103	0.0988	0.8963
Ipomoea|INIL12g22131.t1	Lycium|Lba01G016964	1401	1.0678	343.2	1057.8	0.1541	0.1518	0.9851
Ipomoea|INIL12g22168.t1	Lycium|Lba01G022544	765	1.4926	170.1	594.9	0.2741	0.3132	1.1425
Ipomoea|INIL12g22219.t1	Lycium|Lba01G027493	546	2.2900	127.4	418.6	0.1336	0.3038	2.2734
Ipomoea|INIL12g24625.t1	Lycium|Lba01G027472	315	0.6696	46.3	268.7	0.0108	0.0154	1.4290
Ipomoea|INIL12g24702.t1	Lycium|Lba01G035125	1509	1.7665	364.5	1144.5	0.0805	0.1567	1.9458
Ipomoea|INIL12g24765.t1	Lycium|Lba01G032517	1020	1.3220	242.9	777.1	0.2050	0.2291	1.1175
Ipomoea|INIL12g24846.t1	Lycium|Lba01G029737	507	40.5054	130.8	376.2	0.0046	0.2364	51.6728
Ipomoea|INIL12g24917.t1	Lycium|Lba01G040802	2928	1.5260	710.0	2218.0	0.0852	0.1411	1.6567
Ipomoea|INIL12g29094.t1	Lycium|Lba01G006985	975	2.1269	234.4	740.6	0.0523	0.1323	2.5305
Ipomoea|INIL12g29157.t1	Lycium|Lba01G025913	1293	1.3957	375.9	917.1	0.1748	0.1961	1.1220
Ipomoea|INIL12g36427.t1	Lycium|Lba01G002729	1275	0.9602	328.0	947.0	0.0963	0.0937	0.9735
Ipomoea|INIL12g40020.t1	Lycium|Lba01G007170	3066	1.1247	722.1	2343.9	0.1596	0.1674	1.0485
Ipomoea|INIL12g40172.t1	Lycium|Lba01G004162	564	1.6623	147.1	416.9	0.0592	0.1077	1.8196
Ipomoea|INIL12g40451.t1	Lycium|Lba01G024299	1263	1.3255	344.6	918.4	0.1126	0.1403	1.2456
Ipomoea|INIL13g00786.t1	Lycium|Lba01G043995	681	2.3294	188.0	493.0	0.0744	0.1751	2.3537
Ipomoea|INIL13g07019.t1	Lycium|Lba01G005588	603	6.3519	149.6	453.4	0.0648	0.4619	7.1327
Ipomoea|INIL13g07456.t1	Lycium|Lba01G041409	2208	1.2046	519.3	1688.7	0.1993	0.2064	1.0359
Ipomoea|INIL13g07512.t1	Lycium|Lba01G022931	420	3.3385	115.6	304.4	0.2921	0.6675	2.2850
Ipomoea|INIL13g07587.t1	Lycium|Lba01G016228	1092	2.1352	302.8	789.2	0.1660	0.2974	1.7918
Ipomoea|INIL13g07636.t1	Lycium|Lba01G041306	306	50.0000	90.4	215.6	0.0114	0.6288	54.9232
Ipomoea|INIL13g07693.t1	Lycium|Lba01G032211	1509	1.1551	356.3	1152.7	0.1474	0.1627	1.1042
Ipomoea|INIL13g07727.t1	Lycium|Lba01G006250	1650	0.8884	411.9	1238.1	0.0475	0.0493	1.0379
Ipomoea|INIL13g07763.t1	Lycium|Lba01G032215	2067	1.2264	430.9	1636.1	0.0321	0.0561	1.7481
Ipomoea|INIL13g07793.t1	Lycium|Lba01G035604	471	2.6516	121.1	349.9	0.1572	0.3716	2.3638
Ipomoea|INIL13g07827.t1	Lycium|Lba01G042673	258	50.0000	58.3	199.7	0.0028	0.2040	73.0131
Ipomoea|INIL13g07858.t1	Lycium|Lba01G022836	1848	1.3649	441.9	1406.1	0.1402	0.1844	1.3157
Ipomoea|INIL13g07890.t1	Lycium|Lba01G025757	732	1.6334	181.2	550.8	0.2334	0.3003	1.2866
Ipomoea|INIL13g07921.t1	Lycium|Lba01G006822	555	2.0164	159.5	395.5	0.1382	0.2408	1.7417
Ipomoea|INIL13g07978.t1	Lycium|Lba01G002899	1293	50.0000	325.4	967.6	0.0096	0.6190	64.3943
Ipomoea|INIL13g08023.t1	Lycium|Lba01G006078	1218	1.2537	340.8	877.2	0.0835	0.1027	1.2291
Ipomoea|INIL13g08068.t1	Lycium|Lba01G014994	1455	1.7832	319.0	1136.0	0.1671	0.2841	1.6997
Ipomoea|INIL13g08096.t1	Lycium|Lba01G015198	1356	1.7079	375.5	980.5	0.0828	0.1399	1.6905
Ipomoea|INIL13g08150.t1	Lycium|Lba01G005510	711	2.0243	160.8	550.2	0.2895	0.4339	1.4988
Ipomoea|INIL13g08186.t1	Lycium|Lba01G015922	834	1.7483	225.1	608.9	0.0809	0.1433	1.7714
Ipomoea|INIL13g08229.t1	Lycium|Lba01G015609	1068	5.7417	254.6	813.4	0.1376	0.7672	5.5772
Ipomoea|INIL13g08265.t1	Lycium|Lba01G039291	1329	0.9604	344.4	984.6	0.0691	0.0713	1.0314
Ipomoea|INIL13g08323.t1	Lycium|Lba01G039184	942	4.1206	227.0	715.0	0.0490	0.2421	4.9380
Ipomoea|INIL13g08612.t1	Lycium|Lba01G050857	1401	4.2232	302.5	1098.5	0.3490	1.0036	2.8753
Ipomoea|INIL13g09135.t1	Lycium|Lba01G046181	1311	1.4387	316.7	994.3	0.1421	0.1950	1.3727
Ipomoea|INIL13g09198.t1	Lycium|Lba01G013993	1194	3.5636	307.4	886.6	0.1394	0.4587	3.2904
Ipomoea|INIL13g09229.t1	Lycium|Lba01G006059	1026	0.8890	283.0	743.0	0.0839	0.0739	0.8804
Ipomoea|INIL13g09268.t1	Lycium|Lba01G023475	1143	1.2288	274.7	868.3	0.1755	0.1924	1.0961
Ipomoea|INIL13g14834.t1	Lycium|Lba01G043699	279	1.1016	69.7	209.3	0.1865	0.1757	0.9418
Ipomoea|INIL13g15377.t1	Lycium|Lba01G034371	633	3.7433	167.3	465.7	0.1785	0.5630	3.1534
Ipomoea|INIL13g15440.t1	Lycium|Lba01G046145	1155	1.5798	296.6	858.4	0.3017	0.3303	1.0947
Ipomoea|INIL13g15505.t1	Lycium|Lba01G000949	660	1.1945	155.6	504.4	0.0746	0.1015	1.3597
Ipomoea|INIL13g15551.t1	Lycium|Lba01G046257	1623	1.4901	390.4	1232.6	0.1303	0.1906	1.4630
Ipomoea|INIL13g21221.t1	Lycium|Lba01G043751	1548	1.2788	389.0	1159.0	0.2190	0.2248	1.0266
Ipomoea|INIL13g27021.t1	Lycium|Lba01G034083	246	14.1059	57.3	188.7	0.0667	1.1043	16.5486
Ipomoea|INIL13g36032.t1	Lycium|Lba01G030899	999	1.2406	228.6	770.4	0.1553	0.1843	1.1864
Ipomoea|INIL13g39072.t1	Lycium|Lba01G049279	930	1.5689	226.7	703.3	0.1594	0.2288	1.4356
Ipomoea|INIL13g40274.t1	Lycium|Lba01G021294	2442	1.2877	585.8	1856.2	0.1861	0.2095	1.1256
Ipomoea|INIL14g00688.t1	Lycium|Lba01G030483	753	6.8711	166.5	586.5	0.0513	0.4499	8.7712
Ipomoea|INIL14g03600.t1	Lycium|Lba01G009011	357	1.7771	76.2	280.8	0.1126	0.2208	1.9610
Ipomoea|INIL14g03646.t1	Lycium|Lba01G006596	729	4.6341	191.9	537.1	0.0608	0.3047	5.0143
Ipomoea|INIL14g03756.t1	Lycium|Lba01G008828	1197	1.2843	303.0	894.0	0.1173	0.1474	1.2564
Ipomoea|INIL14g03814.t1	Lycium|Lba01G036640	729	1.8800	203.2	525.8	0.1303	0.2191	1.6814
Ipomoea|INIL14g03861.t1	Lycium|Lba01G005667	2085	0.9591	502.3	1582.7	0.0756	0.0810	1.0718
Ipomoea|INIL14g03914.t1	Lycium|Lba01G005216	1218	1.0083	302.9	915.1	0.0358	0.0436	1.2196
Ipomoea|INIL14g03969.t1	Lycium|Lba01G005160	342	50.0000	84.9	257.1	0.0045	0.2993	66.2135
Ipomoea|INIL14g04062.t1	Lycium|Lba01G012145	1371	2.6194	385.4	985.6	0.0816	0.2096	2.5698
Ipomoea|INIL14g04122.t1	Lycium|Lba01G002461	327	50.0000	61.4	265.6	0.0077	0.6647	85.8409
Ipomoea|INIL14g04160.t1	Lycium|Lba01G002487	4773	1.4001	1130.3	3642.7	0.1961	0.2368	1.2075
Ipomoea|INIL14g04221.t1	Lycium|Lba01G048819	948	1.4472	250.9	697.1	0.0276	0.0467	1.6927
Ipomoea|INIL14g06682.t1	Lycium|Lba01G046612	1062	1.3584	233.9	828.1	0.1308	0.1838	1.4053
Ipomoea|INIL14g06842.t1	Lycium|Lba01G046541	933	1.1232	216.1	716.9	0.1436	0.1573	1.0949
Ipomoea|INIL14g06897.t1	Lycium|Lba01G017280	1341	2.0506	321.9	1019.1	0.2617	0.4075	1.5572
Ipomoea|INIL14g06961.t1	Lycium|Lba01G011070	702	1.1213	153.9	548.1	0.1560	0.1710	1.0961
Ipomoea|INIL14g14435.t1	Lycium|Lba01G035138	630	50.0000	122.9	507.1	0.0023	0.1976	84.6261
Ipomoea|INIL14g19216.t1	Lycium|Lba01G028459	708	1.3278	188.0	520.0	0.2456	0.2437	0.9926
Ipomoea|INIL14g21243.t1	Lycium|Lba01G024805	1041	1.0992	252.3	788.7	0.1644	0.1641	0.9985
Ipomoea|INIL14g26025.t1	Lycium|Lba01G002047	705	1.3420	189.6	515.4	0.2138	0.2249	1.0519
Ipomoea|INIL14g26074.t1	Lycium|Lba01G027655	1128	0.6790	279.1	848.9	0.1134	0.0771	0.6802
Ipomoea|INIL14g26119.t1	Lycium|Lba01G048835	972	1.1676	260.9	711.1	0.1790	0.1745	0.9746
Ipomoea|INIL14g26196.t1	Lycium|Lba01G006771	1071	1.4818	268.2	802.8	0.2519	0.2832	1.1245
Ipomoea|INIL14g26260.t1	Lycium|Lba01G048456	3210	1.4892	716.9	2493.1	0.1700	0.2375	1.3968
Ipomoea|INIL14g28359.t1	Lycium|Lba01G024045	1842	0.9407	459.4	1382.6	0.1203	0.1110	0.9231
Ipomoea|INIL14g33102.t1	Lycium|Lba01G013266	1158	1.8051	307.3	850.7	0.1170	0.2003	1.7126
Ipomoea|INIL14g35004.t1	Lycium|Lba01G021361	258	0.9495	66.5	191.5	0.0088	0.0105	1.1977
Ipomoea|INIL14g35067.t1	Lycium|Lba01G008164	1425	1.1140	368.7	1056.3	0.1483	0.1494	1.0072
Ipomoea|INIL14g35129.t1	Lycium|Lba01G008114	1371	0.7270	316.8	1054.2	0.0903	0.0728	0.8066
Ipomoea|INIL14g35176.t1	Lycium|Lba01G008100	2598	2.3237	676.8	1921.2	0.1062	0.2426	2.2847
Ipomoea|INIL14g35229.t1	Lycium|Lba01G017037	462	1.6737	123.6	338.4	0.0553	0.1001	1.8115
Ipomoea|INIL14g35277.t1	Lycium|Lba01G032151	828	1.1679	220.9	607.1	0.1012	0.1155	1.1418
Ipomoea|INIL14g35323.t1	Lycium|Lba01G025385	714	1.4662	192.7	521.3	0.2633	0.2785	1.0577
Ipomoea|INIL14g35367.t1	Lycium|Lba01G034806	900	2.1038	218.7	681.3	0.1084	0.2339	2.1577
Ipomoea|INIL14g35410.t1	Lycium|Lba01G039546	711	1.2180	191.2	519.8	0.0917	0.1109	1.2086
Ipomoea|INIL14g35442.t1	Lycium|Lba01G014759	1233	1.2066	313.5	919.5	0.0844	0.1070	1.2680
Ipomoea|INIL14g35489.t1	Lycium|Lba01G007234	1746	1.4449	397.9	1348.1	0.1079	0.1669	1.5478
Ipomoea|INIL14g35520.t1	Lycium|Lba01G033404	549	0.8754	145.1	403.9	0.0709	0.0654	0.9221
Ipomoea|INIL14g35557.t1	Lycium|Lba01G035423	1335	1.0320	350.1	984.9	0.1581	0.1436	0.9080
Ipomoea|INIL14g36835.t1	Lycium|Lba01G014781	489	2.2056	144.0	345.0	0.1247	0.2397	1.9225
Ipomoea|INIL14g41227.t1	Lycium|Lba01G041466	1629	0.9613	422.9	1206.1	0.0963	0.0932	0.9684
Ipomoea|INIL14g41269.t1	Lycium|Lba01G009846	1572	0.9958	378.4	1193.6	0.0802	0.0882	1.1006
Ipomoea|INIL14g41312.t1	Lycium|Lba01G040011	531	3.4507	121.6	409.4	0.0820	0.3228	3.9369
Ipomoea|INIL14g41347.t1	Lycium|Lba01G043806	1095	1.2460	287.1	807.9	0.1595	0.1743	1.0934
Ipomoea|INIL14g41386.t1	Lycium|Lba01G037146	933	2.0041	238.5	694.5	0.1773	0.3055	1.7237
Ipomoea|INIL14g41445.t1	Lycium|Lba01G044092	1215	1.8297	321.3	893.7	0.2233	0.3177	1.4228
Ipomoea|INIL14g41490.t1	Lycium|Lba01G044094	2076	1.6392	494.3	1581.7	0.1867	0.2682	1.4366
Ipomoea|INIL14g41534.t1	Lycium|Lba01G043783	975	2.2814	254.7	720.3	0.0861	0.2015	2.3409
Ipomoea|INIL14g41572.t1	Lycium|Lba01G044850	417	3.1944	91.3	325.7	0.1951	0.5596	2.8681
Ipomoea|INIL14g41619.t1	Lycium|Lba01G044580	948	1.8868	245.2	702.8	0.2359	0.3422	1.4505
Ipomoea|INIL14g41648.t1	Lycium|Lba01G044523	552	1.3479	123.6	428.4	0.0838	0.1303	1.5547
Ipomoea|INIL14g41693.t1	Lycium|Lba01G044518	609	2.9012	157.6	451.4	0.2037	0.4808	2.3597
[truncated: 11,560 more rows]
