# Supplementary material for: Wolfberry genomes and the evolution of Lycium (Solanaceae)
Source: Commun Biol. 2021 Jun 3;4:671. doi: 10.1038/s42003-021-02152-8 (PMC8175696; doi:10.1038/s42003-021-02152-8)
Supplement: Supplementary file 22 — Supplementary Data 19 [file 42003_2021_2152_MOESM22_ESM.zip › data/Lycium2Nicotiana.rbh.paml.txt]

gene1	gene2	aln_len	t	S	N	omega	dN	dS
Lycium|Lba01G000006	Nicotiana|Nitab4.5_0001676g0060.1	1419	0.4948	331.4	1087.6	0.3783	0.1192	0.3151
Lycium|Lba01G000094	Nicotiana|Nitab4.5_0001040g0170.1	306	0.4952	77.4	228.6	0.2778	0.0996	0.3585
Lycium|Lba01G000149	Nicotiana|Nitab4.5_0002719g0070.1	1938	0.3153	466.4	1471.6	0.1920	0.0522	0.2720
Lycium|Lba01G000192	Nicotiana|Nitab4.5_0001655g0240.1	831	0.2485	203.7	627.3	0.3009	0.0528	0.1754
Lycium|Lba01G000230	Nicotiana|Nitab4.5_0007306g0010.1	546	0.3570	110.3	435.7	0.0537	0.0261	0.4861
Lycium|Lba01G000268	Nicotiana|Nitab4.5_0003714g0040.1	1836	0.3458	460.1	1375.9	0.3668	0.0804	0.2193
Lycium|Lba01G000314	Nicotiana|Nitab4.5_0001876g0070.1	1602	0.3035	383.5	1218.5	0.1556	0.0440	0.2827
Lycium|Lba01G000371	Nicotiana|Nitab4.5_0000363g0030.1	1059	0.3260	282.7	776.3	0.2010	0.0527	0.2623
Lycium|Lba01G000417	Nicotiana|Nitab4.5_0005696g0050.1	2505	0.3998	641.5	1863.5	0.2775	0.0800	0.2882
Lycium|Lba01G000472	Nicotiana|Nitab4.5_0001013g0020.1	408	1.6542	110.4	297.6	0.2518	0.3056	1.2138
Lycium|Lba01G000529	Nicotiana|Nitab4.5_0005453g0010.1	1671	0.3356	433.1	1237.9	0.2379	0.0611	0.2569
Lycium|Lba01G000573	Nicotiana|Nitab4.5_0008430g0020.1	2031	0.3620	490.1	1540.9	0.2851	0.0752	0.2637
Lycium|Lba01G000631	Nicotiana|Nitab4.5_0000376g0260.1	1146	0.5779	265.5	880.5	0.2766	0.1200	0.4336
Lycium|Lba01G000698	Nicotiana|Nitab4.5_0003322g0020.1	1011	0.5123	237.3	773.7	0.2005	0.0882	0.4400
Lycium|Lba01G000810	Nicotiana|Nitab4.5_0004433g0030.1	990	0.7059	188.8	801.2	0.2675	0.1546	0.5778
Lycium|Lba01G000933	Nicotiana|Nitab4.5_0001424g0060.1	957	0.4892	243.2	713.8	0.1731	0.0737	0.4255
Lycium|Lba01G000999	Nicotiana|Nitab4.5_0000185g0220.1	576	0.5248	130.8	445.2	0.1362	0.0717	0.5264
Lycium|Lba01G001103	Nicotiana|Nitab4.5_0006785g0040.1	372	9.9102	98.6	273.4	0.0302	0.3471	11.5036
Lycium|Lba01G001238	Nicotiana|Nitab4.5_0022203g0010.1	1080	0.5086	240.3	839.7	0.1056	0.0588	0.5566
Lycium|Lba01G001392	Nicotiana|Nitab4.5_0001907g0070.1	1374	0.5083	334.7	1039.3	0.2906	0.1063	0.3657
Lycium|Lba01G001527	Nicotiana|Nitab4.5_0004974g0050.1	1653	2.8178	376.3	1276.7	0.3900	0.6926	1.7760
Lycium|Lba01G001627	Nicotiana|Nitab4.5_0002216g0010.1	864	0.3171	208.6	655.4	0.2611	0.0628	0.2405
Lycium|Lba01G001717	Nicotiana|Nitab4.5_0001095g0090.1	1806	0.2865	459.8	1346.2	0.3460	0.0645	0.1864
Lycium|Lba01G001789	Nicotiana|Nitab4.5_0009050g0020.1	4404	0.2173	1125.7	3278.3	0.2028	0.0361	0.1782
Lycium|Lba01G001847	Nicotiana|Nitab4.5_0000184g0190.1	1650	0.6850	372.1	1277.9	0.1706	0.1089	0.6384
Lycium|Lba01G001947	Nicotiana|Nitab4.5_0003255g0060.1	1524	0.6563	399.5	1124.5	0.1610	0.0925	0.5743
Lycium|Lba01G002058	Nicotiana|Nitab4.5_0004440g0020.1	1245	0.3747	305.6	939.4	0.3678	0.0878	0.2388
Lycium|Lba01G002147	Nicotiana|Nitab4.5_0000197g0060.1	396	0.1173	102.4	293.6	0.8241	0.0371	0.0450
Lycium|Lba01G002223	Nicotiana|Nitab4.5_0004704g0060.1	669	0.4888	178.6	490.4	0.3311	0.1059	0.3197
Lycium|Lba01G002270	Nicotiana|Nitab4.5_0003574g0130.1	1863	0.2232	411.1	1451.9	0.1175	0.0280	0.2383
Lycium|Lba01G002319	Nicotiana|Nitab4.5_0012909g0020.1	456	0.4334	105.9	350.1	0.3357	0.0990	0.2948
Lycium|Lba01G002367	Nicotiana|Nitab4.5_0002158g0090.1	963	0.9077	211.9	751.1	0.5745	0.2601	0.4529
Lycium|Lba01G002424	Nicotiana|Nitab4.5_0001820g0070.1	1284	0.2967	274.7	1009.3	0.1049	0.0350	0.3337
Lycium|Lba01G002471	Nicotiana|Nitab4.5_0028651g0010.1	1533	0.2789	380.1	1152.9	0.0527	0.0170	0.3233
Lycium|Lba01G002529	Nicotiana|Nitab4.5_0001876g0060.1	1944	0.2952	512.2	1431.8	0.2315	0.0525	0.2267
Lycium|Lba01G002649	Nicotiana|Nitab4.5_0001942g0160.1	2274	0.2961	577.2	1696.8	0.1964	0.0484	0.2465
Lycium|Lba01G002723	Nicotiana|Nitab4.5_0005058g0020.1	315	0.3220	89.0	226.0	0.4063	0.0760	0.1870
Lycium|Lba01G002837	Nicotiana|Nitab4.5_0002891g0040.1	555	0.7400	105.7	449.3	0.1736	0.1294	0.7453
Lycium|Lba01G002892	Nicotiana|Nitab4.5_0008536g0050.1	465	50.0000	89.3	375.7	0.0083	0.6974	83.8162
Lycium|Lba01G002964	Nicotiana|Nitab4.5_0008310g0070.1	480	1.1538	124.5	355.5	0.1610	0.1635	1.0159
Lycium|Lba01G003040	Nicotiana|Nitab4.5_0008730g0050.1	198	0.3755	54.3	143.7	0.0749	0.0285	0.3810
Lycium|Lba01G003115	Nicotiana|Nitab4.5_0000586g0130.1	5292	0.2455	1365.1	3926.9	0.2424	0.0453	0.1869
Lycium|Lba01G003225	Nicotiana|Nitab4.5_0000130g0230.1	1440	0.4976	325.2	1114.8	0.1092	0.0583	0.5345
Lycium|Lba01G003291	Nicotiana|Nitab4.5_0008141g0030.1	1248	0.5071	326.6	921.4	0.2287	0.0898	0.3926
Lycium|Lba01G003327	Nicotiana|Nitab4.5_0006880g0020.1	1410	1.1204	324.1	1085.9	0.6100	0.3256	0.5338
Lycium|Lba01G003375	Nicotiana|Nitab4.5_0002944g0030.1	3663	1.0575	747.4	2915.6	0.3322	0.2500	0.7525
Lycium|Lba01G003414	Nicotiana|Nitab4.5_0006775g0110.1	567	0.2463	130.0	437.0	0.3601	0.0583	0.1620
Lycium|Lba01G003463	Nicotiana|Nitab4.5_0002782g0040.1	312	0.9186	57.2	254.8	0.2290	0.1893	0.8265
Lycium|Lba01G003567	Nicotiana|Nitab4.5_0011372g0030.1	720	0.5302	187.5	532.5	0.2167	0.0910	0.4200
Lycium|Lba01G003635	Nicotiana|Nitab4.5_0000583g0110.1	882	0.6272	191.9	690.1	0.6120	0.1837	0.3002
Lycium|Lba01G003694	Nicotiana|Nitab4.5_0000789g0170.1	1245	0.5952	274.7	970.3	0.2438	0.1178	0.4831
Lycium|Lba01G003758	Nicotiana|Nitab4.5_0001127g0170.1	1866	0.2577	443.3	1422.7	0.1981	0.0438	0.2210
Lycium|Lba01G003819	Nicotiana|Nitab4.5_0000128g0050.1	1710	0.3701	379.1	1330.9	0.2133	0.0679	0.3182
Lycium|Lba01G003917	Nicotiana|Nitab4.5_0000915g0120.1	1044	0.4463	275.8	768.2	0.2485	0.0827	0.3328
Lycium|Lba01G003979	Nicotiana|Nitab4.5_0009210g0030.1	2175	0.3102	526.5	1648.5	0.1851	0.0501	0.2704
Lycium|Lba01G004040	Nicotiana|Nitab4.5_0000263g0230.1	585	1.4554	131.0	454.0	0.3152	0.3263	1.0354
Lycium|Lba01G004120	Nicotiana|Nitab4.5_0004629g0040.1	1239	0.6903	273.4	965.6	0.2016	0.1228	0.6091
Lycium|Lba01G004176	Nicotiana|Nitab4.5_0002112g0190.1	777	0.6873	181.3	595.7	0.3958	0.1689	0.4267
Lycium|Lba01G004285	Nicotiana|Nitab4.5_0005869g0070.1	786	0.4499	182.8	603.2	0.1828	0.0735	0.4023
Lycium|Lba01G004391	Nicotiana|Nitab4.5_0006408g0010.1	1293	0.8676	290.9	1002.1	0.0502	0.0550	1.0961
Lycium|Lba01G004511	Nicotiana|Nitab4.5_0003623g0020.1	720	0.5901	171.4	548.6	0.1690	0.0906	0.5362
Lycium|Lba01G004611	Nicotiana|Nitab4.5_0001108g0040.1	486	0.3563	117.3	368.7	0.2759	0.0727	0.2635
Lycium|Lba01G004769	Nicotiana|Nitab4.5_0002598g0060.1	1041	0.8492	240.2	800.8	0.3527	0.1989	0.5637
Lycium|Lba01G004876	Nicotiana|Nitab4.5_0001702g0180.1	1182	0.3569	266.6	915.4	0.1587	0.0542	0.3414
Lycium|Lba01G004934	Nicotiana|Nitab4.5_0004188g0070.1	993	0.3174	229.3	763.7	0.3022	0.0690	0.2283
Lycium|Lba01G004994	Nicotiana|Nitab4.5_0001702g0220.1	1449	0.3055	379.9	1069.1	0.1985	0.0495	0.2492
Lycium|Lba01G005066	Nicotiana|Nitab4.5_0003865g0140.1	261	0.3429	57.4	203.6	0.0894	0.0353	0.3946
Lycium|Lba01G005152	Nicotiana|Nitab4.5_0003893g0030.1	1512	0.2859	378.3	1133.7	0.2130	0.0495	0.2325
Lycium|Lba01G005191	Nicotiana|Nitab4.5_0005721g0100.1	1029	0.4407	218.4	810.6	0.2549	0.0907	0.3557
Lycium|Lba01G005250	Nicotiana|Nitab4.5_0005413g0030.1	921	0.5882	211.8	709.2	0.2139	0.1062	0.4967
Lycium|Lba01G005287	Nicotiana|Nitab4.5_0006286g0010.1	1602	0.3272	409.8	1192.2	0.2563	0.0626	0.2442
Lycium|Lba01G005332	Nicotiana|Nitab4.5_0005793g0010.1	1641	0.4287	421.5	1219.5	0.2516	0.0810	0.3219
Lycium|Lba01G005398	Nicotiana|Nitab4.5_0003187g0060.1	1863	0.3640	483.5	1379.5	0.0851	0.0320	0.3761
Lycium|Lba01G005478	Nicotiana|Nitab4.5_0000342g0290.1	552	0.5588	106.8	445.2	0.3122	0.1306	0.4183
Lycium|Lba01G005534	Nicotiana|Nitab4.5_0010063g0020.1	894	0.5622	202.5	691.5	0.2966	0.1219	0.4110
Lycium|Lba01G005610	Nicotiana|Nitab4.5_0000147g0110.1	678	0.4374	160.8	517.2	0.2628	0.0876	0.3332
Lycium|Lba01G005663	Nicotiana|Nitab4.5_0000147g0130.1	945	0.4027	211.0	734.0	0.1732	0.0650	0.3752
Lycium|Lba01G005705	Nicotiana|Nitab4.5_0007495g0020.1	2424	0.1978	549.8	1874.2	0.0557	0.0136	0.2444
Lycium|Lba01G005739	Nicotiana|Nitab4.5_0018980g0010.1	540	1.0482	101.0	439.0	0.4553	0.2855	0.6272
Lycium|Lba01G005807	Nicotiana|Nitab4.5_0011191g0010.1	792	0.9947	168.8	623.2	0.2884	0.2173	0.7533
Lycium|Lba01G005865	Nicotiana|Nitab4.5_0000303g0230.1	2373	0.3255	595.8	1777.2	0.2497	0.0618	0.2477
Lycium|Lba01G005934	Nicotiana|Nitab4.5_0000321g0170.1	1149	0.8145	237.6	911.4	0.0847	0.0840	0.9907
Lycium|Lba01G006002	Nicotiana|Nitab4.5_0000786g0070.1	1425	0.3567	297.7	1127.3	0.1725	0.0594	0.3443
Lycium|Lba01G006079	Nicotiana|Nitab4.5_0004154g0020.1	1848	1.1496	417.5	1430.5	0.5047	0.3137	0.6215
Lycium|Lba01G006130	Nicotiana|Nitab4.5_0004700g0050.1	447	0.4868	98.8	348.2	0.1833	0.0818	0.4461
Lycium|Lba01G006195	Nicotiana|Nitab4.5_0002333g0040.1	789	0.6241	207.4	581.6	0.1321	0.0763	0.5776
Lycium|Lba01G006229	Nicotiana|Nitab4.5_0009546g0010.1	2205	0.4143	505.3	1699.7	0.2474	0.0814	0.3289
Lycium|Lba01G006303	Nicotiana|Nitab4.5_0004743g0040.1	435	0.3561	105.7	329.3	0.1977	0.0598	0.3023
Lycium|Lba01G006378	Nicotiana|Nitab4.5_0000512g0180.1	1116	0.4460	285.8	830.2	0.3528	0.1011	0.2867
Lycium|Lba01G006445	Nicotiana|Nitab4.5_0001924g0030.1	2208	0.2113	563.0	1645.0	0.1636	0.0306	0.1869
Lycium|Lba01G006496	Nicotiana|Nitab4.5_0005574g0010.1	876	0.5689	158.9	717.1	0.1849	0.1054	0.5700
Lycium|Lba01G006540	Nicotiana|Nitab4.5_0001140g0230.1	729	0.6229	218.0	511.0	0.3553	0.1346	0.3789
Lycium|Lba01G006591	Nicotiana|Nitab4.5_0006953g0050.1	1365	0.2984	346.4	1018.6	0.0923	0.0285	0.3083
Lycium|Lba01G006649	Nicotiana|Nitab4.5_0000621g0040.1	1182	0.5894	312.6	869.4	0.3790	0.1371	0.3617
Lycium|Lba01G006706	Nicotiana|Nitab4.5_0006823g0010.1	837	0.5146	184.3	652.7	0.1058	0.0599	0.5668
Lycium|Lba01G006746	Nicotiana|Nitab4.5_0006614g0020.1	2766	0.3028	668.0	2098.0	0.4022	0.0743	0.1847
Lycium|Lba01G006825	Nicotiana|Nitab4.5_0006409g0020.1	813	0.3975	206.9	606.1	0.1651	0.0579	0.3510
Lycium|Lba01G006928	Nicotiana|Nitab4.5_0002042g0030.1	2172	0.2742	551.4	1620.6	0.4156	0.0674	0.1621
Lycium|Lba01G007029	Nicotiana|Nitab4.5_0001500g0020.1	1329	0.2827	328.0	1001.0	0.0802	0.0246	0.3068
Lycium|Lba01G007153	Nicotiana|Nitab4.5_0004200g0020.1	2445	0.7521	573.4	1871.6	0.6603	0.2237	0.3388
Lycium|Lba01G007218	Nicotiana|Nitab4.5_0000309g0340.1	1386	0.3339	347.1	1038.9	0.0761	0.0275	0.3620
Lycium|Lba01G007358	Nicotiana|Nitab4.5_0002540g0010.1	1230	0.2181	312.4	917.6	0.0773	0.0180	0.2332
Lycium|Lba01G007512	Nicotiana|Nitab4.5_0000170g0260.1	1080	0.3231	299.6	780.4	0.4484	0.0803	0.1791
Lycium|Lba01G007587	Nicotiana|Nitab4.5_0007293g0070.1	732	0.4188	213.3	518.7	0.1424	0.0507	0.3558
Lycium|Lba01G007716	Nicotiana|Nitab4.5_0000040g0630.1	1101	0.2774	247.8	853.2	0.0836	0.0267	0.3191
Lycium|Lba01G007767	Nicotiana|Nitab4.5_0019108g0010.1	846	0.4101	196.7	649.3	0.2761	0.0849	0.3076
Lycium|Lba01G007855	Nicotiana|Nitab4.5_0003234g0030.1	2961	0.3923	714.3	2246.7	0.3805	0.0939	0.2467
Lycium|Lba01G007903	Nicotiana|Nitab4.5_0004280g0110.1	1359	0.5856	333.5	1025.5	0.4791	0.1541	0.3216
Lycium|Lba01G007944	Nicotiana|Nitab4.5_0003566g0060.1	750	0.6141	160.1	589.9	0.2381	0.1216	0.5108
Lycium|Lba01G008002	Nicotiana|Nitab4.5_0008989g0050.1	747	0.2080	192.9	554.1	0.1057	0.0218	0.2060
Lycium|Lba01G008050	Nicotiana|Nitab4.5_0007602g0020.1	1248	1.0342	293.2	954.8	0.3162	0.2286	0.7229
Lycium|Lba01G008089	Nicotiana|Nitab4.5_0005266g0070.1	954	0.8967	206.8	747.2	0.3771	0.2201	0.5836
Lycium|Lba01G008144	Nicotiana|Nitab4.5_0004685g0050.1	2340	0.4897	502.8	1837.2	0.3321	0.1140	0.3432
Lycium|Lba01G008191	Nicotiana|Nitab4.5_0002723g0010.1	582	0.1873	128.7	453.3	0.1438	0.0270	0.1874
Lycium|Lba01G008297	Nicotiana|Nitab4.5_0000639g0020.1	333	0.4395	76.2	256.8	0.0345	0.0198	0.5736
Lycium|Lba01G008478	Nicotiana|Nitab4.5_0001725g0100.1	456	0.9426	111.7	344.3	0.9179	0.3075	0.3350
Lycium|Lba01G008534	Nicotiana|Nitab4.5_0001875g0060.1	663	0.5835	178.4	484.6	0.2320	0.1028	0.4433
Lycium|Lba01G008582	Nicotiana|Nitab4.5_0001977g0030.1	1293	0.3275	327.4	965.6	0.0879	0.0301	0.3424
Lycium|Lba01G008623	Nicotiana|Nitab4.5_0004867g0100.1	393	0.4070	96.4	296.6	0.1638	0.0602	0.3676
Lycium|Lba01G008658	Nicotiana|Nitab4.5_0000283g0450.1	429	0.2352	122.1	306.9	0.0720	0.0168	0.2332
Lycium|Lba01G008704	Nicotiana|Nitab4.5_0000283g0350.1	459	0.5028	114.8	344.2	0.0515	0.0299	0.5805
Lycium|Lba01G008779	Nicotiana|Nitab4.5_0000691g0170.1	864	1.5054	247.0	617.0	0.4375	0.3669	0.8388
Lycium|Lba01G008848	Nicotiana|Nitab4.5_0001477g0150.1	648	0.3157	155.2	492.8	0.2762	0.0647	0.2342
Lycium|Lba01G008902	Nicotiana|Nitab4.5_0000635g0160.1	825	0.3729	183.7	641.3	0.0594	0.0275	0.4624
Lycium|Lba01G009016	Nicotiana|Nitab4.5_0009514g0070.1	693	0.3943	139.1	553.9	0.2219	0.0772	0.3476
Lycium|Lba01G009126	Nicotiana|Nitab4.5_0022260g0010.1	1302	0.4483	345.6	956.4	0.1769	0.0669	0.3780
Lycium|Lba01G009286	Nicotiana|Nitab4.5_0000521g0140.1	282	50.0000	64.5	217.5	0.0237	1.6017	67.4908
Lycium|Lba01G009432	Nicotiana|Nitab4.5_0000188g0090.1	456	0.6236	124.7	331.3	0.2835	0.1229	0.4335
Lycium|Lba01G009585	Nicotiana|Nitab4.5_0001799g0010.1	804	1.9853	164.2	639.8	0.7984	0.6293	0.7882
Lycium|Lba01G009736	Nicotiana|Nitab4.5_0001720g0040.1	321	0.4156	65.6	255.4	0.3222	0.0969	0.3007
Lycium|Lba01G009847	Nicotiana|Nitab4.5_0001334g0070.1	1755	0.3492	466.6	1288.4	0.2195	0.0598	0.2726
Lycium|Lba01G009967	Nicotiana|Nitab4.5_0005334g0040.1	1509	33.0139	348.6	1160.4	0.0072	0.3345	46.5278
Lycium|Lba01G010053	Nicotiana|Nitab4.5_0006002g0020.1	456	0.3486	120.0	336.0	0.0720	0.0265	0.3676
Lycium|Lba01G010145	Nicotiana|Nitab4.5_0004009g0010.1	900	0.2852	236.3	663.7	0.2702	0.0556	0.2059
Lycium|Lba01G010289	Nicotiana|Nitab4.5_0002171g0130.1	2745	0.5174	608.0	2137.0	0.3044	0.1145	0.3762
Lycium|Lba01G010327	Nicotiana|Nitab4.5_0009842g0020.1	648	0.8698	140.5	507.5	0.0996	0.0979	0.9834
Lycium|Lba01G010379	Nicotiana|Nitab4.5_0005432g0020.1	1074	0.2873	257.5	816.5	0.1860	0.0467	0.2512
Lycium|Lba01G010419	Nicotiana|Nitab4.5_0001239g0120.1	1428	0.4189	381.0	1047.0	0.0808	0.0346	0.4283
Lycium|Lba01G010464	Nicotiana|Nitab4.5_0007193g0030.1	2142	0.3778	475.8	1666.2	0.1536	0.0566	0.3686
Lycium|Lba01G010499	Nicotiana|Nitab4.5_0001982g0060.1	1704	0.3566	425.0	1279.0	0.1144	0.0406	0.3545
Lycium|Lba01G010530	Nicotiana|Nitab4.5_0002887g0090.1	1854	0.4379	448.1	1405.9	0.1858	0.0709	0.3815
Lycium|Lba01G010565	Nicotiana|Nitab4.5_0001014g0130.1	2232	0.2901	541.1	1690.9	0.1593	0.0424	0.2664
Lycium|Lba01G010604	Nicotiana|Nitab4.5_0000310g0190.1	2970	0.5145	754.0	2216.0	0.5969	0.1464	0.2452
Lycium|Lba01G010644	Nicotiana|Nitab4.5_0001031g0080.1	1125	0.4052	254.9	870.1	0.2234	0.0756	0.3382
Lycium|Lba01G010695	Nicotiana|Nitab4.5_0001239g0060.1	1797	0.5136	396.6	1400.4	0.1682	0.0818	0.4866
Lycium|Lba01G010739	Nicotiana|Nitab4.5_0007879g0010.1	1101	0.3641	230.7	870.3	0.1231	0.0487	0.3955
Lycium|Lba01G010777	Nicotiana|Nitab4.5_0002171g0110.1	6456	0.1694	1692.1	4763.9	0.0859	0.0149	0.1735
Lycium|Lba01G010820	Nicotiana|Nitab4.5_0001031g0200.1	2235	0.4351	544.3	1690.7	0.1982	0.0731	0.3687
Lycium|Lba01G010852	Nicotiana|Nitab4.5_0002682g0050.1	1629	0.2757	423.2	1205.8	0.2829	0.0554	0.1959
Lycium|Lba01G010907	Nicotiana|Nitab4.5_0002156g0060.1	708	0.6975	171.9	536.1	0.1669	0.1051	0.6298
Lycium|Lba01G011080	Nicotiana|Nitab4.5_0001668g0010.1	528	0.6188	110.9	417.1	0.1704	0.1020	0.5985
Lycium|Lba01G011139	Nicotiana|Nitab4.5_0001468g0030.1	3225	0.4268	786.3	2438.7	0.3604	0.0993	0.2755
Lycium|Lba01G011184	Nicotiana|Nitab4.5_0007853g0030.1	1143	0.6131	283.9	859.1	0.5071	0.1646	0.3246
Lycium|Lba01G011262	Nicotiana|Nitab4.5_0000241g0150.1	813	0.5430	147.7	665.3	0.2635	0.1200	0.4556
Lycium|Lba01G011336	Nicotiana|Nitab4.5_0000201g0180.1	1491	0.5952	380.7	1110.3	0.1187	0.0685	0.5772
Lycium|Lba01G011403	Nicotiana|Nitab4.5_0000402g0060.1	1005	0.4989	228.3	776.7	0.2672	0.1025	0.3835
Lycium|Lba01G011494	Nicotiana|Nitab4.5_0004390g0040.1	936	0.5310	222.2	713.8	0.3791	0.1275	0.3362
Lycium|Lba01G011573	Nicotiana|Nitab4.5_0000059g0020.1	957	0.3151	229.5	727.5	0.2069	0.0547	0.2645
Lycium|Lba01G011647	Nicotiana|Nitab4.5_0006824g0030.1	1749	0.5049	428.1	1320.9	0.1394	0.0670	0.4808
Lycium|Lba01G011768	Nicotiana|Nitab4.5_0003773g0060.1	585	2.9908	155.0	430.0	0.4872	0.7796	1.6000
Lycium|Lba01G011926	Nicotiana|Nitab4.5_0001785g0040.1	1536	0.5710	376.6	1159.4	0.2355	0.1060	0.4501
Lycium|Lba01G012035	Nicotiana|Nitab4.5_0000949g0010.1	1242	0.5994	256.4	985.6	0.1290	0.0835	0.6470
Lycium|Lba01G012110	Nicotiana|Nitab4.5_0000977g0060.1	441	0.5124	95.6	345.4	0.1114	0.0626	0.5618
Lycium|Lba01G012210	Nicotiana|Nitab4.5_0006783g0010.1	525	1.0791	119.3	405.7	0.1512	0.1581	1.0454
Lycium|Lba01G012273	Nicotiana|Nitab4.5_0000900g0110.1	1137	0.4631	288.2	848.8	0.1456	0.0621	0.4262
Lycium|Lba01G012356	Nicotiana|Nitab4.5_0012216g0010.1	1011	3.0627	206.0	805.0	0.6741	0.9293	1.3787
Lycium|Lba01G012432	Nicotiana|Nitab4.5_0002076g0060.1	477	0.5576	118.1	358.9	0.1296	0.0698	0.5386
Lycium|Lba01G012501	Nicotiana|Nitab4.5_0001434g0010.1	1353	0.4005	354.0	999.0	0.3193	0.0857	0.2684
Lycium|Lba01G012570	Nicotiana|Nitab4.5_0000482g0110.1	636	0.2542	161.4	474.6	0.1912	0.0409	0.2138
Lycium|Lba01G012648	Nicotiana|Nitab4.5_0004358g0070.1	2283	0.2240	582.9	1700.1	0.1438	0.0296	0.2060
Lycium|Lba01G012723	Nicotiana|Nitab4.5_0005425g0010.1	2283	0.3976	515.5	1767.5	0.4807	0.1065	0.2216
Lycium|Lba01G012789	Nicotiana|Nitab4.5_0006992g0020.1	384	0.4368	93.5	290.5	0.2789	0.0893	0.3203
Lycium|Lba01G012862	Nicotiana|Nitab4.5_0001701g0030.1	1203	0.4839	269.0	934.0	0.4255	0.1239	0.2912
Lycium|Lba01G012972	Nicotiana|Nitab4.5_0005722g0080.1	318	0.8864	70.3	247.7	0.3809	0.2174	0.5706
Lycium|Lba01G013038	Nicotiana|Nitab4.5_0000257g0260.1	729	1.1170	165.2	563.8	0.4871	0.3006	0.6172
Lycium|Lba01G013102	Nicotiana|Nitab4.5_0011772g0040.1	2613	0.7253	600.4	2012.6	0.4129	0.1822	0.4414
Lycium|Lba01G013198	Nicotiana|Nitab4.5_0002198g0070.1	1053	0.4321	280.1	772.9	0.2236	0.0749	0.3349
Lycium|Lba01G013284	Nicotiana|Nitab4.5_0001404g0030.1	1701	0.2433	437.6	1263.4	0.2465	0.0454	0.1842
Lycium|Lba01G013349	Nicotiana|Nitab4.5_0005252g0010.1	708	0.3953	166.9	541.1	0.0934	0.0401	0.4291
Lycium|Lba01G013426	Nicotiana|Nitab4.5_0000955g0070.1	2778	0.3187	694.4	2083.6	0.3127	0.0685	0.2192
Lycium|Lba01G013497	Nicotiana|Nitab4.5_0000207g0300.1	1902	0.2499	528.2	1373.8	0.2614	0.0467	0.1786
Lycium|Lba01G013548	Nicotiana|Nitab4.5_0000611g0190.1	2085	0.2611	504.2	1580.8	0.2384	0.0491	0.2060
Lycium|Lba01G013619	Nicotiana|Nitab4.5_0006815g0020.1	2445	0.2817	632.8	1812.2	0.1252	0.0334	0.2670
Lycium|Lba01G013668	Nicotiana|Nitab4.5_0006153g0010.1	288	50.0000	76.1	211.9	0.0150	0.9090	60.5276
Lycium|Lba01G013735	Nicotiana|Nitab4.5_0000611g0170.1	1695	0.4524	402.1	1292.9	0.4606	0.1180	0.2562
Lycium|Lba01G013785	Nicotiana|Nitab4.5_0020695g0010.1	2124	0.3020	523.8	1600.2	0.0549	0.0192	0.3496
Lycium|Lba01G013863	Nicotiana|Nitab4.5_0001213g0020.1	3249	0.3649	813.9	2435.1	0.3854	0.0869	0.2255
Lycium|Lba01G013948	Nicotiana|Nitab4.5_0006732g0010.1	2733	0.2025	718.5	2014.5	0.1309	0.0246	0.1878
Lycium|Lba01G014002	Nicotiana|Nitab4.5_0007869g0010.1	2235	0.5030	547.5	1687.5	0.3307	0.1121	0.3390
Lycium|Lba01G014089	Nicotiana|Nitab4.5_0000719g0100.1	3480	0.4617	810.3	2669.7	0.5423	0.1286	0.2371
Lycium|Lba01G014155	Nicotiana|Nitab4.5_0001159g0130.1	711	0.3566	165.1	545.9	0.1606	0.0537	0.3343
Lycium|Lba01G014232	Nicotiana|Nitab4.5_0000738g0060.1	2067	0.3496	485.6	1581.4	0.3636	0.0826	0.2271
Lycium|Lba01G014295	Nicotiana|Nitab4.5_0001074g0040.1	1104	0.5611	234.7	869.3	0.3147	0.1278	0.4062
Lycium|Lba01G014355	Nicotiana|Nitab4.5_0000119g0200.1	828	0.8338	171.5	656.5	0.1771	0.1416	0.7997
Lycium|Lba01G014403	Nicotiana|Nitab4.5_0005348g0010.1	504	0.3129	99.7	404.3	0.1144	0.0412	0.3601
Lycium|Lba01G014480	Nicotiana|Nitab4.5_0001980g0070.1	1287	0.7610	272.2	1014.8	0.3262	0.1765	0.5412
Lycium|Lba01G014568	Nicotiana|Nitab4.5_0001896g0010.1	612	1.1352	130.7	481.3	0.3483	0.2704	0.7762
Lycium|Lba01G014643	Nicotiana|Nitab4.5_0012384g0010.1	699	0.5665	171.3	527.7	0.0496	0.0331	0.6686
Lycium|Lba01G014718	Nicotiana|Nitab4.5_0008389g0020.1	687	0.3348	148.3	538.7	0.3583	0.0805	0.2247
Lycium|Lba01G014808	Nicotiana|Nitab4.5_0010058g0010.1	3477	0.2922	848.8	2628.2	0.2967	0.0617	0.2080
Lycium|Lba01G014870	Nicotiana|Nitab4.5_0001028g0150.1	885	0.4660	232.5	652.5	0.2515	0.0872	0.3466
Lycium|Lba01G014914	Nicotiana|Nitab4.5_0003897g0020.1	753	0.3332	186.4	566.6	0.0737	0.0270	0.3666
Lycium|Lba01G014985	Nicotiana|Nitab4.5_0000824g0060.1	816	0.5538	213.8	602.2	0.2752	0.1092	0.3969
Lycium|Lba01G015027	Nicotiana|Nitab4.5_0002215g0050.1	789	2.0759	154.2	634.8	0.2475	0.4341	1.7538
Lycium|Lba01G015102	Nicotiana|Nitab4.5_0000385g0050.1	2049	0.5619	462.7	1586.3	0.4604	0.1481	0.3217
Lycium|Lba01G015173	Nicotiana|Nitab4.5_0000458g0050.1	2598	0.3765	684.6	1913.4	0.2594	0.0716	0.2761
Lycium|Lba01G015222	Nicotiana|Nitab4.5_0008207g0030.1	324	0.5206	91.6	232.4	0.1412	0.0638	0.4518
Lycium|Lba01G015284	Nicotiana|Nitab4.5_0012890g0010.1	507	0.9633	132.8	374.2	0.3185	0.2058	0.6461
Lycium|Lba01G015351	Nicotiana|Nitab4.5_0004318g0090.1	354	0.9521	97.5	256.5	0.1476	0.1225	0.8299
Lycium|Lba01G015398	Nicotiana|Nitab4.5_0000171g0100.1	435	0.2806	94.6	340.4	0.1076	0.0334	0.3101
Lycium|Lba01G015463	Nicotiana|Nitab4.5_0001041g0130.1	729	0.4693	169.5	559.5	0.3214	0.1049	0.3264
Lycium|Lba01G015522	Nicotiana|Nitab4.5_0000116g0120.1	720	0.9728	189.1	530.9	0.1805	0.1479	0.8194
Lycium|Lba01G015579	Nicotiana|Nitab4.5_0004002g0070.1	273	0.4394	72.4	200.6	0.3885	0.1033	0.2660
Lycium|Lba01G015640	Nicotiana|Nitab4.5_0008298g0010.1	327	1.7027	75.4	251.6	0.4887	0.4573	0.9357
Lycium|Lba01G015693	Nicotiana|Nitab4.5_0000845g0210.1	1674	0.3329	415.6	1258.4	0.1851	0.0530	0.2864
Lycium|Lba01G015741	Nicotiana|Nitab4.5_0000342g0010.1	1023	0.3752	198.9	824.1	0.1725	0.0647	0.3751
Lycium|Lba01G015808	Nicotiana|Nitab4.5_0006356g0040.1	1131	0.2929	259.4	871.6	0.1442	0.0413	0.2867
Lycium|Lba01G015855	Nicotiana|Nitab4.5_0002182g0100.1	1287	0.3959	301.6	985.4	0.1858	0.0651	0.3504
Lycium|Lba01G015912	Nicotiana|Nitab4.5_0003758g0020.1	1026	0.2806	240.5	785.5	0.1384	0.0380	0.2748
Lycium|Lba01G015963	Nicotiana|Nitab4.5_0002006g0110.1	246	0.4162	63.0	183.0	0.4590	0.1066	0.2322
Lycium|Lba01G016025	Nicotiana|Nitab4.5_0000263g0120.1	561	0.8239	125.2	435.8	0.3513	0.1945	0.5536
Lycium|Lba01G016080	Nicotiana|Nitab4.5_0000116g0110.1	1134	0.4246	258.6	875.4	0.2474	0.0836	0.3377
Lycium|Lba01G016119	Nicotiana|Nitab4.5_0008356g0010.1	1677	0.5214	385.4	1291.6	0.3483	0.1216	0.3489
Lycium|Lba01G016196	Nicotiana|Nitab4.5_0009145g0020.1	4359	0.2577	1044.8	3314.2	0.3773	0.0616	0.1631
Lycium|Lba01G016273	Nicotiana|Nitab4.5_0002784g0030.1	474	1.4618	101.1	372.9	0.1870	0.2527	1.3519
Lycium|Lba01G016328	Nicotiana|Nitab4.5_0009672g0030.1	1554	0.3316	379.2	1174.8	0.2635	0.0657	0.2494
Lycium|Lba01G016387	Nicotiana|Nitab4.5_0000957g0090.1	1551	0.4242	416.7	1134.3	0.4484	0.1063	0.2370
Lycium|Lba01G016444	Nicotiana|Nitab4.5_0010802g0010.1	996	0.4316	182.9	813.1	0.1940	0.0816	0.4207
Lycium|Lba01G016519	Nicotiana|Nitab4.5_0004465g0030.1	1143	0.3897	294.2	848.8	0.2231	0.0685	0.3070
Lycium|Lba01G016576	Nicotiana|Nitab4.5_0000929g0150.1	312	3.0675	72.3	239.7	0.2414	0.5916	2.4511
Lycium|Lba01G016663	Nicotiana|Nitab4.5_0000848g0060.1	1044	0.3744	241.6	802.4	0.1184	0.0458	0.3871
Lycium|Lba01G016751	Nicotiana|Nitab4.5_0005222g0020.1	741	0.6817	158.7	582.3	0.4098	0.1737	0.4238
Lycium|Lba01G016845	Nicotiana|Nitab4.5_0008585g0010.1	1938	0.6957	514.7	1423.3	0.2615	0.1325	0.5067
Lycium|Lba01G016915	Nicotiana|Nitab4.5_0000893g0030.1	1251	0.3264	317.0	934.0	0.2442	0.0610	0.2497
Lycium|Lba01G017015	Nicotiana|Nitab4.5_0008410g0040.1	1098	0.2704	249.9	848.1	0.1362	0.0369	0.2708
Lycium|Lba01G017091	Nicotiana|Nitab4.5_0007338g0020.1	4047	0.3793	1033.7	3013.3	0.1843	0.0594	0.3220
Lycium|Lba01G017224	Nicotiana|Nitab4.5_0007387g0010.1	999	0.6089	256.4	742.6	0.0897	0.0563	0.6277
Lycium|Lba01G017304	Nicotiana|Nitab4.5_0001367g0050.1	969	0.6698	209.4	759.6	0.2068	0.1221	0.5903
Lycium|Lba01G017370	Nicotiana|Nitab4.5_0002888g0050.1	612	0.6365	137.2	474.8	0.3298	0.1458	0.4419
Lycium|Lba01G017456	Nicotiana|Nitab4.5_0004053g0020.1	1707	0.2673	446.8	1260.2	0.1173	0.0300	0.2558
Lycium|Lba01G017515	Nicotiana|Nitab4.5_0000003g0170.1	411	4.2746	65.4	345.6	0.1184	0.6521	5.5077
Lycium|Lba01G017586	Nicotiana|Nitab4.5_0000539g0090.1	2592	0.2981	605.7	1986.3	0.3320	0.0676	0.2036
Lycium|Lba01G017656	Nicotiana|Nitab4.5_0002918g0060.1	1092	0.2317	301.6	790.4	0.2377	0.0410	0.1723
Lycium|Lba01G017700	Nicotiana|Nitab4.5_0006934g0040.1	408	0.4527	101.2	306.8	0.0055	0.0033	0.5981
Lycium|Lba01G017842	Nicotiana|Nitab4.5_0002404g0020.1	225	0.9708	59.2	165.8	0.4535	0.2457	0.5419
Lycium|Lba01G018024	Nicotiana|Nitab4.5_0002520g0110.1	2778	14.6607	633.9	2144.1	0.0234	0.4652	19.8433
Lycium|Lba01G018141	Nicotiana|Nitab4.5_0000055g0380.1	765	0.6476	157.0	608.0	0.2668	0.1380	0.5174
Lycium|Lba01G018251	Nicotiana|Nitab4.5_0006585g0010.1	969	0.5979	207.6	761.4	0.3673	0.1456	0.3964
Lycium|Lba01G018358	Nicotiana|Nitab4.5_0004436g0040.1	1305	0.5920	333.4	971.6	0.1718	0.0884	0.5146
Lycium|Lba01G018491	Nicotiana|Nitab4.5_0000157g0150.1	426	3.8835	99.9	326.1	0.1654	0.5928	3.5840
Lycium|Lba01G018625	Nicotiana|Nitab4.5_0004310g0010.1	684	1.0635	178.7	505.3	0.1635	0.1517	0.9280
Lycium|Lba01G018706	Nicotiana|Nitab4.5_0000673g0060.1	2031	0.3671	510.1	1520.9	0.2187	0.0645	0.2949
Lycium|Lba01G018784	Nicotiana|Nitab4.5_0017067g0010.1	858	0.8210	169.1	688.9	0.3093	0.1900	0.6144
Lycium|Lba01G018887	Nicotiana|Nitab4.5_0003639g0020.1	372	5.2847	94.4	277.6	0.2871	1.0807	3.7638
Lycium|Lba01G018980	Nicotiana|Nitab4.5_0003081g0030.1	1248	0.5732	264.0	984.0	0.2096	0.1063	0.5070
Lycium|Lba01G019066	Nicotiana|Nitab4.5_0003152g0120.1	2946	0.5602	752.6	2193.4	0.6380	0.1631	0.2556
Lycium|Lba01G019158	Nicotiana|Nitab4.5_0000114g0150.1	348	20.8860	96.4	251.6	0.0132	0.3218	24.2887
Lycium|Lba01G019226	Nicotiana|Nitab4.5_0001242g0070.1	693	0.4306	170.8	522.2	0.3008	0.0913	0.3034
Lycium|Lba01G019311	Nicotiana|Nitab4.5_0000264g0190.1	1293	0.3885	287.4	1005.6	0.0659	0.0312	0.4733
Lycium|Lba01G019411	Nicotiana|Nitab4.5_0002947g0040.1	1911	0.2154	545.6	1365.4	0.0705	0.0151	0.2137
Lycium|Lba01G019523	Nicotiana|Nitab4.5_0004712g0020.1	483	2.1435	91.2	391.8	0.4081	0.5609	1.3744
Lycium|Lba01G019594	Nicotiana|Nitab4.5_0008877g0010.1	1431	1.2747	315.3	1115.7	0.4614	0.3379	0.7325
Lycium|Lba01G019702	Nicotiana|Nitab4.5_0000864g0140.1	768	0.8069	176.2	591.8	0.3084	0.1776	0.5758
Lycium|Lba01G019791	Nicotiana|Nitab4.5_0011394g0010.1	669	0.5366	151.5	517.5	0.1665	0.0838	0.5036
Lycium|Lba01G019865	Nicotiana|Nitab4.5_0003548g0020.1	801	3.1933	178.5	622.5	0.0762	0.2875	3.7735
Lycium|Lba01G019922	Nicotiana|Nitab4.5_0003431g0060.1	942	0.4050	201.4	740.6	0.1586	0.0633	0.3989
Lycium|Lba01G019993	Nicotiana|Nitab4.5_0000382g0110.1	951	0.6771	244.5	706.5	0.1037	0.0701	0.6754
Lycium|Lba01G020069	Nicotiana|Nitab4.5_0000274g0240.1	582	0.2656	112.2	469.8	0.2561	0.0567	0.2215
Lycium|Lba01G020139	Nicotiana|Nitab4.5_0000604g0150.1	1119	0.5233	268.5	850.5	0.3631	0.1228	0.3381
Lycium|Lba01G020213	Nicotiana|Nitab4.5_0002157g0070.1	516	0.6898	137.9	378.1	0.3139	0.1452	0.4624
Lycium|Lba01G020283	Nicotiana|Nitab4.5_0001483g0010.1	1917	0.1918	498.7	1418.3	0.1370	0.0242	0.1769
Lycium|Lba01G020330	Nicotiana|Nitab4.5_0002679g0020.1	2334	0.4414	585.1	1748.9	0.3084	0.0942	0.3054
Lycium|Lba01G020380	Nicotiana|Nitab4.5_0009003g0020.1	1209	0.4014	333.3	875.7	0.4860	0.1036	0.2132
Lycium|Lba01G020429	Nicotiana|Nitab4.5_0001432g0070.1	402	0.7783	109.8	292.2	0.1941	0.1216	0.6262
Lycium|Lba01G020481	Nicotiana|Nitab4.5_0001048g0070.1	1050	0.5738	225.1	824.9	0.2074	0.1051	0.5068
Lycium|Lba01G020534	Nicotiana|Nitab4.5_0001688g0090.1	885	0.4991	258.8	626.2	0.3232	0.1032	0.3192
Lycium|Lba01G020586	Nicotiana|Nitab4.5_0010801g0010.1	1782	0.4905	423.1	1358.9	0.4029	0.1210	0.3002
Lycium|Lba01G020642	Nicotiana|Nitab4.5_0006322g0020.1	2922	0.4147	686.6	2235.4	0.2704	0.0846	0.3129
Lycium|Lba01G020686	Nicotiana|Nitab4.5_0002322g0130.1	603	1.2838	170.3	432.7	0.1595	0.1720	1.0780
Lycium|Lba01G020747	Nicotiana|Nitab4.5_0005457g0020.1	1425	0.5173	343.6	1081.4	0.1684	0.0787	0.4673
Lycium|Lba01G020818	Nicotiana|Nitab4.5_0001372g0020.1	669	0.5577	155.1	513.9	0.2626	0.1126	0.4287
Lycium|Lba01G020861	Nicotiana|Nitab4.5_0005506g0020.1	537	0.5530	112.6	424.4	0.1857	0.0960	0.5172
Lycium|Lba01G020915	Nicotiana|Nitab4.5_0000620g0050.1	1032	0.5452	243.7	788.3	0.3267	0.1222	0.3742
Lycium|Lba01G020969	Nicotiana|Nitab4.5_0000983g0020.1	1656	0.7022	459.9	1196.1	0.1672	0.0982	0.5874
Lycium|Lba01G021011	Nicotiana|Nitab4.5_0000255g0080.1	564	0.8063	118.7	445.3	0.2439	0.1627	0.6669
Lycium|Lba01G021072	Nicotiana|Nitab4.5_0004212g0030.1	1218	0.5436	263.8	954.2	0.4353	0.1415	0.3250
Lycium|Lba01G021109	Nicotiana|Nitab4.5_0006203g0030.1	486	0.7524	122.7	363.3	0.2075	0.1277	0.6153
Lycium|Lba01G021206	Nicotiana|Nitab4.5_0012390g0010.1	612	22.6290	143.1	468.9	0.0377	1.0816	28.7236
Lycium|Lba01G021271	Nicotiana|Nitab4.5_0009873g0010.1	2742	0.3142	669.5	2072.5	0.3500	0.0721	0.2059
Lycium|Lba01G021385	Nicotiana|Nitab4.5_0005716g0020.1	1392	0.5666	337.6	1054.4	0.2564	0.1109	0.4324
Lycium|Lba01G021470	Nicotiana|Nitab4.5_0001190g0020.1	276	1.1778	71.7	204.3	2.3997	0.4628	0.1928
Lycium|Lba01G021544	Nicotiana|Nitab4.5_0000244g0050.1	1419	0.5489	349.1	1069.9	0.1029	0.0582	0.5654
Lycium|Lba01G021635	Nicotiana|Nitab4.5_0003068g0080.1	441	0.8106	107.1	333.9	0.4476	0.2079	0.4645
Lycium|Lba01G021699	Nicotiana|Nitab4.5_0007497g0010.1	1035	0.4993	204.3	830.7	0.1914	0.0907	0.4742
Lycium|Lba01G021746	Nicotiana|Nitab4.5_0005761g0060.1	1596	0.4108	416.6	1179.4	0.1502	0.0553	0.3681
Lycium|Lba01G021809	Nicotiana|Nitab4.5_0000506g0070.1	3129	0.3549	734.9	2394.1	0.4342	0.0906	0.2086
Lycium|Lba01G021864	Nicotiana|Nitab4.5_0007756g0010.1	1428	0.4049	361.0	1067.0	0.4480	0.1029	0.2297
Lycium|Lba01G021922	Nicotiana|Nitab4.5_0000319g0400.1	2604	0.9088	634.0	1970.0	0.1628	0.1345	0.8263
Lycium|Lba01G021977	Nicotiana|Nitab4.5_0001306g0040.1	1449	0.5685	350.1	1098.9	0.1902	0.0934	0.4910
Lycium|Lba01G022036	Nicotiana|Nitab4.5_0000262g0030.1	744	0.5121	154.1	589.9	0.2421	0.1036	0.4278
Lycium|Lba01G022099	Nicotiana|Nitab4.5_0000094g0110.1	459	0.3554	106.2	352.8	0.2016	0.0618	0.3066
Lycium|Lba01G022176	Nicotiana|Nitab4.5_0000633g0090.1	657	0.6851	176.5	480.5	0.1288	0.0811	0.6294
Lycium|Lba01G022232	Nicotiana|Nitab4.5_0004417g0060.1	1089	0.5830	241.1	847.9	0.3938	0.1450	0.3681
Lycium|Lba01G022317	Nicotiana|Nitab4.5_0002949g0020.1	300	1.3557	59.4	240.6	0.3500	0.3304	0.9440
Lycium|Lba01G022364	Nicotiana|Nitab4.5_0003429g0050.1	1191	0.9536	237.1	953.9	0.2956	0.2156	0.7294
Lycium|Lba01G022412	Nicotiana|Nitab4.5_0008772g0010.1	1344	0.2816	332.1	1011.9	0.1341	0.0362	0.2697
Lycium|Lba01G022477	Nicotiana|Nitab4.5_0002547g0010.1	1458	0.5320	344.8	1113.2	0.1861	0.0872	0.4684
Lycium|Lba01G022545	Nicotiana|Nitab4.5_0000610g0230.1	891	0.2159	238.6	652.4	0.1481	0.0283	0.1913
Lycium|Lba01G022645	Nicotiana|Nitab4.5_0001814g0020.1	876	0.6651	178.2	697.8	0.1950	0.1205	0.6180
Lycium|Lba01G022731	Nicotiana|Nitab4.5_0000647g0120.1	2070	0.4324	422.5	1647.5	0.1247	0.0592	0.4751
Lycium|Lba01G022825	Nicotiana|Nitab4.5_0001769g0120.1	2220	0.3134	572.3	1647.7	0.1834	0.0486	0.2652
Lycium|Lba01G022900	Nicotiana|Nitab4.5_0008312g0020.1	1068	0.4191	239.9	828.1	0.1484	0.0610	0.4112
Lycium|Lba01G022970	Nicotiana|Nitab4.5_0001904g0040.1	474	0.3829	98.4	375.6	0.1590	0.0608	0.3825
Lycium|Lba01G023116	Nicotiana|Nitab4.5_0000121g0260.1	996	0.4224	224.0	772.0	0.2043	0.0750	0.3674
Lycium|Lba01G023270	Nicotiana|Nitab4.5_0000083g0170.1	510	0.9831	127.2	382.8	0.1987	0.1634	0.8223
Lycium|Lba01G023347	Nicotiana|Nitab4.5_0000504g0070.1	2043	0.5771	479.9	1563.1	0.3023	0.1247	0.4127
Lycium|Lba01G023449	Nicotiana|Nitab4.5_0002345g0030.1	1923	0.5340	498.9	1424.1	0.4782	0.1387	0.2901
Lycium|Lba01G023514	Nicotiana|Nitab4.5_0000946g0070.1	1239	0.3480	306.7	932.3	0.1451	0.0472	0.3251
Lycium|Lba01G023578	Nicotiana|Nitab4.5_0002276g0050.1	1599	0.7325	371.1	1227.9	0.3845	0.1780	0.4630
Lycium|Lba01G023638	Nicotiana|Nitab4.5_0000403g0040.1	750	0.5714	200.3	549.7	0.0899	0.0514	0.5721
Lycium|Lba01G023713	Nicotiana|Nitab4.5_0002081g0100.1	264	1.2665	75.7	188.3	0.4025	0.2962	0.7358
Lycium|Lba01G023771	Nicotiana|Nitab4.5_0004367g0020.1	1254	0.3982	315.6	938.4	0.0982	0.0401	0.4082
Lycium|Lba01G023852	Nicotiana|Nitab4.5_0001557g0040.1	2439	0.3793	600.9	1838.1	0.3176	0.0827	0.2603
Lycium|Lba01G023938	Nicotiana|Nitab4.5_0003167g0070.1	2031	0.4908	438.0	1593.0	0.1710	0.0800	0.4677
Lycium|Lba01G023989	Nicotiana|Nitab4.5_0009539g0010.1	1737	0.3783	400.5	1336.5	0.1877	0.0631	0.3362
Lycium|Lba01G024042	Nicotiana|Nitab4.5_0013938g0010.1	2262	0.2468	570.9	1691.1	0.0539	0.0152	0.2811
Lycium|Lba01G024093	Nicotiana|Nitab4.5_0005056g0020.1	3519	0.2649	885.8	2633.2	0.1965	0.0435	0.2215
Lycium|Lba01G024129	Nicotiana|Nitab4.5_0000592g0300.1	2430	0.6952	451.0	1979.0	0.3181	0.1658	0.5211
Lycium|Lba01G024192	Nicotiana|Nitab4.5_0000059g0410.1	4461	0.3676	1124.4	3336.6	0.2205	0.0648	0.2939
Lycium|Lba01G024263	Nicotiana|Nitab4.5_0005056g0100.1	1296	0.3582	303.6	992.4	0.2255	0.0662	0.2934
Lycium|Lba01G024324	Nicotiana|Nitab4.5_0000307g0090.1	933	0.8239	200.2	732.8	0.4737	0.2217	0.4682
Lycium|Lba01G024381	Nicotiana|Nitab4.5_0005441g0050.1	786	0.8483	171.9	614.1	0.0749	0.0764	1.0201
Lycium|Lba01G024443	Nicotiana|Nitab4.5_0000468g0030.1	2703	1.4234	556.2	2146.8	0.3826	0.3562	0.9310
Lycium|Lba01G024496	Nicotiana|Nitab4.5_0009394g0030.1	987	1.3457	208.6	778.4	0.1501	0.2042	1.3605
Lycium|Lba01G024536	Nicotiana|Nitab4.5_0000172g0490.1	3435	0.3859	751.5	2683.5	0.3955	0.0964	0.2438
Lycium|Lba01G024578	Nicotiana|Nitab4.5_0000732g0120.1	585	0.4224	135.2	449.8	0.3705	0.1011	0.2729
Lycium|Lba01G024619	Nicotiana|Nitab4.5_0000468g0180.1	1326	0.3319	358.9	967.1	0.4124	0.0798	0.1936
Lycium|Lba01G024677	Nicotiana|Nitab4.5_0002838g0090.1	1464	0.2271	362.0	1102.0	0.1956	0.0375	0.1919
Lycium|Lba01G024732	Nicotiana|Nitab4.5_0002319g0010.1	417	0.6928	105.4	311.6	0.0664	0.0507	0.7637
Lycium|Lba01G024789	Nicotiana|Nitab4.5_0004469g0050.1	1224	0.3760	321.6	902.4	0.3963	0.0895	0.2259
Lycium|Lba01G024830	Nicotiana|Nitab4.5_0001903g0090.1	906	2.5081	176.5	729.5	0.4402	0.6701	1.5223
Lycium|Lba01G024907	Nicotiana|Nitab4.5_0000181g0190.1	1689	0.5048	386.8	1302.2	0.3113	0.1117	0.3588
Lycium|Lba01G025059	Nicotiana|Nitab4.5_0000220g0160.1	1230	0.4398	305.6	924.4	0.4890	0.1164	0.2380
Lycium|Lba01G025222	Nicotiana|Nitab4.5_0002278g0040.1	1053	0.5708	258.2	794.8	0.1000	0.0593	0.5933
Lycium|Lba01G025335	Nicotiana|Nitab4.5_0009648g0020.1	351	1.2144	72.6	278.4	0.5355	0.3432	0.6409
Lycium|Lba01G025399	Nicotiana|Nitab4.5_0004800g0010.1	1743	0.3751	418.7	1324.3	0.3118	0.0817	0.2621
Lycium|Lba01G025475	Nicotiana|Nitab4.5_0003441g0120.1	831	1.1107	180.7	650.3	0.6463	0.3309	0.5119
Lycium|Lba01G025548	Nicotiana|Nitab4.5_0001450g0120.1	783	0.4176	212.5	570.5	0.2499	0.0767	0.3070
Lycium|Lba01G025620	Nicotiana|Nitab4.5_0006561g0030.1	1326	0.3107	317.6	1008.4	0.1880	0.0509	0.2708
Lycium|Lba01G025713	Nicotiana|Nitab4.5_0005442g0010.1	1506	0.4990	357.3	1148.7	0.3844	0.1205	0.3136
Lycium|Lba01G025773	Nicotiana|Nitab4.5_0001925g0210.1	1506	1.5219	300.7	1205.3	0.6476	0.4576	0.7066
Lycium|Lba01G025838	Nicotiana|Nitab4.5_0007145g0020.1	1326	0.4469	319.6	1006.4	0.2034	0.0766	0.3768
Lycium|Lba01G025913	Nicotiana|Nitab4.5_0002310g0100.1	1302	0.4720	371.1	930.9	0.2524	0.0853	0.3380
Lycium|Lba01G025971	Nicotiana|Nitab4.5_0008954g0010.1	480	0.6967	105.9	374.1	0.2213	0.1307	0.5907
Lycium|Lba01G026060	Nicotiana|Nitab4.5_0002724g0060.1	447	0.3651	119.5	327.5	0.0722	0.0274	0.3800
Lycium|Lba01G026151	Nicotiana|Nitab4.5_0011881g0010.1	1245	0.3438	353.3	891.7	0.3687	0.0771	0.2092
Lycium|Lba01G026300	Nicotiana|Nitab4.5_0004104g0090.1	519	50.0000	123.6	395.4	0.0175	1.1581	66.2670
Lycium|Lba01G026347	Nicotiana|Nitab4.5_0000319g0250.1	594	0.3839	189.8	404.2	0.3793	0.0840	0.2215
Lycium|Lba01G026415	Nicotiana|Nitab4.5_0010254g0050.1	321	0.8077	81.8	239.2	0.3247	0.1760	0.5421
Lycium|Lba01G026468	Nicotiana|Nitab4.5_0001331g0140.1	1731	0.4460	408.0	1323.0	0.3220	0.0993	0.3086
Lycium|Lba01G026525	Nicotiana|Nitab4.5_0000842g0120.1	978	0.5757	220.2	757.8	0.1395	0.0803	0.5759
Lycium|Lba01G026567	Nicotiana|Nitab4.5_0010931g0010.1	1077	0.5450	260.6	816.4	0.1770	0.0855	0.4830
Lycium|Lba01G026625	Nicotiana|Nitab4.5_0000646g0020.1	1098	0.6832	233.0	865.0	0.2830	0.1481	0.5234
Lycium|Lba01G026688	Nicotiana|Nitab4.5_0000782g0110.1	1146	0.4581	290.0	856.0	0.3898	0.1094	0.2806
Lycium|Lba01G026740	Nicotiana|Nitab4.5_0000642g0220.1	177	1.1595	47.4	129.6	0.3128	0.2434	0.7781
Lycium|Lba01G026797	Nicotiana|Nitab4.5_0004750g0040.1	1410	0.3224	351.9	1058.1	0.2114	0.0557	0.2633
Lycium|Lba01G026847	Nicotiana|Nitab4.5_0000514g0120.1	1245	0.8493	366.0	879.0	0.1458	0.1040	0.7132
Lycium|Lba01G026897	Nicotiana|Nitab4.5_0019152g0020.1	318	12.4529	71.6	246.4	0.1026	1.3982	13.6258
Lycium|Lba01G026948	Nicotiana|Nitab4.5_0006014g0060.1	1335	0.4653	350.9	984.1	0.2206	0.0804	0.3646
Lycium|Lba01G027017	Nicotiana|Nitab4.5_0001464g0060.1	801	0.5185	208.7	592.3	0.3359	0.1141	0.3396
Lycium|Lba01G027068	Nicotiana|Nitab4.5_0000785g0200.1	3129	0.5261	849.5	2279.5	0.0865	0.0453	0.5243
Lycium|Lba01G027131	Nicotiana|Nitab4.5_0004605g0050.1	717	0.7998	181.9	535.1	0.8651	0.2565	0.2965
Lycium|Lba01G027185	Nicotiana|Nitab4.5_0012161g0010.1	1182	0.4981	294.3	887.7	0.2125	0.0863	0.4064
Lycium|Lba01G027245	Nicotiana|Nitab4.5_0001211g0210.1	1740	0.5248	386.4	1353.6	0.1298	0.0703	0.5416
Lycium|Lba01G027306	Nicotiana|Nitab4.5_0004217g0080.1	1572	0.4001	404.0	1168.0	0.2410	0.0737	0.3059
Lycium|Lba01G027366	Nicotiana|Nitab4.5_0001764g0010.1	1410	0.3642	365.8	1044.2	0.3439	0.0812	0.2361
Lycium|Lba01G027431	Nicotiana|Nitab4.5_0001454g0130.1	411	0.7310	82.1	328.9	0.1689	0.1229	0.7275
Lycium|Lba01G027493	Nicotiana|Nitab4.5_0006945g0010.1	555	0.4393	120.6	434.4	0.3324	0.1020	0.3067
Lycium|Lba01G027549	Nicotiana|Nitab4.5_0004439g0040.1	2079	0.4740	474.0	1605.0	0.3159	0.1058	0.3348
Lycium|Lba01G027603	Nicotiana|Nitab4.5_0001793g0140.1	3057	0.3334	760.3	2296.7	0.2463	0.0631	0.2562
Lycium|Lba01G027660	Nicotiana|Nitab4.5_0007239g0020.1	1146	0.4283	281.5	864.5	0.2330	0.0789	0.3388
Lycium|Lba01G027710	Nicotiana|Nitab4.5_0012222g0010.1	1008	0.5070	224.0	784.0	0.1919	0.0873	0.4550
Lycium|Lba01G027769	Nicotiana|Nitab4.5_0000021g0190.1	1059	0.4281	239.4	819.6	0.4578	0.1126	0.2459
Lycium|Lba01G027828	Nicotiana|Nitab4.5_0011032g0020.1	1551	0.5479	343.2	1207.8	0.3908	0.1358	0.3475
Lycium|Lba01G027893	Nicotiana|Nitab4.5_0006425g0030.1	276	10.0906	57.8	218.2	0.1497	1.5359	10.2580
Lycium|Lba01G027961	Nicotiana|Nitab4.5_0000208g0060.1	930	1.7013	222.6	707.4	0.3775	0.4066	1.0770
Lycium|Lba01G028020	Nicotiana|Nitab4.5_0000880g0140.1	648	0.2407	167.2	480.8	0.0650	0.0170	0.2621
Lycium|Lba01G028067	Nicotiana|Nitab4.5_0000714g0140.1	1926	0.2967	476.1	1449.9	0.1864	0.0476	0.2553
Lycium|Lba01G028118	Nicotiana|Nitab4.5_0004785g0010.1	1071	0.3326	257.9	813.1	0.3418	0.0757	0.2216
Lycium|Lba01G028180	Nicotiana|Nitab4.5_0001128g0060.1	654	0.5511	127.4	526.6	0.3644	0.1371	0.3763
Lycium|Lba01G028242	Nicotiana|Nitab4.5_0005820g0020.1	1290	0.6225	342.3	947.7	0.3276	0.1343	0.4101
Lycium|Lba01G028317	Nicotiana|Nitab4.5_0009591g0010.1	522	0.4779	117.4	404.6	0.1588	0.0727	0.4578
Lycium|Lba01G028377	Nicotiana|Nitab4.5_0001159g0220.1	1290	0.5604	311.8	978.2	0.2220	0.1011	0.4555
Lycium|Lba01G028454	Nicotiana|Nitab4.5_0001430g0030.1	2676	0.2786	719.3	1956.7	0.1958	0.0441	0.2254
Lycium|Lba01G028522	Nicotiana|Nitab4.5_0003850g0060.1	1290	0.3551	294.7	995.3	0.0953	0.0373	0.3920
Lycium|Lba01G028596	Nicotiana|Nitab4.5_0012570g0010.1	885	0.7240	228.3	656.7	0.1170	0.0819	0.6998
Lycium|Lba01G028649	Nicotiana|Nitab4.5_0005335g0050.1	2499	0.6161	615.0	1884.0	0.6302	0.1794	0.2847
Lycium|Lba01G028736	Nicotiana|Nitab4.5_0001875g0080.1	1110	1.6406	259.8	850.2	0.1503	0.2354	1.5662
Lycium|Lba01G028787	Nicotiana|Nitab4.5_0004937g0060.1	1455	0.4506	320.1	1134.9	0.1870	0.0768	0.4106
Lycium|Lba01G028873	Nicotiana|Nitab4.5_0001079g0200.1	837	0.6962	170.6	666.4	0.3973	0.1773	0.4461
Lycium|Lba01G028951	Nicotiana|Nitab4.5_0001287g0030.1	2844	0.1917	723.3	2120.7	0.0974	0.0190	0.1955
Lycium|Lba01G029031	Nicotiana|Nitab4.5_0000725g0200.1	729	0.4876	207.8	521.2	0.0413	0.0213	0.5167
Lycium|Lba01G029090	Nicotiana|Nitab4.5_0007043g0010.1	1410	0.4865	339.7	1070.3	0.1739	0.0756	0.4349
Lycium|Lba01G029149	Nicotiana|Nitab4.5_0002606g0030.1	1335	0.4821	321.0	1014.0	0.2438	0.0921	0.3776
Lycium|Lba01G029220	Nicotiana|Nitab4.5_0001877g0030.1	3057	0.3075	781.3	2275.7	0.3464	0.0692	0.1997
Lycium|Lba01G029284	Nicotiana|Nitab4.5_0000404g0040.1	303	0.8363	67.5	235.5	0.2722	0.1747	0.6418
Lycium|Lba01G029378	Nicotiana|Nitab4.5_0016013g0010.1	378	0.2830	97.0	281.0	0.3358	0.0626	0.1864
Lycium|Lba01G029429	Nicotiana|Nitab4.5_0005094g0010.1	267	0.5065	55.0	212.0	0.4846	0.1385	0.2858
Lycium|Lba01G029504	Nicotiana|Nitab4.5_0004490g0050.1	294	0.4492	88.8	205.2	0.1801	0.0631	0.3501
Lycium|Lba01G029558	Nicotiana|Nitab4.5_0001192g0070.1	621	0.5025	159.0	462.0	0.2074	0.0847	0.4081
Lycium|Lba01G029623	Nicotiana|Nitab4.5_0005114g0030.1	660	5.0706	192.3	467.7	0.1189	0.5351	4.4996
Lycium|Lba01G029689	Nicotiana|Nitab4.5_0003871g0060.1	1470	0.2659	396.3	1073.7	0.1956	0.0420	0.2149
Lycium|Lba01G029764	Nicotiana|Nitab4.5_0002763g0020.1	735	0.5458	150.7	584.3	0.2030	0.1008	0.4965
Lycium|Lba01G029846	Nicotiana|Nitab4.5_0001440g0070.1	852	0.2965	206.1	645.9	0.0711	0.0238	0.3342
Lycium|Lba01G029917	Nicotiana|Nitab4.5_0000389g0070.1	1167	0.4676	265.5	901.5	0.2820	0.0987	0.3500
Lycium|Lba01G030006	Nicotiana|Nitab4.5_0001215g0230.1	735	0.7932	182.2	552.8	0.6258	0.2303	0.3680
Lycium|Lba01G030067	Nicotiana|Nitab4.5_0001079g0100.1	1032	0.6419	256.3	775.7	0.0907	0.0613	0.6762
Lycium|Lba01G030185	Nicotiana|Nitab4.5_0003199g0020.1	687	0.7336	173.7	513.3	0.4550	0.1877	0.4125
Lycium|Lba01G030303	Nicotiana|Nitab4.5_0000203g0270.1	636	0.3718	155.0	481.0	0.3855	0.0893	0.2315
Lycium|Lba01G030373	Nicotiana|Nitab4.5_0007523g0010.1	1941	0.3154	446.4	1494.6	0.2557	0.0630	0.2463
Lycium|Lba01G030443	Nicotiana|Nitab4.5_0004223g0010.1	282	3.0909	82.7	199.3	0.1265	0.3407	2.6928
Lycium|Lba01G030538	Nicotiana|Nitab4.5_0000386g0140.1	528	0.7894	144.6	383.4	0.5611	0.2167	0.3862
Lycium|Lba01G030597	Nicotiana|Nitab4.5_0000566g0160.1	3171	0.4361	737.8	2433.2	0.3514	0.1017	0.2894
Lycium|Lba01G030712	Nicotiana|Nitab4.5_0007773g0010.1	549	1.7816	116.8	432.2	0.1617	0.2824	1.7464
Lycium|Lba01G030766	Nicotiana|Nitab4.5_0000073g0310.1	1899	0.4730	459.0	1440.0	0.2088	0.0823	0.3941
Lycium|Lba01G030885	Nicotiana|Nitab4.5_0004799g0010.1	1572	0.5676	403.6	1168.4	0.1831	0.0882	0.4817
Lycium|Lba01G030961	Nicotiana|Nitab4.5_0000386g0070.1	300	0.5258	66.6	233.4	0.4499	0.1378	0.3064
Lycium|Lba01G031069	Nicotiana|Nitab4.5_0000022g0150.1	306	1.4807	59.8	246.2	0.3860	0.3766	0.9756
Lycium|Lba01G031139	Nicotiana|Nitab4.5_0007532g0010.1	3240	0.5622	868.8	2371.2	0.3106	0.1175	0.3782
Lycium|Lba01G031228	Nicotiana|Nitab4.5_0006787g0030.1	1251	0.6247	341.0	910.0	0.1278	0.0728	0.5697
Lycium|Lba01G031350	Nicotiana|Nitab4.5_0001895g0080.1	1767	0.5914	452.3	1314.7	0.2550	0.1128	0.4423
Lycium|Lba01G031422	Nicotiana|Nitab4.5_0004589g0030.1	2313	0.2680	555.5	1757.5	0.2061	0.0464	0.2251
Lycium|Lba01G031493	Nicotiana|Nitab4.5_0010838g0010.1	543	0.5430	111.8	431.2	0.2837	0.1191	0.4198
Lycium|Lba01G031566	Nicotiana|Nitab4.5_0003909g0010.1	1758	0.3075	391.1	1366.9	0.1764	0.0503	0.2850
Lycium|Lba01G031639	Nicotiana|Nitab4.5_0003694g0040.1	591	1.8070	150.9	440.1	0.2821	0.3651	1.2945
Lycium|Lba01G031747	Nicotiana|Nitab4.5_0004389g0090.1	426	0.7185	98.8	327.2	0.1263	0.0920	0.7282
Lycium|Lba01G031911	Nicotiana|Nitab4.5_0000098g0150.1	279	0.7781	46.2	232.8	0.5169	0.2246	0.4345
Lycium|Lba01G032037	Nicotiana|Nitab4.5_0007687g0010.1	2499	0.1978	647.7	1851.3	0.1129	0.0217	0.1923
Lycium|Lba01G032083	Nicotiana|Nitab4.5_0006282g0030.1	1509	0.8319	368.4	1140.6	0.4992	0.2227	0.4462
Lycium|Lba01G032128	Nicotiana|Nitab4.5_0006735g0070.1	582	0.5617	118.7	463.3	0.2052	0.1046	0.5097
Lycium|Lba01G032203	Nicotiana|Nitab4.5_0001231g0040.1	354	1.4613	83.9	270.1	0.2791	0.3022	1.0827
Lycium|Lba01G032269	Nicotiana|Nitab4.5_0003902g0110.1	1212	0.4295	323.0	889.0	0.6337	0.1241	0.1958
Lycium|Lba01G032316	Nicotiana|Nitab4.5_0000443g0100.1	579	0.3203	142.8	436.2	0.1555	0.0457	0.2935
Lycium|Lba01G032356	Nicotiana|Nitab4.5_0002305g0050.1	333	0.3276	84.4	248.6	0.1085	0.0354	0.3264
Lycium|Lba01G032413	Nicotiana|Nitab4.5_0007782g0010.1	1269	0.5347	319.6	949.4	0.2712	0.1063	0.3919
Lycium|Lba01G032471	Nicotiana|Nitab4.5_0002472g0110.1	348	0.7878	78.8	269.2	0.9026	0.2564	0.2840
Lycium|Lba01G032575	Nicotiana|Nitab4.5_0014344g0010.1	495	1.3156	128.8	366.2	0.0631	0.0902	1.4287
Lycium|Lba01G032646	Nicotiana|Nitab4.5_0003007g0040.1	495	0.9119	122.9	372.1	0.0498	0.0529	1.0638
Lycium|Lba01G032782	Nicotiana|Nitab4.5_0001832g0010.1	1743	0.4556	435.1	1307.9	0.2494	0.0867	0.3477
Lycium|Lba01G032905	Nicotiana|Nitab4.5_0001832g0090.1	1812	0.4820	484.6	1327.4	0.0675	0.0342	0.5070
Lycium|Lba01G032977	Nicotiana|Nitab4.5_0000057g0290.1	2784	0.4142	642.3	2141.7	0.1193	0.0511	0.4281
Lycium|Lba01G033113	Nicotiana|Nitab4.5_0000875g0100.1	321	0.5693	82.3	238.7	0.4441	0.1437	0.3235
Lycium|Lba01G033136	Nicotiana|Nitab4.5_0009655g0040.1	309	0.6325	74.6	234.4	0.0010	0.0009	0.8702
Lycium|Lba01G033182	Nicotiana|Nitab4.5_0002091g0010.1	1239	0.7270	295.7	943.3	0.1319	0.0943	0.7146
Lycium|Lba01G033214	Nicotiana|Nitab4.5_0001216g0100.1	1767	0.3459	468.8	1298.2	0.3823	0.0807	0.2111
Lycium|Lba01G033251	Nicotiana|Nitab4.5_0002902g0040.1	1332	0.4541	294.2	1037.8	0.2448	0.0900	0.3677
Lycium|Lba01G033300	Nicotiana|Nitab4.5_0005418g0030.1	1119	0.5231	310.0	809.0	0.0983	0.0493	0.5010
Lycium|Lba01G033357	Nicotiana|Nitab4.5_0002758g0050.1	504	0.8940	102.2	401.8	0.2698	0.1924	0.7131
Lycium|Lba01G033407	Nicotiana|Nitab4.5_0002184g0080.1	2115	0.3275	527.3	1587.7	0.4899	0.0867	0.1769
Lycium|Lba01G033466	Nicotiana|Nitab4.5_0002368g0070.1	1380	0.2878	344.8	1035.2	0.5552	0.0799	0.1440
Lycium|Lba01G033510	Nicotiana|Nitab4.5_0000477g0020.1	2490	0.3400	616.6	1873.4	0.3536	0.0780	0.2206
Lycium|Lba01G033571	Nicotiana|Nitab4.5_0005682g0020.1	954	0.3402	247.3	706.7	0.3050	0.0713	0.2338
Lycium|Lba01G033623	Nicotiana|Nitab4.5_0000270g0010.1	3540	0.4519	776.4	2763.6	0.5535	0.1280	0.2312
Lycium|Lba01G033674	Nicotiana|Nitab4.5_0003931g0020.1	1578	0.4921	367.8	1210.2	0.2273	0.0915	0.4026
Lycium|Lba01G033726	Nicotiana|Nitab4.5_0000744g0110.1	1341	0.7893	303.8	1037.2	0.3961	0.1956	0.4937
Lycium|Lba01G033785	Nicotiana|Nitab4.5_0009013g0040.1	315	0.3603	86.2	228.8	0.1817	0.0538	0.2961
Lycium|Lba01G033831	Nicotiana|Nitab4.5_0008897g0010.1	1581	0.4234	388.6	1192.4	0.3009	0.0898	0.2986
Lycium|Lba01G033870	Nicotiana|Nitab4.5_0001683g0050.1	537	0.8667	135.6	401.4	0.2754	0.1736	0.6303
Lycium|Lba01G033966	Nicotiana|Nitab4.5_0000899g0070.1	1263	0.2979	297.3	965.7	0.3697	0.0709	0.1917
Lycium|Lba01G034046	Nicotiana|Nitab4.5_0000413g0040.1	2046	1.0364	477.0	1569.0	0.4018	0.2565	0.6382
Lycium|Lba01G034127	Nicotiana|Nitab4.5_0003531g0010.1	129	0.7988	41.4	87.6	0.1138	0.0760	0.6683
Lycium|Lba01G034188	Nicotiana|Nitab4.5_0013184g0030.1	2718	0.2472	703.1	2014.9	0.2249	0.0436	0.1937
Lycium|Lba01G034273	Nicotiana|Nitab4.5_0007450g0010.1	1008	0.3363	223.1	784.9	0.0885	0.0342	0.3861
Lycium|Lba01G034343	Nicotiana|Nitab4.5_0013378g0020.1	1569	0.4485	352.4	1216.6	0.1223	0.0572	0.4680
Lycium|Lba01G034401	Nicotiana|Nitab4.5_0000734g0110.1	798	0.9392	180.2	617.8	0.5003	0.2554	0.5106
Lycium|Lba01G034449	Nicotiana|Nitab4.5_0002289g0040.1	1479	0.7521	337.4	1141.6	0.5151	0.2064	0.4007
Lycium|Lba01G034516	Nicotiana|Nitab4.5_0009955g0050.1	1275	0.3539	300.0	975.0	0.2985	0.0760	0.2545
Lycium|Lba01G034561	Nicotiana|Nitab4.5_0001714g0010.1	756	0.3735	208.9	547.1	0.1725	0.0535	0.3104
Lycium|Lba01G034625	Nicotiana|Nitab4.5_0020143g0010.1	945	0.3254	220.9	724.1	0.2127	0.0582	0.2734
Lycium|Lba01G034665	Nicotiana|Nitab4.5_0000500g0300.1	3813	0.2845	932.3	2880.7	0.3673	0.0667	0.1817
Lycium|Lba01G034721	Nicotiana|Nitab4.5_0000551g0280.1	876	0.4153	201.4	674.6	0.4888	0.1116	0.2283
Lycium|Lba01G034786	Nicotiana|Nitab4.5_0003700g0020.1	1671	0.2660	422.4	1248.6	0.0925	0.0255	0.2755
Lycium|Lba01G034834	Nicotiana|Nitab4.5_0000141g0180.1	2202	0.2025	541.2	1660.8	0.0846	0.0184	0.2181
Lycium|Lba01G034901	Nicotiana|Nitab4.5_0003163g0100.1	540	0.2147	118.0	422.0	0.1144	0.0266	0.2325
Lycium|Lba01G034990	Nicotiana|Nitab4.5_0003699g0060.1	5109	0.2851	1113.7	3995.3	0.2359	0.0557	0.2361
Lycium|Lba01G035054	Nicotiana|Nitab4.5_0000069g0250.1	390	1.4832	95.2	294.8	0.1422	0.1999	1.4060
Lycium|Lba01G035108	Nicotiana|Nitab4.5_0000384g0020.1	2064	0.7347	506.6	1557.4	0.2413	0.1382	0.5728
Lycium|Lba01G035182	Nicotiana|Nitab4.5_0005820g0050.1	1119	0.5949	303.8	815.2	0.4289	0.1456	0.3396
Lycium|Lba01G035266	Nicotiana|Nitab4.5_0000069g0190.1	1515	0.6750	435.2	1079.8	0.0961	0.0608	0.6324
Lycium|Lba01G035333	Nicotiana|Nitab4.5_0002052g0020.1	684	0.5833	176.9	507.1	0.2027	0.0964	0.4755
Lycium|Lba01G035484	Nicotiana|Nitab4.5_0000992g0090.1	1053	1.7841	267.3	785.7	0.5705	0.4993	0.8752
Lycium|Lba01G035649	Nicotiana|Nitab4.5_0003722g0070.1	708	0.8170	168.5	539.5	0.2430	0.1564	0.6436
Lycium|Lba01G035819	Nicotiana|Nitab4.5_0002269g0040.1	405	2.2505	85.3	319.7	0.3046	0.5066	1.6630
Lycium|Lba01G035944	Nicotiana|Nitab4.5_0008015g0020.1	1254	0.3102	286.1	967.9	0.1470	0.0445	0.3027
Lycium|Lba01G036053	Nicotiana|Nitab4.5_0001106g0060.1	1734	0.5628	412.8	1321.2	0.2838	0.1172	0.4129
Lycium|Lba01G036139	Nicotiana|Nitab4.5_0000761g0050.1	876	0.7385	203.3	672.7	0.5807	0.2108	0.3631
Lycium|Lba01G036193	Nicotiana|Nitab4.5_0000001g0140.1	732	0.6817	148.3	583.7	0.1519	0.1066	0.7020
Lycium|Lba01G036257	Nicotiana|Nitab4.5_0000816g0060.1	1875	0.3518	408.1	1466.9	0.1421	0.0507	0.3566
Lycium|Lba01G036300	Nicotiana|Nitab4.5_0000578g0110.1	753	0.4002	174.1	578.9	0.1864	0.0664	0.3562
Lycium|Lba01G036345	Nicotiana|Nitab4.5_0003511g0010.1	1245	0.4423	257.6	987.4	0.2124	0.0834	0.3928
Lycium|Lba01G036406	Nicotiana|Nitab4.5_0004287g0010.1	1227	0.4456	279.3	947.7	0.1661	0.0693	0.4173
Lycium|Lba01G036458	Nicotiana|Nitab4.5_0000643g0020.1	735	0.7088	154.8	580.2	0.2438	0.1429	0.5862
Lycium|Lba01G036524	Nicotiana|Nitab4.5_0002596g0100.1	4143	0.2654	953.1	3189.9	0.2226	0.0491	0.2204
Lycium|Lba01G036576	Nicotiana|Nitab4.5_0000787g0140.1	438	0.3692	123.0	315.0	0.3491	0.0808	0.2314
Lycium|Lba01G036640	Nicotiana|Nitab4.5_0003434g0100.1	786	0.4838	198.1	587.9	0.3011	0.1018	0.3379
Lycium|Lba01G036687	Nicotiana|Nitab4.5_0002591g0090.1	432	2.5327	104.6	327.4	0.2947	0.5346	1.8137
Lycium|Lba01G036742	Nicotiana|Nitab4.5_0001142g0070.1	2091	0.3994	451.6	1639.4	0.1055	0.0470	0.4458
Lycium|Lba01G036809	Nicotiana|Nitab4.5_0001026g0070.1	1251	0.1597	299.0	952.0	0.0850	0.0149	0.1753
Lycium|Lba01G036877	Nicotiana|Nitab4.5_0025961g0020.1	357	0.6986	65.4	291.6	0.2368	0.1464	0.6183
Lycium|Lba01G036925	Nicotiana|Nitab4.5_0000848g0080.1	879	0.4570	200.0	679.0	0.4079	0.1145	0.2808
Lycium|Lba01G036966	Nicotiana|Nitab4.5_0000101g0330.1	2430	0.3960	547.0	1883.0	0.1860	0.0665	0.3575
Lycium|Lba01G037026	Nicotiana|Nitab4.5_0002535g0010.1	2775	0.3119	666.6	2108.4	0.1659	0.0471	0.2838
Lycium|Lba01G037094	Nicotiana|Nitab4.5_0005685g0010.1	2712	0.3304	646.5	2065.5	0.3548	0.0768	0.2165
Lycium|Lba01G037233	Nicotiana|Nitab4.5_0000352g0110.1	1119	0.4518	332.0	787.0	0.1565	0.0580	0.3703
Lycium|Lba01G037364	Nicotiana|Nitab4.5_0000095g0080.1	1614	0.3823	365.8	1248.2	0.2249	0.0716	0.3181
Lycium|Lba01G037490	Nicotiana|Nitab4.5_0005988g0010.1	702	1.0113	180.7	521.3	0.5641	0.2812	0.4984
Lycium|Lba01G037640	Nicotiana|Nitab4.5_0007259g0010.1	1521	0.5221	296.9	1224.1	0.1011	0.0636	0.6292
Lycium|Lba01G037720	Nicotiana|Nitab4.5_0006347g0010.1	1056	0.7129	224.7	831.3	0.3341	0.1669	0.4994
Lycium|Lba01G037885	Nicotiana|Nitab4.5_0028558g0010.1	1032	0.3595	258.2	773.8	0.2352	0.0661	0.2809
Lycium|Lba01G037954	Nicotiana|Nitab4.5_0000106g0160.1	498	2.9833	112.1	385.9	0.0102	0.0434	4.2689
Lycium|Lba01G037992	Nicotiana|Nitab4.5_0000173g0320.1	2766	0.2504	646.0	2120.0	0.1567	0.0370	0.2360
Lycium|Lba01G038057	Nicotiana|Nitab4.5_0006089g0010.1	3141	0.3621	781.0	2360.0	0.3868	0.0866	0.2238
Lycium|Lba01G038106	Nicotiana|Nitab4.5_0000602g0140.1	2553	0.3169	640.1	1912.9	0.1850	0.0502	0.2713
Lycium|Lba01G038159	Nicotiana|Nitab4.5_0002571g0070.1	1035	0.6376	265.3	769.7	0.1935	0.1028	0.5310
Lycium|Lba01G038197	Nicotiana|Nitab4.5_0001819g0050.1	1620	0.5072	397.1	1222.9	0.2068	0.0871	0.4214
Lycium|Lba01G038260	Nicotiana|Nitab4.5_0002042g0070.1	2289	0.2855	564.2	1724.8	0.4121	0.0704	0.1709
Lycium|Lba01G038361	Nicotiana|Nitab4.5_0000209g0150.1	660	0.3808	146.7	513.3	0.6058	0.1109	0.1831
Lycium|Lba01G038468	Nicotiana|Nitab4.5_0003598g0030.1	1320	3.6413	338.7	981.3	0.0733	0.2860	3.9019
Lycium|Lba01G038577	Nicotiana|Nitab4.5_0002418g0110.1	255	0.2406	60.9	194.1	0.5523	0.0672	0.1217
Lycium|Lba01G038689	Nicotiana|Nitab4.5_0000703g0230.1	1830	0.2718	464.9	1365.1	0.1722	0.0408	0.2369
Lycium|Lba01G038806	Nicotiana|Nitab4.5_0001564g0010.1	1086	1.4876	202.9	883.1	0.2192	0.2978	1.3583
Lycium|Lba01G038906	Nicotiana|Nitab4.5_0000752g0060.1	453	1.2422	104.6	348.4	0.1784	0.2007	1.1248
Lycium|Lba01G039012	Nicotiana|Nitab4.5_0000195g0180.1	615	0.6540	160.1	454.9	0.1759	0.0982	0.5584
Lycium|Lba01G039073	Nicotiana|Nitab4.5_0000874g0020.1	1296	0.5340	264.1	1031.9	0.1897	0.0952	0.5017
Lycium|Lba01G039126	Nicotiana|Nitab4.5_0000391g0190.1	2688	0.6296	546.4	2141.6	0.2356	0.1265	0.5368
Lycium|Lba01G039202	Nicotiana|Nitab4.5_0001196g0020.1	2376	0.6174	525.4	1850.6	0.1091	0.0734	0.6723
Lycium|Lba01G039251	Nicotiana|Nitab4.5_0001554g0070.1	1809	0.7020	429.5	1379.5	0.1227	0.0868	0.7069
Lycium|Lba01G039305	Nicotiana|Nitab4.5_0010452g0030.1	528	0.5773	135.9	392.1	0.2910	0.1183	0.4064
Lycium|Lba01G039349	Nicotiana|Nitab4.5_0001726g0150.1	258	3.2291	61.0	197.0	0.7785	1.0085	1.2955
Lycium|Lba01G039405	Nicotiana|Nitab4.5_0005803g0030.1	903	0.9625	178.6	724.4	0.3483	0.2342	0.6723
Lycium|Lba01G039471	Nicotiana|Nitab4.5_0002010g0010.1	387	0.4627	64.6	322.4	0.2131	0.0954	0.4477
Lycium|Lba01G039545	Nicotiana|Nitab4.5_0000149g0120.1	861	0.7310	215.8	645.2	0.1552	0.1031	0.6640
Lycium|Lba01G039617	Nicotiana|Nitab4.5_0000391g0400.1	2049	0.5553	457.5	1591.5	0.2335	0.1068	0.4574
Lycium|Lba01G039698	Nicotiana|Nitab4.5_0000819g0010.1	531	0.4205	125.5	405.5	0.2247	0.0772	0.3436
Lycium|Lba01G039841	Nicotiana|Nitab4.5_0000176g0130.1	237	0.3959	67.8	169.2	0.1789	0.0571	0.3190
Lycium|Lba01G039935	Nicotiana|Nitab4.5_0008782g0040.1	621	1.5517	149.5	471.5	0.3410	0.3530	1.0354
Lycium|Lba01G039987	Nicotiana|Nitab4.5_0001647g0120.1	2094	0.4559	515.1	1578.9	0.2345	0.0843	0.3594
Lycium|Lba01G040039	Nicotiana|Nitab4.5_0006505g0020.1	948	0.6477	249.6	698.4	0.2457	0.1194	0.4860
Lycium|Lba01G040099	Nicotiana|Nitab4.5_0004470g0030.1	3486	0.2108	895.6	2590.4	0.1465	0.0281	0.1921
Lycium|Lba01G040242	Nicotiana|Nitab4.5_0006353g0050.1	1809	0.6494	428.1	1380.9	0.3158	0.1431	0.4532
Lycium|Lba01G040320	Nicotiana|Nitab4.5_0003490g0070.1	3513	0.1910	856.8	2656.2	0.0989	0.0198	0.1998
Lycium|Lba01G040393	Nicotiana|Nitab4.5_0001757g0010.1	1989	0.5082	452.4	1536.6	0.1173	0.0625	0.5327
Lycium|Lba01G040449	Nicotiana|Nitab4.5_0023521g0010.1	843	0.7421	173.6	669.4	0.8623	0.2395	0.2777
Lycium|Lba01G040498	Nicotiana|Nitab4.5_0000072g0490.1	663	0.5020	169.2	493.8	0.1423	0.0659	0.4633
Lycium|Lba01G040577	Nicotiana|Nitab4.5_0000085g0070.1	225	0.1988	54.5	170.5	0.6289	0.0580	0.0922
Lycium|Lba01G040679	Nicotiana|Nitab4.5_0000191g0070.1	1074	0.4112	218.6	855.4	0.5185	0.1153	0.2223
Lycium|Lba01G040784	Nicotiana|Nitab4.5_0000644g0150.1	1122	0.4680	264.2	857.8	0.1861	0.0769	0.4130
Lycium|Lba01G040848	Nicotiana|Nitab4.5_0000784g0110.1	3384	0.2871	807.7	2576.3	0.2621	0.0572	0.2184
Lycium|Lba01G040911	Nicotiana|Nitab4.5_0000121g0040.1	1854	0.1917	505.9	1348.1	0.1043	0.0191	0.1832
Lycium|Lba01G040991	Nicotiana|Nitab4.5_0001249g0050.1	1401	0.3242	333.5	1067.5	0.2220	0.0589	0.2655
Lycium|Lba01G041040	Nicotiana|Nitab4.5_0000123g0320.1	1026	0.9458	248.9	777.1	0.4030	0.2319	0.5754
Lycium|Lba01G041091	Nicotiana|Nitab4.5_0000677g0070.1	1011	0.7410	187.1	823.9	0.2906	0.1702	0.5855
Lycium|Lba01G041138	Nicotiana|Nitab4.5_0000515g0050.1	960	0.3540	255.1	704.9	0.4998	0.0932	0.1865
Lycium|Lba01G041188	Nicotiana|Nitab4.5_0013622g0010.1	1140	0.4162	258.1	881.9	0.1714	0.0663	0.3865
Lycium|Lba01G041244	Nicotiana|Nitab4.5_0013273g0010.1	231	1.5805	48.9	182.1	0.4303	0.4115	0.9563
Lycium|Lba01G041306	Nicotiana|Nitab4.5_0002398g0050.1	339	1.0835	89.4	249.6	0.2172	0.1852	0.8527
Lycium|Lba01G041383	Nicotiana|Nitab4.5_0000401g0150.1	2271	0.6599	527.9	1743.1	0.2651	0.1337	0.5046
Lycium|Lba01G041479	Nicotiana|Nitab4.5_0003476g0040.1	330	0.3990	71.9	258.1	0.0857	0.0400	0.4668
Lycium|Lba01G041569	Nicotiana|Nitab4.5_0001144g0020.1	603	0.3069	132.3	470.7	0.0867	0.0309	0.3564
Lycium|Lba01G041669	Nicotiana|Nitab4.5_0000219g0130.1	534	1.4615	111.8	422.2	0.5250	0.4096	0.7802
Lycium|Lba01G041784	Nicotiana|Nitab4.5_0007445g0080.1	291	0.3176	81.1	209.9	0.2792	0.0616	0.2205
Lycium|Lba01G041859	Nicotiana|Nitab4.5_0000142g0100.1	2526	0.3132	595.6	1930.4	0.3919	0.0764	0.1950
Lycium|Lba01G041899	Nicotiana|Nitab4.5_0000142g0360.1	255	0.8948	65.2	189.8	0.2964	0.1856	0.6261
Lycium|Lba01G041943	Nicotiana|Nitab4.5_0004118g0010.1	1470	0.2138	417.5	1052.5	0.1787	0.0309	0.1730
Lycium|Lba01G041993	Nicotiana|Nitab4.5_0001466g0020.1	768	0.8158	199.6	568.4	0.2730	0.1607	0.5888
Lycium|Lba01G042033	Nicotiana|Nitab4.5_0010920g0010.1	1161	0.2932	320.3	840.7	0.2939	0.0588	0.2000
Lycium|Lba01G042078	Nicotiana|Nitab4.5_0002664g0030.1	468	0.6870	117.8	350.2	0.0568	0.0442	0.7782
Lycium|Lba01G042117	Nicotiana|Nitab4.5_0000396g0120.1	2388	0.5003	585.9	1802.1	0.1007	0.0523	0.5189
Lycium|Lba01G042147	Nicotiana|Nitab4.5_0003878g0020.1	1128	0.3348	293.5	834.5	0.1809	0.0512	0.2832
Lycium|Lba01G042186	Nicotiana|Nitab4.5_0002119g0070.1	1452	0.7645	334.9	1117.1	0.3784	0.1848	0.4884
Lycium|Lba01G042240	Nicotiana|Nitab4.5_0008034g0010.1	1362	0.4532	345.3	1016.7	0.1991	0.0748	0.3757
Lycium|Lba01G042289	Nicotiana|Nitab4.5_0000178g0190.1	1677	0.2781	406.4	1270.6	0.1030	0.0298	0.2894
Lycium|Lba01G042325	Nicotiana|Nitab4.5_0000659g0030.1	984	0.5848	260.1	723.9	0.4175	0.1424	0.3411
Lycium|Lba01G042425	Nicotiana|Nitab4.5_0004281g0040.1	1824	0.4080	448.3	1375.7	0.4531	0.1049	0.2315
Lycium|Lba01G042495	Nicotiana|Nitab4.5_0000680g0050.1	720	0.4678	115.0	605.0	0.0626	0.0460	0.7342
Lycium|Lba01G042547	Nicotiana|Nitab4.5_0001746g0010.1	1365	0.8222	364.0	1001.0	0.2656	0.1577	0.5940
Lycium|Lba01G042661	Nicotiana|Nitab4.5_0002549g0020.1	2064	0.2482	503.9	1560.1	0.3983	0.0604	0.1517
Lycium|Lba01G042799	Nicotiana|Nitab4.5_0001119g0010.1	2280	1.3276	595.6	1684.4	0.0659	0.0941	1.4279
Lycium|Lba01G042956	Nicotiana|Nitab4.5_0000612g0030.1	195	0.2328	44.1	150.9	0.1107	0.0275	0.2487
Lycium|Lba01G043127	Nicotiana|Nitab4.5_0004006g0010.1	897	6.0308	186.4	710.6	0.1012	0.7067	6.9808
Lycium|Lba01G043192	Nicotiana|Nitab4.5_0025746g0010.1	933	0.2927	228.2	704.8	0.1699	0.0444	0.2616
Lycium|Lba01G043268	Nicotiana|Nitab4.5_0000805g0080.1	1962	0.5124	472.8	1489.2	0.1494	0.0720	0.4820
Lycium|Lba01G043344	Nicotiana|Nitab4.5_0005390g0020.1	7608	0.3835	1908.8	5699.2	0.2197	0.0676	0.3077
Lycium|Lba01G043429	Nicotiana|Nitab4.5_0000911g0020.1	1920	0.5402	426.7	1493.3	0.2184	0.1003	0.4593
Lycium|Lba01G043519	Nicotiana|Nitab4.5_0000805g0060.1	261	0.5159	26.1	234.9	0.0394	0.0501	1.2710
Lycium|Lba01G043588	Nicotiana|Nitab4.5_0001776g0050.1	1089	0.4675	298.8	790.2	0.1369	0.0571	0.4170
Lycium|Lba01G043663	Nicotiana|Nitab4.5_0000028g0120.1	3159	0.3075	825.4	2333.6	0.1328	0.0379	0.2852
Lycium|Lba01G043740	Nicotiana|Nitab4.5_0009218g0020.1	792	0.4815	215.7	576.3	0.2918	0.0966	0.3311
Lycium|Lba01G043808	Nicotiana|Nitab4.5_0000111g0090.1	1440	0.4191	379.4	1060.6	0.3238	0.0901	0.2784
Lycium|Lba01G043890	Nicotiana|Nitab4.5_0010118g0010.1	1590	0.9045	346.4	1243.6	0.0737	0.0806	1.0944
Lycium|Lba01G043942	Nicotiana|Nitab4.5_0001558g0080.1	1311	0.2833	306.3	1004.7	0.0634	0.0212	0.3346
Lycium|Lba01G043995	Nicotiana|Nitab4.5_0001018g0100.1	669	0.6200	165.7	503.3	0.1947	0.1021	0.5242
Lycium|Lba01G044035	Nicotiana|Nitab4.5_0005549g0010.1	1431	0.5255	335.0	1096.0	0.3678	0.1249	0.3396
Lycium|Lba01G044091	Nicotiana|Nitab4.5_0009105g0010.1	4695	0.3133	1200.6	3494.4	0.3545	0.0713	0.2010
Lycium|Lba01G044156	Nicotiana|Nitab4.5_0005385g0030.1	558	0.4120	157.6	400.4	0.2042	0.0654	0.3202
Lycium|Lba01G044224	Nicotiana|Nitab4.5_0000934g0030.1	888	0.4543	179.9	708.1	0.6988	0.1393	0.1993
Lycium|Lba01G044285	Nicotiana|Nitab4.5_0002760g0080.1	1524	0.2954	336.0	1188.0	0.1885	0.0505	0.2680
Lycium|Lba01G044334	Nicotiana|Nitab4.5_0000299g0200.1	726	0.3052	163.8	562.2	0.1759	0.0494	0.2811
Lycium|Lba01G044392	Nicotiana|Nitab4.5_0001494g0120.1	1155	0.6655	246.9	908.1	0.1625	0.1055	0.6495
Lycium|Lba01G044452	Nicotiana|Nitab4.5_0010126g0010.1	1344	0.5660	239.4	1104.6	0.0974	0.0712	0.7308
Lycium|Lba01G044499	Nicotiana|Nitab4.5_0010911g0030.1	1494	1.0262	318.2	1175.8	0.3616	0.2486	0.6875
Lycium|Lba01G044582	Nicotiana|Nitab4.5_0002254g0040.1	2109	0.4244	528.2	1580.8	0.0563	0.0272	0.4833
Lycium|Lba01G044633	Nicotiana|Nitab4.5_0000131g0370.1	783	0.5801	203.6	579.4	0.2410	0.1063	0.4411
Lycium|Lba01G044668	Nicotiana|Nitab4.5_0001729g0010.1	1317	0.7618	270.0	1047.0	0.2851	0.1677	0.5883
Lycium|Lba01G044717	Nicotiana|Nitab4.5_0004095g0020.1	1335	0.8936	323.4	1011.6	0.4127	0.2215	0.5367
Lycium|Lba01G044779	Nicotiana|Nitab4.5_0011844g0020.1	3042	0.5982	728.5	2313.5	0.1243	0.0742	0.5970
Lycium|Lba01G044838	Nicotiana|Nitab4.5_0002484g0080.1	747	0.5351	147.1	599.9	0.3221	0.1261	0.3915
Lycium|Lba01G044879	Nicotiana|Nitab4.5_0013181g0010.1	1869	0.2220	489.6	1379.4	0.1994	0.0361	0.1808
Lycium|Lba01G044927	Nicotiana|Nitab4.5_0005108g0010.1	2832	0.2299	654.5	2177.5	0.2878	0.0487	0.1694
Lycium|Lba01G044981	Nicotiana|Nitab4.5_0003374g0030.1	984	0.3339	230.2	753.8	0.2600	0.0668	0.2569
Lycium|Lba01G045043	Nicotiana|Nitab4.5_0003879g0010.1	2202	0.4516	550.5	1651.5	0.1384	0.0589	0.4254
Lycium|Lba01G045096	Nicotiana|Nitab4.5_0000686g0010.1	1578	0.3362	354.7	1223.3	0.1414	0.0474	0.3351
Lycium|Lba01G045152	Nicotiana|Nitab4.5_0000377g0130.1	1503	0.4133	379.8	1123.2	0.0840	0.0367	0.4367
Lycium|Lba01G045203	Nicotiana|Nitab4.5_0015775g0010.1	1536	0.6172	346.8	1189.2	0.3022	0.1352	0.4475
Lycium|Lba01G045266	Nicotiana|Nitab4.5_0003978g0010.1	789	0.8047	169.7	619.3	0.1011	0.0921	0.9110
Lycium|Lba01G045319	Nicotiana|Nitab4.5_0004701g0050.1	1152	0.5126	275.8	876.2	0.1589	0.0754	0.4744
Lycium|Lba01G045368	Nicotiana|Nitab4.5_0003139g0100.1	2817	0.4075	647.9	2169.1	0.1317	0.0540	0.4099
Lycium|Lba01G045430	Nicotiana|Nitab4.5_0000170g0160.1	1791	0.3641	413.3	1377.7	0.3203	0.0815	0.2543
Lycium|Lba01G045520	Nicotiana|Nitab4.5_0000446g0250.1	369	19.1203	90.2	278.8	0.0106	0.2672	25.2536
Lycium|Lba01G045588	Nicotiana|Nitab4.5_0008755g0010.1	552	0.9896	145.0	407.0	0.4408	0.2474	0.5613
Lycium|Lba01G045666	Nicotiana|Nitab4.5_0011163g0010.1	2424	1.1427	542.6	1881.4	0.4407	0.2966	0.6731
Lycium|Lba01G045778	Nicotiana|Nitab4.5_0000008g0890.1	1425	0.7644	356.6	1068.4	0.1063	0.0821	0.7721
Lycium|Lba01G045851	Nicotiana|Nitab4.5_0001574g0120.1	909	0.4377	227.7	681.3	0.1474	0.0596	0.4041
Lycium|Lba01G045950	Nicotiana|Nitab4.5_0000492g0070.1	2844	0.2478	751.3	2092.7	0.1232	0.0287	0.2328
Lycium|Lba01G046065	Nicotiana|Nitab4.5_0000529g0080.1	489	0.5921	113.2	375.8	0.0276	0.0216	0.7811
Lycium|Lba01G046125	Nicotiana|Nitab4.5_0005130g0020.1	1797	0.6429	394.2	1402.8	0.1363	0.0896	0.6579
Lycium|Lba01G046195	Nicotiana|Nitab4.5_0009567g0040.1	3123	0.3211	737.4	2385.6	0.2053	0.0559	0.2724
Lycium|Lba01G046248	Nicotiana|Nitab4.5_0002611g0120.1	1512	0.2371	365.2	1146.8	0.1791	0.0375	0.2094
Lycium|Lba01G046323	Nicotiana|Nitab4.5_0009295g0020.1	822	0.3615	218.6	603.4	0.1606	0.0504	0.3139
Lycium|Lba01G046392	Nicotiana|Nitab4.5_0026409g0010.1	1491	0.3915	286.5	1204.5	0.1557	0.0639	0.4104
Lycium|Lba01G046480	Nicotiana|Nitab4.5_0002055g0140.1	1596	0.2959	416.4	1179.6	0.2007	0.0484	0.2410
Lycium|Lba01G046549	Nicotiana|Nitab4.5_0001669g0100.1	879	0.7941	197.9	681.1	0.4174	0.2014	0.4825
Lycium|Lba01G046632	Nicotiana|Nitab4.5_0006579g0040.1	693	0.7611	161.1	531.9	0.3660	0.1809	0.4942
Lycium|Lba01G046712	Nicotiana|Nitab4.5_0003338g0090.1	726	0.4685	159.4	566.6	0.1720	0.0759	0.4414
Lycium|Lba01G046788	Nicotiana|Nitab4.5_0000406g0050.1	1347	0.4484	323.2	1023.8	0.1486	0.0629	0.4235
Lycium|Lba01G046856	Nicotiana|Nitab4.5_0000239g0100.1	1707	0.2368	412.6	1294.4	0.1032	0.0255	0.2467
Lycium|Lba01G046917	Nicotiana|Nitab4.5_0000508g0200.1	1293	0.6206	285.1	1007.9	0.5233	0.1723	0.3292
Lycium|Lba01G047049	Nicotiana|Nitab4.5_0001741g0010.1	1494	0.3824	388.0	1106.0	0.2653	0.0742	0.2795
Lycium|Lba01G047208	Nicotiana|Nitab4.5_0001256g0060.1	1353	0.5983	344.3	1008.7	0.3138	0.1281	0.4084
Lycium|Lba01G047307	Nicotiana|Nitab4.5_0000601g0110.1	1092	0.5649	174.5	917.5	0.1503	0.0989	0.6582
Lycium|Lba01G047417	Nicotiana|Nitab4.5_0007448g0040.1	1047	0.3315	243.6	803.4	0.2215	0.0608	0.2745
Lycium|Lba01G047519	Nicotiana|Nitab4.5_0009261g0010.1	519	2.0806	103.3	415.7	0.2870	0.4642	1.6170
Lycium|Lba01G047627	Nicotiana|Nitab4.5_0001997g0010.1	477	0.3824	119.2	357.8	0.1153	0.0437	0.3789
Lycium|Lba01G047694	Nicotiana|Nitab4.5_0003674g0010.1	1029	0.8347	198.7	830.3	0.2524	0.1770	0.7012
Lycium|Lba01G047731	Nicotiana|Nitab4.5_0001599g0090.1	1281	0.6986	350.5	930.5	0.1156	0.0753	0.6512
Lycium|Lba01G047773	Nicotiana|Nitab4.5_0006493g0010.1	2547	0.4439	629.2	1917.8	0.3967	0.1076	0.2712
Lycium|Lba01G047813	Nicotiana|Nitab4.5_0010788g0030.1	777	0.9352	200.4	576.6	0.0987	0.0929	0.9413
Lycium|Lba01G047857	Nicotiana|Nitab4.5_0003716g0070.1	495	0.5245	131.5	363.5	0.0546	0.0312	0.5717
Lycium|Lba01G047900	Nicotiana|Nitab4.5_0001691g0060.1	3048	0.5408	795.8	2252.2	0.4698	0.1392	0.2964
Lycium|Lba01G047951	Nicotiana|Nitab4.5_0003433g0030.1	1224	0.5580	290.6	933.4	0.1464	0.0780	0.5328
Lycium|Lba01G048001	Nicotiana|Nitab4.5_0002308g0060.1	1023	0.3126	250.2	772.8	0.2806	0.0640	0.2282
Lycium|Lba01G048046	Nicotiana|Nitab4.5_0003159g0030.1	540	0.7930	102.9	437.1	0.1637	0.1339	0.8183
Lycium|Lba01G048089	Nicotiana|Nitab4.5_0013869g0010.1	1941	0.3908	526.4	1414.6	0.2215	0.0667	0.3011
Lycium|Lba01G048119	Nicotiana|Nitab4.5_0006966g0060.1	735	0.7616	176.7	558.3	0.1753	0.1191	0.6796
Lycium|Lba01G048177	Nicotiana|Nitab4.5_0001264g0030.1	1830	0.4546	423.1	1406.9	0.1002	0.0493	0.4916
Lycium|Lba01G048217	Nicotiana|Nitab4.5_0002424g0060.1	1686	0.3641	416.7	1269.3	0.1297	0.0457	0.3520
Lycium|Lba01G048272	Nicotiana|Nitab4.5_0001295g0260.1	1002	0.5730	215.4	786.6	0.2756	0.1220	0.4428
Lycium|Lba01G048368	Nicotiana|Nitab4.5_0013057g0020.1	1230	0.4346	268.6	961.4	0.2276	0.0832	0.3656
Lycium|Lba01G048486	Nicotiana|Nitab4.5_0000653g0030.1	444	0.4704	110.5	333.5	0.2717	0.0941	0.3463
Lycium|Lba01G048566	Nicotiana|Nitab4.5_0000537g0130.1	951	0.4678	232.9	718.1	0.2345	0.0866	0.3695
Lycium|Lba01G048651	Nicotiana|Nitab4.5_0005522g0030.1	1260	0.6677	309.9	950.1	0.5191	0.1813	0.3492
Lycium|Lba01G048717	Nicotiana|Nitab4.5_0007732g0060.1	2952	0.4330	781.0	2171.0	0.3915	0.1023	0.2612
Lycium|Lba01G048787	Nicotiana|Nitab4.5_0000653g0020.1	960	0.4704	252.5	707.5	0.5098	0.1252	0.2455
Lycium|Lba01G048873	Nicotiana|Nitab4.5_0000008g0250.1	444	0.6248	107.6	336.4	0.2494	0.1204	0.4829
Lycium|Lba01G048998	Nicotiana|Nitab4.5_0000705g0050.1	732	0.4618	177.9	554.1	0.3124	0.1003	0.3210
Lycium|Lba01G049135	Nicotiana|Nitab4.5_0006055g0030.1	1836	0.4325	414.7	1421.3	0.2401	0.0841	0.3501
Lycium|Lba01G049258	Nicotiana|Nitab4.5_0001412g0050.1	1986	0.3770	501.0	1485.0	0.2317	0.0684	0.2953
Lycium|Lba01G049328	Nicotiana|Nitab4.5_0004100g0040.1	732	1.5673	185.6	546.4	0.7322	0.4781	0.6530
Lycium|Lba01G049401	Nicotiana|Nitab4.5_0001919g0050.1	192	0.8572	40.2	151.8	0.5152	0.2387	0.4633
Lycium|Lba01G049453	Nicotiana|Nitab4.5_0006589g0010.1	4332	0.2287	1101.0	3231.0	0.1928	0.0369	0.1916
Lycium|Lba01G049503	Nicotiana|Nitab4.5_0025356g0010.1	408	0.5652	104.1	303.9	0.2494	0.1065	0.4273
Lycium|Lba01G049539	Nicotiana|Nitab4.5_0001153g0010.1	669	1.2876	167.5	501.5	0.2810	0.2617	0.9310
Lycium|Lba01G049593	Nicotiana|Nitab4.5_0003113g0130.1	933	0.7860	225.0	708.0	0.5079	0.2124	0.4181
Lycium|Lba01G049627	Nicotiana|Nitab4.5_0000155g0130.1	1623	0.5947	388.7	1234.3	0.1267	0.0748	0.5902
Lycium|Lba01G049681	Nicotiana|Nitab4.5_0006355g0030.1	2127	0.8747	497.0	1630.0	0.3044	0.1901	0.6244
Lycium|Lba01G049723	Nicotiana|Nitab4.5_0003553g0120.1	2442	0.4690	552.1	1889.9	0.5584	0.1326	0.2375
Lycium|Lba01G049761	Nicotiana|Nitab4.5_0005710g0030.1	975	0.4000	248.2	726.8	0.2157	0.0692	0.3210
Lycium|Lba01G049790	Nicotiana|Nitab4.5_0012432g0010.1	2151	0.2356	518.7	1632.3	0.1548	0.0339	0.2189
Lycium|Lba01G049842	Nicotiana|Nitab4.5_0009189g0020.1	1245	0.2249	294.3	950.7	0.0750	0.0191	0.2553
Lycium|Lba01G049882	Nicotiana|Nitab4.5_0008407g0010.1	1269	0.5130	330.3	938.7	0.4147	0.1251	0.3016
Lycium|Lba01G049914	Nicotiana|Nitab4.5_0010229g0010.1	696	0.3512	148.3	547.7	0.1984	0.0629	0.3170
Lycium|Lba01G049950	Nicotiana|Nitab4.5_0004088g0100.1	783	0.6601	197.8	585.2	0.1717	0.0992	0.5777
Lycium|Lba01G049988	Nicotiana|Nitab4.5_0003044g0130.1	510	0.6011	119.6	390.4	0.1489	0.0856	0.5749
Lycium|Lba01G050044	Nicotiana|Nitab4.5_0000067g0240.1	729	1.7366	174.8	554.2	0.3480	0.3994	1.1478
Lycium|Lba01G050115	Nicotiana|Nitab4.5_0000041g0120.1	198	1.0129	50.8	147.2	0.4570	0.2588	0.5663
Lycium|Lba01G050271	Nicotiana|Nitab4.5_0001749g0050.1	1728	0.4342	406.8	1321.2	0.0867	0.0416	0.4798
Lycium|Lba01G050305	Nicotiana|Nitab4.5_0000313g0050.1	2121	0.6986	475.0	1646.0	0.5603	0.1981	0.3535
Lycium|Lba01G050351	Nicotiana|Nitab4.5_0001551g0080.1	873	0.2135	220.8	652.2	0.1311	0.0266	0.2028
Lycium|Lba01G050396	Nicotiana|Nitab4.5_0001303g0070.1	1419	0.5294	348.0	1071.0	0.2844	0.1091	0.3837
Lycium|Lba01G050451	Nicotiana|Nitab4.5_0000397g0320.1	1020	0.3091	248.9	771.1	0.3856	0.0742	0.1924
Lycium|Lba01G050489	Nicotiana|Nitab4.5_0003688g0050.1	408	0.5005	119.1	288.9	0.1798	0.0716	0.3980
Lycium|Lba01G050526	Nicotiana|Nitab4.5_0001252g0020.1	2244	0.3882	567.7	1676.3	0.3246	0.0848	0.2611
Lycium|Lba01G050576	Nicotiana|Nitab4.5_0000246g0020.1	531	0.8704	101.0	430.0	0.3071	0.2030	0.6611
Lycium|Lba01G050616	Nicotiana|Nitab4.5_0010128g0020.1	309	5.2834	59.1	249.9	0.1181	0.7253	6.1397
Lycium|Lba01G050667	Nicotiana|Nitab4.5_0003612g0030.1	1545	0.4242	411.8	1133.2	0.1504	0.0564	0.3752
Lycium|Lba01G050714	Nicotiana|Nitab4.5_0003692g0040.1	225	1.3351	57.4	167.6	0.3690	0.3099	0.8399
Lycium|Lba01G050756	Nicotiana|Nitab4.5_0002321g0020.1	609	0.4138	163.0	446.0	0.0512	0.0231	0.4519
Lycium|Lba01G050862	Nicotiana|Nitab4.5_0000071g0180.1	1305	0.4262	287.7	1017.3	0.2557	0.0865	0.3384
Lycium|Lba01G000077	Nicotiana|Nitab4.5_0001040g0020.1	858	1.0818	186.2	671.8	0.3115	0.2437	0.7824
Lycium|Lba01G000124	Nicotiana|Nitab4.5_0002056g0080.1	696	0.2485	178.5	517.5	0.1470	0.0333	0.2264
Lycium|Lba01G000177	Nicotiana|Nitab4.5_0001655g0090.1	513	0.2371	138.3	374.7	0.0677	0.0168	0.2477
Lycium|Lba01G000213	Nicotiana|Nitab4.5_0009312g0010.1	2727	0.2716	652.7	2074.3	0.2203	0.0490	0.2224
Lycium|Lba01G000253	Nicotiana|Nitab4.5_0000869g0080.1	711	1.5150	148.4	562.6	0.6336	0.4506	0.7112
Lycium|Lba01G000292	Nicotiana|Nitab4.5_0001133g0020.1	969	1.7747	221.9	747.1	0.2959	0.3829	1.2941
Lycium|Lba01G000346	Nicotiana|Nitab4.5_0009607g0030.1	1563	0.3070	429.7	1133.3	0.2588	0.0573	0.2212
Lycium|Lba01G000392	Nicotiana|Nitab4.5_0005805g0010.1	3015	0.3097	759.2	2255.8	0.3584	0.0712	0.1985
Lycium|Lba01G000441	Nicotiana|Nitab4.5_0001544g0040.1	1437	0.6113	321.7	1115.3	0.1325	0.0827	0.6237
Lycium|Lba01G000499	Nicotiana|Nitab4.5_0001778g0190.1	1446	0.2002	368.2	1077.8	0.1513	0.0275	0.1816
Lycium|Lba01G000547	Nicotiana|Nitab4.5_0006324g0010.1	1980	0.3725	462.0	1518.0	0.2856	0.0784	0.2745
Lycium|Lba01G000603	Nicotiana|Nitab4.5_0005453g0030.1	2655	0.4697	604.0	2051.0	0.3598	0.1115	0.3097
Lycium|Lba01G000666	Nicotiana|Nitab4.5_0000605g0180.1	522	0.7480	121.4	400.6	0.2049	0.1311	0.6396
Lycium|Lba01G000751	Nicotiana|Nitab4.5_0011605g0010.1	504	0.4075	117.7	386.3	0.1094	0.0468	0.4280
Lycium|Lba01G000870	Nicotiana|Nitab4.5_0000556g0230.1	2373	0.6491	476.0	1897.0	0.3886	0.1645	0.4232
Lycium|Lba01G000965	Nicotiana|Nitab4.5_0008650g0010.1	1047	0.7640	275.2	771.8	0.3801	0.1783	0.4690
Lycium|Lba01G001040	Nicotiana|Nitab4.5_0008425g0040.1	639	0.3936	157.7	481.3	0.0809	0.0345	0.4264
Lycium|Lba01G001163	Nicotiana|Nitab4.5_0002078g0010.1	627	0.6814	141.4	485.6	0.6229	0.1999	0.3209
Lycium|Lba01G001297	Nicotiana|Nitab4.5_0000446g0160.1	2265	0.4213	625.9	1639.1	0.2879	0.0834	0.2897
Lycium|Lba01G001443	Nicotiana|Nitab4.5_0002233g0050.1	423	0.5963	95.7	327.3	0.4271	0.1525	0.3571
Lycium|Lba01G001580	Nicotiana|Nitab4.5_0002517g0020.1	225	0.3161	48.6	176.4	0.2838	0.0682	0.2403
Lycium|Lba01G001668	Nicotiana|Nitab4.5_0000756g0060.1	1815	0.3567	493.6	1321.4	0.1204	0.0398	0.3306
Lycium|Lba01G001758	Nicotiana|Nitab4.5_0001041g0030.1	684	1.9757	138.7	545.3	0.4622	0.5329	1.1528
Lycium|Lba01G001821	Nicotiana|Nitab4.5_0007465g0080.1	444	0.6743	107.6	336.4	0.0967	0.0689	0.7120
Lycium|Lba01G001894	Nicotiana|Nitab4.5_0004756g0030.1	258	0.3831	53.8	204.2	0.3250	0.0891	0.2742
Lycium|Lba01G001995	Nicotiana|Nitab4.5_0002577g0050.1	2421	0.2362	554.6	1866.4	0.0641	0.0181	0.2827
Lycium|Lba01G002097	Nicotiana|Nitab4.5_0000081g0150.1	1854	50.0000	421.1	1432.9	0.0211	1.4462	68.4619
Lycium|Lba01G002203	Nicotiana|Nitab4.5_0001946g0030.1	2052	0.2448	434.0	1618.0	0.6743	0.0740	0.1098
Lycium|Lba01G002251	Nicotiana|Nitab4.5_0001170g0160.1	1641	0.3285	425.5	1215.5	0.2391	0.0600	0.2509
Lycium|Lba01G002293	Nicotiana|Nitab4.5_0006573g0020.1	1776	0.3270	437.1	1338.9	0.2606	0.0642	0.2463
Lycium|Lba01G002354	Nicotiana|Nitab4.5_0003063g0050.1	2322	0.3340	538.1	1783.9	0.2611	0.0673	0.2575
Lycium|Lba01G002401	Nicotiana|Nitab4.5_0001820g0050.1	657	0.8061	160.2	496.8	0.2426	0.1526	0.6288
Lycium|Lba01G002448	Nicotiana|Nitab4.5_0007579g0010.1	1839	0.2799	477.3	1361.7	0.1026	0.0285	0.2781
Lycium|Lba01G002501	Nicotiana|Nitab4.5_0007074g0010.1	2760	0.4115	599.1	2160.9	0.3043	0.0917	0.3013
Lycium|Lba01G002587	Nicotiana|Nitab4.5_0000502g0110.1	1155	0.6412	281.0	874.0	0.3889	0.1546	0.3976
Lycium|Lba01G002682	Nicotiana|Nitab4.5_0000907g0020.1	1362	0.7027	297.4	1064.6	0.1950	0.1232	0.6318
Lycium|Lba01G002785	Nicotiana|Nitab4.5_0000025g0470.1	1083	0.3316	297.4	785.6	0.2989	0.0672	0.2249
Lycium|Lba01G002872	Nicotiana|Nitab4.5_0000532g0050.1	744	1.6407	171.6	572.4	0.5644	0.4643	0.8225
Lycium|Lba01G002925	Nicotiana|Nitab4.5_0000001g0190.1	651	3.1491	152.1	498.9	0.7099	0.9582	1.3497
Lycium|Lba01G003000	Nicotiana|Nitab4.5_0000282g0030.1	3009	0.3107	678.8	2330.2	0.2261	0.0584	0.2584
Lycium|Lba01G003076	Nicotiana|Nitab4.5_0000129g0430.1	1290	0.2851	321.3	968.7	0.1377	0.0371	0.2696
Lycium|Lba01G003142	Nicotiana|Nitab4.5_0005901g0020.1	1257	0.3356	313.3	943.7	0.1726	0.0510	0.2952
Lycium|Lba01G003268	Nicotiana|Nitab4.5_0000440g0050.1	291	10.0547	61.4	229.6	0.0887	1.0581	11.9237
Lycium|Lba01G003309	Nicotiana|Nitab4.5_0004361g0010.1	1368	0.4375	320.3	1047.7	0.1162	0.0525	0.4514
Lycium|Lba01G003351	Nicotiana|Nitab4.5_0001231g0060.1	1137	0.6013	263.6	873.4	0.3599	0.1419	0.3943
Lycium|Lba01G003394	Nicotiana|Nitab4.5_0004161g0130.1	1056	0.6173	245.6	810.4	0.3443	0.1426	0.4143
Lycium|Lba01G003445	Nicotiana|Nitab4.5_0002728g0060.1	1974	0.5678	461.7	1512.3	0.3405	0.1303	0.3825
Lycium|Lba01G003532	Nicotiana|Nitab4.5_0001608g0030.1	1458	0.3766	391.3	1066.7	0.3948	0.0889	0.2253
Lycium|Lba01G003605	Nicotiana|Nitab4.5_0003111g0090.1	1065	0.4021	282.8	782.2	0.1580	0.0555	0.3512
Lycium|Lba01G003661	Nicotiana|Nitab4.5_0012260g0030.1	879	1.9547	211.9	667.1	0.6028	0.5623	0.9328
Lycium|Lba01G003724	Nicotiana|Nitab4.5_0005282g0020.1	1551	0.5079	319.2	1231.8	0.1084	0.0629	0.5800
Lycium|Lba01G003782	Nicotiana|Nitab4.5_0008002g0050.1	441	0.6596	107.6	333.4	0.7234	0.2011	0.2780
Lycium|Lba01G003856	Nicotiana|Nitab4.5_0000583g0210.1	552	0.4287	132.0	420.0	0.4582	0.1114	0.2431
Lycium|Lba01G003956	Nicotiana|Nitab4.5_0002236g0030.1	909	1.1897	194.7	714.3	0.1774	0.1990	1.1218
Lycium|Lba01G004006	Nicotiana|Nitab4.5_0005277g0070.1	1233	0.3356	289.6	943.4	0.2857	0.0705	0.2467
Lycium|Lba01G004079	Nicotiana|Nitab4.5_0003402g0070.1	516	2.5288	124.0	392.0	0.8925	0.8192	0.9179
Lycium|Lba01G004147	Nicotiana|Nitab4.5_0000694g0180.1	963	0.2277	264.3	698.7	0.4010	0.0538	0.1342
Lycium|Lba01G004205	Nicotiana|Nitab4.5_0000694g0090.1	1656	0.8883	397.9	1258.1	0.3368	0.2010	0.5968
Lycium|Lba01G004351	Nicotiana|Nitab4.5_0008157g0020.1	1170	0.5586	238.0	932.0	0.1829	0.0976	0.5334
Lycium|Lba01G004445	Nicotiana|Nitab4.5_0003559g0020.1	948	0.5893	194.8	753.2	0.3003	0.1328	0.4423
Lycium|Lba01G004549	Nicotiana|Nitab4.5_0002741g0070.1	1728	0.4539	364.2	1363.8	0.2486	0.0924	0.3717
Lycium|Lba01G004682	Nicotiana|Nitab4.5_0002733g0040.1	1356	0.4560	332.2	1023.8	0.2481	0.0872	0.3516
Lycium|Lba01G004822	Nicotiana|Nitab4.5_0010110g0050.1	417	0.2563	120.7	296.3	0.1050	0.0246	0.2346
Lycium|Lba01G004910	Nicotiana|Nitab4.5_0000066g0020.1	1266	0.3735	312.0	954.0	0.2716	0.0750	0.2760
Lycium|Lba01G004955	Nicotiana|Nitab4.5_0003779g0120.1	1266	0.4010	287.3	978.7	0.0678	0.0324	0.4786
Lycium|Lba01G005040	Nicotiana|Nitab4.5_0000351g0250.1	483	0.5518	125.8	357.2	0.2841	0.1110	0.3908
Lycium|Lba01G005119	Nicotiana|Nitab4.5_0005102g0030.1	411	0.7711	88.4	322.6	0.4720	0.2072	0.4389
Lycium|Lba01G005170	Nicotiana|Nitab4.5_0006286g0040.1	1032	0.2469	234.8	797.2	0.4294	0.0632	0.1472
Lycium|Lba01G005222	Nicotiana|Nitab4.5_0002281g0020.1	1101	0.5501	281.7	819.3	0.2409	0.1015	0.4214
Lycium|Lba01G005269	Nicotiana|Nitab4.5_0005660g0010.1	1017	0.5737	219.9	797.1	0.1908	0.0998	0.5229
Lycium|Lba01G005312	Nicotiana|Nitab4.5_0002827g0050.1	477	1.0100	75.6	401.4	0.3063	0.2478	0.8088
Lycium|Lba01G005355	Nicotiana|Nitab4.5_0003825g0050.1	549	3.0419	122.9	426.1	0.5152	0.8376	1.6256
Lycium|Lba01G005436	Nicotiana|Nitab4.5_0001152g0400.1	249	0.0885	66.3	182.7	2.2001	0.0345	0.0157
Lycium|Lba01G005502	Nicotiana|Nitab4.5_0000525g0290.1	342	0.5851	90.8	251.2	0.2840	0.1169	0.4114
Lycium|Lba01G005594	Nicotiana|Nitab4.5_0012371g0010.1	1356	0.4905	334.7	1021.3	0.1009	0.0511	0.5064
Lycium|Lba01G005635	Nicotiana|Nitab4.5_0001587g0100.1	1539	1.5277	400.9	1138.1	0.5939	0.4322	0.7278
Lycium|Lba01G005680	Nicotiana|Nitab4.5_0001796g0150.1	441	0.2961	115.4	325.6	0.6994	0.0887	0.1269
Lycium|Lba01G005721	Nicotiana|Nitab4.5_0004646g0030.1	1104	0.7554	263.5	840.5	0.2749	0.1545	0.5621
Lycium|Lba01G005780	Nicotiana|Nitab4.5_0005195g0100.1	1728	1.0681	400.2	1327.8	0.6162	0.3111	0.5049
Lycium|Lba01G005841	Nicotiana|Nitab4.5_0013238g0020.1	966	0.8013	185.5	780.5	0.1790	0.1420	0.7933
Lycium|Lba01G005905	Nicotiana|Nitab4.5_0008281g0010.1	606	1.2727	102.1	503.9	0.3533	0.3243	0.9178
Lycium|Lba01G005972	Nicotiana|Nitab4.5_0010174g0010.1	2076	0.3415	484.2	1591.8	0.2453	0.0663	0.2702
Lycium|Lba01G006053	Nicotiana|Nitab4.5_0005166g0040.1	1956	0.2775	500.4	1455.6	0.2138	0.0477	0.2229
Lycium|Lba01G006103	Nicotiana|Nitab4.5_0002500g0070.1	918	0.3817	190.6	727.4	0.1789	0.0651	0.3641
Lycium|Lba01G006157	Nicotiana|Nitab4.5_0000159g0070.1	804	0.6988	193.4	610.6	0.2658	0.1399	0.5265
Lycium|Lba01G006210	Nicotiana|Nitab4.5_0000322g0070.1	6372	0.2883	1637.9	4734.1	0.3088	0.0610	0.1975
Lycium|Lba01G006264	Nicotiana|Nitab4.5_0001821g0040.1	1542	0.4193	442.6	1099.4	0.0954	0.0376	0.3937
Lycium|Lba01G006332	Nicotiana|Nitab4.5_0000321g0140.1	366	0.3806	74.7	291.3	0.1742	0.0645	0.3701
Lycium|Lba01G006410	Nicotiana|Nitab4.5_0009476g0020.1	960	0.2143	249.5	710.5	0.1717	0.0317	0.1846
Lycium|Lba01G006471	Nicotiana|Nitab4.5_0001095g0080.1	2817	0.2004	689.5	2127.5	0.0756	0.0167	0.2213
Lycium|Lba01G006509	Nicotiana|Nitab4.5_0000621g0060.1	2922	0.3878	671.7	2250.3	0.1594	0.0584	0.3665
Lycium|Lba01G006562	Nicotiana|Nitab4.5_0000512g0030.1	1602	0.2972	432.5	1169.5	0.2018	0.0479	0.2374
Lycium|Lba01G006619	Nicotiana|Nitab4.5_0006663g0030.1	1011	0.4241	262.1	748.9	0.2526	0.0800	0.3167
Lycium|Lba01G006685	Nicotiana|Nitab4.5_0001095g0100.1	990	0.4941	251.3	738.7	0.4225	0.1223	0.2894
Lycium|Lba01G006722	Nicotiana|Nitab4.5_0001864g0080.1	645	0.5326	148.5	496.5	0.2249	0.0990	0.4402
Lycium|Lba01G006786	Nicotiana|Nitab4.5_0008627g0010.1	1134	0.3861	287.2	846.8	0.1737	0.0584	0.3360
Lycium|Lba01G006861	Nicotiana|Nitab4.5_0001121g0090.1	489	0.3109	105.0	384.0	0.2366	0.0612	0.2587
Lycium|Lba01G006988	Nicotiana|Nitab4.5_0002726g0060.1	4830	0.4129	1085.6	3744.4	0.3945	0.1023	0.2594
Lycium|Lba01G007075	Nicotiana|Nitab4.5_0002211g0140.1	810	0.5758	151.5	658.5	0.3431	0.1413	0.4119
Lycium|Lba01G007180	Nicotiana|Nitab4.5_0000831g0070.1	1029	0.4390	244.0	785.0	0.2234	0.0802	0.3591
Lycium|Lba01G007272	Nicotiana|Nitab4.5_0001526g0120.1	2895	0.2297	748.3	2146.7	0.0866	0.0206	0.2373
Lycium|Lba01G007423	Nicotiana|Nitab4.5_0001937g0050.1	582	0.5468	160.4	421.6	0.1136	0.0579	0.5094
Lycium|Lba01G007553	Nicotiana|Nitab4.5_0000391g0140.1	309	4.6588	75.1	233.9	0.1215	0.5636	4.6369
Lycium|Lba01G007645	Nicotiana|Nitab4.5_0000283g0010.1	3144	0.4448	770.0	2374.0	0.3952	0.1078	0.2729
Lycium|Lba01G007744	Nicotiana|Nitab4.5_0007684g0020.1	483	0.6477	102.1	380.9	0.2625	0.1355	0.5160
Lycium|Lba01G007832	Nicotiana|Nitab4.5_0003816g0120.1	258	1.3992	62.9	195.1	0.2961	0.2953	0.9972
Lycium|Lba01G007880	Nicotiana|Nitab4.5_0002673g0090.1	972	0.5595	231.1	740.9	0.1821	0.0902	0.4953
Lycium|Lba01G007920	Nicotiana|Nitab4.5_0012134g0010.1	939	0.2251	233.4	705.6	0.0557	0.0144	0.2584
Lycium|Lba01G007969	Nicotiana|Nitab4.5_0001899g0010.1	873	0.7758	195.3	677.7	0.2421	0.1521	0.6282
Lycium|Lba01G008026	Nicotiana|Nitab4.5_0004280g0140.1	2172	0.2627	525.3	1646.7	0.1702	0.0402	0.2361
Lycium|Lba01G008066	Nicotiana|Nitab4.5_0001105g0030.1	1806	0.2915	417.0	1389.0	0.3337	0.0665	0.1993
Lycium|Lba01G008110	Nicotiana|Nitab4.5_0001480g0040.1	1437	0.4358	376.9	1060.1	0.0589	0.0280	0.4751
Lycium|Lba01G008164	Nicotiana|Nitab4.5_0005249g0030.1	1419	0.3827	345.6	1073.4	0.2889	0.0798	0.2761
Lycium|Lba01G008224	Nicotiana|Nitab4.5_0025012g0010.1	615	0.7240	150.5	464.5	0.2365	0.1348	0.5702
Lycium|Lba01G008419	Nicotiana|Nitab4.5_0000064g0110.1	1410	0.2599	342.5	1067.5	0.3026	0.0555	0.1835
Lycium|Lba01G008509	Nicotiana|Nitab4.5_0000794g0180.1	363	1.5360	70.6	292.4	0.2391	0.3162	1.3226
Lycium|Lba01G008557	Nicotiana|Nitab4.5_0005483g0040.1	366	0.4310	106.0	260.0	0.0994	0.0397	0.3989
Lycium|Lba01G008602	Nicotiana|Nitab4.5_0003914g0110.1	3096	0.2864	704.7	2391.3	0.2754	0.0597	0.2168
Lycium|Lba01G008639	Nicotiana|Nitab4.5_0001506g0060.1	1092	0.2980	286.8	805.2	0.2619	0.0571	0.2179
Lycium|Lba01G008687	Nicotiana|Nitab4.5_0005396g0040.1	1791	0.4119	409.0	1382.0	0.2421	0.0801	0.3307
Lycium|Lba01G008722	Nicotiana|Nitab4.5_0000575g0040.1	1071	0.2722	266.7	804.3	0.1214	0.0324	0.2667
Lycium|Lba01G008825	Nicotiana|Nitab4.5_0007781g0030.1	1443	0.4360	363.1	1079.9	0.1036	0.0458	0.4415
Lycium|Lba01G008872	Nicotiana|Nitab4.5_0009020g0040.1	1035	0.2776	248.0	787.0	0.1435	0.0381	0.2653
Lycium|Lba01G008929	Nicotiana|Nitab4.5_0000635g0080.1	996	0.3600	242.5	753.5	0.2262	0.0655	0.2894
Lycium|Lba01G009081	Nicotiana|Nitab4.5_0002192g0110.1	903	0.4832	213.3	689.7	0.2571	0.0957	0.3724
Lycium|Lba01G009167	Nicotiana|Nitab4.5_0011490g0020.1	588	1.1477	148.3	439.7	0.4928	0.3037	0.6163
Lycium|Lba01G009356	Nicotiana|Nitab4.5_0010437g0010.1	3102	0.4447	785.7	2316.3	0.4403	0.1121	0.2547
Lycium|Lba01G009491	Nicotiana|Nitab4.5_0007899g0030.1	2049	0.6855	515.2	1533.8	0.2441	0.1285	0.5263
Lycium|Lba01G009645	Nicotiana|Nitab4.5_0000004g0010.1	1491	0.5250	363.2	1127.8	0.1833	0.0839	0.4578
Lycium|Lba01G009779	Nicotiana|Nitab4.5_0001808g0030.1	537	1.2013	108.6	428.4	0.2922	0.2688	0.9198
Lycium|Lba01G009882	Nicotiana|Nitab4.5_0002474g0020.1	2055	0.3206	491.9	1563.1	0.3737	0.0763	0.2041
Lycium|Lba01G010009	Nicotiana|Nitab4.5_0001876g0010.1	1029	0.5140	244.8	784.2	0.1926	0.0858	0.4454
Lycium|Lba01G010086	Nicotiana|Nitab4.5_0009028g0030.1	1374	0.3455	326.7	1047.3	0.2958	0.0735	0.2486
Lycium|Lba01G010242	Nicotiana|Nitab4.5_0003250g0030.1	1212	0.3144	270.5	941.5	0.2627	0.0644	0.2452
Lycium|Lba01G010306	Nicotiana|Nitab4.5_0000568g0230.1	1218	0.2263	273.7	944.3	0.1539	0.0337	0.2193
Lycium|Lba01G010350	Nicotiana|Nitab4.5_0000564g0320.1	1431	0.2757	355.2	1075.8	0.2037	0.0467	0.2290
Lycium|Lba01G010398	Nicotiana|Nitab4.5_0009044g0010.1	936	0.2265	257.0	679.0	0.1925	0.0351	0.1823
Lycium|Lba01G010442	Nicotiana|Nitab4.5_0001982g0040.1	1905	0.3961	430.1	1474.9	0.2322	0.0756	0.3255
Lycium|Lba01G010482	Nicotiana|Nitab4.5_0010674g0010.1	858	1.0186	184.3	673.7	0.3038	0.2275	0.7490
Lycium|Lba01G010515	Nicotiana|Nitab4.5_0000565g0230.1	285	1.2923	72.8	212.2	0.2808	0.2605	0.9275
Lycium|Lba01G010549	Nicotiana|Nitab4.5_0000310g0120.1	330	1.0862	63.7	266.3	0.5722	0.3164	0.5530
Lycium|Lba01G010583	Nicotiana|Nitab4.5_0004932g0010.1	2190	0.5655	531.0	1659.0	0.1983	0.0952	0.4801
Lycium|Lba01G010623	Nicotiana|Nitab4.5_0000483g0030.1	1587	0.2465	408.9	1178.1	0.1809	0.0379	0.2096
Lycium|Lba01G010675	Nicotiana|Nitab4.5_0000055g0220.1	1878	0.6394	444.9	1433.1	0.1064	0.0713	0.6699
Lycium|Lba01G010725	Nicotiana|Nitab4.5_0003134g0160.1	681	0.4403	160.7	520.3	0.1318	0.0575	0.4359
Lycium|Lba01G010754	Nicotiana|Nitab4.5_0000310g0220.1	1140	0.4197	308.7	831.3	0.1652	0.0591	0.3575
Lycium|Lba01G010793	Nicotiana|Nitab4.5_0014517g0010.1	609	0.8046	126.7	482.3	0.2779	0.1741	0.6264
Lycium|Lba01G010836	Nicotiana|Nitab4.5_0009899g0010.1	1071	0.3700	313.7	757.3	0.1688	0.0505	0.2991
Lycium|Lba01G010880	Nicotiana|Nitab4.5_0002303g0030.1	1908	1.4819	452.6	1455.4	0.5252	0.4067	0.7745
Lycium|Lba01G011000	Nicotiana|Nitab4.5_0002608g0080.1	831	1.0433	196.3	634.7	0.2634	0.2094	0.7951
Lycium|Lba01G011123	Nicotiana|Nitab4.5_0001438g0110.1	2034	0.5269	425.6	1608.4	0.1506	0.0806	0.5350
Lycium|Lba01G011165	Nicotiana|Nitab4.5_0002207g0070.1	576	0.9352	150.5	425.5	0.3608	0.2131	0.5906
Lycium|Lba01G011228	Nicotiana|Nitab4.5_0001198g0250.1	474	0.5753	90.2	383.8	0.3308	0.1385	0.4185
Lycium|Lba01G011300	Nicotiana|Nitab4.5_0000036g0520.1	792	0.4205	217.7	574.3	0.2277	0.0725	0.3186
Lycium|Lba01G011361	Nicotiana|Nitab4.5_0001296g0100.1	600	0.3606	137.8	462.2	0.3428	0.0835	0.2435
Lycium|Lba01G011473	Nicotiana|Nitab4.5_0006824g0010.1	1938	0.4960	473.8	1464.2	0.1918	0.0814	0.4246
Lycium|Lba01G011531	Nicotiana|Nitab4.5_0000743g0020.1	1203	0.3621	319.9	883.1	0.0981	0.0350	0.3571
Lycium|Lba01G011605	Nicotiana|Nitab4.5_0012224g0020.1	2418	0.9060	566.8	1851.2	0.2202	0.1650	0.7495
Lycium|Lba01G011676	Nicotiana|Nitab4.5_0000036g0590.1	747	0.5263	160.4	586.6	0.5191	0.1463	0.2819
Lycium|Lba01G011878	Nicotiana|Nitab4.5_0002016g0050.1	501	2.3857	111.8	389.2	0.0461	0.1417	3.0710
Lycium|Lba01G012003	Nicotiana|Nitab4.5_0000087g0140.1	1365	0.8530	306.6	1058.4	0.3960	0.2118	0.5348
Lycium|Lba01G012076	Nicotiana|Nitab4.5_0003711g0010.1	732	0.6743	165.5	566.5	0.2457	0.1327	0.5401
Lycium|Lba01G012170	Nicotiana|Nitab4.5_0001223g0130.1	2397	1.1027	548.5	1848.5	0.1449	0.1564	1.0794
Lycium|Lba01G012245	Nicotiana|Nitab4.5_0000462g0040.1	1269	0.9131	264.1	1004.9	0.1180	0.1191	1.0093
Lycium|Lba01G012310	Nicotiana|Nitab4.5_0006153g0020.1	873	0.8283	212.4	660.6	0.4379	0.2104	0.4805
Lycium|Lba01G012386	Nicotiana|Nitab4.5_0012670g0020.1	1764	0.6400	399.0	1365.0	0.3279	0.1457	0.4445
Lycium|Lba01G012449	Nicotiana|Nitab4.5_0005428g0020.1	1461	0.3853	299.3	1161.7	0.1549	0.0606	0.3915
Lycium|Lba01G012539	Nicotiana|Nitab4.5_0005428g0040.1	417	0.5620	99.1	317.9	0.3047	0.1215	0.3987
Lycium|Lba01G012611	Nicotiana|Nitab4.5_0013643g0010.1	1200	0.3774	233.2	966.8	0.2020	0.0712	0.3522
Lycium|Lba01G012686	Nicotiana|Nitab4.5_0006575g0010.1	1431	0.6625	330.6	1100.4	0.5455	0.1852	0.3395
Lycium|Lba01G012755	Nicotiana|Nitab4.5_0001701g0040.1	900	0.5689	179.8	720.2	0.1284	0.0805	0.6269
Lycium|Lba01G012830	Nicotiana|Nitab4.5_0007845g0010.1	1548	0.3614	400.3	1147.7	0.1165	0.0407	0.3493
Lycium|Lba01G012909	Nicotiana|Nitab4.5_0006992g0040.1	1353	0.2224	353.2	999.8	0.0488	0.0122	0.2495
Lycium|Lba01G013007	Nicotiana|Nitab4.5_0001030g0100.1	1746	0.4360	372.0	1374.0	0.2064	0.0799	0.3870
Lycium|Lba01G013056	Nicotiana|Nitab4.5_0000251g0040.1	639	0.9739	129.1	509.9	0.2407	0.1982	0.8237
Lycium|Lba01G013146	Nicotiana|Nitab4.5_0001898g0060.1	576	0.7841	131.3	444.7	0.2890	0.1674	0.5794
Lycium|Lba01G013257	Nicotiana|Nitab4.5_0003135g0050.1	534	0.3057	155.0	379.0	0.8550	0.0971	0.1136
Lycium|Lba01G013312	Nicotiana|Nitab4.5_0001808g0020.1	285	0.4859	71.7	213.3	0.1009	0.0500	0.4954
Lycium|Lba01G013391	Nicotiana|Nitab4.5_0000113g0310.1	1356	0.2758	327.6	1028.4	0.2152	0.0489	0.2271
Lycium|Lba01G013449	Nicotiana|Nitab4.5_0026625g0010.1	2058	0.3624	476.2	1581.8	0.1318	0.0478	0.3631
Lycium|Lba01G013527	Nicotiana|Nitab4.5_0000069g0110.1	1443	1.2239	314.4	1128.6	0.4907	0.3327	0.6780
Lycium|Lba01G013576	Nicotiana|Nitab4.5_0006756g0050.1	852	0.5851	183.9	668.1	0.2091	0.1074	0.5135
Lycium|Lba01G013650	Nicotiana|Nitab4.5_0010082g0020.1	264	0.8199	56.4	207.6	0.3017	0.1829	0.6062
Lycium|Lba01G013700	Nicotiana|Nitab4.5_0002773g0080.1	381	0.7170	93.3	287.7	0.2503	0.1379	0.5508
Lycium|Lba01G013768	Nicotiana|Nitab4.5_0002342g0040.1	414	0.8606	70.4	343.6	0.5247	0.2486	0.4737
Lycium|Lba01G013833	Nicotiana|Nitab4.5_0008334g0020.1	462	0.6120	141.4	320.6	0.1216	0.0635	0.5225
Lycium|Lba01G013916	Nicotiana|Nitab4.5_0000192g0120.1	771	0.2647	182.7	588.3	0.1155	0.0314	0.2715
Lycium|Lba01G013981	Nicotiana|Nitab4.5_0000261g0050.1	3189	0.2463	779.4	2409.6	0.3133	0.0535	0.1707
Lycium|Lba01G014039	Nicotiana|Nitab4.5_0000954g0020.1	1227	0.7613	296.9	930.1	0.1717	0.1171	0.6819
Lycium|Lba01G014116	Nicotiana|Nitab4.5_0000335g0050.1	963	0.7785	200.1	762.9	0.3471	0.1866	0.5375
Lycium|Lba01G014176	Nicotiana|Nitab4.5_0000335g0170.1	1602	0.3959	459.5	1142.5	0.3577	0.0871	0.2435
Lycium|Lba01G014253	Nicotiana|Nitab4.5_0000230g0040.1	1503	0.6001	344.4	1158.6	0.3376	0.1380	0.4087
Lycium|Lba01G014327	Nicotiana|Nitab4.5_0016172g0010.1	879	0.3288	213.0	666.0	0.2704	0.0663	0.2451
Lycium|Lba01G014380	Nicotiana|Nitab4.5_0000421g0110.1	1362	0.4123	309.6	1052.4	0.1524	0.0607	0.3983
Lycium|Lba01G014449	Nicotiana|Nitab4.5_0003423g0070.1	1020	0.2573	291.2	728.8	0.0473	0.0127	0.2687
Lycium|Lba01G014520	Nicotiana|Nitab4.5_0000195g0230.1	2181	0.3459	515.9	1665.1	0.2574	0.0685	0.2663
Lycium|Lba01G014608	Nicotiana|Nitab4.5_0009906g0010.1	621	0.7923	128.7	492.3	0.4046	0.2024	0.5002
Lycium|Lba01G014682	Nicotiana|Nitab4.5_0000192g0190.1	720	1.2147	155.0	565.0	0.4771	0.3276	0.6867
Lycium|Lba01G014781	Nicotiana|Nitab4.5_0001237g0040.1	858	0.5192	233.8	624.2	0.2829	0.1024	0.3618
Lycium|Lba01G014831	Nicotiana|Nitab4.5_0000187g0190.1	1131	0.2292	290.5	840.5	0.4411	0.0576	0.1307
Lycium|Lba01G014892	Nicotiana|Nitab4.5_0000845g0160.1	891	0.4856	214.8	676.2	0.3012	0.1038	0.3447
Lycium|Lba01G014957	Nicotiana|Nitab4.5_0003790g0010.1	1824	0.2526	420.9	1403.1	0.1893	0.0424	0.2237
Lycium|Lba01G015005	Nicotiana|Nitab4.5_0000044g0250.1	1929	0.3069	451.0	1478.0	0.2161	0.0554	0.2562
Lycium|Lba01G015059	Nicotiana|Nitab4.5_0002406g0010.1	2325	0.3896	543.0	1782.0	0.3260	0.0876	0.2687
Lycium|Lba01G015137	Nicotiana|Nitab4.5_0003897g0040.1	456	0.4706	136.4	319.6	0.1795	0.0663	0.3692
Lycium|Lba01G015191	Nicotiana|Nitab4.5_0002852g0020.1	381	0.6430	77.4	303.6	0.1384	0.0947	0.6838
Lycium|Lba01G015257	Nicotiana|Nitab4.5_0000458g0080.1	1134	0.6198	313.1	820.9	0.0783	0.0486	0.6209
Lycium|Lba01G015316	Nicotiana|Nitab4.5_0001945g0010.1	1335	0.4156	281.9	1053.1	0.1635	0.0666	0.4073
Lycium|Lba01G015370	Nicotiana|Nitab4.5_0000342g0180.1	327	0.8973	78.5	248.5	0.2010	0.1530	0.7613
Lycium|Lba01G015425	Nicotiana|Nitab4.5_0007788g0010.1	1239	0.4283	249.7	989.3	0.0684	0.0381	0.5574
Lycium|Lba01G015492	Nicotiana|Nitab4.5_0002469g0020.1	2808	0.2879	674.6	2133.4	0.2960	0.0611	0.2063
Lycium|Lba01G015552	Nicotiana|Nitab4.5_0000958g0010.1	717	0.7333	173.6	543.4	0.3344	0.1650	0.4933
Lycium|Lba01G015612	Nicotiana|Nitab4.5_0001556g0080.1	912	0.4656	201.1	710.9	0.2053	0.0837	0.4079
Lycium|Lba01G015668	Nicotiana|Nitab4.5_0000187g0030.1	1419	0.4211	389.3	1029.7	0.2015	0.0673	0.3338
Lycium|Lba01G015711	Nicotiana|Nitab4.5_0000296g0030.1	1356	1.0068	318.8	1037.2	0.3221	0.2245	0.6970
Lycium|Lba01G015792	Nicotiana|Nitab4.5_0000171g0340.1	1986	0.4513	512.9	1473.1	0.2171	0.0779	0.3588
Lycium|Lba01G015830	Nicotiana|Nitab4.5_0002163g0030.1	570	0.9109	130.4	439.6	0.8360	0.2906	0.3476
Lycium|Lba01G015881	Nicotiana|Nitab4.5_0000045g0480.1	1710	0.6291	419.2	1290.8	0.5934	0.1795	0.3026
Lycium|Lba01G015931	Nicotiana|Nitab4.5_0003295g0160.1	1110	0.4778	243.0	867.0	0.5863	0.1380	0.2353
Lycium|Lba01G015997	Nicotiana|Nitab4.5_0001998g0090.1	1113	1.2532	217.3	895.7	0.1630	0.2086	1.2799
Lycium|Lba01G016059	Nicotiana|Nitab4.5_0000187g0130.1	873	0.3624	216.3	656.7	0.1371	0.0472	0.3442
Lycium|Lba01G016094	Nicotiana|Nitab4.5_0000436g0140.1	450	0.2215	103.1	346.9	0.1159	0.0269	0.2318
Lycium|Lba01G016160	Nicotiana|Nitab4.5_0009752g0010.1	822	0.8907	183.5	638.5	0.1560	0.1345	0.8622
Lycium|Lba01G016236	Nicotiana|Nitab4.5_0000204g0110.1	474	15.0452	85.9	388.1	0.0666	1.4165	21.2657
Lycium|Lba01G016304	Nicotiana|Nitab4.5_0000795g0070.1	1407	0.3937	371.0	1036.0	0.1050	0.0404	0.3848
Lycium|Lba01G016358	Nicotiana|Nitab4.5_0000957g0200.1	732	0.6698	176.2	555.8	0.3364	0.1514	0.4500
Lycium|Lba01G016418	Nicotiana|Nitab4.5_0000244g0170.1	1050	0.3944	243.7	806.3	0.3082	0.0864	0.2805
Lycium|Lba01G016487	Nicotiana|Nitab4.5_0000244g0140.1	1065	0.5390	210.6	854.4	0.2807	0.1192	0.4248
Lycium|Lba01G016552	Nicotiana|Nitab4.5_0002567g0170.1	1038	0.5185	244.9	793.1	0.1480	0.0733	0.4953
Lycium|Lba01G016599	Nicotiana|Nitab4.5_0009952g0020.1	438	0.9292	128.2	309.8	0.4622	0.2310	0.4999
Lycium|Lba01G016705	Nicotiana|Nitab4.5_0002380g0020.1	531	0.2829	132.9	398.1	0.2428	0.0530	0.2181
Lycium|Lba01G016795	Nicotiana|Nitab4.5_0002567g0090.1	987	0.6021	211.8	775.2	0.0915	0.0641	0.7006
Lycium|Lba01G016877	Nicotiana|Nitab4.5_0000205g0040.1	1302	2.2787	225.7	1076.3	0.1857	0.4316	2.3238
Lycium|Lba01G016964	Nicotiana|Nitab4.5_0000533g0090.1	1332	0.2989	331.2	1000.8	0.1342	0.0383	0.2851
Lycium|Lba01G017054	Nicotiana|Nitab4.5_0000533g0140.1	987	0.6178	233.5	753.5	0.2286	0.1145	0.5009
Lycium|Lba01G017158	Nicotiana|Nitab4.5_0004868g0010.1	1284	0.5839	234.0	1050.0	0.2586	0.1278	0.4943
Lycium|Lba01G017260	Nicotiana|Nitab4.5_0004958g0020.1	621	1.0225	129.8	491.2	0.5079	0.2835	0.5581
Lycium|Lba01G017333	Nicotiana|Nitab4.5_0000707g0150.1	192	1.3921	34.4	157.6	0.0966	0.1736	1.7962
Lycium|Lba01G017408	Nicotiana|Nitab4.5_0000309g0160.1	3399	0.7881	763.5	2635.5	0.5627	0.2236	0.3975
Lycium|Lba01G017492	Nicotiana|Nitab4.5_0000316g0250.1	1359	0.5785	384.8	974.2	0.1324	0.0675	0.5100
Lycium|Lba01G017549	Nicotiana|Nitab4.5_0000707g0010.1	2082	0.3377	540.7	1541.3	0.3136	0.0718	0.2289
Lycium|Lba01G017620	Nicotiana|Nitab4.5_0001186g0030.1	465	0.5085	113.4	351.6	0.1499	0.0711	0.4744
Lycium|Lba01G017680	Nicotiana|Nitab4.5_0002103g0070.1	1179	0.6892	290.0	889.0	0.4411	0.1751	0.3971
Lycium|Lba01G017785	Nicotiana|Nitab4.5_0000001g0070.1	1503	0.3412	344.0	1159.0	0.2282	0.0641	0.2810
Lycium|Lba01G017898	Nicotiana|Nitab4.5_0000327g0010.1	405	0.4542	115.4	289.6	0.0917	0.0396	0.4321
Lycium|Lba01G018060	Nicotiana|Nitab4.5_0010253g0010.1	1095	0.4226	263.7	831.3	0.1664	0.0638	0.3837
Lycium|Lba01G018206	Nicotiana|Nitab4.5_0000408g0040.1	1887	0.2831	439.2	1447.8	0.2013	0.0491	0.2437
Lycium|Lba01G018297	Nicotiana|Nitab4.5_0000408g0080.1	1347	2.3355	312.5	1034.5	0.1545	0.3430	2.2202
Lycium|Lba01G018393	Nicotiana|Nitab4.5_0000014g0490.1	282	1.0274	68.6	213.4	0.2934	0.2159	0.7360
Lycium|Lba01G018564	Nicotiana|Nitab4.5_0000264g0050.1	1107	0.8276	266.9	840.1	0.3016	0.1770	0.5869
Lycium|Lba01G018675	Nicotiana|Nitab4.5_0005339g0030.1	1461	0.4798	362.8	1098.2	0.1180	0.0560	0.4746
Lycium|Lba01G018763	Nicotiana|Nitab4.5_0000799g0010.1	1380	0.4607	367.9	1012.1	0.1218	0.0525	0.4314
Lycium|Lba01G018816	Nicotiana|Nitab4.5_0000568g0280.1	675	1.1452	132.2	542.8	0.4115	0.2982	0.7247
Lycium|Lba01G018933	Nicotiana|Nitab4.5_0003975g0050.1	1995	0.4678	469.0	1526.0	0.2783	0.0969	0.3481
Lycium|Lba01G019024	Nicotiana|Nitab4.5_0001219g0060.1	402	0.6586	94.3	307.7	0.3286	0.1484	0.4517
Lycium|Lba01G019099	Nicotiana|Nitab4.5_0000315g0120.1	2169	0.3767	591.5	1577.5	0.1958	0.0592	0.3025
Lycium|Lba01G019194	Nicotiana|Nitab4.5_0004379g0020.1	876	0.8007	150.3	725.7	0.3235	0.1964	0.6071
Lycium|Lba01G019276	Nicotiana|Nitab4.5_0004477g0030.1	1578	0.3827	382.3	1195.7	0.2775	0.0782	0.2819
Lycium|Lba01G019362	Nicotiana|Nitab4.5_0003259g0110.1	339	0.3192	87.6	251.4	0.0898	0.0294	0.3274
Lycium|Lba01G019462	Nicotiana|Nitab4.5_0001594g0040.1	381	0.7912	120.7	260.3	0.0194	0.0155	0.7994
Lycium|Lba01G019546	Nicotiana|Nitab4.5_0001362g0100.1	768	1.3897	163.5	604.5	0.4979	0.3813	0.7659
Lycium|Lba01G019642	Nicotiana|Nitab4.5_0003563g0050.1	540	0.5141	130.5	409.5	0.1811	0.0819	0.4521
Lycium|Lba01G019742	Nicotiana|Nitab4.5_0001289g0060.1	351	0.3192	93.3	257.7	0.2463	0.0587	0.2383
Lycium|Lba01G019830	Nicotiana|Nitab4.5_0006119g0020.1	624	0.6462	137.9	486.1	0.2168	0.1198	0.5526
Lycium|Lba01G019890	Nicotiana|Nitab4.5_0001541g0090.1	1065	0.4212	224.8	840.2	0.0395	0.0229	0.5795
Lycium|Lba01G019958	Nicotiana|Nitab4.5_0005916g0020.1	303	2.0666	66.9	236.1	0.2462	0.4109	1.6692
Lycium|Lba01G020032	Nicotiana|Nitab4.5_0000728g0050.1	1569	0.4154	359.9	1209.1	0.2164	0.0757	0.3496
Lycium|Lba01G020105	Nicotiana|Nitab4.5_0000274g0200.1	966	0.4869	207.6	758.4	0.1521	0.0738	0.4854
Lycium|Lba01G020177	Nicotiana|Nitab4.5_0008374g0010.1	3297	0.5210	795.7	2501.3	0.2351	0.0973	0.4138
Lycium|Lba01G020250	Nicotiana|Nitab4.5_0003097g0010.1	888	0.4139	214.2	673.8	0.2437	0.0789	0.3238
Lycium|Lba01G020312	Nicotiana|Nitab4.5_0000671g0120.1	336	1.1489	74.3	261.7	0.1240	0.1495	1.2054
Lycium|Lba01G020356	Nicotiana|Nitab4.5_0002716g0010.1	771	0.5229	134.7	636.3	0.1224	0.0774	0.6322
Lycium|Lba01G020401	Nicotiana|Nitab4.5_0000620g0210.1	822	0.5725	168.9	653.1	0.4109	0.1474	0.3587
Lycium|Lba01G020447	Nicotiana|Nitab4.5_0009327g0020.1	495	0.5888	94.4	400.6	0.2044	0.1127	0.5512
Lycium|Lba01G020512	Nicotiana|Nitab4.5_0003795g0040.1	1938	2.6316	485.3	1452.7	0.1289	0.3258	2.5277
Lycium|Lba01G020564	Nicotiana|Nitab4.5_0005918g0070.1	1359	0.2727	319.3	1039.7	0.1577	0.0403	0.2556
Lycium|Lba01G020613	Nicotiana|Nitab4.5_0007345g0080.1	510	0.6531	120.5	389.5	0.2931	0.1387	0.4732
Lycium|Lba01G020660	Nicotiana|Nitab4.5_0001841g0120.1	249	0.4450	61.5	187.5	0.2005	0.0747	0.3729
Lycium|Lba01G020720	Nicotiana|Nitab4.5_0000496g0020.1	708	0.9668	149.2	558.8	0.4052	0.2461	0.6075
Lycium|Lba01G020777	Nicotiana|Nitab4.5_0000496g0140.1	663	0.2612	148.3	514.7	0.1078	0.0305	0.2833
Lycium|Lba01G020836	Nicotiana|Nitab4.5_0000300g0230.1	414	0.6885	106.2	307.8	0.4297	0.1712	0.3984
Lycium|Lba01G020891	Nicotiana|Nitab4.5_0010319g0040.1	669	0.4945	166.6	502.4	0.5379	0.1358	0.2524
Lycium|Lba01G020940	Nicotiana|Nitab4.5_0003011g0080.1	996	0.9391	246.4	749.6	0.1317	0.1190	0.9033
Lycium|Lba01G020992	Nicotiana|Nitab4.5_0000914g0170.1	2004	0.6145	463.6	1540.4	0.2563	0.1226	0.4782
Lycium|Lba01G021036	Nicotiana|Nitab4.5_0013086g0010.1	1359	0.6065	336.2	1022.8	0.1267	0.0747	0.5898
Lycium|Lba01G021091	Nicotiana|Nitab4.5_0003021g0030.1	1827	0.8499	404.9	1422.1	0.5469	0.2393	0.4376
Lycium|Lba01G021153	Nicotiana|Nitab4.5_0005006g0040.1	306	0.4323	71.5	234.5	0.0699	0.0351	0.5017
Lycium|Lba01G021245	Nicotiana|Nitab4.5_0000826g0100.1	390	0.5059	86.3	303.7	0.3747	0.1232	0.3287
Lycium|Lba01G021321	Nicotiana|Nitab4.5_0004324g0010.1	2925	3.3086	696.2	2228.8	0.1634	0.4971	3.0423
Lycium|Lba01G021431	Nicotiana|Nitab4.5_0006737g0060.1	3561	0.4677	759.8	2801.2	0.3327	0.1092	0.3281
Lycium|Lba01G021497	Nicotiana|Nitab4.5_0008987g0060.1	642	0.6869	115.6	526.4	0.4300	0.1849	0.4299
Lycium|Lba01G021602	Nicotiana|Nitab4.5_0002414g0050.1	966	0.7832	248.3	717.7	0.1083	0.0838	0.7735
Lycium|Lba01G021668	Nicotiana|Nitab4.5_0002651g0050.1	720	1.0824	189.8	530.2	0.5795	0.3029	0.5226
Lycium|Lba01G021725	Nicotiana|Nitab4.5_0004640g0030.1	1503	0.3365	408.2	1094.8	0.1759	0.0494	0.2806
Lycium|Lba01G021769	Nicotiana|Nitab4.5_0000262g0190.1	582	0.7017	155.0	427.0	0.1206	0.0795	0.6594
Lycium|Lba01G021841	Nicotiana|Nitab4.5_0000109g0360.1	537	0.6374	114.2	422.8	0.9241	0.2088	0.2260
Lycium|Lba01G021896	Nicotiana|Nitab4.5_0000448g0050.1	1251	0.4056	323.4	927.6	0.1467	0.0540	0.3681
Lycium|Lba01G021944	Nicotiana|Nitab4.5_0004604g0010.1	945	0.3515	254.0	691.0	0.1448	0.0453	0.3127
Lycium|Lba01G021993	Nicotiana|Nitab4.5_0000506g0030.1	1506	0.6795	318.2	1187.8	0.6129	0.1998	0.3260
Lycium|Lba01G022064	Nicotiana|Nitab4.5_0000506g0020.1	1071	0.5594	264.4	806.6	0.2966	0.1176	0.3966
Lycium|Lba01G022143	Nicotiana|Nitab4.5_0003456g0040.1	1047	0.4492	252.3	794.7	0.3906	0.1088	0.2786
Lycium|Lba01G022201	Nicotiana|Nitab4.5_0000109g0160.1	786	0.5998	191.7	594.3	0.4134	0.1485	0.3592
Lycium|Lba01G022271	Nicotiana|Nitab4.5_0002791g0020.1	261	0.6398	60.3	200.7	0.1793	0.1036	0.5779
Lycium|Lba01G022339	Nicotiana|Nitab4.5_0001019g0060.1	1392	0.5425	354.8	1037.2	0.2725	0.1076	0.3949
Lycium|Lba01G022385	Nicotiana|Nitab4.5_0002473g0060.1	2145	0.7761	552.7	1592.3	0.2992	0.1613	0.5392
Lycium|Lba01G022438	Nicotiana|Nitab4.5_0002137g0010.1	1377	0.4233	285.5	1091.5	0.1870	0.0742	0.3969
Lycium|Lba01G022508	Nicotiana|Nitab4.5_0001800g0150.1	4089	0.2770	1019.6	3069.4	0.1718	0.0419	0.2441
Lycium|Lba01G022578	Nicotiana|Nitab4.5_0003782g0140.1	273	0.8427	66.0	207.0	0.5907	0.2406	0.4073
Lycium|Lba01G022681	Nicotiana|Nitab4.5_0002822g0040.1	540	0.5501	139.0	401.0	0.1154	0.0617	0.5344
Lycium|Lba01G022774	Nicotiana|Nitab4.5_0002889g0010.1	3624	0.6575	881.1	2742.9	0.8640	0.2111	0.2443
Lycium|Lba01G022862	Nicotiana|Nitab4.5_0006222g0020.1	1437	0.6546	304.8	1132.2	0.1288	0.0896	0.6960
Lycium|Lba01G022928	Nicotiana|Nitab4.5_0009309g0010.1	783	0.7817	195.6	587.4	0.3873	0.1868	0.4822
Lycium|Lba01G023003	Nicotiana|Nitab4.5_0000889g0050.1	1461	0.2906	355.9	1105.1	0.1873	0.0471	0.2514
Lycium|Lba01G023205	Nicotiana|Nitab4.5_0004109g0010.1	1308	0.3167	312.2	995.8	0.1459	0.0440	0.3018
Lycium|Lba01G023299	Nicotiana|Nitab4.5_0000344g0080.1	1626	0.4904	349.2	1276.8	0.2848	0.1062	0.3729
Lycium|Lba01G023384	Nicotiana|Nitab4.5_0003582g0020.1	474	0.5312	111.1	362.9	0.0528	0.0340	0.6446
Lycium|Lba01G023483	Nicotiana|Nitab4.5_0001435g0080.1	246	1.8372	58.1	187.9	0.3781	0.4412	1.1667
Lycium|Lba01G023547	Nicotiana|Nitab4.5_0001044g0180.1	1194	0.9035	290.0	904.0	0.3822	0.2162	0.5658
Lycium|Lba01G023617	Nicotiana|Nitab4.5_0003436g0070.1	345	50.0000	65.1	279.9	0.0191	1.5579	81.5934
Lycium|Lba01G023676	Nicotiana|Nitab4.5_0001651g0080.1	1215	0.6382	303.4	911.6	0.1939	0.1044	0.5384
Lycium|Lba01G023736	Nicotiana|Nitab4.5_0005993g0010.1	561	0.9225	134.9	426.1	0.1692	0.1410	0.8335
Lycium|Lba01G023812	Nicotiana|Nitab4.5_0008794g0030.1	1104	0.4015	260.1	843.9	0.1977	0.0684	0.3460
Lycium|Lba01G023903	Nicotiana|Nitab4.5_0005993g0040.1	786	0.4620	174.7	611.3	0.2498	0.0923	0.3697
Lycium|Lba01G023964	Nicotiana|Nitab4.5_0005587g0110.1	477	0.9225	110.1	366.9	0.3918	0.2264	0.5778
Lycium|Lba01G024014	Nicotiana|Nitab4.5_0001209g0010.1	813	0.5298	175.8	637.2	0.0848	0.0530	0.6247
Lycium|Lba01G024065	Nicotiana|Nitab4.5_0004469g0060.1	1743	0.3462	410.4	1332.6	0.3368	0.0788	0.2341
Lycium|Lba01G024114	Nicotiana|Nitab4.5_0004940g0140.1	1329	0.2563	339.1	989.9	0.2806	0.0517	0.1840
Lycium|Lba01G024160	Nicotiana|Nitab4.5_0000245g0280.1	1707	0.8274	423.1	1283.9	0.4195	0.2054	0.4895
Lycium|Lba01G024233	Nicotiana|Nitab4.5_0001903g0060.1	2085	0.5447	463.0	1622.0	0.2965	0.1189	0.4010
Lycium|Lba01G024299	Nicotiana|Nitab4.5_0000059g0360.1	1281	0.3260	327.7	953.3	0.1066	0.0346	0.3243
Lycium|Lba01G024357	Nicotiana|Nitab4.5_0004800g0030.1	1521	0.3824	381.0	1140.0	0.2163	0.0668	0.3089
Lycium|Lba01G024412	Nicotiana|Nitab4.5_0000592g0040.1	852	0.4193	180.8	671.2	0.2020	0.0760	0.3764
Lycium|Lba01G024467	Nicotiana|Nitab4.5_0002840g0110.1	984	0.4382	252.6	731.4	0.2216	0.0768	0.3466
Lycium|Lba01G024511	Nicotiana|Nitab4.5_0002838g0010.1	486	1.2297	111.3	374.7	0.1480	0.1767	1.1946
Lycium|Lba01G024557	Nicotiana|Nitab4.5_0002326g0120.1	1308	0.7475	327.8	980.2	0.3442	0.1687	0.4899
Lycium|Lba01G024595	Nicotiana|Nitab4.5_0000732g0140.1	3936	0.2204	1047.2	2888.8	0.2067	0.0364	0.1759
Lycium|Lba01G024657	Nicotiana|Nitab4.5_0005808g0020.1	2211	0.1855	557.8	1653.2	0.2149	0.0322	0.1497
Lycium|Lba01G024700	Nicotiana|Nitab4.5_0000222g0350.1	1446	0.3433	364.2	1081.8	0.1679	0.0509	0.3031
Lycium|Lba01G024762	Nicotiana|Nitab4.5_0006770g0060.1	1491	0.2828	376.7	1114.3	0.2605	0.0549	0.2107
Lycium|Lba01G024811	Nicotiana|Nitab4.5_0008423g0020.1	957	2.1597	196.6	760.4	0.3286	0.5070	1.5431
Lycium|Lba01G024848	Nicotiana|Nitab4.5_0001423g0070.1	300	1.1203	67.6	232.4	0.7581	0.3484	0.4595
Lycium|Lba01G024985	Nicotiana|Nitab4.5_0003747g0020.1	735	0.3589	205.4	529.6	0.1890	0.0544	0.2878
Lycium|Lba01G025168	Nicotiana|Nitab4.5_0002278g0060.1	1437	0.3226	361.4	1075.6	0.1140	0.0364	0.3193
Lycium|Lba01G025297	Nicotiana|Nitab4.5_0000136g0270.1	1074	0.3546	234.9	839.1	0.2311	0.0684	0.2960
Lycium|Lba01G025368	Nicotiana|Nitab4.5_0000136g0380.1	999	0.7354	251.1	747.9	0.1668	0.1087	0.6515
Lycium|Lba01G025441	Nicotiana|Nitab4.5_0012874g0010.1	1671	0.5247	411.6	1259.4	0.0982	0.0536	0.5460
Lycium|Lba01G025516	Nicotiana|Nitab4.5_0001807g0060.1	675	0.5571	171.6	503.4	0.2841	0.1132	0.3984
Lycium|Lba01G025587	Nicotiana|Nitab4.5_0001450g0040.1	1188	0.3415	302.6	885.4	0.1928	0.0551	0.2857
Lycium|Lba01G025668	Nicotiana|Nitab4.5_0001450g0060.1	3030	0.3381	681.0	2349.0	0.2698	0.0701	0.2597
Lycium|Lba01G025741	Nicotiana|Nitab4.5_0000255g0020.1	2583	0.2465	579.3	2003.7	0.2333	0.0473	0.2027
Lycium|Lba01G025809	Nicotiana|Nitab4.5_0001925g0090.1	600	1.1298	156.2	443.8	0.2010	0.1851	0.9208
Lycium|Lba01G025871	Nicotiana|Nitab4.5_0006519g0030.1	1101	0.3597	290.8	810.2	0.1846	0.0553	0.2997
Lycium|Lba01G025948	Nicotiana|Nitab4.5_0004725g0040.1	1065	0.4193	248.2	816.8	0.3107	0.0921	0.2965
Lycium|Lba01G026021	Nicotiana|Nitab4.5_0001290g0050.1	2544	0.2175	583.9	1960.1	0.2048	0.0383	0.1871
Lycium|Lba01G026109	Nicotiana|Nitab4.5_0005018g0020.1	798	0.3205	203.0	595.0	0.3206	0.0694	0.2165
Lycium|Lba01G026245	Nicotiana|Nitab4.5_0000918g0020.1	1332	0.5346	269.7	1062.3	0.3162	0.1239	0.3919
Lycium|Lba01G026322	Nicotiana|Nitab4.5_0000040g0250.1	1182	0.4647	280.9	901.1	0.2503	0.0905	0.3615
Lycium|Lba01G026368	Nicotiana|Nitab4.5_0002403g0080.1	1065	0.4390	233.3	831.7	0.3994	0.1101	0.2756
Lycium|Lba01G026447	Nicotiana|Nitab4.5_0003502g0130.1	789	0.2201	218.5	570.5	0.1071	0.0222	0.2070
Lycium|Lba01G026499	Nicotiana|Nitab4.5_0000642g0040.1	1938	0.3133	454.0	1484.0	0.2166	0.0565	0.2610
Lycium|Lba01G026552	Nicotiana|Nitab4.5_0003386g0020.1	1179	0.2951	272.3	906.7	0.2532	0.0585	0.2310
Lycium|Lba01G026584	Nicotiana|Nitab4.5_0006452g0030.1	1218	0.2546	257.4	960.6	0.1281	0.0348	0.2717
Lycium|Lba01G026651	Nicotiana|Nitab4.5_0003463g0010.1	402	0.6348	125.1	276.9	0.5314	0.1660	0.3125
Lycium|Lba01G026715	Nicotiana|Nitab4.5_0000663g0170.1	1461	0.6094	298.9	1162.1	0.1549	0.0960	0.6198
Lycium|Lba01G026767	Nicotiana|Nitab4.5_0002322g0100.1	777	0.3304	192.5	584.5	0.1683	0.0495	0.2942
Lycium|Lba01G026820	Nicotiana|Nitab4.5_0000319g0190.1	3348	0.3450	832.0	2516.0	0.3490	0.0786	0.2252
Lycium|Lba01G026873	Nicotiana|Nitab4.5_0000499g0010.1	1857	0.4017	447.7	1409.3	0.2508	0.0778	0.3104
Lycium|Lba01G026916	Nicotiana|Nitab4.5_0000976g0320.1	2700	0.3229	642.7	2057.3	0.0753	0.0274	0.3643
Lycium|Lba01G026986	Nicotiana|Nitab4.5_0007160g0010.1	438	0.3808	92.9	345.1	0.1942	0.0675	0.3477
Lycium|Lba01G027038	Nicotiana|Nitab4.5_0014986g0010.1	696	0.4685	184.1	511.9	0.4150	0.1138	0.2741
Lycium|Lba01G027096	Nicotiana|Nitab4.5_0001180g0150.1	1503	0.3306	397.1	1105.9	0.0969	0.0318	0.3285
Lycium|Lba01G027162	Nicotiana|Nitab4.5_0003229g0130.1	831	0.6650	162.1	668.9	0.4288	0.1760	0.4104
Lycium|Lba01G027216	Nicotiana|Nitab4.5_0000514g0130.1	1032	0.4204	178.7	853.3	0.1948	0.0817	0.4193
Lycium|Lba01G027279	Nicotiana|Nitab4.5_0002637g0060.1	501	0.4065	134.6	366.4	0.3371	0.0887	0.2630
Lycium|Lba01G027333	Nicotiana|Nitab4.5_0001284g0030.1	1299	0.3673	308.5	990.5	0.2165	0.0658	0.3042
Lycium|Lba01G027396	Nicotiana|Nitab4.5_0003741g0010.1	543	1.1322	133.5	409.5	0.1713	0.1724	1.0061
Lycium|Lba01G027449	Nicotiana|Nitab4.5_0000272g0140.1	381	0.6384	96.8	284.2	0.2537	0.1218	0.4800
Lycium|Lba01G027525	Nicotiana|Nitab4.5_0010179g0050.1	378	1.0479	78.7	299.3	0.4890	0.2869	0.5867
Lycium|Lba01G027579	Nicotiana|Nitab4.5_0000021g0920.1	2787	0.5506	590.0	2197.0	0.4012	0.1395	0.3476
Lycium|Lba01G027630	Nicotiana|Nitab4.5_0002756g0040.1	1590	0.4239	352.5	1237.5	0.3250	0.0968	0.2977
Lycium|Lba01G027688	Nicotiana|Nitab4.5_0000084g0410.1	459	0.3006	108.5	350.5	0.1505	0.0429	0.2852
Lycium|Lba01G027739	Nicotiana|Nitab4.5_0001211g0160.1	1503	0.2106	338.9	1164.1	0.1912	0.0359	0.1880
Lycium|Lba01G027803	Nicotiana|Nitab4.5_0006821g0010.1	3210	0.4423	745.7	2464.3	0.4399	0.1138	0.2587
Lycium|Lba01G027856	Nicotiana|Nitab4.5_0000021g0050.1	1062	0.5824	267.9	794.1	0.3088	0.1241	0.4018
Lycium|Lba01G027929	Nicotiana|Nitab4.5_0002805g0010.1	1434	0.6415	367.5	1066.5	0.1066	0.0679	0.6372
Lycium|Lba01G027980	Nicotiana|Nitab4.5_0002700g0140.1	2118	0.4303	567.5	1550.5	0.4025	0.1026	0.2550
Lycium|Lba01G028051	Nicotiana|Nitab4.5_0002582g0030.1	1269	0.4678	287.9	981.1	0.1224	0.0594	0.4849
Lycium|Lba01G028093	Nicotiana|Nitab4.5_0003561g0010.1	1023	0.8567	266.2	756.8	0.2723	0.1684	0.6186
Lycium|Lba01G028150	Nicotiana|Nitab4.5_0012564g0020.1	1776	0.4800	380.3	1395.7	0.2061	0.0877	0.4254
Lycium|Lba01G028205	Nicotiana|Nitab4.5_0001700g0130.1	1569	0.3292	317.8	1251.2	0.0659	0.0283	0.4302
Lycium|Lba01G028279	Nicotiana|Nitab4.5_0001153g0150.1	1308	0.3886	288.6	1019.4	0.0882	0.0395	0.4476
Lycium|Lba01G028343	Nicotiana|Nitab4.5_0001327g0060.1	1446	0.5701	341.1	1104.9	0.3982	0.1401	0.3518
Lycium|Lba01G028420	Nicotiana|Nitab4.5_0001215g0120.1	1056	0.6031	218.4	837.6	0.1415	0.0892	0.6301
Lycium|Lba01G028485	Nicotiana|Nitab4.5_0000079g0180.1	1077	0.6705	256.7	820.3	0.5835	0.1910	0.3273
Lycium|Lba01G028568	Nicotiana|Nitab4.5_0000652g0100.1	552	0.3963	140.4	411.6	0.1177	0.0454	0.3861
Lycium|Lba01G028620	Nicotiana|Nitab4.5_0000381g0140.1	1473	0.3568	325.9	1147.1	0.2027	0.0636	0.3137
Lycium|Lba01G028685	Nicotiana|Nitab4.5_0009347g0030.1	2364	0.2783	564.9	1799.1	0.2268	0.0511	0.2254
Lycium|Lba01G028766	Nicotiana|Nitab4.5_0000138g0180.1	1056	0.7782	271.9	784.1	0.1012	0.0789	0.7798
Lycium|Lba01G028844	Nicotiana|Nitab4.5_0000294g0020.1	1002	0.2515	241.4	760.6	0.2663	0.0504	0.1892
Lycium|Lba01G028919	Nicotiana|Nitab4.5_0000078g0200.1	1215	0.2947	311.4	903.6	0.1453	0.0392	0.2697
Lycium|Lba01G028989	Nicotiana|Nitab4.5_0004924g0080.1	2313	0.4201	556.8	1756.2	0.2668	0.0843	0.3159
Lycium|Lba01G029058	Nicotiana|Nitab4.5_0003154g0030.1	321	0.5627	77.7	243.3	0.3444	0.1284	0.3729
Lycium|Lba01G029122	Nicotiana|Nitab4.5_0012285g0020.1	1488	0.3949	369.9	1118.1	0.1750	0.0606	0.3464
Lycium|Lba01G029184	Nicotiana|Nitab4.5_0000062g0220.1	1089	0.4434	264.0	825.0	0.1093	0.0497	0.4545
Lycium|Lba01G029244	Nicotiana|Nitab4.5_0000571g0240.1	1824	0.6962	443.7	1380.3	0.4908	0.1853	0.3775
Lycium|Lba01G029315	Nicotiana|Nitab4.5_0000349g0170.1	420	0.9478	81.0	339.0	0.4442	0.2545	0.5730
Lycium|Lba01G029406	Nicotiana|Nitab4.5_0004744g0040.1	438	0.7383	79.6	358.4	0.2643	0.1634	0.6184
Lycium|Lba01G029465	Nicotiana|Nitab4.5_0002759g0050.1	1047	0.4469	253.2	793.8	0.2260	0.0815	0.3605
Lycium|Lba01G029524	Nicotiana|Nitab4.5_0004924g0030.1	1095	0.2930	283.0	812.0	0.1780	0.0445	0.2501
Lycium|Lba01G029595	Nicotiana|Nitab4.5_0004063g0070.1	783	0.4602	181.7	601.3	0.2965	0.0989	0.3336
Lycium|Lba01G029657	Nicotiana|Nitab4.5_0009440g0040.1	315	1.0594	81.8	233.2	0.3012	0.2204	0.7318
Lycium|Lba01G029725	Nicotiana|Nitab4.5_0000216g0310.1	4884	0.3402	1180.3	3703.7	0.3807	0.0814	0.2138
Lycium|Lba01G029788	Nicotiana|Nitab4.5_0000814g0030.1	363	0.7859	77.1	285.9	0.1630	0.1253	0.7686
Lycium|Lba01G029877	Nicotiana|Nitab4.5_0001440g0010.1	612	1.0418	100.4	511.6	0.3748	0.2726	0.7274
Lycium|Lba01G029969	Nicotiana|Nitab4.5_0000216g0330.1	771	0.5697	197.7	573.3	0.2482	0.1069	0.4306
Lycium|Lba01G030032	Nicotiana|Nitab4.5_0004063g0080.1	705	0.7566	171.6	533.4	0.3895	0.1826	0.4687
Lycium|Lba01G030116	Nicotiana|Nitab4.5_0000203g0250.1	822	0.8540	166.7	655.3	0.1461	0.1303	0.8914
Lycium|Lba01G030254	Nicotiana|Nitab4.5_0003628g0020.1	1473	0.4795	436.8	1036.2	0.2618	0.0870	0.3325
Lycium|Lba01G030338	Nicotiana|Nitab4.5_0000073g0030.1	408	0.1681	82.3	325.7	0.0712	0.0154	0.2168
Lycium|Lba01G030414	Nicotiana|Nitab4.5_0009931g0010.1	300	0.3956	78.1	221.9	0.0395	0.0180	0.4555
Lycium|Lba01G030488	Nicotiana|Nitab4.5_0000073g0180.1	444	0.2342	104.9	339.1	0.0959	0.0242	0.2523
Lycium|Lba01G030560	Nicotiana|Nitab4.5_0005619g0040.1	861	0.3323	225.0	636.0	0.4999	0.0878	0.1756
Lycium|Lba01G030664	Nicotiana|Nitab4.5_0000566g0010.1	615	0.7128	131.8	483.2	0.1085	0.0860	0.7931
Lycium|Lba01G030736	Nicotiana|Nitab4.5_0013754g0020.1	945	0.6628	276.4	668.6	0.3293	0.1384	0.4204
Lycium|Lba01G030823	Nicotiana|Nitab4.5_0000622g0120.1	810	0.3557	183.8	626.2	0.1579	0.0536	0.3397
Lycium|Lba01G030911	Nicotiana|Nitab4.5_0003079g0040.1	1431	0.4341	371.8	1059.2	0.0956	0.0418	0.4378
Lycium|Lba01G031019	Nicotiana|Nitab4.5_0001549g0020.1	513	1.4651	119.7	393.3	0.1810	0.2376	1.3127
Lycium|Lba01G031093	Nicotiana|Nitab4.5_0001004g0010.1	1716	0.5483	426.1	1289.9	0.2265	0.0989	0.4366
Lycium|Lba01G031185	Nicotiana|Nitab4.5_0002642g0120.1	1455	0.3863	341.5	1113.5	0.1316	0.0505	0.3839
Lycium|Lba01G031276	Nicotiana|Nitab4.5_0006137g0050.1	2259	50.0000	494.7	1764.3	0.0052	0.3906	74.7174
Lycium|Lba01G031382	Nicotiana|Nitab4.5_0000357g0210.1	2073	0.2810	506.5	1566.5	0.3998	0.0685	0.1714
Lycium|Lba01G031453	Nicotiana|Nitab4.5_0002859g0010.1	333	0.5765	81.8	251.2	0.2482	0.1102	0.4440
Lycium|Lba01G031525	Nicotiana|Nitab4.5_0005586g0050.1	906	0.9979	221.0	685.0	0.6303	0.2910	0.4617
Lycium|Lba01G031611	Nicotiana|Nitab4.5_0000726g0090.1	267	0.2689	56.8	210.2	0.1200	0.0350	0.2916
Lycium|Lba01G031688	Nicotiana|Nitab4.5_0003039g0020.1	1260	0.4885	296.1	963.9	0.0841	0.0458	0.5439
Lycium|Lba01G031827	Nicotiana|Nitab4.5_0001623g0030.1	963	0.4744	252.6	710.4	0.2439	0.0872	0.3576
Lycium|Lba01G031953	Nicotiana|Nitab4.5_0005355g0020.1	1497	2.6902	332.5	1164.5	0.3762	0.6554	1.7422
Lycium|Lba01G032065	Nicotiana|Nitab4.5_0011544g0040.1	2058	0.3634	463.2	1594.8	0.0939	0.0382	0.4067
Lycium|Lba01G032107	Nicotiana|Nitab4.5_0001409g0190.1	240	0.4201	71.4	168.6	0.2703	0.0776	0.2873
Lycium|Lba01G032172	Nicotiana|Nitab4.5_0007636g0020.1	732	0.5120	194.9	537.1	0.1152	0.0561	0.4865
Lycium|Lba01G032247	Nicotiana|Nitab4.5_0010422g0030.1	798	0.4611	189.6	608.4	0.0842	0.0429	0.5093
Lycium|Lba01G032293	Nicotiana|Nitab4.5_0006976g0040.1	909	0.2227	245.0	664.0	0.0443	0.0109	0.2459
Lycium|Lba01G032338	Nicotiana|Nitab4.5_0005420g0010.1	459	0.5861	102.1	356.9	0.1460	0.0849	0.5816
Lycium|Lba01G032385	Nicotiana|Nitab4.5_0006794g0050.1	1326	0.2628	326.9	999.1	0.1759	0.0406	0.2311
Lycium|Lba01G032435	Nicotiana|Nitab4.5_0007782g0050.1	1161	0.2698	286.7	874.3	0.2142	0.0472	0.2203
Lycium|Lba01G032529	Nicotiana|Nitab4.5_0004690g0020.1	630	0.4371	150.1	479.9	0.1249	0.0546	0.4369
Lycium|Lba01G032612	Nicotiana|Nitab4.5_0011478g0010.1	2577	0.9141	624.1	1952.9	0.4073	0.2253	0.5531
Lycium|Lba01G032709	Nicotiana|Nitab4.5_0002163g0040.1	909	0.7379	186.4	722.6	0.4246	0.1925	0.4534
Lycium|Lba01G032845	Nicotiana|Nitab4.5_0000280g0240.1	972	0.5814	254.7	717.3	0.3039	0.1211	0.3985
Lycium|Lba01G032934	Nicotiana|Nitab4.5_0007398g0020.1	618	0.3698	162.5	455.5	0.4677	0.0949	0.2029
Lycium|Lba01G033037	Nicotiana|Nitab4.5_0000019g0340.1	459	0.8220	118.4	340.6	0.2325	0.1480	0.6365
Lycium|Lba01G033134	Nicotiana|Nitab4.5_0001683g0040.1	612	0.5442	136.5	475.5	0.3373	0.1261	0.3739
Lycium|Lba01G033150	Nicotiana|Nitab4.5_0005472g0020.1	1680	0.5178	397.0	1283.0	0.6231	0.1510	0.2423
Lycium|Lba01G033199	Nicotiana|Nitab4.5_0007803g0040.1	435	1.0291	109.8	325.2	0.1076	0.1109	1.0309
Lycium|Lba01G033231	Nicotiana|Nitab4.5_0002091g0060.1	2457	0.4750	545.3	1911.7	0.3955	0.1182	0.2989
Lycium|Lba01G033284	Nicotiana|Nitab4.5_0000033g0230.1	993	0.4506	261.0	732.0	0.2995	0.0930	0.3106
Lycium|Lba01G033324	Nicotiana|Nitab4.5_0001678g0050.1	3549	0.3330	826.7	2722.3	0.3960	0.0819	0.2068
Lycium|Lba01G033391	Nicotiana|Nitab4.5_0002101g0070.1	1014	0.4869	230.2	783.8	0.3943	0.1203	0.3052
Lycium|Lba01G033438	Nicotiana|Nitab4.5_0006166g0020.1	1230	0.7926	342.6	887.4	0.2045	0.1268	0.6200
Lycium|Lba01G033490	Nicotiana|Nitab4.5_0000854g0070.1	1512	0.5789	402.5	1109.5	0.5253	0.1555	0.2961
Lycium|Lba01G033539	Nicotiana|Nitab4.5_0004049g0010.1	927	0.5138	206.7	720.3	0.2154	0.0945	0.4388
Lycium|Lba01G033596	Nicotiana|Nitab4.5_0000645g0120.1	1326	0.4438	307.5	1018.5	0.3428	0.1024	0.2987
Lycium|Lba01G033645	Nicotiana|Nitab4.5_0001505g0020.1	1794	0.3268	430.4	1363.6	0.1446	0.0450	0.3115
Lycium|Lba01G033695	Nicotiana|Nitab4.5_0011992g0040.1	942	0.8881	224.5	717.5	0.3860	0.2147	0.5560
Lycium|Lba01G033761	Nicotiana|Nitab4.5_0000744g0190.1	741	0.4921	188.8	552.2	0.8927	0.1592	0.1783
Lycium|Lba01G033808	Nicotiana|Nitab4.5_0000173g0030.1	693	0.8994	192.6	500.4	0.1380	0.1095	0.7941
Lycium|Lba01G033849	Nicotiana|Nitab4.5_0000115g0090.1	756	0.2512	210.3	545.7	0.5520	0.0683	0.1237
Lycium|Lba01G033926	Nicotiana|Nitab4.5_0003572g0060.1	1158	0.2711	294.7	863.3	0.1837	0.0424	0.2309
Lycium|Lba01G034019	Nicotiana|Nitab4.5_0007423g0010.1	702	0.6055	188.3	513.7	0.0975	0.0580	0.5945
Lycium|Lba01G034090	Nicotiana|Nitab4.5_0002282g0070.1	810	0.6654	188.0	622.0	0.5776	0.1896	0.3283
Lycium|Lba01G034152	Nicotiana|Nitab4.5_0005642g0020.1	672	0.7152	121.0	551.0	0.3010	0.1681	0.5585
Lycium|Lba01G034236	Nicotiana|Nitab4.5_0003335g0080.1	1695	0.3794	471.7	1223.3	0.1131	0.0397	0.3515
Lycium|Lba01G034315	Nicotiana|Nitab4.5_0005016g0010.1	912	1.5714	160.2	751.8	0.3542	0.3967	1.1200
Lycium|Lba01G034373	Nicotiana|Nitab4.5_0008905g0020.1	576	0.4809	120.4	455.6	0.5317	0.1354	0.2546
Lycium|Lba01G034428	Nicotiana|Nitab4.5_0003567g0040.1	753	0.4285	162.8	590.2	0.1569	0.0661	0.4211
Lycium|Lba01G034480	Nicotiana|Nitab4.5_0000966g0080.1	2634	0.3675	683.8	1950.2	0.1518	0.0500	0.3293
Lycium|Lba01G034535	Nicotiana|Nitab4.5_0000734g0070.1	780	1.0423	197.7	582.3	0.3482	0.2356	0.6768
Lycium|Lba01G034592	Nicotiana|Nitab4.5_0001200g0130.1	1323	0.5449	349.9	973.1	0.1161	0.0603	0.5192
Lycium|Lba01G034643	Nicotiana|Nitab4.5_0000439g0050.1	462	0.6704	110.6	351.4	0.1316	0.0866	0.6583
Lycium|Lba01G034695	Nicotiana|Nitab4.5_0001831g0070.1	282	0.2621	92.1	189.9	0.3295	0.0525	0.1593
Lycium|Lba01G034755	Nicotiana|Nitab4.5_0000069g0370.1	1875	0.5251	497.2	1377.8	0.2212	0.0905	0.4092
Lycium|Lba01G034809	Nicotiana|Nitab4.5_0009576g0010.1	1725	0.3926	461.0	1264.0	0.3992	0.0933	0.2338
Lycium|Lba01G034878	Nicotiana|Nitab4.5_0006359g0020.1	540	0.9261	128.8	411.2	0.3823	0.2228	0.5829
Lycium|Lba01G034935	Nicotiana|Nitab4.5_0001146g0140.1	1620	0.5902	396.5	1223.5	0.0841	0.0537	0.6382
Lycium|Lba01G035024	Nicotiana|Nitab4.5_0012568g0020.1	555	0.6291	131.5	423.5	0.4275	0.1592	0.3724
Lycium|Lba01G035079	Nicotiana|Nitab4.5_0003436g0110.1	1203	0.5552	253.0	950.0	0.2272	0.1079	0.4748
Lycium|Lba01G035139	Nicotiana|Nitab4.5_0000198g0130.1	1839	0.2667	461.6	1377.4	0.0876	0.0246	0.2807
Lycium|Lba01G035232	Nicotiana|Nitab4.5_0009336g0020.1	705	0.4378	178.5	526.5	0.2563	0.0841	0.3283
Lycium|Lba01G035290	Nicotiana|Nitab4.5_0000175g0140.1	1047	0.3573	273.7	773.3	0.2223	0.0622	0.2798
Lycium|Lba01G035374	Nicotiana|Nitab4.5_0002921g0030.1	1821	50.0000	402.3	1418.7	0.0248	1.7221	69.3737
Lycium|Lba01G035544	Nicotiana|Nitab4.5_0004289g0010.1	1257	0.2938	314.1	942.9	0.0985	0.0298	0.3025
Lycium|Lba01G035738	Nicotiana|Nitab4.5_0022569g0020.1	363	1.0673	107.7	255.3	0.3415	0.2263	0.6627
Lycium|Lba01G035873	Nicotiana|Nitab4.5_0003660g0030.1	1050	0.6378	240.8	809.2	0.3554	0.1501	0.4225
Lycium|Lba01G036005	Nicotiana|Nitab4.5_0001536g0040.1	1263	0.4910	295.2	967.8	0.1206	0.0605	0.5017
Lycium|Lba01G036107	Nicotiana|Nitab4.5_0001516g0020.1	3171	0.4647	754.5	2416.5	0.2891	0.0977	0.3380
Lycium|Lba01G036165	Nicotiana|Nitab4.5_0005643g0010.1	1461	0.4918	392.3	1068.7	0.4525	0.1237	0.2735
Lycium|Lba01G036227	Nicotiana|Nitab4.5_0000578g0130.1	1032	0.5112	248.4	783.6	0.3795	0.1223	0.3222
Lycium|Lba01G036278	Nicotiana|Nitab4.5_0012047g0010.1	588	0.8775	98.4	489.6	0.1159	0.1285	1.1088
Lycium|Lba01G036322	Nicotiana|Nitab4.5_0001057g0050.1	1191	0.3061	284.7	906.3	0.1243	0.0380	0.3058
Lycium|Lba01G036379	Nicotiana|Nitab4.5_0000669g0040.1	1389	0.2492	320.6	1068.4	0.1669	0.0386	0.2313
Lycium|Lba01G036435	Nicotiana|Nitab4.5_0000101g0310.1	267	1.7418	68.0	199.0	0.4286	0.4334	1.0113
Lycium|Lba01G036496	Nicotiana|Nitab4.5_0000643g0220.1	852	0.4166	249.6	602.4	0.2874	0.0805	0.2799
Lycium|Lba01G036549	Nicotiana|Nitab4.5_0000067g0270.1	633	1.1306	158.3	474.7	0.6980	0.3401	0.4872
Lycium|Lba01G036602	Nicotiana|Nitab4.5_0005169g0050.1	885	0.2454	234.0	651.0	0.1059	0.0253	0.2390
Lycium|Lba01G036660	Nicotiana|Nitab4.5_0000643g0060.1	1779	0.8250	459.2	1319.8	0.1683	0.1208	0.7182
Lycium|Lba01G036714	Nicotiana|Nitab4.5_0005575g0040.1	807	0.6347	198.5	608.5	0.3195	0.1388	0.4345
Lycium|Lba01G036777	Nicotiana|Nitab4.5_0000643g0210.1	714	0.4982	118.6	595.4	0.3156	0.1221	0.3868
Lycium|Lba01G036835	Nicotiana|Nitab4.5_0008819g0010.1	3075	2.2538	713.5	2361.5	0.4172	0.5674	1.3599
Lycium|Lba01G036904	Nicotiana|Nitab4.5_0000863g0240.1	1155	0.7587	232.8	922.2	0.3597	0.1861	0.5174
Lycium|Lba01G036941	Nicotiana|Nitab4.5_0012065g0010.1	1572	0.3366	427.0	1145.0	0.1873	0.0515	0.2749
Lycium|Lba01G037001	Nicotiana|Nitab4.5_0002632g0080.1	891	2.6394	207.1	683.9	0.2436	0.5110	2.0975
Lycium|Lba01G037061	Nicotiana|Nitab4.5_0006156g0020.1	1332	0.4224	266.3	1065.7	0.2699	0.0914	0.3386
Lycium|Lba01G037195	Nicotiana|Nitab4.5_0008571g0010.1	1134	0.3222	288.5	845.5	0.2868	0.0658	0.2293
Lycium|Lba01G037303	Nicotiana|Nitab4.5_0001371g0030.1	564	50.0000	122.4	441.6	0.0127	0.9356	73.4026
Lycium|Lba01G037443	Nicotiana|Nitab4.5_0000019g0300.1	591	0.3488	112.9	478.1	0.2621	0.0756	0.2885
Lycium|Lba01G037587	Nicotiana|Nitab4.5_0012668g0010.1	2139	0.2316	560.8	1578.2	0.1575	0.0321	0.2041
Lycium|Lba01G037676	Nicotiana|Nitab4.5_0001151g0100.1	2037	0.3784	446.4	1590.6	0.2758	0.0801	0.2903
Lycium|Lba01G037794	Nicotiana|Nitab4.5_0011475g0020.1	228	0.5575	60.1	167.9	0.2481	0.1033	0.4163
Lycium|Lba01G037930	Nicotiana|Nitab4.5_0011718g0030.1	3033	0.6718	774.8	2258.2	0.7213	0.2038	0.2826
Lycium|Lba01G037975	Nicotiana|Nitab4.5_0013055g0010.1	1749	0.7269	435.6	1313.4	0.4084	0.1780	0.4360
Lycium|Lba01G038027	Nicotiana|Nitab4.5_0002033g0060.1	384	0.6517	91.5	292.5	0.1584	0.0959	0.6052
Lycium|Lba01G038080	Nicotiana|Nitab4.5_0000442g0130.1	1653	0.2867	398.9	1254.1	0.1239	0.0353	0.2850
Lycium|Lba01G038137	Nicotiana|Nitab4.5_0009666g0020.1	738	1.1799	160.3	577.7	0.3324	0.2739	0.8238
Lycium|Lba01G038172	Nicotiana|Nitab4.5_0000329g0130.1	1380	0.4241	344.5	1035.5	0.4504	0.1083	0.2406
Lycium|Lba01G038218	Nicotiana|Nitab4.5_0005323g0020.1	1602	0.4923	410.9	1191.1	0.0848	0.0435	0.5136
Lycium|Lba01G038306	Nicotiana|Nitab4.5_0006708g0030.1	297	0.6332	61.6	235.4	0.2998	0.1422	0.4743
Lycium|Lba01G038407	Nicotiana|Nitab4.5_0007718g0050.1	1797	0.1909	454.3	1342.7	0.1092	0.0208	0.1902
Lycium|Lba01G038519	Nicotiana|Nitab4.5_0001118g0100.1	363	0.8599	75.7	287.3	0.0895	0.0918	1.0260
Lycium|Lba01G038646	Nicotiana|Nitab4.5_0000742g0100.1	402	0.8379	101.3	300.7	0.1847	0.1323	0.7160
Lycium|Lba01G038738	Nicotiana|Nitab4.5_0001740g0060.1	525	0.8093	180.7	344.3	0.3039	0.1508	0.4963
Lycium|Lba01G038862	Nicotiana|Nitab4.5_0000694g0070.1	2445	0.3002	612.0	1833.0	0.1198	0.0353	0.2942
Lycium|Lba01G038949	Nicotiana|Nitab4.5_0009218g0010.1	987	2.1531	177.6	809.4	0.2688	0.4818	1.7924
Lycium|Lba01G039035	Nicotiana|Nitab4.5_0007734g0020.1	1884	0.3411	465.0	1419.0	0.1996	0.0572	0.2863
Lycium|Lba01G039098	Nicotiana|Nitab4.5_0001782g0040.1	1500	0.3575	392.1	1107.9	0.3430	0.0794	0.2315
Lycium|Lba01G039160	Nicotiana|Nitab4.5_0005844g0010.1	222	0.9390	57.0	165.0	0.3899	0.2233	0.5726
Lycium|Lba01G039225	Nicotiana|Nitab4.5_0005194g0010.1	1164	0.5784	252.4	911.6	0.2388	0.1140	0.4774
Lycium|Lba01G039286	Nicotiana|Nitab4.5_0000027g0550.1	591	0.4133	137.4	453.6	0.2252	0.0765	0.3398
Lycium|Lba01G039331	Nicotiana|Nitab4.5_0000913g0050.1	1146	0.5328	297.8	848.2	0.3187	0.1142	0.3583
Lycium|Lba01G039378	Nicotiana|Nitab4.5_0011373g0020.1	1836	0.5062	407.2	1428.8	0.4831	0.1364	0.2823
Lycium|Lba01G039438	Nicotiana|Nitab4.5_0005199g0020.1	219	5.1659	48.5	170.5	0.0119	0.0888	7.4699
Lycium|Lba01G039500	Nicotiana|Nitab4.5_0000681g0070.1	480	0.4432	106.9	373.1	0.2929	0.0961	0.3281
Lycium|Lba01G039570	Nicotiana|Nitab4.5_0001771g0010.1	1962	0.6019	473.1	1488.9	0.1174	0.0714	0.6075
Lycium|Lba01G039644	Nicotiana|Nitab4.5_0003642g0060.1	492	0.6581	108.5	383.5	0.3202	0.1494	0.4666
Lycium|Lba01G039765	Nicotiana|Nitab4.5_0002233g0010.1	1455	0.3988	384.3	1070.7	0.3344	0.0871	0.2605
Lycium|Lba01G039891	Nicotiana|Nitab4.5_0004660g0020.1	1329	0.4243	316.1	1012.9	0.3005	0.0910	0.3030
Lycium|Lba01G039952	Nicotiana|Nitab4.5_0000588g0130.1	1335	0.5809	366.4	968.6	0.1854	0.0878	0.4735
Lycium|Lba01G040011	Nicotiana|Nitab4.5_0000337g0140.1	579	1.6789	134.8	444.2	0.1313	0.2203	1.6779
Lycium|Lba01G040066	Nicotiana|Nitab4.5_0001936g0010.1	1491	0.8170	317.9	1173.1	0.1379	0.1168	0.8465
Lycium|Lba01G040169	Nicotiana|Nitab4.5_0000075g0050.1	705	0.7570	162.2	542.8	0.4844	0.2027	0.4185
Lycium|Lba01G040271	Nicotiana|Nitab4.5_0000599g0050.1	1089	0.4475	266.3	822.7	0.2656	0.0890	0.3351
Lycium|Lba01G040357	Nicotiana|Nitab4.5_0008764g0020.1	1524	0.3041	387.5	1136.5	0.1739	0.0459	0.2640
Lycium|Lba01G040421	Nicotiana|Nitab4.5_0008175g0010.1	1545	0.3393	415.8	1129.2	0.1221	0.0385	0.3155
Lycium|Lba01G040478	Nicotiana|Nitab4.5_0000961g0010.1	1092	0.9959	292.4	799.6	0.4144	0.2408	0.5811
Lycium|Lba01G040541	Nicotiana|Nitab4.5_0003749g0050.1	2406	0.4390	554.1	1851.9	0.4495	0.1141	0.2539
Lycium|Lba01G040620	Nicotiana|Nitab4.5_0004323g0050.1	1089	0.5723	238.7	850.3	0.4044	0.1442	0.3566
Lycium|Lba01G040733	Nicotiana|Nitab4.5_0005339g0050.1	1260	0.3937	314.0	946.0	0.1444	0.0530	0.3669
Lycium|Lba01G040823	Nicotiana|Nitab4.5_0008499g0020.1	1416	0.7484	289.0	1127.0	0.4625	0.2016	0.4360
Lycium|Lba01G040879	Nicotiana|Nitab4.5_0004537g0030.1	912	0.2549	208.6	703.4	0.0680	0.0206	0.3022
Lycium|Lba01G040966	Nicotiana|Nitab4.5_0010957g0020.1	1326	0.8594	258.2	1067.8	0.4314	0.2280	0.5284
Lycium|Lba01G041009	Nicotiana|Nitab4.5_0006880g0010.1	795	0.5324	189.0	606.0	0.2979	0.1138	0.3818
Lycium|Lba01G041058	Nicotiana|Nitab4.5_0000677g0080.1	366	0.8102	100.7	265.3	0.5301	0.2171	0.4096
Lycium|Lba01G041117	Nicotiana|Nitab4.5_0000571g0090.1	3834	0.2910	951.9	2882.1	0.2683	0.0578	0.2155
Lycium|Lba01G041167	Nicotiana|Nitab4.5_0006448g0040.1	456	0.8631	106.1	349.9	0.2832	0.1811	0.6393
Lycium|Lba01G041219	Nicotiana|Nitab4.5_0000148g0090.1	3132	0.2348	730.7	2401.3	0.1644	0.0358	0.2178
Lycium|Lba01G041282	Nicotiana|Nitab4.5_0019370g0010.1	189	0.4836	32.1	156.9	0.1439	0.0802	0.5571
Lycium|Lba01G041349	Nicotiana|Nitab4.5_0000697g0190.1	876	0.5420	180.3	695.7	0.2914	0.1204	0.4132
Lycium|Lba01G041419	Nicotiana|Nitab4.5_0000401g0220.1	1188	0.3882	280.1	907.9	0.4989	0.1046	0.2097
Lycium|Lba01G041531	Nicotiana|Nitab4.5_0002703g0020.1	639	2.7628	129.9	509.1	0.5107	0.7708	1.5093
Lycium|Lba01G041618	Nicotiana|Nitab4.5_0006529g0020.1	2940	0.2708	641.6	2298.4	0.2060	0.0490	0.2380
Lycium|Lba01G041703	Nicotiana|Nitab4.5_0000693g0040.1	1410	0.3472	362.3	1047.7	0.0985	0.0345	0.3506
Lycium|Lba01G041827	Nicotiana|Nitab4.5_0005997g0010.1	693	0.3205	164.7	528.3	0.5528	0.0896	0.1621
Lycium|Lba01G041875	Nicotiana|Nitab4.5_0000142g0340.1	246	0.3643	56.9	189.1	0.2173	0.0662	0.3047
Lycium|Lba01G041914	Nicotiana|Nitab4.5_0002224g0150.1	1218	2.3485	310.8	907.2	0.1443	0.3115	2.1588
Lycium|Lba01G041966	Nicotiana|Nitab4.5_0002016g0060.1	507	1.2763	107.7	399.3	0.1947	0.2265	1.1634
Lycium|Lba01G042007	Nicotiana|Nitab4.5_0002016g0100.1	1209	0.5613	349.6	859.4	0.0518	0.0297	0.5740
Lycium|Lba01G042058	Nicotiana|Nitab4.5_0001119g0070.1	1797	0.4475	481.0	1316.0	0.0709	0.0331	0.4667
Lycium|Lba01G042097	Nicotiana|Nitab4.5_0001439g0150.1	1908	0.6255	432.8	1475.2	0.2618	0.1272	0.4857
Lycium|Lba01G042131	Nicotiana|Nitab4.5_0003878g0070.1	927	0.5267	182.0	745.0	0.2808	0.1168	0.4161
Lycium|Lba01G042164	Nicotiana|Nitab4.5_0000651g0270.1	438	0.9513	77.9	360.1	0.0173	0.0286	1.6503
Lycium|Lba01G042201	Nicotiana|Nitab4.5_0000682g0040.1	1545	0.3434	373.8	1171.2	0.0906	0.0334	0.3686
Lycium|Lba01G042276	Nicotiana|Nitab4.5_0000178g0300.1	1413	0.3339	327.2	1085.8	0.4778	0.0888	0.1859
Lycium|Lba01G042305	Nicotiana|Nitab4.5_0001617g0020.1	687	0.6539	174.9	512.1	0.3822	0.1544	0.4040
Lycium|Lba01G042351	Nicotiana|Nitab4.5_0002992g0060.1	525	0.4422	114.3	410.7	0.2119	0.0815	0.3844
Lycium|Lba01G042459	Nicotiana|Nitab4.5_0010125g0040.1	375	1.5008	101.1	273.9	0.0858	0.1291	1.5058
Lycium|Lba01G042525	Nicotiana|Nitab4.5_0006709g0010.1	1284	0.7952	235.0	1049.0	0.3717	0.2024	0.5446
Lycium|Lba01G042605	Nicotiana|Nitab4.5_0004967g0040.1	519	0.6066	115.3	403.7	0.1915	0.1043	0.5449
Lycium|Lba01G042735	Nicotiana|Nitab4.5_0000382g0090.1	618	0.7393	156.2	461.8	0.3018	0.1555	0.5152
Lycium|Lba01G042847	Nicotiana|Nitab4.5_0005734g0020.1	1383	0.5057	373.9	1009.1	0.0729	0.0380	0.5209
Lycium|Lba01G043002	Nicotiana|Nitab4.5_0003890g0010.1	4386	0.2790	1039.4	3346.6	0.1917	0.0465	0.2426
Lycium|Lba01G043153	Nicotiana|Nitab4.5_0000962g0130.1	1605	0.4136	374.2	1230.8	0.2042	0.0722	0.3538
Lycium|Lba01G043227	Nicotiana|Nitab4.5_0001437g0120.1	384	1.1772	99.3	284.7	0.6489	0.3442	0.5305
Lycium|Lba01G043316	Nicotiana|Nitab4.5_0021719g0010.1	657	0.7446	165.8	491.2	0.4529	0.1902	0.4200
Lycium|Lba01G043395	Nicotiana|Nitab4.5_0011504g0010.1	1239	0.9063	323.7	915.3	0.1327	0.1116	0.8409
Lycium|Lba01G043480	Nicotiana|Nitab4.5_0005622g0050.1	3885	0.2517	891.2	2993.8	0.2847	0.0532	0.1869
Lycium|Lba01G043566	Nicotiana|Nitab4.5_0005622g0020.1	636	0.3029	161.5	474.5	0.1408	0.0396	0.2813
Lycium|Lba01G043615	Nicotiana|Nitab4.5_0000217g0100.1	3780	0.2837	923.3	2856.7	0.2093	0.0492	0.2350
Lycium|Lba01G043702	Nicotiana|Nitab4.5_0000374g0010.1	2010	0.2822	543.0	1467.0	0.2396	0.0506	0.2113
Lycium|Lba01G043780	Nicotiana|Nitab4.5_0010488g0050.1	1368	0.3305	343.6	1024.4	0.2025	0.0554	0.2735
Lycium|Lba01G043840	Nicotiana|Nitab4.5_0000497g0110.1	1053	0.5194	256.8	796.2	0.1562	0.0747	0.4784
Lycium|Lba01G043922	Nicotiana|Nitab4.5_0002332g0030.1	675	1.1277	113.9	561.1	0.2859	0.2645	0.9251
Lycium|Lba01G043968	Nicotiana|Nitab4.5_0009288g0040.1	720	0.3365	168.3	551.7	0.3145	0.0743	0.2363
Lycium|Lba01G044020	Nicotiana|Nitab4.5_0023902g0010.1	561	0.7917	120.8	440.2	0.5921	0.2298	0.3882
Lycium|Lba01G044062	Nicotiana|Nitab4.5_0001614g0150.1	825	0.4126	177.9	647.1	0.2344	0.0807	0.3442
Lycium|Lba01G044139	Nicotiana|Nitab4.5_0003427g0040.1	1911	0.5129	395.8	1515.2	0.1127	0.0650	0.5766
Lycium|Lba01G044191	Nicotiana|Nitab4.5_0010118g0050.1	906	0.7160	176.0	730.0	0.2466	0.1498	0.6074
Lycium|Lba01G044257	Nicotiana|Nitab4.5_0000232g0050.1	3669	0.4853	859.3	2809.7	0.4467	0.1254	0.2807
Lycium|Lba01G044313	Nicotiana|Nitab4.5_0004546g0030.1	372	1.3185	71.1	300.9	0.2992	0.3036	1.0148
Lycium|Lba01G044371	Nicotiana|Nitab4.5_0001168g0160.1	945	0.4314	190.5	754.5	0.1268	0.0602	0.4748
Lycium|Lba01G044427	Nicotiana|Nitab4.5_0005118g0010.1	1644	0.5189	390.5	1253.5	0.4411	0.1329	0.3014
Lycium|Lba01G044473	Nicotiana|Nitab4.5_0002497g0040.1	1293	0.2988	355.9	937.1	0.2302	0.0519	0.2253
Lycium|Lba01G044554	Nicotiana|Nitab4.5_0003778g0020.1	3225	0.2416	800.0	2425.0	0.1294	0.0302	0.2332
Lycium|Lba01G044604	Nicotiana|Nitab4.5_0000433g0040.1	1722	0.4687	415.1	1306.9	0.1274	0.0589	0.4626
Lycium|Lba01G044655	Nicotiana|Nitab4.5_0000167g0180.1	1971	0.2711	511.9	1459.1	0.2986	0.0561	0.1879
Lycium|Lba01G044695	Nicotiana|Nitab4.5_0000686g0070.1	1278	0.3314	326.9	951.1	0.1453	0.0441	0.3036
Lycium|Lba01G044750	Nicotiana|Nitab4.5_0000337g0270.1	1479	0.5465	370.9	1108.1	0.2425	0.1021	0.4213
Lycium|Lba01G044811	Nicotiana|Nitab4.5_0000469g0140.1	1101	0.4314	238.6	862.4	0.3468	0.1021	0.2945
Lycium|Lba01G044858	Nicotiana|Nitab4.5_0009348g0010.1	1005	0.7230	227.0	778.0	0.3081	0.1599	0.5189
Lycium|Lba01G044903	Nicotiana|Nitab4.5_0000427g0030.1	360	0.1954	85.6	274.4	0.1111	0.0224	0.2020
Lycium|Lba01G044949	Nicotiana|Nitab4.5_0000131g0160.1	2112	0.2748	514.5	1597.5	0.2484	0.0527	0.2123
Lycium|Lba01G045011	Nicotiana|Nitab4.5_0001168g0090.1	627	0.2357	144.5	482.5	0.1347	0.0317	0.2352
Lycium|Lba01G045067	Nicotiana|Nitab4.5_0002224g0040.1	471	0.7073	109.3	361.7	0.5824	0.2022	0.3471
Lycium|Lba01G045130	Nicotiana|Nitab4.5_0007548g0040.1	1905	15.8979	468.0	1437.0	0.0394	0.7578	19.2454
Lycium|Lba01G045182	Nicotiana|Nitab4.5_0001418g0080.1	1011	0.7980	220.4	790.6	0.5694	0.2284	0.4011
Lycium|Lba01G045236	Nicotiana|Nitab4.5_0000560g0090.1	2382	0.5110	544.2	1837.8	0.4222	0.1298	0.3073
Lycium|Lba01G045281	Nicotiana|Nitab4.5_0012517g0010.1	363	0.3761	76.7	286.3	0.3061	0.0848	0.2769
Lycium|Lba01G045338	Nicotiana|Nitab4.5_0009225g0010.1	1728	0.3282	423.1	1304.9	0.2984	0.0694	0.2327
Lycium|Lba01G045403	Nicotiana|Nitab4.5_0003308g0020.1	2256	0.4024	591.0	1665.0	0.1936	0.0641	0.3313
Lycium|Lba01G045470	Nicotiana|Nitab4.5_0000343g0130.1	1581	0.3040	361.0	1220.0	0.2045	0.0537	0.2624
Lycium|Lba01G045544	Nicotiana|Nitab4.5_0001488g0150.1	738	0.3028	181.1	556.9	0.0766	0.0255	0.3329
Lycium|Lba01G045622	Nicotiana|Nitab4.5_0003139g0070.1	522	50.0000	130.4	391.6	0.0270	1.6684	61.7011
Lycium|Lba01G045714	Nicotiana|Nitab4.5_0000008g0380.1	1077	0.4793	253.1	823.9	0.1973	0.0817	0.4140
Lycium|Lba01G045820	Nicotiana|Nitab4.5_0000008g0790.1	1341	0.4563	338.9	1002.1	0.5098	0.1224	0.2400
Lycium|Lba01G045892	Nicotiana|Nitab4.5_0002026g0120.1	1860	0.3439	394.0	1466.0	0.1517	0.0525	0.3459
Lycium|Lba01G046023	Nicotiana|Nitab4.5_0018370g0010.1	1446	0.3679	333.1	1112.9	0.1611	0.0558	0.3461
Lycium|Lba01G046091	Nicotiana|Nitab4.5_0008112g0010.1	1014	0.7495	217.0	797.0	0.4350	0.1955	0.4494
Lycium|Lba01G046154	Nicotiana|Nitab4.5_0009567g0050.1	339	4.3084	82.2	256.8	0.3689	1.0153	2.7520
Lycium|Lba01G046225	Nicotiana|Nitab4.5_0003055g0010.1	2466	0.4410	600.4	1865.6	0.1345	0.0573	0.4258
Lycium|Lba01G046291	Nicotiana|Nitab4.5_0001033g0060.1	618	0.2813	153.2	464.8	0.0734	0.0227	0.3093
Lycium|Lba01G046366	Nicotiana|Nitab4.5_0002397g0040.1	1413	0.4315	351.1	1061.9	0.2747	0.0869	0.3161
Lycium|Lba01G046426	Nicotiana|Nitab4.5_0005880g0010.1	1716	0.5551	418.7	1297.3	0.1403	0.0742	0.5286
Lycium|Lba01G046519	Nicotiana|Nitab4.5_0000052g0050.1	2433	0.1876	605.0	1828.0	0.1053	0.0201	0.1908
Lycium|Lba01G046593	Nicotiana|Nitab4.5_0010908g0010.1	1467	0.3677	314.1	1152.9	0.2608	0.0763	0.2925
Lycium|Lba01G046667	Nicotiana|Nitab4.5_0000508g0130.1	774	0.4660	181.4	592.6	0.4651	0.1223	0.2631
Lycium|Lba01G046760	Nicotiana|Nitab4.5_0003794g0090.1	696	0.4552	192.3	503.7	0.2394	0.0808	0.3375
Lycium|Lba01G046827	Nicotiana|Nitab4.5_0000406g0070.1	717	0.4944	169.1	547.9	0.1416	0.0678	0.4790
Lycium|Lba01G046883	Nicotiana|Nitab4.5_0007500g0010.1	480	0.4496	84.0	396.0	0.1124	0.0629	0.5599
Lycium|Lba01G046972	Nicotiana|Nitab4.5_0002987g0010.1	2256	0.3911	511.5	1744.5	0.2354	0.0751	0.3189
Lycium|Lba01G047167	Nicotiana|Nitab4.5_0000432g0100.1	1422	0.4639	354.9	1067.1	0.4898	0.1227	0.2506
Lycium|Lba01G047264	Nicotiana|Nitab4.5_0000994g0040.1	660	0.3066	173.8	486.2	0.2349	0.0550	0.2342
Lycium|Lba01G047373	Nicotiana|Nitab4.5_0003094g0050.1	477	1.0420	107.9	369.1	0.6494	0.3095	0.4766
Lycium|Lba01G047467	Nicotiana|Nitab4.5_0002222g0070.1	528	0.4661	101.1	426.9	0.2220	0.0930	0.4188
Lycium|Lba01G047552	Nicotiana|Nitab4.5_0007400g0030.1	603	0.6197	131.8	471.2	0.5160	0.1714	0.3322
Lycium|Lba01G047666	Nicotiana|Nitab4.5_0005185g0040.1	1290	0.4222	311.2	978.8	0.2457	0.0809	0.3291
Lycium|Lba01G047714	Nicotiana|Nitab4.5_0002423g0030.1	639	0.8364	170.0	469.0	0.0959	0.0795	0.8287
Lycium|Lba01G047754	Nicotiana|Nitab4.5_0003751g0010.1	1860	0.3487	478.0	1382.0	0.1063	0.0368	0.3460
Lycium|Lba01G047789	Nicotiana|Nitab4.5_0011227g0020.1	3855	0.4485	949.4	2905.6	0.3848	0.1073	0.2787
Lycium|Lba01G047840	Nicotiana|Nitab4.5_0000671g0100.1	645	0.6659	157.9	487.1	0.2970	0.1405	0.4732
Lycium|Lba01G047878	Nicotiana|Nitab4.5_0000001g0420.1	2517	0.3299	662.7	1854.3	0.2068	0.0547	0.2645
Lycium|Lba01G047929	Nicotiana|Nitab4.5_0010492g0010.1	642	0.7387	156.6	485.4	0.3081	0.1591	0.5164
Lycium|Lba01G047980	Nicotiana|Nitab4.5_0000255g0230.1	1458	1.3076	318.2	1139.8	0.2514	0.2642	1.0508
Lycium|Lba01G048023	Nicotiana|Nitab4.5_0002898g0090.1	1587	0.2792	408.4	1178.6	0.2224	0.0490	0.2203
Lycium|Lba01G048066	Nicotiana|Nitab4.5_0001456g0090.1	1263	0.9271	297.7	965.3	0.5462	0.2584	0.4731
Lycium|Lba01G048104	Nicotiana|Nitab4.5_0003885g0010.1	1410	1.7468	315.7	1094.3	0.6765	0.5260	0.7775
Lycium|Lba01G048152	Nicotiana|Nitab4.5_0007758g0100.1	297	0.2653	73.7	223.3	0.3383	0.0596	0.1760
Lycium|Lba01G048197	Nicotiana|Nitab4.5_0002898g0070.1	2253	0.5482	614.1	1638.9	0.1261	0.0633	0.5016
Lycium|Lba01G048243	Nicotiana|Nitab4.5_0006854g0020.1	966	0.8446	250.5	715.5	0.1521	0.1151	0.7569
Lycium|Lba01G048328	Nicotiana|Nitab4.5_0001232g0040.1	2181	0.4011	565.3	1615.7	0.2201	0.0697	0.3167
Lycium|Lba01G048432	Nicotiana|Nitab4.5_0002350g0080.1	2154	0.4715	541.7	1612.3	0.5622	0.1314	0.2338
Lycium|Lba01G048518	Nicotiana|Nitab4.5_0002473g0080.1	933	0.2841	193.7	739.3	0.2316	0.0561	0.2421
Lycium|Lba01G048611	Nicotiana|Nitab4.5_0000537g0020.1	828	0.6805	181.8	646.2	0.2512	0.1371	0.5458
Lycium|Lba01G048683	Nicotiana|Nitab4.5_0005440g0060.1	2121	0.9082	432.7	1688.3	0.3721	0.2252	0.6052
Lycium|Lba01G048746	Nicotiana|Nitab4.5_0000332g0200.1	1065	0.3350	285.0	780.0	0.1984	0.0537	0.2704
Lycium|Lba01G048829	Nicotiana|Nitab4.5_0000035g0140.1	1953	0.5176	481.9	1471.1	0.2689	0.1033	0.3841
Lycium|Lba01G048936	Nicotiana|Nitab4.5_0003098g0090.1	816	1.0632	175.3	640.7	0.3769	0.2615	0.6939
Lycium|Lba01G049047	Nicotiana|Nitab4.5_0000722g0090.1	2037	0.4829	407.6	1629.4	0.1494	0.0753	0.5037
Lycium|Lba01G049175	Nicotiana|Nitab4.5_0000008g0060.1	663	0.8324	134.7	528.3	0.1239	0.1139	0.9190
Lycium|Lba01G049301	Nicotiana|Nitab4.5_0002103g0030.1	441	1.1016	100.8	340.2	0.0183	0.0276	1.5126
Lycium|Lba01G049363	Nicotiana|Nitab4.5_0007967g0040.1	1026	0.4668	237.8	788.2	0.2249	0.0865	0.3847
Lycium|Lba01G049435	Nicotiana|Nitab4.5_0005388g0040.1	489	0.5669	127.0	362.0	0.1955	0.0913	0.4672
Lycium|Lba01G049479	Nicotiana|Nitab4.5_0004395g0020.1	1884	0.6456	444.6	1439.4	0.4726	0.1703	0.3604
Lycium|Lba01G049517	Nicotiana|Nitab4.5_0005541g0040.1	738	0.4740	176.3	561.7	0.1783	0.0752	0.4218
Lycium|Lba01G049559	Nicotiana|Nitab4.5_0009025g0020.1	1062	0.3195	292.1	769.9	0.2589	0.0596	0.2301
Lycium|Lba01G049607	Nicotiana|Nitab4.5_0001338g0030.1	600	0.5688	125.7	474.3	0.3523	0.1369	0.3885
Lycium|Lba01G049657	Nicotiana|Nitab4.5_0004620g0090.1	1230	0.9521	321.1	908.9	0.3415	0.2111	0.6181
Lycium|Lba01G049699	Nicotiana|Nitab4.5_0000457g0020.1	1560	0.3897	376.8	1183.2	0.0930	0.0387	0.4162
Lycium|Lba01G049745	Nicotiana|Nitab4.5_0002344g0010.1	345	0.8628	81.2	263.8	0.0821	0.0792	0.9647
Lycium|Lba01G049772	Nicotiana|Nitab4.5_0015647g0010.1	714	0.9097	183.5	530.5	0.4511	0.2310	0.5121
Lycium|Lba01G049815	Nicotiana|Nitab4.5_0003838g0040.1	2058	0.3732	452.2	1605.8	0.1748	0.0611	0.3494
Lycium|Lba01G049856	Nicotiana|Nitab4.5_0004320g0020.1	2709	0.2769	668.8	2040.2	0.2192	0.0491	0.2241
Lycium|Lba01G049897	Nicotiana|Nitab4.5_0005299g0020.1	1173	0.5740	298.6	874.4	0.4005	0.1385	0.3459
Lycium|Lba01G049934	Nicotiana|Nitab4.5_0002783g0100.1	393	1.2457	64.1	328.9	0.3680	0.3244	0.8815
Lycium|Lba01G049968	Nicotiana|Nitab4.5_0009420g0050.1	2052	0.2754	518.5	1533.5	0.1657	0.0404	0.2438
Lycium|Lba01G050013	Nicotiana|Nitab4.5_0006366g0010.1	723	0.3160	185.4	537.6	0.3073	0.0667	0.2172
Lycium|Lba01G050087	Nicotiana|Nitab4.5_0005692g0010.1	1590	50.0000	378.4	1211.6	0.0100	0.6817	67.8403
Lycium|Lba01G050230	Nicotiana|Nitab4.5_0001479g0080.1	1314	0.2712	316.3	997.7	0.1386	0.0362	0.2613
Lycium|Lba01G050284	Nicotiana|Nitab4.5_0009088g0010.1	966	0.7140	194.5	771.5	0.0595	0.0569	0.9565
Lycium|Lba01G050328	Nicotiana|Nitab4.5_0000246g0150.1	729	0.7941	167.5	561.5	0.3108	0.1754	0.5643
Lycium|Lba01G050372	Nicotiana|Nitab4.5_0002736g0010.1	2133	0.3324	530.4	1602.6	0.2983	0.0699	0.2344
Lycium|Lba01G050429	Nicotiana|Nitab4.5_0002330g0160.1	1833	0.3930	403.4	1429.6	0.1518	0.0588	0.3870
Lycium|Lba01G050472	Nicotiana|Nitab4.5_0000297g0180.1	783	0.2857	230.0	553.0	0.1299	0.0321	0.2471
Lycium|Lba01G050504	Nicotiana|Nitab4.5_0002475g0070.1	1239	0.2273	316.2	922.8	0.1608	0.0325	0.2021
Lycium|Lba01G050545	Nicotiana|Nitab4.5_0000747g0030.1	822	0.3978	187.2	634.8	0.3223	0.0897	0.2782
Lycium|Lba01G050600	Nicotiana|Nitab4.5_0000831g0120.1	930	0.4826	185.7	744.3	0.2904	0.1081	0.3723
Lycium|Lba01G050644	Nicotiana|Nitab4.5_0001336g0050.1	1257	0.3270	323.9	933.1	0.3155	0.0699	0.2216
Lycium|Lba01G050692	Nicotiana|Nitab4.5_0008686g0010.1	1056	0.6155	261.7	794.3	0.2514	0.1180	0.4696
Lycium|Lba01G050737	Nicotiana|Nitab4.5_0011956g0010.1	3411	0.2823	897.1	2513.9	0.0856	0.0247	0.2886
Lycium|Lba01G050789	Nicotiana|Nitab4.5_0000075g0190.1	291	0.3087	64.3	226.7	0.2085	0.0560	0.2685
Lycium|Lba01G051002	Nicotiana|Nitab4.5_0014657g0010.1	423	0.4034	110.1	312.9	0.4844	0.1053	0.2174
Lycium|Lba01G000081	Nicotiana|Nitab4.5_0000076g0190.1	708	2.1721	183.9	524.1	0.1079	0.2300	2.1317
Lycium|Lba01G000126	Nicotiana|Nitab4.5_0001583g0010.1	1665	0.3008	411.4	1253.6	0.1924	0.0492	0.2558
Lycium|Lba01G000178	Nicotiana|Nitab4.5_0011941g0020.1	2970	0.2057	691.7	2278.3	0.2458	0.0400	0.1627
Lycium|Lba01G000214	Nicotiana|Nitab4.5_0009346g0010.1	3402	0.3016	762.1	2639.9	0.2187	0.0558	0.2553
Lycium|Lba01G000254	Nicotiana|Nitab4.5_0000869g0150.1	1395	0.5619	302.4	1092.6	0.2943	0.1232	0.4187
Lycium|Lba01G000293	Nicotiana|Nitab4.5_0008538g0010.1	780	0.7628	207.2	572.8	0.2867	0.1531	0.5339
Lycium|Lba01G000349	Nicotiana|Nitab4.5_0004447g0030.1	1029	0.4602	252.8	776.2	0.3924	0.1111	0.2832
Lycium|Lba01G000393	Nicotiana|Nitab4.5_0000363g0280.1	420	0.5644	91.8	328.2	0.2124	0.1039	0.4892
Lycium|Lba01G000444	Nicotiana|Nitab4.5_0006144g0010.1	2325	0.2617	569.3	1755.7	0.2181	0.0464	0.2130
Lycium|Lba01G000503	Nicotiana|Nitab4.5_0008128g0010.1	1266	0.3640	255.0	1011.0	0.3606	0.0894	0.2479
Lycium|Lba01G000548	Nicotiana|Nitab4.5_0009762g0040.1	426	0.3252	100.1	325.9	0.3414	0.0746	0.2184
Lycium|Lba01G000608	Nicotiana|Nitab4.5_0000376g0250.1	453	0.6903	100.0	353.0	0.8218	0.2196	0.2672
Lycium|Lba01G000669	Nicotiana|Nitab4.5_0001778g0030.1	732	0.4521	158.8	573.2	0.3516	0.1076	0.3062
Lycium|Lba01G000752	Nicotiana|Nitab4.5_0000376g0240.1	909	0.5206	213.1	695.9	0.5361	0.1443	0.2691
Lycium|Lba01G000872	Nicotiana|Nitab4.5_0002539g0010.1	657	0.5584	169.4	487.6	0.3066	0.1176	0.3835
Lycium|Lba01G000968	Nicotiana|Nitab4.5_0000535g0140.1	657	0.2403	149.2	507.8	0.1747	0.0386	0.2212
Lycium|Lba01G001043	Nicotiana|Nitab4.5_0007026g0070.1	1236	0.3818	285.3	950.7	0.1852	0.0631	0.3409
Lycium|Lba01G001170	Nicotiana|Nitab4.5_0002473g0020.1	408	0.2643	105.3	302.7	0.1020	0.0269	0.2640
Lycium|Lba01G001305	Nicotiana|Nitab4.5_0000446g0140.1	714	0.3821	180.5	533.5	0.1184	0.0442	0.3731
Lycium|Lba01G001449	Nicotiana|Nitab4.5_0000210g0010.1	1692	0.2951	473.2	1218.8	0.1698	0.0415	0.2447
Lycium|Lba01G001584	Nicotiana|Nitab4.5_0002338g0020.1	1932	0.2968	491.4	1440.6	0.3130	0.0635	0.2028
Lycium|Lba01G001669	Nicotiana|Nitab4.5_0000692g0020.1	693	0.6293	158.8	534.2	0.2958	0.1357	0.4589
Lycium|Lba01G001760	Nicotiana|Nitab4.5_0004977g0020.1	999	0.2019	234.3	764.7	0.1841	0.0330	0.1793
Lycium|Lba01G001822	Nicotiana|Nitab4.5_0001733g0010.1	750	0.4937	191.1	558.9	0.3632	0.1138	0.3132
Lycium|Lba01G001909	Nicotiana|Nitab4.5_0026202g0010.1	693	0.9843	131.4	561.6	0.2483	0.2084	0.8394
Lycium|Lba01G001997	Nicotiana|Nitab4.5_0002742g0040.1	2940	1.1313	715.6	2224.4	0.1594	0.1651	1.0360
Lycium|Lba01G002098	Nicotiana|Nitab4.5_0001206g0060.1	1086	0.6019	264.3	821.7	0.2527	0.1167	0.4616
Lycium|Lba01G002208	Nicotiana|Nitab4.5_0000619g0110.1	243	0.1912	57.6	185.4	0.3888	0.0464	0.1194
Lycium|Lba01G002253	Nicotiana|Nitab4.5_0009790g0010.1	2502	0.3460	647.7	1854.3	0.3276	0.0753	0.2299
Lycium|Lba01G002298	Nicotiana|Nitab4.5_0003676g0070.1	903	0.2960	226.2	676.8	0.1695	0.0443	0.2614
Lycium|Lba01G002355	Nicotiana|Nitab4.5_0006456g0050.1	3123	0.2611	742.8	2380.2	0.3889	0.0634	0.1629
Lycium|Lba01G002402	Nicotiana|Nitab4.5_0006241g0040.1	2988	0.6992	707.8	2280.2	0.3511	0.1621	0.4617
Lycium|Lba01G002449	Nicotiana|Nitab4.5_0003852g0040.1	579	0.9098	131.2	447.8	0.4875	0.2449	0.5024
Lycium|Lba01G002504	Nicotiana|Nitab4.5_0002345g0100.1	492	0.2472	121.7	370.3	0.1433	0.0333	0.2320
Lycium|Lba01G002608	Nicotiana|Nitab4.5_0013603g0010.1	258	0.7067	63.0	195.0	0.5299	0.1937	0.3654
Lycium|Lba01G002690	Nicotiana|Nitab4.5_0000288g0140.1	879	0.4378	199.9	679.1	0.1960	0.0755	0.3852
Lycium|Lba01G002798	Nicotiana|Nitab4.5_0000312g0350.1	1275	50.0000	280.1	994.9	0.0281	1.9385	68.9844
Lycium|Lba01G002873	Nicotiana|Nitab4.5_0001478g0100.1	633	0.2274	165.2	467.8	0.0321	0.0085	0.2663
Lycium|Lba01G002928	Nicotiana|Nitab4.5_0001478g0050.1	1062	0.6378	281.9	780.1	0.2204	0.1096	0.4975
Lycium|Lba01G003001	Nicotiana|Nitab4.5_0006319g0010.1	918	0.6574	212.2	705.8	0.3886	0.1607	0.4135
Lycium|Lba01G003078	Nicotiana|Nitab4.5_0009615g0010.1	3420	0.4169	840.7	2579.3	0.2935	0.0873	0.2974
Lycium|Lba01G003146	Nicotiana|Nitab4.5_0000002g0160.1	1287	0.6263	296.9	990.1	0.1862	0.1039	0.5584
Lycium|Lba01G003271	Nicotiana|Nitab4.5_0000130g0240.1	1932	0.2861	422.9	1509.1	0.2594	0.0587	0.2262
Lycium|Lba01G003312	Nicotiana|Nitab4.5_0001210g0140.1	1632	0.3352	379.8	1252.2	0.1329	0.0444	0.3339
Lycium|Lba01G003356	Nicotiana|Nitab4.5_0004161g0070.1	225	0.4137	67.1	157.9	0.1524	0.0518	0.3402
Lycium|Lba01G003395	Nicotiana|Nitab4.5_0000223g0340.1	1044	0.3658	234.9	809.1	0.2080	0.0657	0.3157
Lycium|Lba01G003446	Nicotiana|Nitab4.5_0002520g0030.1	624	0.2234	145.1	478.9	0.0452	0.0126	0.2786
Lycium|Lba01G003540	Nicotiana|Nitab4.5_0002436g0080.1	1998	0.3541	495.1	1502.9	0.0946	0.0350	0.3701
Lycium|Lba01G003608	Nicotiana|Nitab4.5_0001106g0100.1	1602	0.6542	397.2	1204.8	0.2409	0.1224	0.5082
Lycium|Lba01G003672	Nicotiana|Nitab4.5_0004679g0060.1	438	0.5701	95.9	342.1	0.2170	0.1062	0.4893
Lycium|Lba01G003728	Nicotiana|Nitab4.5_0000200g0110.1	783	0.8496	215.8	567.2	0.2101	0.1391	0.6619
Lycium|Lba01G003785	Nicotiana|Nitab4.5_0000777g0080.1	678	0.6060	118.6	559.4	0.2258	0.1263	0.5591
Lycium|Lba01G003858	Nicotiana|Nitab4.5_0009210g0010.1	321	0.3146	69.0	252.0	0.2743	0.0668	0.2437
Lycium|Lba01G003958	Nicotiana|Nitab4.5_0000915g0060.1	1296	0.8135	298.0	998.0	0.2118	0.1461	0.6900
Lycium|Lba01G004011	Nicotiana|Nitab4.5_0003391g0070.1	2259	0.5261	529.7	1729.3	0.2308	0.0984	0.4265
Lycium|Lba01G004081	Nicotiana|Nitab4.5_0009911g0010.1	2592	0.4258	644.1	1947.9	0.3426	0.0961	0.2806
Lycium|Lba01G004153	Nicotiana|Nitab4.5_0003715g0030.1	1008	0.8564	226.2	781.8	0.6121	0.2499	0.4083
Lycium|Lba01G004206	Nicotiana|Nitab4.5_0002112g0130.1	498	0.4661	97.4	400.6	0.2620	0.1002	0.3823
Lycium|Lba01G004358	Nicotiana|Nitab4.5_0007899g0040.1	3729	0.4087	993.7	2735.3	0.4016	0.0975	0.2428
Lycium|Lba01G004451	Nicotiana|Nitab4.5_0006335g0010.1	2613	0.2805	594.7	2018.3	0.1443	0.0398	0.2758
Lycium|Lba01G004552	Nicotiana|Nitab4.5_0004741g0060.1	1059	0.6130	197.0	862.0	0.1591	0.1030	0.6476
Lycium|Lba01G004689	Nicotiana|Nitab4.5_0000718g0160.1	1035	0.8965	266.9	768.1	0.4220	0.2208	0.5233
Lycium|Lba01G004829	Nicotiana|Nitab4.5_0000404g0060.1	300	0.9416	72.5	227.5	0.8192	0.2980	0.3637
Lycium|Lba01G004911	Nicotiana|Nitab4.5_0010110g0010.1	672	0.4374	154.2	517.8	0.2390	0.0842	0.3524
Lycium|Lba01G004956	Nicotiana|Nitab4.5_0000441g0170.1	2046	0.3885	509.1	1536.9	0.1688	0.0582	0.3447
Lycium|Lba01G005048	Nicotiana|Nitab4.5_0000234g0170.1	216	12.2209	47.5	168.5	0.0278	0.4689	16.8530
Lycium|Lba01G005120	Nicotiana|Nitab4.5_0005117g0010.1	1521	0.4577	368.0	1153.0	0.1616	0.0677	0.4186
Lycium|Lba01G005171	Nicotiana|Nitab4.5_0001658g0070.1	843	0.4956	178.4	664.6	0.2353	0.0979	0.4160
Lycium|Lba01G005224	Nicotiana|Nitab4.5_0007311g0030.1	963	0.4994	224.1	738.9	0.3064	0.1091	0.3559
Lycium|Lba01G005270	Nicotiana|Nitab4.5_0004086g0060.1	1110	0.6634	297.2	812.8	0.2831	0.1318	0.4655
Lycium|Lba01G005313	Nicotiana|Nitab4.5_0004000g0020.1	885	0.4147	209.0	676.0	0.3051	0.0899	0.2946
Lycium|Lba01G005361	Nicotiana|Nitab4.5_0005721g0040.1	705	0.3986	175.7	529.3	0.2191	0.0703	0.3211
Lycium|Lba01G005441	Nicotiana|Nitab4.5_0007738g0040.1	1266	0.2435	318.6	947.4	0.1685	0.0362	0.2148
Lycium|Lba01G005503	Nicotiana|Nitab4.5_0000525g0180.1	669	0.8231	179.8	489.2	0.8657	0.2634	0.3042
Lycium|Lba01G005595	Nicotiana|Nitab4.5_0009344g0030.1	735	0.6285	147.4	587.6	0.3103	0.1449	0.4669
Lycium|Lba01G005636	Nicotiana|Nitab4.5_0005193g0050.1	348	0.5467	83.6	264.4	0.5288	0.1501	0.2839
Lycium|Lba01G005682	Nicotiana|Nitab4.5_0001663g0240.1	1782	0.3758	418.0	1364.0	0.1545	0.0548	0.3551
Lycium|Lba01G005725	Nicotiana|Nitab4.5_0004121g0030.1	183	1.9401	39.1	143.9	0.0714	0.1710	2.3956
Lycium|Lba01G005783	Nicotiana|Nitab4.5_0000574g0270.1	1086	0.3402	255.3	830.7	0.0811	0.0310	0.3817
Lycium|Lba01G005842	Nicotiana|Nitab4.5_0009387g0020.1	201	2.2374	44.2	156.8	0.3599	0.5361	1.4898
Lycium|Lba01G005906	Nicotiana|Nitab4.5_0006936g0010.1	831	33.1386	386.3	444.7	0.0165	0.3848	23.3210
Lycium|Lba01G005975	Nicotiana|Nitab4.5_0000035g0090.1	1248	0.4968	287.1	960.9	0.2559	0.0992	0.3878
Lycium|Lba01G006056	Nicotiana|Nitab4.5_0008613g0010.1	672	0.2996	126.5	545.5	0.1882	0.0551	0.2928
Lycium|Lba01G006108	Nicotiana|Nitab4.5_0002503g0060.1	645	0.3541	143.2	501.8	0.2756	0.0745	0.2704
Lycium|Lba01G006158	Nicotiana|Nitab4.5_0003510g0080.1	1860	0.3267	432.0	1428.0	0.2338	0.0618	0.2645
Lycium|Lba01G006211	Nicotiana|Nitab4.5_0000633g0160.1	1407	0.2911	337.2	1069.8	0.3162	0.0639	0.2021
Lycium|Lba01G006265	Nicotiana|Nitab4.5_0002503g0100.1	663	0.1315	148.7	514.3	0.1369	0.0182	0.1327
Lycium|Lba01G006334	Nicotiana|Nitab4.5_0002654g0080.1	1881	0.2822	448.0	1433.0	0.3391	0.0643	0.1895
Lycium|Lba01G006413	Nicotiana|Nitab4.5_0001655g0120.1	1149	19.6459	238.0	911.0	0.0356	0.9905	27.8260
Lycium|Lba01G006472	Nicotiana|Nitab4.5_0004243g0030.1	288	0.9134	76.1	211.9	0.4179	0.2225	0.5325
Lycium|Lba01G006510	Nicotiana|Nitab4.5_0001752g0010.1	1125	0.3545	277.7	847.3	0.1205	0.0422	0.3500
Lycium|Lba01G006565	Nicotiana|Nitab4.5_0001864g0070.1	3291	0.4457	757.0	2534.0	0.1856	0.0739	0.3984
Lycium|Lba01G006621	Nicotiana|Nitab4.5_0007153g0010.1	3309	0.5089	761.2	2547.8	0.5149	0.1394	0.2708
Lycium|Lba01G006686	Nicotiana|Nitab4.5_0000638g0140.1	2493	0.3780	585.1	1907.9	0.1944	0.0639	0.3286
Lycium|Lba01G006723	Nicotiana|Nitab4.5_0001022g0010.1	2151	0.3899	530.2	1620.8	0.1417	0.0521	0.3678
Lycium|Lba01G006791	Nicotiana|Nitab4.5_0004071g0020.1	846	0.5390	208.2	637.8	0.2100	0.0933	0.4443
Lycium|Lba01G006868	Nicotiana|Nitab4.5_0001438g0140.1	975	0.2721	238.0	737.0	0.1825	0.0433	0.2373
Lycium|Lba01G006990	Nicotiana|Nitab4.5_0007012g0020.1	1197	0.2665	316.3	880.7	0.2522	0.0498	0.1975
Lycium|Lba01G007079	Nicotiana|Nitab4.5_0000075g0220.1	285	0.8083	68.0	217.0	0.2928	0.1709	0.5837
Lycium|Lba01G007181	Nicotiana|Nitab4.5_0000037g0310.1	252	1.2818	68.6	183.4	0.3357	0.2777	0.8273
Lycium|Lba01G007276	Nicotiana|Nitab4.5_0001049g0100.1	792	0.5544	188.2	603.8	0.3508	0.1284	0.3659
Lycium|Lba01G007446	Nicotiana|Nitab4.5_0001415g0020.1	2520	0.4013	527.5	1992.5	0.2964	0.0894	0.3015
Lycium|Lba01G007555	Nicotiana|Nitab4.5_0000170g0460.1	405	2.6429	74.0	331.0	0.0289	0.1233	4.2687
Lycium|Lba01G007646	Nicotiana|Nitab4.5_0011176g0040.1	300	0.5426	67.4	232.6	0.0915	0.0560	0.6121
Lycium|Lba01G007745	Nicotiana|Nitab4.5_0002529g0090.1	1929	0.4056	472.4	1456.6	0.2028	0.0689	0.3397
Lycium|Lba01G007837	Nicotiana|Nitab4.5_0001105g0090.1	957	0.4814	203.1	753.9	0.3777	0.1189	0.3148
Lycium|Lba01G007882	Nicotiana|Nitab4.5_0005919g0010.1	1395	0.3469	326.9	1068.1	0.1136	0.0409	0.3598
Lycium|Lba01G007922	Nicotiana|Nitab4.5_0026736g0010.1	438	0.3832	115.3	322.7	0.0725	0.0293	0.4033
Lycium|Lba01G007973	Nicotiana|Nitab4.5_0002815g0030.1	1362	0.5476	362.0	1000.0	0.3621	0.1243	0.3434
Lycium|Lba01G008027	Nicotiana|Nitab4.5_0008189g0010.1	1452	0.7862	335.1	1116.9	0.1456	0.1113	0.7645
Lycium|Lba01G008067	Nicotiana|Nitab4.5_0009972g0040.1	1659	0.3881	378.8	1280.2	0.0966	0.0413	0.4271
Lycium|Lba01G008112	Nicotiana|Nitab4.5_0017990g0010.1	690	0.7283	172.5	517.5	0.4553	0.1869	0.4104
Lycium|Lba01G008165	Nicotiana|Nitab4.5_0002240g0030.1	336	1.5492	73.8	262.2	0.0287	0.0613	2.1335
Lycium|Lba01G008234	Nicotiana|Nitab4.5_0008178g0010.1	1305	0.5085	258.7	1046.3	0.1754	0.0877	0.5002
Lycium|Lba01G008426	Nicotiana|Nitab4.5_0000781g0040.1	1554	0.3061	369.0	1185.0	0.2404	0.0583	0.2425
Lycium|Lba01G008511	Nicotiana|Nitab4.5_0001875g0110.1	1746	0.7677	406.8	1339.2	0.2075	0.1354	0.6526
Lycium|Lba01G008558	Nicotiana|Nitab4.5_0000692g0050.1	825	0.9424	207.6	617.4	0.1259	0.1144	0.9083
Lycium|Lba01G008603	Nicotiana|Nitab4.5_0003698g0030.1	873	0.5735	245.3	627.7	0.4121	0.1365	0.3312
Lycium|Lba01G008643	Nicotiana|Nitab4.5_0011212g0020.1	1575	0.5150	411.6	1163.4	0.2280	0.0911	0.3994
Lycium|Lba01G008688	Nicotiana|Nitab4.5_0000783g0110.1	2706	0.3196	738.7	1967.3	0.2303	0.0557	0.2419
Lycium|Lba01G008726	Nicotiana|Nitab4.5_0009402g0010.1	711	0.7087	187.3	523.7	0.3186	0.1511	0.4742
Lycium|Lba01G008828	Nicotiana|Nitab4.5_0001477g0080.1	1038	0.6773	215.9	822.1	0.2419	0.1367	0.5651
Lycium|Lba01G008873	Nicotiana|Nitab4.5_0010352g0010.1	1662	0.3294	389.3	1272.7	0.1901	0.0550	0.2891
Lycium|Lba01G008934	Nicotiana|Nitab4.5_0000998g0010.1	474	0.6160	109.2	364.8	0.2001	0.1069	0.5343
Lycium|Lba01G009082	Nicotiana|Nitab4.5_0005579g0030.1	1395	0.3278	354.6	1040.4	0.2518	0.0622	0.2472
Lycium|Lba01G009186	Nicotiana|Nitab4.5_0002132g0080.1	1416	0.3956	346.0	1070.0	0.2930	0.0830	0.2831
Lycium|Lba01G009362	Nicotiana|Nitab4.5_0000188g0320.1	1971	0.6896	475.7	1495.3	0.8695	0.2218	0.2551
Lycium|Lba01G009503	Nicotiana|Nitab4.5_0009774g0010.1	1863	0.3072	482.1	1380.9	0.2470	0.0573	0.2317
Lycium|Lba01G009653	Nicotiana|Nitab4.5_0000079g0140.1	1035	0.7235	243.8	791.2	0.4755	0.1914	0.4026
Lycium|Lba01G009785	Nicotiana|Nitab4.5_0000695g0100.1	888	1.0989	209.3	678.7	0.1553	0.1605	1.0337
Lycium|Lba01G009884	Nicotiana|Nitab4.5_0000169g0080.1	522	0.6470	125.2	396.8	0.3947	0.1577	0.3995
Lycium|Lba01G010010	Nicotiana|Nitab4.5_0002195g0020.1	708	0.4321	160.4	547.6	0.1184	0.0536	0.4526
Lycium|Lba01G010090	Nicotiana|Nitab4.5_0001876g0040.1	684	0.5038	146.2	537.8	0.1960	0.0895	0.4565
Lycium|Lba01G010253	Nicotiana|Nitab4.5_0008868g0010.1	510	0.3079	131.9	378.1	0.2571	0.0587	0.2284
Lycium|Lba01G010307	Nicotiana|Nitab4.5_0001591g0020.1	1164	0.5015	266.5	897.5	0.2939	0.1078	0.3669
Lycium|Lba01G010355	Nicotiana|Nitab4.5_0009739g0040.1	1269	0.5209	286.9	982.1	0.1543	0.0775	0.5026
Lycium|Lba01G010400	Nicotiana|Nitab4.5_0000565g0080.1	3120	0.2472	717.8	2402.2	0.0958	0.0260	0.2712
Lycium|Lba01G010444	Nicotiana|Nitab4.5_0006683g0010.1	792	1.2319	175.1	616.9	0.7535	0.3829	0.5082
Lycium|Lba01G010483	Nicotiana|Nitab4.5_0001863g0180.1	1509	0.2298	386.9	1122.1	0.1953	0.0373	0.1907
Lycium|Lba01G010516	Nicotiana|Nitab4.5_0014774g0010.1	360	1.0650	85.7	274.3	0.4265	0.2689	0.6306
Lycium|Lba01G010550	Nicotiana|Nitab4.5_0007254g0060.1	1074	0.2968	279.5	794.5	0.2961	0.0611	0.2064
Lycium|Lba01G010584	Nicotiana|Nitab4.5_0000519g0300.1	2874	0.3033	709.5	2164.5	0.4880	0.0803	0.1645
Lycium|Lba01G010624	Nicotiana|Nitab4.5_0001339g0160.1	627	0.4399	136.5	490.5	0.3140	0.0994	0.3165
Lycium|Lba01G010679	Nicotiana|Nitab4.5_0000310g0200.1	786	0.3455	234.0	552.0	0.1090	0.0335	0.3077
Lycium|Lba01G010726	Nicotiana|Nitab4.5_0002265g0170.1	498	0.9765	109.0	389.0	0.2284	0.1871	0.8194
Lycium|Lba01G010755	Nicotiana|Nitab4.5_0009844g0020.1	1776	0.3237	468.8	1307.2	0.1791	0.0488	0.2727
Lycium|Lba01G010794	Nicotiana|Nitab4.5_0001863g0210.1	3234	0.2771	877.4	2356.6	0.2388	0.0495	0.2074
Lycium|Lba01G010837	Nicotiana|Nitab4.5_0002172g0180.1	1311	0.2248	317.8	993.2	0.1558	0.0324	0.2079
Lycium|Lba01G010881	Nicotiana|Nitab4.5_0002108g0030.1	1041	0.6723	236.7	804.3	0.2007	0.1176	0.5861
Lycium|Lba01G011008	Nicotiana|Nitab4.5_0002488g0060.1	729	0.2629	184.3	544.7	0.4732	0.0684	0.1445
Lycium|Lba01G011125	Nicotiana|Nitab4.5_0006824g0020.1	1041	0.4080	255.3	785.7	0.2874	0.0846	0.2942
Lycium|Lba01G011167	Nicotiana|Nitab4.5_0010294g0030.1	492	0.4493	90.6	401.4	0.1664	0.0779	0.4680
Lycium|Lba01G011231	Nicotiana|Nitab4.5_0001650g0170.1	1818	0.3340	399.7	1418.3	0.2192	0.0624	0.2848
Lycium|Lba01G011313	Nicotiana|Nitab4.5_0002465g0070.1	2901	0.5666	682.7	2218.3	0.3446	0.1305	0.3786
Lycium|Lba01G011366	Nicotiana|Nitab4.5_0002644g0060.1	291	0.3779	55.2	235.8	0.5108	0.1066	0.2087
Lycium|Lba01G011474	Nicotiana|Nitab4.5_0000143g0140.1	372	1.1131	96.7	275.3	0.6447	0.3245	0.5034
Lycium|Lba01G011532	Nicotiana|Nitab4.5_0000201g0300.1	1740	0.5111	421.4	1318.6	0.3831	0.1226	0.3200
Lycium|Lba01G011609	Nicotiana|Nitab4.5_0001109g0100.1	165	50.0000	34.1	130.9	0.0072	0.5656	78.4797
Lycium|Lba01G011677	Nicotiana|Nitab4.5_0013411g0010.1	636	0.4353	156.0	480.0	0.1376	0.0572	0.4156
Lycium|Lba01G011879	Nicotiana|Nitab4.5_0000575g0260.1	1470	0.5567	379.9	1090.1	0.3820	0.1309	0.3425
Lycium|Lba01G012005	Nicotiana|Nitab4.5_0000065g0220.1	699	1.4900	139.5	559.5	0.4889	0.4109	0.8405
Lycium|Lba01G012078	Nicotiana|Nitab4.5_0001833g0100.1	1902	0.5611	498.3	1403.7	0.4093	0.1357	0.3316
Lycium|Lba01G012178	Nicotiana|Nitab4.5_0010745g0010.1	963	1.8647	203.0	760.0	0.4345	0.4878	1.1226
Lycium|Lba01G012246	Nicotiana|Nitab4.5_0001928g0030.1	1128	1.8617	240.5	887.5	0.1719	0.3061	1.7811
Lycium|Lba01G012323	Nicotiana|Nitab4.5_0014926g0010.1	429	1.5201	112.7	316.3	0.1854	0.2352	1.2687
Lycium|Lba01G012389	Nicotiana|Nitab4.5_0000260g0010.1	906	0.2550	215.4	690.6	0.3120	0.0558	0.1787
Lycium|Lba01G012451	Nicotiana|Nitab4.5_0008201g0020.1	324	1.3523	66.5	257.5	0.2972	0.3035	1.0210
Lycium|Lba01G012540	Nicotiana|Nitab4.5_0005140g0030.1	636	0.7366	123.4	512.6	0.1151	0.0986	0.8561
Lycium|Lba01G012616	Nicotiana|Nitab4.5_0003086g0020.1	1095	0.4808	298.9	796.1	0.2467	0.0874	0.3543
Lycium|Lba01G012687	Nicotiana|Nitab4.5_0004215g0060.1	420	0.8438	82.5	337.5	0.2922	0.1906	0.6522
Lycium|Lba01G012758	Nicotiana|Nitab4.5_0005267g0030.1	1272	0.8452	349.9	922.1	0.3038	0.1728	0.5688
Lycium|Lba01G012832	Nicotiana|Nitab4.5_0003449g0040.1	390	0.4163	110.9	279.1	0.1468	0.0523	0.3563
Lycium|Lba01G012912	Nicotiana|Nitab4.5_0000482g0170.1	993	0.3583	242.6	750.4	0.1405	0.0479	0.3407
Lycium|Lba01G013009	Nicotiana|Nitab4.5_0002934g0040.1	888	2.6968	189.6	698.4	0.3836	0.6693	1.7449
Lycium|Lba01G013058	Nicotiana|Nitab4.5_0001474g0130.1	888	0.2980	206.4	681.6	0.1833	0.0488	0.2662
Lycium|Lba01G013151	Nicotiana|Nitab4.5_0011772g0010.1	552	0.3317	162.2	389.8	0.2719	0.0619	0.2276
Lycium|Lba01G013258	Nicotiana|Nitab4.5_0000861g0050.1	1296	0.4359	322.6	973.4	0.4095	0.1069	0.2611
Lycium|Lba01G013316	Nicotiana|Nitab4.5_0000203g0150.1	1560	0.3488	391.6	1168.4	0.3240	0.0763	0.2355
Lycium|Lba01G013395	Nicotiana|Nitab4.5_0000513g0140.1	1374	0.3452	353.9	1020.1	0.7123	0.1042	0.1463
Lycium|Lba01G013452	Nicotiana|Nitab4.5_0000923g0010.1	1473	0.9794	333.2	1139.8	0.0439	0.0551	1.2547
Lycium|Lba01G013528	Nicotiana|Nitab4.5_0000207g0010.1	957	1.1245	285.1	671.9	0.2831	0.2137	0.7547
Lycium|Lba01G013580	Nicotiana|Nitab4.5_0002383g0030.1	1509	0.5362	359.9	1149.1	0.4099	0.1331	0.3246
Lycium|Lba01G013652	Nicotiana|Nitab4.5_0001402g0030.1	1263	1.3867	385.9	877.1	0.5568	0.3718	0.6678
Lycium|Lba01G013705	Nicotiana|Nitab4.5_0008326g0010.1	984	1.2320	218.4	765.6	0.2224	0.2312	1.0398
Lycium|Lba01G013769	Nicotiana|Nitab4.5_0007774g0010.1	771	0.5305	216.9	554.1	0.1789	0.0772	0.4314
Lycium|Lba01G013834	Nicotiana|Nitab4.5_0000235g0040.1	396	1.3134	70.9	325.1	0.8458	0.4240	0.5013
Lycium|Lba01G013922	Nicotiana|Nitab4.5_0008043g0010.1	1443	0.5117	419.5	1023.5	0.2670	0.0949	0.3553
Lycium|Lba01G013984	Nicotiana|Nitab4.5_0000407g0050.1	1056	0.3949	248.0	808.0	0.1791	0.0634	0.3540
Lycium|Lba01G014048	Nicotiana|Nitab4.5_0002356g0060.1	1308	0.5878	336.3	971.7	0.1916	0.0940	0.4905
Lycium|Lba01G014118	Nicotiana|Nitab4.5_0002314g0010.1	1350	0.3708	313.6	1036.4	0.1941	0.0629	0.3242
Lycium|Lba01G014188	Nicotiana|Nitab4.5_0000569g0010.1	870	0.5754	167.7	702.3	0.4706	0.1576	0.3349
Lycium|Lba01G014255	Nicotiana|Nitab4.5_0012182g0010.1	513	0.7701	126.0	387.0	0.2042	0.1311	0.6423
Lycium|Lba01G014330	Nicotiana|Nitab4.5_0002738g0070.1	564	0.5085	130.3	433.7	0.2335	0.0964	0.4128
Lycium|Lba01G014382	Nicotiana|Nitab4.5_0001110g0030.1	363	0.6993	93.6	269.4	0.2106	0.1185	0.5630
Lycium|Lba01G014458	Nicotiana|Nitab4.5_0000069g0210.1	1614	0.4866	391.8	1222.2	0.2002	0.0823	0.4113
Lycium|Lba01G014524	Nicotiana|Nitab4.5_0009759g0010.1	963	0.4305	233.3	729.7	0.3187	0.0945	0.2966
Lycium|Lba01G014619	Nicotiana|Nitab4.5_0001980g0010.1	1128	0.8120	251.2	876.8	0.2737	0.1701	0.6216
Lycium|Lba01G014683	Nicotiana|Nitab4.5_0000192g0010.1	942	0.4604	219.1	722.9	0.2623	0.0928	0.3537
Lycium|Lba01G014785	Nicotiana|Nitab4.5_0000845g0180.1	1731	0.4766	390.1	1340.9	0.1804	0.0785	0.4351
Lycium|Lba01G014845	Nicotiana|Nitab4.5_0002713g0030.1	438	0.5869	103.1	334.9	0.3253	0.1315	0.4042
Lycium|Lba01G014893	Nicotiana|Nitab4.5_0009673g0010.1	342	1.4273	107.1	234.9	0.6002	0.3937	0.6559
Lycium|Lba01G014962	Nicotiana|Nitab4.5_0001651g0120.1	1299	0.4453	270.9	1028.1	0.0799	0.0436	0.5461
Lycium|Lba01G015006	Nicotiana|Nitab4.5_0006180g0010.1	2583	0.3090	636.5	1946.5	0.3075	0.0662	0.2154
Lycium|Lba01G015063	Nicotiana|Nitab4.5_0001028g0030.1	1890	0.5625	478.7	1411.3	0.2930	0.1164	0.3972
Lycium|Lba01G015144	Nicotiana|Nitab4.5_0003966g0050.1	264	1.1807	68.2	195.8	0.5688	0.3291	0.5786
Lycium|Lba01G015193	Nicotiana|Nitab4.5_0000252g0170.1	1473	0.5063	358.9	1114.1	0.1054	0.0550	0.5219
Lycium|Lba01G015261	Nicotiana|Nitab4.5_0001697g0070.1	1497	0.4726	354.5	1142.5	0.1725	0.0738	0.4276
Lycium|Lba01G015319	Nicotiana|Nitab4.5_0000043g0220.1	1152	0.3584	277.4	874.6	0.1169	0.0424	0.3625
Lycium|Lba01G015371	Nicotiana|Nitab4.5_0001425g0110.1	2967	0.3638	676.9	2290.1	0.4888	0.0979	0.2003
Lycium|Lba01G015428	Nicotiana|Nitab4.5_0000866g0080.1	930	0.4505	213.7	716.3	0.2482	0.0885	0.3567
Lycium|Lba01G015493	Nicotiana|Nitab4.5_0012644g0010.1	447	0.6147	98.9	348.1	0.0772	0.0562	0.7285
Lycium|Lba01G015555	Nicotiana|Nitab4.5_0003295g0100.1	654	0.1994	150.4	503.6	0.1886	0.0334	0.1772
Lycium|Lba01G015613	Nicotiana|Nitab4.5_0000619g0020.1	1320	0.2868	341.2	978.8	0.3824	0.0674	0.1763
Lycium|Lba01G015669	Nicotiana|Nitab4.5_0000044g0260.1	1605	0.4345	354.5	1250.5	0.0606	0.0327	0.5403
Lycium|Lba01G015713	Nicotiana|Nitab4.5_0002307g0080.1	696	1.0632	192.8	503.2	0.4985	0.2772	0.5560
Lycium|Lba01G015793	Nicotiana|Nitab4.5_0002751g0020.1	1707	0.3784	384.4	1322.6	0.2452	0.0745	0.3038
Lycium|Lba01G015831	Nicotiana|Nitab4.5_0003538g0010.1	792	0.6796	166.5	625.5	0.3709	0.1670	0.4502
Lycium|Lba01G015885	Nicotiana|Nitab4.5_0000759g0050.1	2247	0.5511	581.8	1665.2	0.2485	0.1030	0.4146
Lycium|Lba01G015932	Nicotiana|Nitab4.5_0007089g0010.1	1386	0.3969	305.2	1080.8	0.2837	0.0850	0.2997
Lycium|Lba01G016000	Nicotiana|Nitab4.5_0002469g0040.1	1146	0.3465	256.4	889.6	0.1193	0.0436	0.3651
Lycium|Lba01G016060	Nicotiana|Nitab4.5_0027463g0010.1	666	0.4666	135.0	531.0	0.1474	0.0716	0.4856
Lycium|Lba01G016095	Nicotiana|Nitab4.5_0000764g0010.1	3699	0.3624	921.8	2777.2	0.1714	0.0548	0.3196
Lycium|Lba01G016167	Nicotiana|Nitab4.5_0001323g0060.1	966	0.2940	254.0	712.0	0.2517	0.0550	0.2185
Lycium|Lba01G016238	Nicotiana|Nitab4.5_0006457g0010.1	1443	0.5622	383.0	1060.0	0.1613	0.0787	0.4882
Lycium|Lba01G016306	Nicotiana|Nitab4.5_0006670g0010.1	1950	0.3748	476.5	1473.5	0.2887	0.0780	0.2701
Lycium|Lba01G016361	Nicotiana|Nitab4.5_0000244g0200.1	1440	0.3655	379.9	1060.1	0.4150	0.0888	0.2140
Lycium|Lba01G016423	Nicotiana|Nitab4.5_0000505g0090.1	378	0.5674	97.6	280.4	0.1551	0.0786	0.5067
Lycium|Lba01G016492	Nicotiana|Nitab4.5_0003269g0010.1	1407	0.4381	303.3	1103.7	0.2347	0.0858	0.3654
Lycium|Lba01G016553	Nicotiana|Nitab4.5_0000731g0060.1	1509	0.4288	383.2	1125.8	0.2899	0.0881	0.3040
Lycium|Lba01G016600	Nicotiana|Nitab4.5_0002380g0120.1	2328	0.2895	581.7	1746.3	0.1222	0.0345	0.2826
Lycium|Lba01G016712	Nicotiana|Nitab4.5_0002498g0030.1	966	0.3663	261.7	704.3	0.2320	0.0644	0.2775
Lycium|Lba01G016797	Nicotiana|Nitab4.5_0002129g0070.1	975	0.4604	233.0	742.0	0.2094	0.0807	0.3852
Lycium|Lba01G016878	Nicotiana|Nitab4.5_0008364g0030.1	588	0.5654	130.2	457.8	0.3146	0.1271	0.4041
Lycium|Lba01G016967	Nicotiana|Nitab4.5_0000261g0260.1	2301	3.8293	531.6	1769.4	0.0861	0.3698	4.2943
Lycium|Lba01G017057	Nicotiana|Nitab4.5_0005222g0010.1	1287	0.4623	330.4	956.6	0.3671	0.1068	0.2910
Lycium|Lba01G017167	Nicotiana|Nitab4.5_0006852g0080.1	1236	0.3170	329.2	906.8	0.2365	0.0568	0.2402
Lycium|Lba01G017262	Nicotiana|Nitab4.5_0004958g0010.1	576	0.1891	133.1	442.9	0.0615	0.0139	0.2264
Lycium|Lba01G017333	Nicotiana|Nitab4.5_0004053g0030.1	192	1.9434	34.4	157.6	0.0604	0.1708	2.8295
Lycium|Lba01G017413	Nicotiana|Nitab4.5_0003361g0020.1	1539	0.4500	366.8	1172.2	0.5446	0.1251	0.2297
Lycium|Lba01G017493	Nicotiana|Nitab4.5_0000634g0180.1	777	0.4847	207.4	569.6	0.4647	0.1236	0.2659
Lycium|Lba01G017552	Nicotiana|Nitab4.5_0000316g0220.1	1602	0.3699	397.9	1204.1	0.3159	0.0802	0.2538
Lycium|Lba01G017623	Nicotiana|Nitab4.5_0008598g0020.1	2427	0.2844	585.0	1842.0	0.1660	0.0429	0.2583
Lycium|Lba01G017682	Nicotiana|Nitab4.5_0004883g0010.1	1263	0.1977	295.8	967.2	0.2268	0.0366	0.1616
Lycium|Lba01G017789	Nicotiana|Nitab4.5_0004629g0060.1	1083	0.3936	259.0	824.0	0.2354	0.0738	0.3137
Lycium|Lba01G017925	Nicotiana|Nitab4.5_0004030g0020.1	618	1.5831	175.8	442.2	0.9037	0.5122	0.5668
Lycium|Lba01G018062	Nicotiana|Nitab4.5_0005248g0030.1	1482	0.4058	327.4	1154.6	0.2279	0.0773	0.3395
Lycium|Lba01G018208	Nicotiana|Nitab4.5_0001306g0040.1	1449	0.5687	351.5	1097.5	0.1912	0.0936	0.4894
Lycium|Lba01G018299	Nicotiana|Nitab4.5_0007777g0010.1	996	0.2974	253.4	742.6	0.0694	0.0225	0.3238
Lycium|Lba01G018406	Nicotiana|Nitab4.5_0001747g0090.1	819	0.8779	163.9	655.1	0.4199	0.2293	0.5460
Lycium|Lba01G018569	Nicotiana|Nitab4.5_0000673g0110.1	318	0.4662	65.8	252.2	0.0537	0.0335	0.6230
Lycium|Lba01G018680	Nicotiana|Nitab4.5_0000712g0100.1	1587	0.4194	412.7	1174.3	0.2118	0.0710	0.3354
Lycium|Lba01G018765	Nicotiana|Nitab4.5_0002231g0030.1	702	0.8275	192.0	510.0	0.2685	0.1580	0.5887
Lycium|Lba01G018819	Nicotiana|Nitab4.5_0001265g0040.1	612	0.6798	128.9	483.1	0.3047	0.1530	0.5023
Lycium|Lba01G018938	Nicotiana|Nitab4.5_0001637g0110.1	1248	0.8334	317.4	930.6	0.3709	0.1941	0.5233
Lycium|Lba01G019038	Nicotiana|Nitab4.5_0001621g0010.1	1746	0.5038	396.3	1349.7	0.3504	0.1182	0.3373
Lycium|Lba01G019100	Nicotiana|Nitab4.5_0000264g0110.1	705	0.9707	148.9	556.1	0.2078	0.1792	0.8625
Lycium|Lba01G019196	Nicotiana|Nitab4.5_0001586g0120.1	876	0.8819	210.0	666.0	0.2557	0.1731	0.6772
Lycium|Lba01G019278	Nicotiana|Nitab4.5_0007342g0020.1	1443	0.3461	317.2	1125.8	0.0848	0.0342	0.4033
Lycium|Lba01G019366	Nicotiana|Nitab4.5_0004686g0060.1	447	1.6982	100.7	346.3	0.2178	0.3128	1.4365
Lycium|Lba01G019470	Nicotiana|Nitab4.5_0001187g0130.1	1167	0.5936	280.4	886.6	0.1377	0.0790	0.5737
Lycium|Lba01G019551	Nicotiana|Nitab4.5_0000013g0010.1	1380	0.3517	327.4	1052.6	0.2261	0.0647	0.2861
Lycium|Lba01G019657	Nicotiana|Nitab4.5_0000860g0010.1	900	0.5156	208.3	691.7	0.2672	0.1051	0.3935
Lycium|Lba01G019748	Nicotiana|Nitab4.5_0006402g0010.1	2352	1.1703	608.4	1743.6	0.5340	0.3183	0.5959
Lycium|Lba01G019832	Nicotiana|Nitab4.5_0005719g0010.1	1683	0.7131	391.8	1291.2	0.1793	0.1151	0.6418
Lycium|Lba01G019893	Nicotiana|Nitab4.5_0000090g0240.1	660	0.4844	162.2	497.8	0.1708	0.0736	0.4310
Lycium|Lba01G019963	Nicotiana|Nitab4.5_0000274g0070.1	1356	0.6695	313.7	1042.3	0.2591	0.1343	0.5184
Lycium|Lba01G020034	Nicotiana|Nitab4.5_0003232g0030.1	1239	1.0320	362.3	876.7	0.5133	0.2693	0.5247
Lycium|Lba01G020108	Nicotiana|Nitab4.5_0008370g0030.1	378	0.7264	80.1	297.9	0.1103	0.0894	0.8103
Lycium|Lba01G020179	Nicotiana|Nitab4.5_0005814g0020.1	2352	0.3762	551.8	1800.2	0.4066	0.0934	0.2297
Lycium|Lba01G020251	Nicotiana|Nitab4.5_0000108g0290.1	540	1.3984	132.2	407.8	0.2826	0.2875	1.0174
Lycium|Lba01G020314	Nicotiana|Nitab4.5_0006126g0010.1	1266	0.3968	311.4	954.6	0.1926	0.0651	0.3381
Lycium|Lba01G020357	Nicotiana|Nitab4.5_0008535g0050.1	831	0.7201	203.2	627.8	0.2067	0.1238	0.5991
Lycium|Lba01G020402	Nicotiana|Nitab4.5_0004190g0020.1	1878	0.5299	464.3	1413.7	0.4474	0.1353	0.3024
Lycium|Lba01G020453	Nicotiana|Nitab4.5_0005020g0010.1	1323	0.4579	303.3	1019.7	0.3331	0.1046	0.3140
Lycium|Lba01G020515	Nicotiana|Nitab4.5_0007725g0020.1	1296	0.4452	283.6	1012.4	0.1655	0.0705	0.4263
Lycium|Lba01G020565	Nicotiana|Nitab4.5_0000373g0200.1	570	0.4897	117.1	452.9	0.1678	0.0809	0.4819
Lycium|Lba01G020621	Nicotiana|Nitab4.5_0000476g0270.1	1323	0.4726	339.5	983.5	0.4732	0.1225	0.2589
Lycium|Lba01G020665	Nicotiana|Nitab4.5_0000986g0050.1	1029	0.7981	242.5	786.5	0.3015	0.1721	0.5707
Lycium|Lba01G020722	Nicotiana|Nitab4.5_0000983g0070.1	2064	0.3987	505.4	1558.6	0.3211	0.0876	0.2728
Lycium|Lba01G020781	Nicotiana|Nitab4.5_0000914g0110.1	2205	0.7341	568.6	1636.4	0.1108	0.0797	0.7195
Lycium|Lba01G020837	Nicotiana|Nitab4.5_0008229g0020.1	1461	0.3475	344.0	1117.0	0.1081	0.0394	0.3641
Lycium|Lba01G020892	Nicotiana|Nitab4.5_0002449g0040.1	1200	0.4165	304.8	895.2	0.1622	0.0600	0.3702
Lycium|Lba01G020942	Nicotiana|Nitab4.5_0013215g0020.1	1089	0.5887	295.8	793.2	0.2351	0.1042	0.4431
Lycium|Lba01G020993	Nicotiana|Nitab4.5_0010209g0020.1	792	0.9556	161.3	630.7	0.1426	0.1432	1.0039
Lycium|Lba01G021040	Nicotiana|Nitab4.5_0000213g0140.1	957	0.5617	226.8	730.2	0.1945	0.0945	0.4859
Lycium|Lba01G021093	Nicotiana|Nitab4.5_0006673g0070.1	1044	0.8774	254.8	789.2	0.5756	0.2479	0.4306
Lycium|Lba01G021158	Nicotiana|Nitab4.5_0004105g0090.1	750	0.6793	190.9	559.1	0.3968	0.1633	0.4114
Lycium|Lba01G021248	Nicotiana|Nitab4.5_0000926g0090.1	939	0.6501	208.8	730.2	0.2279	0.1236	0.5424
Lycium|Lba01G021333	Nicotiana|Nitab4.5_0007221g0040.1	507	0.7840	145.9	361.1	0.2103	0.1256	0.5973
Lycium|Lba01G021435	Nicotiana|Nitab4.5_0012947g0010.1	837	0.5181	167.2	669.8	0.0920	0.0581	0.6318
Lycium|Lba01G021499	Nicotiana|Nitab4.5_0015114g0020.1	1479	0.8219	318.2	1160.8	0.0269	0.0312	1.1595
Lycium|Lba01G021604	Nicotiana|Nitab4.5_0000431g0020.1	405	1.8669	72.2	332.8	0.1992	0.3624	1.8197
Lycium|Lba01G021670	Nicotiana|Nitab4.5_0004349g0040.1	1227	0.3169	306.8	920.2	0.1530	0.0443	0.2895
Lycium|Lba01G021726	Nicotiana|Nitab4.5_0000409g0150.1	1080	0.5293	253.2	826.8	0.3182	0.1174	0.3691
Lycium|Lba01G021775	Nicotiana|Nitab4.5_0001076g0050.1	885	0.7094	168.7	716.3	0.1553	0.1161	0.7475
Lycium|Lba01G021845	Nicotiana|Nitab4.5_0000548g0140.1	930	0.4697	222.4	707.6	0.0606	0.0333	0.5489
Lycium|Lba01G021900	Nicotiana|Nitab4.5_0001717g0010.1	819	0.4785	197.4	621.6	0.2414	0.0907	0.3759
Lycium|Lba01G021953	Nicotiana|Nitab4.5_0003100g0050.1	1077	0.4765	243.4	833.6	0.2452	0.0937	0.3820
Lycium|Lba01G021995	Nicotiana|Nitab4.5_0004658g0040.1	1146	0.3508	287.7	858.3	0.3217	0.0765	0.2377
Lycium|Lba01G022068	Nicotiana|Nitab4.5_0000115g0070.1	1023	0.6353	224.3	798.7	0.3721	0.1546	0.4154
Lycium|Lba01G022148	Nicotiana|Nitab4.5_0000256g0130.1	945	0.3998	217.7	727.3	0.1542	0.0589	0.3818
Lycium|Lba01G022207	Nicotiana|Nitab4.5_0005479g0030.1	2967	0.3805	715.3	2251.7	0.4733	0.1000	0.2113
Lycium|Lba01G022272	Nicotiana|Nitab4.5_0003018g0010.1	1575	0.4773	329.2	1245.8	0.2393	0.0956	0.3995
Lycium|Lba01G022340	Nicotiana|Nitab4.5_0002169g0110.1	1062	0.4895	242.9	819.1	0.2648	0.0998	0.3768
Lycium|Lba01G022386	Nicotiana|Nitab4.5_0001134g0140.1	480	0.4463	131.6	348.4	0.1124	0.0470	0.4182
Lycium|Lba01G022441	Nicotiana|Nitab4.5_0002956g0010.1	294	1.0890	70.6	223.4	0.4049	0.2683	0.6627
Lycium|Lba01G022511	Nicotiana|Nitab4.5_0019790g0010.1	1314	0.3642	325.7	988.3	0.1036	0.0386	0.3726
Lycium|Lba01G022580	Nicotiana|Nitab4.5_0000610g0200.1	1380	0.4493	305.3	1074.7	0.1840	0.0756	0.4109
Lycium|Lba01G022682	Nicotiana|Nitab4.5_0004338g0070.1	1665	0.3297	476.9	1188.1	0.2656	0.0613	0.2309
Lycium|Lba01G022777	Nicotiana|Nitab4.5_0006365g0070.1	1347	5.1472	316.8	1030.2	0.1059	0.5747	5.4257
Lycium|Lba01G022865	Nicotiana|Nitab4.5_0000647g0080.1	216	2.0566	42.9	173.1	0.1226	0.2831	2.3084
Lycium|Lba01G022942	Nicotiana|Nitab4.5_0003626g0020.1	561	0.4927	144.5	416.5	0.0782	0.0407	0.5204
Lycium|Lba01G023018	Nicotiana|Nitab4.5_0000097g0120.1	2712	0.3623	608.5	2103.5	0.5212	0.1001	0.1921
Lycium|Lba01G023213	Nicotiana|Nitab4.5_0001155g0060.1	1002	50.0000	226.1	775.9	0.0160	1.1203	70.0020
Lycium|Lba01G023309	Nicotiana|Nitab4.5_0006785g0050.1	549	2.0202	104.2	444.8	0.3103	0.4736	1.5262
Lycium|Lba01G023390	Nicotiana|Nitab4.5_0000292g0040.1	2715	0.2738	660.3	2054.7	0.2502	0.0528	0.2110
Lycium|Lba01G023486	Nicotiana|Nitab4.5_0000061g0150.1	561	0.8550	148.0	413.0	0.2305	0.1515	0.6575
Lycium|Lba01G023548	Nicotiana|Nitab4.5_0003020g0050.1	666	0.5650	139.8	526.2	0.5297	0.1588	0.2997
Lycium|Lba01G023619	Nicotiana|Nitab4.5_0000183g0070.1	1254	0.6326	326.1	927.9	0.7107	0.1907	0.2683
Lycium|Lba01G023680	Nicotiana|Nitab4.5_0007210g0020.1	1689	0.3479	456.0	1233.0	0.2254	0.0602	0.2669
Lycium|Lba01G023742	Nicotiana|Nitab4.5_0000183g0080.1	1257	0.6620	329.5	927.5	0.7149	0.1998	0.2795
Lycium|Lba01G023815	Nicotiana|Nitab4.5_0003020g0150.1	978	0.7946	178.2	799.8	0.2978	0.1853	0.6222
Lycium|Lba01G023904	Nicotiana|Nitab4.5_0000623g0060.1	1083	0.4634	237.2	845.8	0.3536	0.1103	0.3120
Lycium|Lba01G023966	Nicotiana|Nitab4.5_0000307g0240.1	1299	0.7683	303.3	995.7	0.2675	0.1562	0.5840
Lycium|Lba01G024021	Nicotiana|Nitab4.5_0012579g0010.1	1065	0.1515	280.7	784.3	0.0744	0.0118	0.1586
Lycium|Lba01G024068	Nicotiana|Nitab4.5_0009274g0040.1	417	0.4877	110.6	306.4	0.1330	0.0596	0.4479
Lycium|Lba01G024115	Nicotiana|Nitab4.5_0001476g0080.1	987	0.4876	247.3	739.7	0.1058	0.0521	0.4928
Lycium|Lba01G024161	Nicotiana|Nitab4.5_0005056g0010.1	1011	0.4431	271.0	740.0	0.2165	0.0750	0.3463
Lycium|Lba01G024237	Nicotiana|Nitab4.5_0003462g0010.1	2094	0.3570	478.1	1615.9	0.2119	0.0643	0.3037
Lycium|Lba01G024304	Nicotiana|Nitab4.5_0000144g0090.1	2694	0.3397	608.1	2085.9	0.2148	0.0620	0.2889
Lycium|Lba01G024358	Nicotiana|Nitab4.5_0004800g0100.1	2688	0.4164	605.3	2082.7	0.3339	0.0958	0.2869
Lycium|Lba01G024414	Nicotiana|Nitab4.5_0000151g0420.1	414	50.0000	93.0	321.0	0.0082	0.5899	72.1873
Lycium|Lba01G024468	Nicotiana|Nitab4.5_0013597g0020.1	2058	0.2207	529.7	1528.3	0.2226	0.0387	0.1740
Lycium|Lba01G024513	Nicotiana|Nitab4.5_0002848g0060.1	804	0.7165	173.5	630.5	0.3973	0.1799	0.4529
Lycium|Lba01G024560	Nicotiana|Nitab4.5_0001903g0100.1	2514	0.7023	521.0	1993.0	0.3559	0.1702	0.4783
Lycium|Lba01G024596	Nicotiana|Nitab4.5_0001592g0110.1	855	3.3919	212.5	642.5	0.7083	1.0256	1.4481
Lycium|Lba01G024658	Nicotiana|Nitab4.5_0001423g0020.1	1341	0.4362	337.8	1003.2	0.3294	0.0961	0.2917
Lycium|Lba01G024703	Nicotiana|Nitab4.5_0007238g0030.1	1143	0.2273	267.8	875.2	0.1404	0.0311	0.2217
Lycium|Lba01G024770	Nicotiana|Nitab4.5_0002838g0020.1	1626	0.2355	386.0	1240.0	0.2051	0.0409	0.1993
Lycium|Lba01G024812	Nicotiana|Nitab4.5_0012550g0010.1	1044	0.1874	260.4	783.6	0.0928	0.0182	0.1957
Lycium|Lba01G024851	Nicotiana|Nitab4.5_0003324g0150.1	651	1.0178	162.3	488.7	0.1245	0.1232	0.9898
Lycium|Lba01G024986	Nicotiana|Nitab4.5_0000593g0300.1	249	8.7707	51.3	197.7	0.0809	0.8751	10.8202
Lycium|Lba01G025176	Nicotiana|Nitab4.5_0000199g0120.1	1785	0.3051	423.4	1361.6	0.1143	0.0358	0.3135
Lycium|Lba01G025299	Nicotiana|Nitab4.5_0012793g0010.1	1212	0.2141	315.3	896.7	0.2454	0.0396	0.1615
Lycium|Lba01G025370	Nicotiana|Nitab4.5_0000628g0020.1	1491	0.3515	370.0	1121.0	0.1199	0.0415	0.3464
Lycium|Lba01G025448	Nicotiana|Nitab4.5_0000628g0090.1	741	0.5159	202.2	538.8	0.1801	0.0767	0.4258
Lycium|Lba01G025518	Nicotiana|Nitab4.5_0001308g0140.1	858	0.8003	221.2	636.8	0.2960	0.1654	0.5587
Lycium|Lba01G025591	Nicotiana|Nitab4.5_0001450g0020.1	843	0.3944	237.9	605.1	0.3360	0.0844	0.2512
Lycium|Lba01G025672	Nicotiana|Nitab4.5_0000593g0320.1	2931	0.3432	685.8	2245.2	0.2373	0.0653	0.2752
Lycium|Lba01G025750	Nicotiana|Nitab4.5_0000978g0020.1	225	0.5237	50.1	174.9	0.1370	0.0726	0.5300
Lycium|Lba01G025813	Nicotiana|Nitab4.5_0000978g0220.1	1392	0.2580	351.7	1040.3	0.3742	0.0604	0.1615
Lycium|Lba01G025881	Nicotiana|Nitab4.5_0002411g0030.1	3258	0.6039	841.9	2416.1	0.0509	0.0346	0.6798
Lycium|Lba01G025950	Nicotiana|Nitab4.5_0002757g0030.1	2409	0.2789	600.8	1808.2	0.2322	0.0510	0.2194
Lycium|Lba01G026022	Nicotiana|Nitab4.5_0000978g0070.1	3657	0.4177	913.6	2743.4	0.1856	0.0664	0.3579
Lycium|Lba01G026119	Nicotiana|Nitab4.5_0010803g0010.1	771	0.6792	163.4	607.6	0.1357	0.0964	0.7099
Lycium|Lba01G026248	Nicotiana|Nitab4.5_0009561g0030.1	450	0.2627	100.4	349.6	0.5840	0.0756	0.1294
Lycium|Lba01G026323	Nicotiana|Nitab4.5_0004623g0020.1	792	0.6050	188.7	603.3	0.1217	0.0741	0.6094
Lycium|Lba01G026370	Nicotiana|Nitab4.5_0004728g0040.1	2169	0.3354	544.0	1625.0	0.2202	0.0592	0.2689
Lycium|Lba01G026449	Nicotiana|Nitab4.5_0011188g0040.1	309	0.4139	63.0	246.0	0.1086	0.0516	0.4750
Lycium|Lba01G026502	Nicotiana|Nitab4.5_0002208g0020.1	2085	0.7763	498.4	1586.6	0.3337	0.1752	0.5249
Lycium|Lba01G026553	Nicotiana|Nitab4.5_0004342g0110.1	336	0.6665	84.2	251.8	0.3059	0.1416	0.4630
Lycium|Lba01G026588	Nicotiana|Nitab4.5_0002531g0060.1	5025	0.2372	1214.6	3810.4	0.2151	0.0420	0.1954
Lycium|Lba01G026657	Nicotiana|Nitab4.5_0001185g0080.1	1767	0.7178	491.1	1275.9	0.0927	0.0643	0.6938
Lycium|Lba01G026720	Nicotiana|Nitab4.5_0009812g0010.1	1110	0.2532	246.8	863.2	0.1274	0.0335	0.2627
Lycium|Lba01G026769	Nicotiana|Nitab4.5_0007100g0050.1	1155	0.5725	340.9	814.1	0.2132	0.0914	0.4284
Lycium|Lba01G026823	Nicotiana|Nitab4.5_0008315g0010.1	243	4.9957	55.3	187.7	0.0490	0.3075	6.2771
Lycium|Lba01G026874	Nicotiana|Nitab4.5_0005900g0080.1	1395	0.4153	379.3	1015.7	0.2929	0.0836	0.2853
Lycium|Lba01G026920	Nicotiana|Nitab4.5_0000646g0040.1	2262	0.3391	546.7	1715.3	0.1973	0.0570	0.2889
Lycium|Lba01G026987	Nicotiana|Nitab4.5_0010249g0020.1	987	0.3290	226.1	760.9	0.4441	0.0852	0.1919
Lycium|Lba01G027045	Nicotiana|Nitab4.5_0010847g0010.1	924	0.5806	223.9	700.1	0.1496	0.0814	0.5441
Lycium|Lba01G027103	Nicotiana|Nitab4.5_0000646g0120.1	294	1.1355	76.5	217.5	0.7916	0.3542	0.4475
Lycium|Lba01G027163	Nicotiana|Nitab4.5_0002895g0010.1	582	1.4704	149.4	432.6	0.3393	0.3268	0.9632
Lycium|Lba01G027229	Nicotiana|Nitab4.5_0002563g0020.1	375	0.6457	90.5	284.5	0.1824	0.1034	0.5668
Lycium|Lba01G027281	Nicotiana|Nitab4.5_0000084g0480.1	1407	1.2662	332.7	1074.3	0.5611	0.3562	0.6348
Lycium|Lba01G027337	Nicotiana|Nitab4.5_0002805g0100.1	921	0.6283	240.0	681.0	0.4435	0.1578	0.3558
Lycium|Lba01G027401	Nicotiana|Nitab4.5_0005501g0010.1	255	0.2955	69.2	185.8	0.3179	0.0622	0.1958
Lycium|Lba01G027453	Nicotiana|Nitab4.5_0007555g0010.1	1554	0.6513	388.6	1165.4	0.1030	0.0683	0.6634
Lycium|Lba01G027526	Nicotiana|Nitab4.5_0008522g0010.1	963	0.3437	220.1	742.9	0.1886	0.0578	0.3063
Lycium|Lba01G027580	Nicotiana|Nitab4.5_0005081g0060.1	3960	0.2293	1013.6	2946.4	0.1415	0.0299	0.2116
Lycium|Lba01G027638	Nicotiana|Nitab4.5_0002836g0040.1	894	0.4813	223.6	670.4	0.2618	0.0941	0.3593
Lycium|Lba01G027690	Nicotiana|Nitab4.5_0002700g0090.1	1095	0.4088	279.4	815.6	0.1431	0.0539	0.3767
Lycium|Lba01G027740	Nicotiana|Nitab4.5_0001410g0180.1	2193	0.2453	544.7	1648.3	0.1745	0.0376	0.2154
Lycium|Lba01G027804	Nicotiana|Nitab4.5_0001128g0040.1	783	0.8172	175.4	607.6	0.3243	0.1857	0.5727
Lycium|Lba01G027860	Nicotiana|Nitab4.5_0005845g0050.1	1107	0.3051	258.4	848.6	0.1344	0.0406	0.3022
Lycium|Lba01G027935	Nicotiana|Nitab4.5_0007719g0040.1	822	0.8285	184.2	637.8	0.2315	0.1584	0.6842
Lycium|Lba01G027985	Nicotiana|Nitab4.5_0000102g0400.1	246	0.7157	61.2	184.8	0.7367	0.2191	0.2974
Lycium|Lba01G028053	Nicotiana|Nitab4.5_0006291g0050.1	498	0.4949	119.9	378.1	0.3167	0.1086	0.3428
Lycium|Lba01G028095	Nicotiana|Nitab4.5_0000026g0430.1	2103	1.1647	459.0	1644.0	0.3250	0.2671	0.8220
Lycium|Lba01G028151	Nicotiana|Nitab4.5_0004048g0040.1	783	0.4406	217.5	565.5	0.2490	0.0799	0.3209
Lycium|Lba01G028206	Nicotiana|Nitab4.5_0000721g0100.1	1170	1.1832	285.9	884.1	0.3500	0.2713	0.7751
Lycium|Lba01G028280	Nicotiana|Nitab4.5_0001155g0040.1	768	1.0349	186.9	581.1	0.2686	0.2075	0.7725
Lycium|Lba01G028347	Nicotiana|Nitab4.5_0011004g0010.1	720	0.3911	141.6	578.4	0.1969	0.0723	0.3673
Lycium|Lba01G028423	Nicotiana|Nitab4.5_0000132g0140.1	1233	0.8313	230.8	1002.2	0.2862	0.1889	0.6600
Lycium|Lba01G028489	Nicotiana|Nitab4.5_0004809g0010.1	516	1.3115	111.3	404.7	0.4966	0.3587	0.7223
Lycium|Lba01G028569	Nicotiana|Nitab4.5_0004660g0030.1	624	0.2505	159.0	465.0	0.2071	0.0423	0.2041
Lycium|Lba01G028628	Nicotiana|Nitab4.5_0003723g0020.1	2676	0.3167	652.6	2023.4	0.2808	0.0650	0.2314
Lycium|Lba01G028686	Nicotiana|Nitab4.5_0002018g0010.1	279	0.6083	63.8	215.2	0.1030	0.0678	0.6584
Lycium|Lba01G028768	Nicotiana|Nitab4.5_0001287g0140.1	729	0.4814	196.2	532.8	0.2977	0.0981	0.3297
Lycium|Lba01G028849	Nicotiana|Nitab4.5_0000963g0020.1	1836	0.9155	470.9	1365.1	0.2895	0.1873	0.6469
Lycium|Lba01G028921	Nicotiana|Nitab4.5_0000062g0270.1	4899	0.2866	1107.3	3791.7	0.1790	0.0469	0.2620
Lycium|Lba01G028990	Nicotiana|Nitab4.5_0000063g0180.1	1476	0.5148	344.0	1132.0	0.1253	0.0653	0.5213
Lycium|Lba01G029062	Nicotiana|Nitab4.5_0001455g0050.1	291	0.9418	81.4	209.6	0.3519	0.2072	0.5888
Lycium|Lba01G029123	Nicotiana|Nitab4.5_0000876g0060.1	756	1.0282	163.5	592.5	0.2534	0.2093	0.8262
Lycium|Lba01G029185	Nicotiana|Nitab4.5_0007288g0010.1	639	1.4158	164.3	474.7	0.1157	0.1592	1.3757
Lycium|Lba01G029252	Nicotiana|Nitab4.5_0003346g0010.1	1521	0.2818	398.6	1122.4	0.2083	0.0471	0.2260
Lycium|Lba01G029319	Nicotiana|Nitab4.5_0000202g0240.1	1245	0.5608	298.4	946.6	0.6625	0.1666	0.2515
Lycium|Lba01G029409	Nicotiana|Nitab4.5_0000876g0160.1	1803	0.3426	388.9	1414.1	0.2081	0.0627	0.3013
Lycium|Lba01G029481	Nicotiana|Nitab4.5_0004924g0010.1	1794	0.4135	479.4	1314.6	0.4451	0.1034	0.2323
Lycium|Lba01G029530	Nicotiana|Nitab4.5_0004107g0020.1	927	0.4332	236.6	690.4	0.1210	0.0506	0.4181
Lycium|Lba01G029596	Nicotiana|Nitab4.5_0000387g0020.1	516	1.1429	129.9	386.1	0.5060	0.3058	0.6043
Lycium|Lba01G029664	Nicotiana|Nitab4.5_0003943g0020.1	1230	1.9628	280.4	949.6	0.0736	0.1692	2.2973
Lycium|Lba01G029727	Nicotiana|Nitab4.5_0002201g0030.1	636	0.6191	144.9	491.1	0.4951	0.1675	0.3382
Lycium|Lba01G029790	Nicotiana|Nitab4.5_0001458g0020.1	426	0.7455	99.0	327.0	0.0827	0.0695	0.8400
Lycium|Lba01G029882	Nicotiana|Nitab4.5_0001458g0080.1	1440	0.4159	394.6	1045.4	0.2033	0.0669	0.3288
Lycium|Lba01G029970	Nicotiana|Nitab4.5_0001918g0040.1	1656	0.5621	377.8	1278.2	0.3824	0.1369	0.3580
Lycium|Lba01G030033	Nicotiana|Nitab4.5_0000725g0110.1	915	0.8792	242.5	672.5	0.2367	0.1580	0.6677
Lycium|Lba01G030117	Nicotiana|Nitab4.5_0002255g0070.1	1185	0.3656	258.5	926.5	0.2076	0.0665	0.3203
Lycium|Lba01G030257	Nicotiana|Nitab4.5_0000203g0180.1	456	0.4614	76.1	379.9	0.1569	0.0811	0.5167
Lycium|Lba01G030342	Nicotiana|Nitab4.5_0000073g0490.1	1122	0.7120	276.0	846.0	0.3932	0.1720	0.4375
Lycium|Lba01G030416	Nicotiana|Nitab4.5_0010819g0020.1	753	1.1709	161.7	591.3	0.6261	0.3460	0.5525
Lycium|Lba01G030493	Nicotiana|Nitab4.5_0005668g0030.1	1545	0.2737	384.7	1160.3	0.2033	0.0462	0.2271
Lycium|Lba01G030562	Nicotiana|Nitab4.5_0002642g0050.1	1284	0.1871	272.0	1012.0	0.0973	0.0210	0.2161
Lycium|Lba01G030665	Nicotiana|Nitab4.5_0000073g0070.1	507	0.5727	99.8	407.2	0.3240	0.1353	0.4176
Lycium|Lba01G030737	Nicotiana|Nitab4.5_0006567g0010.1	1596	0.2431	413.1	1182.9	0.2148	0.0416	0.1939
Lycium|Lba01G030828	Nicotiana|Nitab4.5_0001302g0050.1	672	1.0196	188.4	483.6	0.4182	0.2445	0.5847
Lycium|Lba01G030926	Nicotiana|Nitab4.5_0005275g0050.1	648	0.3260	157.1	490.9	0.1153	0.0380	0.3295
Lycium|Lba01G031021	Nicotiana|Nitab4.5_0004234g0080.1	465	0.8708	92.7	372.3	0.1356	0.1278	0.9424
Lycium|Lba01G031095	Nicotiana|Nitab4.5_0000073g0460.1	1218	0.1948	303.9	914.1	0.0927	0.0189	0.2034
Lycium|Lba01G031188	Nicotiana|Nitab4.5_0003235g0040.1	2553	0.3954	658.8	1894.2	0.1356	0.0498	0.3675
Lycium|Lba01G031289	Nicotiana|Nitab4.5_0000189g0260.1	768	0.3572	177.9	590.1	0.3315	0.0812	0.2448
Lycium|Lba01G031386	Nicotiana|Nitab4.5_0001486g0030.1	2829	0.4585	715.4	2113.6	0.2468	0.0863	0.3495
Lycium|Lba01G031456	Nicotiana|Nitab4.5_0001199g0050.1	1401	0.4350	373.1	1027.9	0.3250	0.0934	0.2873
Lycium|Lba01G031533	Nicotiana|Nitab4.5_0000189g0200.1	1008	0.6509	212.5	795.5	0.3279	0.1515	0.4620
Lycium|Lba01G031612	Nicotiana|Nitab4.5_0001199g0030.1	1035	0.4005	266.4	768.6	0.3295	0.0876	0.2659
Lycium|Lba01G031696	Nicotiana|Nitab4.5_0000580g0210.1	2070	1.7211	452.7	1617.3	0.2827	0.3690	1.3051
Lycium|Lba01G031832	Nicotiana|Nitab4.5_0000023g0170.1	2205	0.3416	532.5	1672.5	0.2900	0.0716	0.2468
Lycium|Lba01G031962	Nicotiana|Nitab4.5_0003199g0040.1	513	0.9755	134.3	378.7	0.5421	0.2663	0.4913
Lycium|Lba01G032066	Nicotiana|Nitab4.5_0003379g0100.1	714	0.7723	195.4	518.6	0.5792	0.2147	0.3707
Lycium|Lba01G032108	Nicotiana|Nitab4.5_0007492g0010.1	909	0.3222	256.7	652.3	0.1860	0.0480	0.2582
Lycium|Lba01G032179	Nicotiana|Nitab4.5_0001936g0130.1	1629	0.4789	397.5	1231.5	0.2467	0.0915	0.3708
Lycium|Lba01G032249	Nicotiana|Nitab4.5_0000702g0080.1	1257	0.5623	304.6	952.4	0.0924	0.0555	0.6001
Lycium|Lba01G032295	Nicotiana|Nitab4.5_0014185g0010.1	531	0.4141	141.3	389.7	0.2955	0.0845	0.2858
Lycium|Lba01G032339	Nicotiana|Nitab4.5_0001467g0050.1	1098	0.3183	267.1	830.9	0.2517	0.0616	0.2447
Lycium|Lba01G032386	Nicotiana|Nitab4.5_0007745g0040.1	3933	0.2360	989.4	2943.6	0.1169	0.0271	0.2320
Lycium|Lba01G032440	Nicotiana|Nitab4.5_0004979g0100.1	1059	0.5620	240.6	818.4	0.1377	0.0773	0.5615
Lycium|Lba01G032530	Nicotiana|Nitab4.5_0007425g0040.1	1035	1.0653	207.4	827.6	0.2593	0.2258	0.8711
Lycium|Lba01G032615	Nicotiana|Nitab4.5_0000414g0090.1	1434	0.2823	317.4	1116.6	0.1521	0.0421	0.2770
Lycium|Lba01G032711	Nicotiana|Nitab4.5_0000014g0240.1	336	1.5259	79.0	257.0	0.2817	0.3180	1.1289
Lycium|Lba01G032857	Nicotiana|Nitab4.5_0012976g0010.1	1038	1.2090	200.6	837.4	0.1806	0.2147	1.1892
Lycium|Lba01G032942	Nicotiana|Nitab4.5_0001648g0060.1	678	0.6943	164.7	513.3	0.3969	0.1691	0.4259
Lycium|Lba01G033044	Nicotiana|Nitab4.5_0002260g0050.1	1614	0.4024	347.2	1266.8	0.4718	0.1081	0.2291
Lycium|Lba01G033136	Nicotiana|Nitab4.5_0000022g0390.1	309	2.0938	73.9	235.1	0.0010	0.0029	2.9104
Lycium|Lba01G033151	Nicotiana|Nitab4.5_0000869g0140.1	2028	0.6061	462.6	1565.4	0.2851	0.1285	0.4508
Lycium|Lba01G033201	Nicotiana|Nitab4.5_0000021g0310.1	1839	2.2319	429.7	1409.3	0.6144	0.6489	1.0560
Lycium|Lba01G033232	Nicotiana|Nitab4.5_0002704g0050.1	186	5.0158	42.9	143.1	0.0969	0.5305	5.4748
Lycium|Lba01G033285	Nicotiana|Nitab4.5_0004517g0010.1	2688	0.7077	649.7	2038.3	0.2654	0.1413	0.5326
Lycium|Lba01G033328	Nicotiana|Nitab4.5_0001163g0060.1	861	0.9118	194.4	666.6	0.2226	0.1699	0.7634
Lycium|Lba01G033392	Nicotiana|Nitab4.5_0000033g0370.1	1890	0.6172	415.9	1474.1	0.6451	0.1835	0.2845
Lycium|Lba01G033440	Nicotiana|Nitab4.5_0000271g0230.1	1455	0.2830	360.1	1094.9	0.2841	0.0581	0.2045
Lycium|Lba01G033491	Nicotiana|Nitab4.5_0002706g0020.1	1188	0.4513	273.8	914.2	0.3580	0.1065	0.2974
Lycium|Lba01G033549	Nicotiana|Nitab4.5_0004076g0030.1	933	0.2678	213.9	719.1	0.1372	0.0366	0.2665
Lycium|Lba01G033598	Nicotiana|Nitab4.5_0000744g0120.1	792	0.3977	200.4	591.6	0.0244	0.0119	0.4887
Lycium|Lba01G033648	Nicotiana|Nitab4.5_0002867g0020.1	1716	0.3534	428.7	1287.3	0.2772	0.0713	0.2573
Lycium|Lba01G033696	Nicotiana|Nitab4.5_0002722g0020.1	2199	0.3544	550.0	1649.0	0.2346	0.0651	0.2773
Lycium|Lba01G033762	Nicotiana|Nitab4.5_0007467g0010.1	6015	0.3990	1446.0	4569.0	0.2369	0.0750	0.3164
Lycium|Lba01G033812	Nicotiana|Nitab4.5_0010287g0030.1	1680	0.5573	355.5	1324.5	0.2344	0.1099	0.4686
Lycium|Lba01G033853	Nicotiana|Nitab4.5_0000010g0180.1	1488	0.3264	381.3	1106.7	0.0980	0.0324	0.3306
Lycium|Lba01G033932	Nicotiana|Nitab4.5_0002681g0020.1	1407	0.3293	313.4	1093.6	0.2226	0.0617	0.2774
Lycium|Lba01G034020	Nicotiana|Nitab4.5_0005014g0060.1	1089	0.3383	286.5	802.5	0.2734	0.0664	0.2427
Lycium|Lba01G034092	Nicotiana|Nitab4.5_0007493g0010.1	2493	0.4754	645.2	1847.8	0.2033	0.0787	0.3870
Lycium|Lba01G034161	Nicotiana|Nitab4.5_0002290g0010.1	2220	1.7472	502.3	1717.7	0.0809	0.1631	2.0164
Lycium|Lba01G034242	Nicotiana|Nitab4.5_0007598g0020.1	1485	0.2319	345.6	1139.4	0.1481	0.0331	0.2232
Lycium|Lba01G034319	Nicotiana|Nitab4.5_0002289g0010.1	1689	0.3167	389.0	1300.0	0.2140	0.0572	0.2672
Lycium|Lba01G034375	Nicotiana|Nitab4.5_0006258g0010.1	1353	0.5017	306.4	1046.6	0.2157	0.0917	0.4252
Lycium|Lba01G034431	Nicotiana|Nitab4.5_0000045g0310.1	1146	0.6189	247.4	898.6	0.3265	0.1427	0.4371
Lycium|Lba01G034488	Nicotiana|Nitab4.5_0007181g0010.1	1041	1.4323	278.6	762.4	0.2602	0.2711	1.0419
Lycium|Lba01G034538	Nicotiana|Nitab4.5_0007591g0050.1	1800	0.5909	398.9	1401.1	0.2335	0.1140	0.4883
Lycium|Lba01G034593	Nicotiana|Nitab4.5_0000993g0130.1	933	0.8190	199.0	734.0	0.6612	0.2461	0.3722
Lycium|Lba01G034646	Nicotiana|Nitab4.5_0001816g0070.1	558	0.8988	145.3	412.7	0.2286	0.1595	0.6975
Lycium|Lba01G034699	Nicotiana|Nitab4.5_0001590g0080.1	609	1.5935	137.9	471.1	0.3284	0.3631	1.1056
Lycium|Lba01G034765	Nicotiana|Nitab4.5_0002752g0150.1	1452	0.3848	381.8	1070.2	0.2102	0.0645	0.3070
Lycium|Lba01G034816	Nicotiana|Nitab4.5_0000538g0110.1	663	1.1149	161.1	501.9	0.3137	0.2426	0.7735
Lycium|Lba01G034880	Nicotiana|Nitab4.5_0004196g0020.1	1437	0.3576	258.4	1178.6	0.1617	0.0617	0.3815
Lycium|Lba01G034952	Nicotiana|Nitab4.5_0001730g0040.1	855	0.3840	227.9	627.1	0.2232	0.0664	0.2975
Lycium|Lba01G035030	Nicotiana|Nitab4.5_0000069g0050.1	858	0.3447	218.8	639.2	0.2702	0.0681	0.2518
Lycium|Lba01G035081	Nicotiana|Nitab4.5_0000220g0010.1	4053	0.5051	953.6	3099.4	0.4608	0.1320	0.2865
Lycium|Lba01G035145	Nicotiana|Nitab4.5_0000944g0090.1	1455	0.3596	374.7	1080.3	0.0511	0.0207	0.4056
Lycium|Lba01G035237	Nicotiana|Nitab4.5_0007486g0010.1	1320	0.5050	351.1	968.9	0.2281	0.0886	0.3883
Lycium|Lba01G035304	Nicotiana|Nitab4.5_0001059g0010.1	1485	0.3644	418.9	1066.1	0.2135	0.0596	0.2790
Lycium|Lba01G035390	Nicotiana|Nitab4.5_0000002g0180.1	1332	0.4523	323.2	1008.8	0.3436	0.1030	0.2998
Lycium|Lba01G035548	Nicotiana|Nitab4.5_0002899g0010.1	891	0.5129	228.6	662.4	0.5247	0.1387	0.2644
Lycium|Lba01G035739	Nicotiana|Nitab4.5_0001271g0050.1	1146	0.8092	263.4	882.6	0.2547	0.1613	0.6332
Lycium|Lba01G035876	Nicotiana|Nitab4.5_0000208g0090.1	840	0.8093	184.5	655.5	0.3155	0.1827	0.5791
Lycium|Lba01G036014	Nicotiana|Nitab4.5_0009076g0010.1	840	3.2944	176.9	663.1	0.5342	0.9277	1.7367
Lycium|Lba01G036110	Nicotiana|Nitab4.5_0001492g0020.1	483	1.3735	106.0	377.0	0.2773	0.2912	1.0503
Lycium|Lba01G036169	Nicotiana|Nitab4.5_0002650g0050.1	1206	0.3407	267.5	938.5	0.2316	0.0654	0.2825
Lycium|Lba01G036229	Nicotiana|Nitab4.5_0000863g0150.1	1980	0.3494	514.8	1465.2	0.3140	0.0743	0.2366
Lycium|Lba01G036281	Nicotiana|Nitab4.5_0003120g0030.1	336	0.6581	93.5	242.5	0.0727	0.0482	0.6634
Lycium|Lba01G036323	Nicotiana|Nitab4.5_0002893g0030.1	1860	0.9874	514.2	1345.8	0.5670	0.2718	0.4793
Lycium|Lba01G036380	Nicotiana|Nitab4.5_0002698g0140.1	1590	0.2309	436.6	1153.4	0.1746	0.0335	0.1918
Lycium|Lba01G036436	Nicotiana|Nitab4.5_0001931g0080.1	1587	0.3466	379.4	1207.6	0.2855	0.0723	0.2532
Lycium|Lba01G036497	Nicotiana|Nitab4.5_0000787g0020.1	1632	0.4367	353.1	1278.9	0.4529	0.1154	0.2548
Lycium|Lba01G036557	Nicotiana|Nitab4.5_0008520g0010.1	1155	0.5754	265.8	889.2	0.2171	0.1048	0.4828
Lycium|Lba01G036604	Nicotiana|Nitab4.5_0001142g0080.1	4506	0.3375	1157.6	3348.4	0.2820	0.0680	0.2412
Lycium|Lba01G036664	Nicotiana|Nitab4.5_0003895g0030.1	3426	0.6672	812.6	2613.4	0.5157	0.1819	0.3527
Lycium|Lba01G036715	Nicotiana|Nitab4.5_0002546g0020.1	1068	0.3755	205.3	862.7	0.1921	0.0692	0.3603
Lycium|Lba01G036779	Nicotiana|Nitab4.5_0004117g0030.1	1440	0.6069	332.1	1107.9	0.1008	0.0662	0.6563
Lycium|Lba01G036839	Nicotiana|Nitab4.5_0002572g0010.1	213	0.8186	31.1	181.9	0.1144	0.1280	1.1194
Lycium|Lba01G036905	Nicotiana|Nitab4.5_0012065g0030.1	375	0.5894	99.1	275.9	0.4625	0.1503	0.3250
Lycium|Lba01G036945	Nicotiana|Nitab4.5_0003274g0020.1	927	0.2716	219.0	708.0	0.1767	0.0431	0.2439
Lycium|Lba01G037002	Nicotiana|Nitab4.5_0000948g0090.1	1050	0.2084	273.2	776.8	0.0503	0.0117	0.2335
Lycium|Lba01G037062	Nicotiana|Nitab4.5_0002533g0080.1	777	1.7694	259.6	517.4	0.4737	0.4301	0.9080
Lycium|Lba01G037196	Nicotiana|Nitab4.5_0000352g0060.1	855	0.6468	170.5	684.5	0.3861	0.1637	0.4239
Lycium|Lba01G037305	Nicotiana|Nitab4.5_0000050g0010.1	339	50.0000	78.1	260.9	0.0057	0.4053	70.9899
Lycium|Lba01G037448	Nicotiana|Nitab4.5_0000019g0060.1	1437	0.3613	343.5	1093.5	0.1761	0.0569	0.3228
Lycium|Lba01G037588	Nicotiana|Nitab4.5_0011752g0010.1	411	0.8637	53.5	357.5	0.0881	0.1227	1.3928
Lycium|Lba01G037679	Nicotiana|Nitab4.5_0002988g0010.1	1209	0.3284	332.9	876.1	0.1476	0.0423	0.2864
Lycium|Lba01G037795	Nicotiana|Nitab4.5_0000762g0090.1	1248	0.3896	296.0	952.0	0.3001	0.0836	0.2787
Lycium|Lba01G037934	Nicotiana|Nitab4.5_0000173g0170.1	216	0.3412	66.1	149.9	0.2301	0.0562	0.2441
Lycium|Lba01G037977	Nicotiana|Nitab4.5_0001567g0220.1	705	0.4375	174.8	530.2	0.2650	0.0864	0.3260
Lycium|Lba01G038028	Nicotiana|Nitab4.5_0004403g0020.1	636	1.4262	138.1	497.9	0.2311	0.2760	1.1944
Lycium|Lba01G038081	Nicotiana|Nitab4.5_0000442g0100.1	1317	0.4637	359.3	957.7	0.1712	0.0666	0.3890
Lycium|Lba01G038138	Nicotiana|Nitab4.5_0012712g0010.1	417	0.6484	94.5	322.5	0.2638	0.1324	0.5020
Lycium|Lba01G038173	Nicotiana|Nitab4.5_0006654g0020.1	507	50.0000	116.1	390.9	0.0083	0.5874	70.7956
Lycium|Lba01G038221	Nicotiana|Nitab4.5_0003701g0010.1	2508	0.4532	578.4	1929.6	0.2927	0.0970	0.3314
Lycium|Lba01G038308	Nicotiana|Nitab4.5_0014769g0010.1	765	0.4489	184.0	581.0	0.2890	0.0940	0.3253
Lycium|Lba01G038412	Nicotiana|Nitab4.5_0004776g0030.1	2601	0.3627	631.9	1969.1	0.1780	0.0570	0.3201
Lycium|Lba01G038526	Nicotiana|Nitab4.5_0004878g0060.1	480	0.4757	127.8	352.2	0.0691	0.0346	0.5004
Lycium|Lba01G038657	Nicotiana|Nitab4.5_0004692g0050.1	669	0.2454	170.1	498.9	0.1409	0.0321	0.2276
Lycium|Lba01G038741	Nicotiana|Nitab4.5_0000102g0150.1	387	0.5411	89.9	297.1	0.3045	0.1179	0.3870
Lycium|Lba01G038871	Nicotiana|Nitab4.5_0001060g0050.1	1260	0.6884	321.4	938.6	0.1345	0.0869	0.6459
Lycium|Lba01G038955	Nicotiana|Nitab4.5_0000326g0240.1	1953	0.4220	466.3	1486.7	0.3484	0.0973	0.2791
Lycium|Lba01G039036	Nicotiana|Nitab4.5_0002112g0030.1	3603	0.8335	769.6	2833.4	0.3331	0.1946	0.5842
Lycium|Lba01G039100	Nicotiana|Nitab4.5_0000027g0460.1	810	0.2732	221.1	588.9	0.2043	0.0441	0.2160
Lycium|Lba01G039162	Nicotiana|Nitab4.5_0003242g0050.1	831	0.6405	176.0	655.0	0.3093	0.1450	0.4686
Lycium|Lba01G039227	Nicotiana|Nitab4.5_0000259g0030.1	1368	0.4342	305.2	1062.8	0.2094	0.0786	0.3752
Lycium|Lba01G039288	Nicotiana|Nitab4.5_0005803g0020.1	291	0.8549	64.7	226.3	0.4957	0.2324	0.4688
Lycium|Lba01G039333	Nicotiana|Nitab4.5_0007856g0010.1	1983	0.2250	464.8	1518.2	0.1203	0.0276	0.2296
Lycium|Lba01G039379	Nicotiana|Nitab4.5_0000141g0020.1	1464	0.8424	384.3	1079.7	0.1446	0.1100	0.7606
Lycium|Lba01G039439	Nicotiana|Nitab4.5_0000231g0250.1	1221	0.2691	265.8	955.2	0.1528	0.0406	0.2659
Lycium|Lba01G039504	Nicotiana|Nitab4.5_0003373g0080.1	1380	0.4096	355.7	1024.3	0.0937	0.0391	0.4172
Lycium|Lba01G039579	Nicotiana|Nitab4.5_0000231g0430.1	267	0.1906	73.6	193.4	0.0863	0.0162	0.1878
Lycium|Lba01G039655	Nicotiana|Nitab4.5_0000014g0400.1	2907	2.9797	689.6	2217.4	0.1296	0.3830	2.9554
Lycium|Lba01G039769	Nicotiana|Nitab4.5_0000173g0180.1	408	0.9298	86.1	321.9	0.0162	0.0225	1.3845
Lycium|Lba01G039901	Nicotiana|Nitab4.5_0000139g0050.1	1440	0.4201	310.6	1129.4	0.2292	0.0812	0.3542
Lycium|Lba01G039955	Nicotiana|Nitab4.5_0003030g0040.1	2349	0.3622	531.1	1817.9	0.1317	0.0485	0.3680
Lycium|Lba01G040012	Nicotiana|Nitab4.5_0000588g0190.1	1425	0.3327	319.9	1105.1	0.1524	0.0493	0.3236
Lycium|Lba01G040073	Nicotiana|Nitab4.5_0000588g0060.1	1245	0.3664	330.0	915.0	0.1888	0.0571	0.3024
Lycium|Lba01G040191	Nicotiana|Nitab4.5_0010783g0030.1	1773	0.3291	445.2	1327.8	0.4370	0.0829	0.1897
Lycium|Lba01G040272	Nicotiana|Nitab4.5_0001383g0180.1	1590	0.4829	371.9	1218.1	0.1189	0.0589	0.4954
Lycium|Lba01G040362	Nicotiana|Nitab4.5_0000072g0610.1	312	0.3800	71.1	240.9	0.0333	0.0167	0.4998
Lycium|Lba01G040422	Nicotiana|Nitab4.5_0005717g0010.1	2439	0.3583	621.2	1817.8	0.2663	0.0702	0.2636
Lycium|Lba01G040479	Nicotiana|Nitab4.5_0005024g0020.1	852	0.5273	219.4	632.6	0.3628	0.1210	0.3336
Lycium|Lba01G040542	Nicotiana|Nitab4.5_0000217g0110.1	1134	1.2686	257.5	876.5	0.3983	0.3149	0.7904
Lycium|Lba01G040631	Nicotiana|Nitab4.5_0000644g0080.1	342	0.2814	80.6	261.4	0.2649	0.0567	0.2141
Lycium|Lba01G040735	Nicotiana|Nitab4.5_0003767g0020.1	531	0.6814	133.2	397.8	0.2155	0.1187	0.5508
Lycium|Lba01G040824	Nicotiana|Nitab4.5_0002455g0040.1	1611	0.2394	458.6	1152.4	0.3165	0.0494	0.1561
Lycium|Lba01G040881	Nicotiana|Nitab4.5_0000695g0020.1	3225	0.3101	762.7	2462.3	0.3145	0.0682	0.2169
Lycium|Lba01G040967	Nicotiana|Nitab4.5_0000698g0090.1	1011	0.2386	250.9	760.1	0.0472	0.0132	0.2805
Lycium|Lba01G041010	Nicotiana|Nitab4.5_0000082g0190.1	831	2.4972	192.4	638.6	0.0569	0.1720	3.0243
Lycium|Lba01G041059	Nicotiana|Nitab4.5_0001347g0040.1	189	1.1041	67.8	121.2	0.2842	0.1934	0.6803
Lycium|Lba01G041121	Nicotiana|Nitab4.5_0000082g0330.1	816	0.6639	189.1	626.9	0.3766	0.1599	0.4247
Lycium|Lba01G041169	Nicotiana|Nitab4.5_0000105g0060.1	1167	0.2367	307.6	859.4	0.1652	0.0338	0.2048
Lycium|Lba01G041221	Nicotiana|Nitab4.5_0000571g0060.1	816	0.2475	191.3	624.7	0.1310	0.0323	0.2465
Lycium|Lba01G041284	Nicotiana|Nitab4.5_0006116g0050.1	1377	1.1131	332.9	1044.1	0.3964	0.2712	0.6842
Lycium|Lba01G041351	Nicotiana|Nitab4.5_0002398g0030.1	1365	0.6756	260.1	1104.9	0.3939	0.1742	0.4421
Lycium|Lba01G041429	Nicotiana|Nitab4.5_0001416g0010.1	873	0.3469	195.1	677.9	0.1797	0.0572	0.3186
Lycium|Lba01G041532	Nicotiana|Nitab4.5_0000169g0200.1	270	0.3935	64.9	205.1	0.2472	0.0757	0.3064
Lycium|Lba01G041625	Nicotiana|Nitab4.5_0011231g0010.1	1029	0.4590	240.1	788.9	0.1228	0.0574	0.4671
Lycium|Lba01G041704	Nicotiana|Nitab4.5_0000598g0050.1	1092	0.4587	279.4	812.6	0.2675	0.0899	0.3361
Lycium|Lba01G041829	Nicotiana|Nitab4.5_0007445g0020.1	1011	0.2845	265.0	746.0	0.3580	0.0645	0.1802
Lycium|Lba01G041877	Nicotiana|Nitab4.5_0001603g0010.1	1368	0.4902	310.6	1057.4	0.1713	0.0779	0.4546
Lycium|Lba01G041917	Nicotiana|Nitab4.5_0000310g0100.1	1212	0.4032	314.5	897.5	0.2054	0.0671	0.3266
Lycium|Lba01G041970	Nicotiana|Nitab4.5_0018250g0010.1	888	0.5420	210.2	677.8	0.2030	0.0936	0.4612
Lycium|Lba01G042007	Nicotiana|Nitab4.5_0002440g0020.1	1209	0.5397	347.2	861.8	0.0536	0.0296	0.5528
Lycium|Lba01G042059	Nicotiana|Nitab4.5_0002248g0020.1	942	0.2787	219.0	723.0	0.2191	0.0508	0.2319
Lycium|Lba01G042100	Nicotiana|Nitab4.5_0001960g0090.1	2037	0.4589	497.4	1539.6	0.4993	0.1229	0.2461
Lycium|Lba01G042132	Nicotiana|Nitab4.5_0008512g0020.1	1140	0.3783	256.3	883.7	0.2257	0.0712	0.3155
Lycium|Lba01G042165	Nicotiana|Nitab4.5_0002119g0090.1	576	0.2633	144.4	431.6	0.2380	0.0487	0.2045
Lycium|Lba01G042206	Nicotiana|Nitab4.5_0001279g0130.1	630	0.3739	123.8	506.2	0.1059	0.0469	0.4425
Lycium|Lba01G042279	Nicotiana|Nitab4.5_0004399g0060.1	225	0.5972	58.4	166.6	0.0663	0.0428	0.6451
Lycium|Lba01G042306	Nicotiana|Nitab4.5_0000753g0120.1	435	0.9650	134.4	300.6	0.3173	0.1932	0.6089
Lycium|Lba01G042357	Nicotiana|Nitab4.5_0007977g0020.1	606	4.6393	143.5	462.5	0.3716	1.1042	2.9716
[truncated: 12,153 more rows]
