# Supplementary material for: Wolfberry genomes and the evolution of Lycium (Solanaceae)
Source: Commun Biol. 2021 Jun 3;4:671. doi: 10.1038/s42003-021-02152-8 (PMC8175696; doi:10.1038/s42003-021-02152-8)
Supplement: Supplementary file 22 — Supplementary Data 19 [file 42003_2021_2152_MOESM22_ESM.zip › data/Coffea2Lycium.rbh.paml.txt]

gene1	gene2	aln_len	t	S	N	omega	dN	dS
Coffea|Cc00_g00030	Lycium|Lba01G045275	2157	1.5074	503.9	1653.1	0.1021	0.1645	1.6112
Coffea|Cc00_g00480	Lycium|Lba01G004784	213	50.0000	47.0	166.0	0.0030	0.2217	74.8090
Coffea|Cc00_g01240	Lycium|Lba01G035873	1053	1.6068	265.0	788.0	0.1906	0.2589	1.3585
Coffea|Cc00_g01990	Lycium|Lba01G011722	1299	0.9502	301.0	998.0	0.0662	0.0742	1.1208
Coffea|Cc00_g02440	Lycium|Lba01G020400	327	1.4007	72.3	254.7	0.1518	0.2089	1.3765
Coffea|Cc00_g03120	Lycium|Lba01G024810	936	1.6432	221.7	714.3	0.1567	0.2407	1.5365
Coffea|Cc00_g03660	Lycium|Lba01G002649	2241	1.4489	534.3	1706.7	0.1612	0.2155	1.3373
Coffea|Cc00_g04300	Lycium|Lba01G045064	1233	1.7985	328.9	904.1	0.1156	0.1972	1.7054
Coffea|Cc00_g04860	Lycium|Lba01G022514	1131	1.3627	295.8	835.2	0.1344	0.1692	1.2588
Coffea|Cc00_g05570	Lycium|Lba01G043536	1197	1.3198	271.2	925.8	0.1371	0.1813	1.3228
Coffea|Cc00_g06220	Lycium|Lba01G016807	942	3.9487	204.1	737.9	0.3118	0.8904	2.8561
Coffea|Cc00_g07040	Lycium|Lba01G035021	456	3.0332	105.6	350.4	0.0559	0.2059	3.6833
Coffea|Cc00_g07710	Lycium|Lba01G012551	3204	1.4570	763.5	2440.5	0.0697	0.1162	1.6667
Coffea|Cc00_g08490	Lycium|Lba01G019046	507	1.1894	119.5	387.5	0.1648	0.1807	1.0964
Coffea|Cc00_g09040	Lycium|Lba01G007225	381	2.0439	92.9	288.1	0.0589	0.1391	2.3617
Coffea|Cc00_g09840	Lycium|Lba01G002724	5661	1.4263	1366.8	4294.2	0.1141	0.1653	1.4497
Coffea|Cc00_g10520	Lycium|Lba01G040816	318	1.2939	66.5	251.5	0.0582	0.0984	1.6909
Coffea|Cc00_g11250	Lycium|Lba01G019622	4818	1.7755	1193.5	3624.5	0.1127	0.2006	1.7799
Coffea|Cc00_g12040	Lycium|Lba01G044221	2460	1.7344	594.9	1865.1	0.0599	0.1206	2.0124
Coffea|Cc00_g12510	Lycium|Lba01G013109	498	1.0497	132.5	365.5	0.1008	0.1037	1.0289
Coffea|Cc00_g13130	Lycium|Lba01G025151	1575	1.4221	323.1	1251.9	0.0686	0.1253	1.8254
Coffea|Cc00_g13820	Lycium|Lba01G049781	702	1.2238	177.5	524.5	0.0435	0.0622	1.4299
Coffea|Cc00_g14250	Lycium|Lba01G005258	873	1.7347	213.5	659.5	0.2583	0.3397	1.3151
Coffea|Cc00_g14860	Lycium|Lba01G016852	1680	1.5336	384.5	1295.5	0.1260	0.1975	1.5679
Coffea|Cc00_g15650	Lycium|Lba01G006128	1527	2.3121	337.7	1189.3	0.0978	0.2535	2.5924
Coffea|Cc00_g16200	Lycium|Lba01G003586	1452	1.8131	377.2	1074.8	0.0990	0.1797	1.8147
Coffea|Cc00_g17030	Lycium|Lba01G044780	1323	1.2609	334.9	988.1	0.0799	0.1074	1.3437
Coffea|Cc00_g17880	Lycium|Lba01G030998	585	1.4443	152.2	432.8	0.1128	0.1580	1.4008
Coffea|Cc00_g18630	Lycium|Lba01G012567	228	4.0060	54.7	173.3	0.0382	0.1897	4.9681
Coffea|Cc00_g19250	Lycium|Lba01G022431	408	2.0445	132.4	275.6	0.2885	0.3785	1.3123
Coffea|Cc00_g20110	Lycium|Lba01G036887	879	3.9151	234.0	645.0	0.0307	0.1386	4.5198
Coffea|Cc00_g20710	Lycium|Lba01G005482	2079	1.0887	522.7	1556.3	0.1292	0.1347	1.0425
Coffea|Cc00_g21690	Lycium|Lba01G020315	804	1.4150	201.1	602.9	0.1153	0.1615	1.4013
Coffea|Cc00_g22570	Lycium|Lba01G016808	546	2.7342	115.5	430.5	0.0288	0.1121	3.8899
Coffea|Cc00_g23510	Lycium|Lba01G034066	1230	1.3225	300.1	929.9	0.1590	0.1925	1.2105
Coffea|Cc00_g24380	Lycium|Lba01G038830	375	2.7102	84.0	291.0	0.1625	0.4193	2.5810
Coffea|Cc00_g25580	Lycium|Lba01G045390	903	1.3844	220.9	682.1	0.1430	0.1871	1.3088
Coffea|Cc00_g27320	Lycium|Lba01G000317	531	1.0747	126.6	404.4	0.0700	0.0859	1.2284
Coffea|Cc00_g29320	Lycium|Lba01G027111	930	4.5671	231.3	698.7	0.1407	0.6045	4.2952
Coffea|Cc00_g30760	Lycium|Lba01G047791	2394	1.1587	625.5	1768.5	0.0749	0.0913	1.2199
Coffea|Cc00_g33530	Lycium|Lba01G037742	438	1.1896	120.9	317.1	0.0826	0.0975	1.1807
Coffea|Cc01_g00190	Lycium|Lba01G035259	990	5.7853	231.1	758.9	0.0288	0.2176	7.5459
Coffea|Cc01_g00810	Lycium|Lba01G010350	1419	1.1361	359.1	1059.9	0.1286	0.1395	1.0846
Coffea|Cc01_g01650	Lycium|Lba01G040848	3312	1.6176	782.8	2529.2	0.1288	0.2075	1.6110
Coffea|Cc01_g02540	Lycium|Lba01G003186	1407	2.8784	333.5	1073.5	0.0444	0.1572	3.5420
Coffea|Cc01_g03340	Lycium|Lba01G035079	1356	2.8231	245.2	1110.8	0.0778	0.2995	3.8478
Coffea|Cc01_g04240	Lycium|Lba01G034880	1272	2.2055	282.1	989.9	0.0924	0.2312	2.5036
Coffea|Cc01_g04740	Lycium|Lba01G025164	1239	1.8347	308.9	930.1	0.1520	0.2558	1.6827
Coffea|Cc01_g05320	Lycium|Lba01G047541	894	1.3944	223.9	670.1	0.1565	0.1978	1.2640
Coffea|Cc01_g05870	Lycium|Lba01G010783	1869	1.3877	488.5	1380.5	0.0953	0.1329	1.3942
Coffea|Cc01_g06430	Lycium|Lba01G002387	960	1.4055	232.1	727.9	0.0786	0.1221	1.5544
Coffea|Cc01_g06880	Lycium|Lba01G026568	3552	1.4963	816.1	2735.9	0.0819	0.1395	1.7032
Coffea|Cc01_g07540	Lycium|Lba01G017050	2274	1.6046	547.7	1726.3	0.1835	0.2582	1.4071
Coffea|Cc01_g07830	Lycium|Lba01G033489	1410	2.0034	321.2	1088.8	0.2991	0.4354	1.4558
Coffea|Cc01_g08340	Lycium|Lba01G033741	2073	1.2307	473.7	1599.3	0.0930	0.1271	1.3663
Coffea|Cc01_g08740	Lycium|Lba01G016518	678	2.8591	195.1	482.9	0.4182	0.6805	1.6273
Coffea|Cc01_g09010	Lycium|Lba01G016728	1140	1.5595	277.0	863.0	0.1356	0.2039	1.5042
Coffea|Cc01_g09440	Lycium|Lba01G016702	2688	1.3493	628.4	2059.6	0.0849	0.1278	1.5050
Coffea|Cc01_g09740	Lycium|Lba01G038177	810	1.9851	177.5	632.5	0.2774	0.4213	1.5186
Coffea|Cc01_g10000	Lycium|Lba01G043744	180	3.7336	46.6	133.4	0.1558	0.5182	3.3258
Coffea|Cc01_g10260	Lycium|Lba01G033328	870	2.5852	185.4	684.6	0.1288	0.3530	2.7405
Coffea|Cc01_g10520	Lycium|Lba01G038170	954	7.8758	201.1	752.9	0.0331	0.3667	11.0813
Coffea|Cc01_g10940	Lycium|Lba01G024958	1848	1.1061	473.0	1375.0	0.1061	0.1168	1.1011
Coffea|Cc01_g11220	Lycium|Lba01G038148	1395	1.6474	346.6	1048.4	0.2415	0.3084	1.2772
Coffea|Cc01_g11510	Lycium|Lba01G033838	1260	1.0897	274.5	985.5	0.0963	0.1193	1.2390
Coffea|Cc01_g11840	Lycium|Lba01G016773	1368	1.7661	338.0	1030.0	0.1883	0.2851	1.5141
Coffea|Cc01_g12140	Lycium|Lba01G016972	891	1.2341	206.4	684.6	0.2223	0.2272	1.0221
Coffea|Cc01_g12480	Lycium|Lba01G005053	696	1.5031	158.6	537.4	0.1569	0.2252	1.4355
Coffea|Cc01_g12760	Lycium|Lba01G022511	1335	1.4246	342.6	992.4	0.0963	0.1393	1.4469
Coffea|Cc01_g13080	Lycium|Lba01G027493	555	2.1036	126.1	428.9	0.1759	0.3396	1.9311
Coffea|Cc01_g13350	Lycium|Lba01G010075	2274	2.6384	556.2	1717.8	0.1597	0.3845	2.4079
Coffea|Cc01_g13580	Lycium|Lba01G033241	459	1.9481	116.2	342.8	0.0543	0.1201	2.2100
Coffea|Cc01_g13880	Lycium|Lba01G033503	849	1.6398	194.8	654.2	0.1147	0.1972	1.7196
Coffea|Cc01_g14190	Lycium|Lba01G038763	1476	1.7592	323.5	1152.5	0.2590	0.3604	1.3914
Coffea|Cc01_g14530	Lycium|Lba01G022810	984	1.8551	283.0	701.0	0.0758	0.1371	1.8102
Coffea|Cc01_g14820	Lycium|Lba01G033405	1179	1.2395	296.0	883.0	0.1484	0.1693	1.1408
Coffea|Cc01_g15140	Lycium|Lba01G012821	315	1.5770	82.1	232.9	0.1228	0.1838	1.4959
Coffea|Cc01_g15480	Lycium|Lba01G025225	852	0.9560	215.6	636.4	0.1484	0.1300	0.8757
Coffea|Cc01_g15720	Lycium|Lba01G010054	621	1.8165	171.8	449.2	0.2577	0.3369	1.3076
Coffea|Cc01_g15990	Lycium|Lba01G010072	321	2.2562	64.4	256.6	0.1853	0.3995	2.1561
Coffea|Cc01_g16270	Lycium|Lba01G014817	1821	1.4875	444.3	1376.7	0.1880	0.2415	1.2842
Coffea|Cc01_g16660	Lycium|Lba01G015494	1140	1.3607	285.0	855.0	0.1372	0.1764	1.2853
Coffea|Cc01_g16880	Lycium|Lba01G015763	291	2.8373	62.1	228.9	0.0129	0.0547	4.2278
Coffea|Cc01_g17220	Lycium|Lba01G015428	930	1.2661	224.6	705.4	0.1680	0.1922	1.1438
Coffea|Cc01_g17520	Lycium|Lba01G023808	300	0.8864	81.5	218.5	0.2717	0.1710	0.6293
Coffea|Cc01_g17810	Lycium|Lba01G016087	1059	1.9234	247.3	811.7	0.2402	0.3688	1.5350
Coffea|Cc01_g18030	Lycium|Lba01G016108	2127	1.3322	500.9	1626.1	0.1608	0.1992	1.2390
Coffea|Cc01_g18300	Lycium|Lba01G023838	1995	1.3902	428.7	1566.3	0.1200	0.1799	1.4992
Coffea|Cc01_g18620	Lycium|Lba01G015850	1506	2.9193	395.7	1110.3	0.0529	0.1706	3.2249
Coffea|Cc01_g18890	Lycium|Lba01G043030	1236	0.9684	267.3	968.7	0.1056	0.1140	1.0796
Coffea|Cc01_g19180	Lycium|Lba01G018035	462	1.5975	123.0	339.0	0.1227	0.1835	1.4949
Coffea|Cc01_g19480	Lycium|Lba01G000405	1023	1.9443	240.0	783.0	0.1542	0.2834	1.8382
Coffea|Cc01_g19690	Lycium|Lba01G015407	810	2.4074	205.2	604.8	0.2456	0.4513	1.8375
Coffea|Cc01_g19990	Lycium|Lba01G030874	1521	1.6023	360.6	1160.4	0.1572	0.2351	1.4962
Coffea|Cc01_g20220	Lycium|Lba01G023899	522	2.3631	111.8	410.2	0.2208	0.4487	2.0317
Coffea|Cc01_g20510	Lycium|Lba01G015175	2988	2.1041	738.4	2249.6	0.2559	0.4081	1.5946
Coffea|Cc01_g20820	Lycium|Lba01G015222	324	1.6183	89.4	234.6	0.1575	0.2178	1.3831
Coffea|Cc01_g21100	Lycium|Lba01G016278	630	0.9995	137.7	492.3	0.0143	0.0207	1.4499
Coffea|Cc01_g21380	Lycium|Lba01G024181	2154	1.0310	533.7	1620.3	0.0393	0.0487	1.2393
Coffea|Cc01_g21690	Lycium|Lba01G024684	768	2.9327	174.2	593.8	0.1823	0.4845	2.6585
Coffea|Cc01_g21970	Lycium|Lba01G000472	537	1.8012	148.1	388.9	0.2048	0.2899	1.4156
Coffea|Cc02_g00330	Lycium|Lba01G045496	471	1.0669	103.3	367.7	0.0691	0.0899	1.3010
Coffea|Cc02_g00610	Lycium|Lba01G027303	879	1.7795	241.4	637.6	0.1342	0.2140	1.5947
Coffea|Cc02_g00870	Lycium|Lba01G027127	741	1.0297	169.2	571.8	0.0725	0.0876	1.2072
Coffea|Cc02_g01230	Lycium|Lba01G028060	1050	1.8402	240.8	809.2	0.0649	0.1426	2.1960
Coffea|Cc02_g01510	Lycium|Lba01G014992	879	15.0799	223.6	655.4	0.1447	2.0073	13.8766
Coffea|Cc02_g01800	Lycium|Lba01G026505	555	1.8432	145.7	409.3	0.0474	0.0979	2.0649
Coffea|Cc02_g02120	Lycium|Lba01G028164	3663	1.9021	838.5	2824.5	0.2106	0.3412	1.6204
Coffea|Cc02_g02410	Lycium|Lba01G027451	153	1.0095	33.2	119.8	0.1445	0.1473	1.0200
Coffea|Cc02_g02700	Lycium|Lba01G027549	1977	2.2205	461.2	1515.8	0.2184	0.4034	1.8469
Coffea|Cc02_g03020	Lycium|Lba01G021910	540	1.6037	137.4	402.6	0.2251	0.2849	1.2660
Coffea|Cc02_g03320	Lycium|Lba01G021984	1935	1.5025	495.6	1439.4	0.1007	0.1524	1.5130
Coffea|Cc02_g03620	Lycium|Lba01G040288	1095	1.2116	274.7	820.3	0.1064	0.1300	1.2217
Coffea|Cc02_g03890	Lycium|Lba01G040411	2160	1.4833	512.5	1647.5	0.0934	0.1497	1.6025
Coffea|Cc02_g04080	Lycium|Lba01G040343	684	1.2264	161.6	522.4	0.2045	0.2130	1.0416
Coffea|Cc02_g04360	Lycium|Lba01G040326	945	1.9431	219.5	725.5	0.0852	0.1855	2.1756
Coffea|Cc02_g04630	Lycium|Lba01G040297	1074	1.5273	268.1	805.9	0.1292	0.1898	1.4688
Coffea|Cc02_g04910	Lycium|Lba01G003964	1092	5.4046	263.7	828.3	0.0399	0.2644	6.6296
Coffea|Cc02_g05160	Lycium|Lba01G022127	696	1.4568	188.6	507.4	0.1417	0.1838	1.2976
Coffea|Cc02_g05420	Lycium|Lba01G021817	705	1.1530	172.9	532.1	0.0928	0.1131	1.2189
Coffea|Cc02_g05680	Lycium|Lba01G016309	828	1.8753	206.0	622.0	0.0759	0.1552	2.0440
Coffea|Cc02_g05940	Lycium|Lba01G019284	2547	1.1823	616.7	1930.3	0.1224	0.1441	1.1768
Coffea|Cc02_g06200	Lycium|Lba01G021803	696	2.4646	165.0	531.0	0.1142	0.2894	2.5338
Coffea|Cc02_g06490	Lycium|Lba01G036106	1983	1.3694	525.6	1457.4	0.1375	0.1714	1.2469
Coffea|Cc02_g06840	Lycium|Lba01G026141	498	1.6623	116.2	381.8	0.1006	0.1795	1.7844
Coffea|Cc02_g07240	Lycium|Lba01G026256	1917	1.9194	497.7	1419.3	0.1093	0.2054	1.8785
Coffea|Cc02_g07520	Lycium|Lba01G008385	2220	1.4205	502.2	1717.8	0.1177	0.1757	1.4922
Coffea|Cc02_g07840	Lycium|Lba01G004322	1344	2.6718	349.4	994.6	0.0943	0.2547	2.7010
Coffea|Cc02_g08200	Lycium|Lba01G021294	2343	1.7461	549.9	1793.1	0.1434	0.2423	1.6899
Coffea|Cc02_g08550	Lycium|Lba01G020890	1047	2.1226	245.8	801.2	0.1350	0.2825	2.0928
Coffea|Cc02_g08870	Lycium|Lba01G000147	2838	4.0078	651.1	2186.9	0.1233	0.5078	4.1175
Coffea|Cc02_g09140	Lycium|Lba01G043314	1716	1.3891	428.0	1288.0	0.1005	0.1432	1.4254
Coffea|Cc02_g09390	Lycium|Lba01G043375	921	1.6797	238.6	682.4	0.1132	0.1848	1.6324
Coffea|Cc02_g09630	Lycium|Lba01G043174	450	1.6273	123.1	326.9	0.2013	0.2601	1.2918
Coffea|Cc02_g09970	Lycium|Lba01G043151	2136	3.0055	451.8	1684.2	0.4174	0.7735	1.8530
Coffea|Cc02_g10420	Lycium|Lba01G020920	2247	1.2966	545.8	1701.2	0.1003	0.1359	1.3556
Coffea|Cc02_g10640	Lycium|Lba01G020555	1146	1.3186	277.6	868.4	0.0843	0.1210	1.4361
Coffea|Cc02_g10920	Lycium|Lba01G025664	699	1.3308	173.2	525.8	0.1111	0.1487	1.3387
Coffea|Cc02_g11170	Lycium|Lba01G020036	7578	1.7570	1801.3	5776.7	0.2913	0.3711	1.2738
Coffea|Cc02_g11460	Lycium|Lba01G011910	4866	2.1479	1093.3	3772.7	0.2164	0.3948	1.8242
Coffea|Cc02_g11760	Lycium|Lba01G002326	375	2.3843	97.9	277.1	0.0693	0.1763	2.5448
Coffea|Cc02_g12190	Lycium|Lba01G010435	927	1.1502	228.1	698.9	0.0846	0.1046	1.2374
Coffea|Cc02_g12480	Lycium|Lba01G047301	666	3.7611	165.4	500.6	0.0361	0.1643	4.5502
Coffea|Cc02_g12750	Lycium|Lba01G012118	3837	2.1494	800.0	3037.0	0.2190	0.4110	1.8762
Coffea|Cc02_g13110	Lycium|Lba01G012084	759	1.3151	180.4	578.6	0.1742	0.2061	1.1831
Coffea|Cc02_g13410	Lycium|Lba01G002234	1713	1.3122	413.1	1299.9	0.1392	0.1755	1.2614
Coffea|Cc02_g13710	Lycium|Lba01G002448	1836	1.2911	465.5	1370.5	0.1010	0.1321	1.3085
Coffea|Cc02_g14070	Lycium|Lba01G000637	1875	1.9197	443.2	1431.8	0.2204	0.3485	1.5813
Coffea|Cc02_g14450	Lycium|Lba01G000541	705	1.4247	178.0	527.0	0.1153	0.1617	1.4022
Coffea|Cc02_g14890	Lycium|Lba01G045319	1053	2.1961	245.6	807.4	0.1908	0.3680	1.9290
Coffea|Cc02_g15470	Lycium|Lba01G012245	1275	2.8859	297.0	978.0	0.0656	0.2229	3.3959
Coffea|Cc02_g15810	Lycium|Lba01G000582	858	1.6511	191.8	666.2	0.0848	0.1612	1.9018
Coffea|Cc02_g16310	Lycium|Lba01G008684	429	2.1509	100.9	328.1	0.0301	0.0835	2.7761
Coffea|Cc02_g16610	Lycium|Lba01G007583	1149	1.5852	295.4	853.6	0.0618	0.1078	1.7438
Coffea|Cc02_g16920	Lycium|Lba01G008104	2748	1.4070	654.5	2093.5	0.1616	0.2097	1.2983
Coffea|Cc02_g17160	Lycium|Lba01G008062	648	1.5129	151.1	496.9	0.0679	0.1200	1.7681
Coffea|Cc02_g17400	Lycium|Lba01G007843	855	2.7949	205.0	650.0	0.0510	0.1705	3.3449
Coffea|Cc02_g17790	Lycium|Lba01G007909	1584	2.4217	453.5	1130.5	0.0707	0.1695	2.3970
Coffea|Cc02_g18120	Lycium|Lba01G008078	1455	2.4022	367.3	1087.7	0.0979	0.2408	2.4588
Coffea|Cc02_g18460	Lycium|Lba01G008029	1215	1.9448	282.3	932.7	0.1617	0.2941	1.8187
Coffea|Cc02_g18740	Lycium|Lba01G008189	594	1.7150	153.3	440.7	0.2240	0.3019	1.3474
Coffea|Cc02_g18990	Lycium|Lba01G007827	951	1.6461	237.4	713.6	0.1829	0.2594	1.4182
Coffea|Cc02_g19270	Lycium|Lba01G008167	1020	1.7283	269.4	750.6	0.0485	0.0932	1.9215
Coffea|Cc02_g19560	Lycium|Lba01G008124	2475	1.6549	555.4	1919.6	0.0941	0.1745	1.8551
Coffea|Cc02_g19820	Lycium|Lba01G008001	318	3.3629	78.1	239.9	0.1405	0.4480	3.1876
Coffea|Cc02_g20240	Lycium|Lba01G008878	630	2.3161	145.5	484.5	0.1730	0.3669	2.1212
Coffea|Cc02_g20530	Lycium|Lba01G008872	1041	1.0519	241.1	799.9	0.1481	0.1503	1.0153
Coffea|Cc02_g20900	Lycium|Lba01G029109	1233	0.9019	288.8	944.2	0.0733	0.0759	1.0353
Coffea|Cc02_g21240	Lycium|Lba01G016688	987	1.8474	236.9	750.1	0.0590	0.1275	2.1621
Coffea|Cc02_g21600	Lycium|Lba01G036911	387	1.5958	102.3	284.7	0.0903	0.1452	1.6077
Coffea|Cc02_g21870	Lycium|Lba01G005147	1431	2.1635	402.7	1028.3	0.1110	0.2217	1.9966
Coffea|Cc02_g22200	Lycium|Lba01G036424	1641	2.4292	399.2	1241.8	0.2379	0.4551	1.9131
Coffea|Cc02_g22440	Lycium|Lba01G036643	1017	2.9338	236.1	780.9	0.1411	0.4052	2.8724
Coffea|Cc02_g22720	Lycium|Lba01G036955	954	1.3214	247.7	706.3	0.1070	0.1391	1.3001
Coffea|Cc02_g22970	Lycium|Lba01G017981	738	1.5405	191.7	546.3	0.1962	0.2487	1.2678
Coffea|Cc02_g23220	Lycium|Lba01G036576	420	1.4350	116.5	303.5	0.2376	0.2531	1.0653
Coffea|Cc02_g23490	Lycium|Lba01G036968	2175	1.3897	564.8	1610.2	0.1000	0.1388	1.3880
Coffea|Cc02_g23820	Lycium|Lba01G025658	903	1.3029	213.3	689.7	0.1037	0.1427	1.3770
Coffea|Cc02_g24090	Lycium|Lba01G005065	1416	1.3881	346.7	1069.3	0.1519	0.1954	1.2870
Coffea|Cc02_g24420	Lycium|Lba01G049635	699	0.9437	175.3	523.7	0.1384	0.1228	0.8873
Coffea|Cc02_g24640	Lycium|Lba01G049935	1329	1.8829	368.6	960.4	0.1732	0.2701	1.5593
Coffea|Cc02_g24930	Lycium|Lba01G001486	927	1.2690	231.8	695.2	0.2034	0.2137	1.0506
Coffea|Cc02_g25200	Lycium|Lba01G049975	669	1.1784	146.6	522.4	0.1848	0.1997	1.0807
Coffea|Cc02_g25620	Lycium|Lba01G049805	897	1.7870	211.5	685.5	0.1498	0.2547	1.7006
Coffea|Cc02_g25900	Lycium|Lba01G039646	366	50.0000	77.1	288.9	0.0132	0.9976	75.3862
Coffea|Cc02_g26320	Lycium|Lba01G003861	891	1.9983	222.2	668.8	0.0827	0.1769	2.1382
Coffea|Cc02_g26820	Lycium|Lba01G024619	1359	1.4733	368.1	990.9	0.1856	0.2244	1.2089
Coffea|Cc02_g27090	Lycium|Lba01G015017	840	1.6791	212.1	627.9	0.1358	0.2147	1.5810
Coffea|Cc02_g27520	Lycium|Lba01G017397	984	2.8828	199.9	784.1	0.1845	0.5063	2.7446
Coffea|Cc02_g27930	Lycium|Lba01G017511	858	1.9009	193.1	664.9	0.1648	0.2960	1.7961
Coffea|Cc02_g28430	Lycium|Lba01G017358	537	1.1640	126.1	410.9	0.0927	0.1176	1.2692
Coffea|Cc02_g28960	Lycium|Lba01G017505	921	2.2957	223.4	697.6	0.2015	0.3903	1.9365
Coffea|Cc02_g29470	Lycium|Lba01G017689	1995	1.7834	447.9	1547.1	0.1652	0.2785	1.6860
Coffea|Cc02_g30130	Lycium|Lba01G018712	804	1.3882	207.9	596.1	0.0831	0.1201	1.4448
Coffea|Cc02_g30660	Lycium|Lba01G000028	1110	1.7666	285.7	824.3	0.2102	0.2994	1.4242
Coffea|Cc02_g31110	Lycium|Lba01G023985	960	3.8307	214.7	745.3	0.2654	0.7888	2.9718
Coffea|Cc02_g31630	Lycium|Lba01G001410	387	4.1718	105.3	281.7	0.0667	0.2892	4.3387
Coffea|Cc02_g32190	Lycium|Lba01G024317	438	2.0354	117.3	320.7	0.1274	0.2394	1.8795
Coffea|Cc02_g32670	Lycium|Lba01G024644	873	1.3751	198.7	674.3	0.1150	0.1666	1.4488
Coffea|Cc02_g33140	Lycium|Lba01G024604	879	1.5824	198.0	681.0	0.0993	0.1733	1.7459
Coffea|Cc02_g33430	Lycium|Lba01G049794	816	1.4823	182.3	633.7	0.1552	0.2230	1.4366
Coffea|Cc02_g33770	Lycium|Lba01G039811	1926	1.4141	476.1	1449.9	0.1619	0.2068	1.2772
Coffea|Cc02_g34360	Lycium|Lba01G049851	840	1.7778	217.1	622.9	0.0703	0.1341	1.9080
Coffea|Cc02_g34660	Lycium|Lba01G044688	2268	2.3339	585.0	1683.0	0.1453	0.3090	2.1271
Coffea|Cc02_g34990	Lycium|Lba01G049752	1254	4.0996	275.4	978.6	0.1941	0.7147	3.6827
Coffea|Cc02_g35270	Lycium|Lba01G049988	510	1.7231	115.5	394.5	0.0958	0.1830	1.9111
Coffea|Cc02_g35760	Lycium|Lba01G036436	1728	1.4363	414.3	1313.7	0.2024	0.2462	1.2165
Coffea|Cc02_g36290	Lycium|Lba01G014595	1395	1.6266	319.3	1075.7	0.1394	0.2247	1.6116
Coffea|Cc02_g36630	Lycium|Lba01G030601	576	2.1485	146.5	429.5	0.1658	0.3141	1.8946
Coffea|Cc02_g36900	Lycium|Lba01G036287	1251	1.0685	314.8	936.2	0.0775	0.0892	1.1502
Coffea|Cc02_g37210	Lycium|Lba01G049848	1794	1.4966	431.3	1362.7	0.1585	0.2192	1.3826
Coffea|Cc02_g37580	Lycium|Lba01G004966	702	1.0057	147.4	554.6	0.0457	0.0622	1.3620
Coffea|Cc02_g37890	Lycium|Lba01G031061	1002	1.1972	239.8	762.2	0.1597	0.1767	1.1062
Coffea|Cc02_g38190	Lycium|Lba01G031132	594	2.8576	148.8	445.2	0.0793	0.2438	3.0728
Coffea|Cc02_g38470	Lycium|Lba01G003563	1896	1.3733	513.3	1382.7	0.1069	0.1403	1.3128
Coffea|Cc02_g38830	Lycium|Lba01G030724	1596	1.2494	381.2	1214.8	0.0776	0.1085	1.3979
Coffea|Cc02_g39170	Lycium|Lba01G024547	1575	1.4501	338.3	1236.7	0.1246	0.1927	1.5460
Coffea|Cc02_g39520	Lycium|Lba01G024117	2001	1.5023	489.0	1512.0	0.1415	0.2017	1.4255
Coffea|Cc02_g39820	Lycium|Lba01G024725	1293	2.0351	315.6	977.4	0.1664	0.3053	1.8339
Coffea|Cc03_g00130	Lycium|Lba01G026767	789	1.5992	210.5	578.5	0.0836	0.1358	1.6247
Coffea|Cc03_g00410	Lycium|Lba01G022836	1779	2.1355	416.6	1362.4	0.1671	0.3285	1.9653
Coffea|Cc03_g00730	Lycium|Lba01G041476	795	1.2653	201.0	594.0	0.1091	0.1377	1.2614
Coffea|Cc03_g00980	Lycium|Lba01G035530	612	2.0486	124.4	487.6	0.0444	0.1272	2.8613
Coffea|Cc03_g01240	Lycium|Lba01G009889	309	3.2411	68.4	240.6	0.0352	0.1529	4.3460
Coffea|Cc03_g01580	Lycium|Lba01G040744	675	1.0870	185.6	489.4	0.0940	0.0993	1.0557
Coffea|Cc03_g01850	Lycium|Lba01G024751	2562	1.4008	600.0	1962.0	0.1155	0.1671	1.4473
Coffea|Cc03_g02110	Lycium|Lba01G040591	696	3.5379	150.1	545.9	0.0980	0.3950	4.0320
Coffea|Cc03_g02380	Lycium|Lba01G040709	1590	1.4153	387.2	1202.8	0.1742	0.2189	1.2571
Coffea|Cc03_g02690	Lycium|Lba01G006200	588	3.9016	147.7	440.3	0.2298	0.7062	3.0731
Coffea|Cc03_g02990	Lycium|Lba01G024143	1692	1.0172	398.5	1293.5	0.0501	0.0620	1.2383
Coffea|Cc03_g03280	Lycium|Lba01G006132	540	1.1702	131.2	408.8	0.0709	0.0932	1.3150
Coffea|Cc03_g03550	Lycium|Lba01G016304	1410	2.0363	379.9	1030.1	0.0433	0.0975	2.2546
Coffea|Cc03_g03800	Lycium|Lba01G012452	1020	2.0035	198.9	821.1	0.1640	0.3349	2.0421
Coffea|Cc03_g04040	Lycium|Lba01G006213	1635	2.2929	394.2	1240.8	0.1900	0.3769	1.9837
Coffea|Cc03_g04300	Lycium|Lba01G015892	573	9.7469	155.8	417.2	0.0262	0.2924	11.1666
Coffea|Cc03_g04630	Lycium|Lba01G005512	2550	1.6169	635.0	1915.0	0.1806	0.2531	1.4011
Coffea|Cc03_g04940	Lycium|Lba01G023529	819	2.3246	198.0	621.0	0.1393	0.3107	2.2302
Coffea|Cc03_g05400	Lycium|Lba01G012535	444	2.2325	96.7	347.3	0.0988	0.2492	2.5228
Coffea|Cc03_g05670	Lycium|Lba01G014976	3582	1.8412	818.8	2763.2	0.2036	0.3240	1.5916
Coffea|Cc03_g06020	Lycium|Lba01G015311	1035	1.4269	259.3	775.7	0.2010	0.2383	1.1855
Coffea|Cc03_g06400	Lycium|Lba01G014930	774	1.2605	170.2	603.8	0.1608	0.1956	1.2166
Coffea|Cc03_g06910	Lycium|Lba01G022607	231	1.7665	56.9	174.1	0.1718	0.2692	1.5669
Coffea|Cc03_g07200	Lycium|Lba01G013902	2553	3.2905	609.8	1943.2	0.1668	0.5002	2.9981
Coffea|Cc03_g07480	Lycium|Lba01G014007	1338	4.0146	313.5	1024.5	0.1218	0.4976	4.0851
Coffea|Cc03_g07890	Lycium|Lba01G041289	2742	2.1235	561.6	2180.4	0.1833	0.3701	2.0190
Coffea|Cc03_g08330	Lycium|Lba01G041419	1206	1.6050	278.2	927.8	0.2987	0.3470	1.1618
Coffea|Cc03_g09370	Lycium|Lba01G012029	999	8.7077	253.0	746.0	0.0407	0.4167	10.2331
Coffea|Cc03_g10250	Lycium|Lba01G007302	1029	2.1487	240.2	788.8	0.1754	0.3415	1.9465
Coffea|Cc03_g10780	Lycium|Lba01G042757	2688	3.8555	664.1	2023.9	0.2546	0.7457	2.9291
Coffea|Cc03_g11340	Lycium|Lba01G016663	2811	1.4197	710.1	2100.9	0.1736	0.2149	1.2376
Coffea|Cc03_g12120	Lycium|Lba01G005974	960	1.4482	243.2	716.8	0.0958	0.1423	1.4862
Coffea|Cc03_g12570	Lycium|Lba01G029868	1479	1.3679	388.0	1091.0	0.0648	0.0952	1.4703
Coffea|Cc03_g13390	Lycium|Lba01G032096	2673	1.7146	585.1	2087.9	0.1340	0.2367	1.7665
Coffea|Cc03_g14290	Lycium|Lba01G010664	1167	0.9482	261.4	905.6	0.0169	0.0226	1.3329
Coffea|Cc03_g15060	Lycium|Lba01G041185	273	2.2157	77.5	195.5	0.0062	0.0159	2.5619
Coffea|Cc03_g15810	Lycium|Lba01G031525	915	2.4899	220.6	694.4	0.3192	0.5481	1.7172
Coffea|Cc03_g16100	Lycium|Lba01G019380	1170	1.7230	288.2	881.8	0.1245	0.2102	1.6884
Coffea|Cc04_g00040	Lycium|Lba01G020806	1275	1.6206	311.5	963.5	0.1536	0.2303	1.4988
Coffea|Cc04_g00310	Lycium|Lba01G047994	1740	1.0923	418.5	1321.5	0.0809	0.0975	1.2060
Coffea|Cc04_g00540	Lycium|Lba01G048068	1731	1.0754	415.2	1315.8	0.0999	0.1134	1.1350
Coffea|Cc04_g00840	Lycium|Lba01G047738	1122	1.9016	274.6	847.4	0.1274	0.2368	1.8595
Coffea|Cc04_g01090	Lycium|Lba01G047841	1560	2.6271	390.8	1169.2	0.1437	0.3513	2.4444
Coffea|Cc04_g01450	Lycium|Lba01G031593	2466	1.6329	596.2	1869.8	0.2070	0.2826	1.3651
Coffea|Cc04_g01730	Lycium|Lba01G047961	360	2.1532	91.3	268.7	0.3046	0.4546	1.4924
Coffea|Cc04_g01970	Lycium|Lba01G048131	1305	1.1048	310.8	994.2	0.0744	0.0929	1.2490
Coffea|Cc04_g02190	Lycium|Lba01G048225	387	1.6740	83.5	303.5	0.0603	0.1279	2.1206
Coffea|Cc04_g02490	Lycium|Lba01G017306	2247	3.1456	463.9	1783.1	0.0841	0.3229	3.8376
Coffea|Cc04_g02760	Lycium|Lba01G031563	600	2.8560	174.4	425.6	0.0853	0.2312	2.7114
Coffea|Cc04_g03060	Lycium|Lba01G048102	1320	1.4288	330.1	989.9	0.0769	0.1189	1.5476
Coffea|Cc04_g03380	Lycium|Lba01G047886	2232	1.5761	523.9	1708.1	0.1397	0.2149	1.5378
Coffea|Cc04_g03640	Lycium|Lba01G048033	1308	1.1791	297.5	1010.5	0.1767	0.1908	1.0798
Coffea|Cc04_g03970	Lycium|Lba01G047750	2661	1.1753	648.7	2012.3	0.0620	0.0836	1.3476
Coffea|Cc04_g04260	Lycium|Lba01G026941	2424	1.2895	571.2	1852.8	0.0629	0.0954	1.5148
Coffea|Cc04_g04510	Lycium|Lba01G026438	2100	2.0741	486.2	1613.8	0.2466	0.4050	1.6419
Coffea|Cc04_g04780	Lycium|Lba01G027420	621	2.1761	143.8	477.2	0.0573	0.1509	2.6319
Coffea|Cc04_g05090	Lycium|Lba01G027185	1170	1.8004	283.6	886.4	0.1680	0.2727	1.6233
Coffea|Cc04_g05380	Lycium|Lba01G026489	309	1.5440	81.8	227.2	0.1371	0.1930	1.4077
Coffea|Cc04_g05620	Lycium|Lba01G027114	1719	1.4449	417.9	1301.1	0.0988	0.1497	1.5151
Coffea|Cc04_g05870	Lycium|Lba01G020905	1737	1.5694	402.7	1334.3	0.1623	0.2381	1.4676
Coffea|Cc04_g06140	Lycium|Lba01G048110	564	2.3823	155.0	409.0	0.0854	0.2014	2.3584
Coffea|Cc04_g06490	Lycium|Lba01G021056	1776	1.2442	368.5	1407.5	0.0739	0.1152	1.5590
Coffea|Cc04_g06810	Lycium|Lba01G047988	1992	2.2790	519.0	1473.0	0.1281	0.2739	2.1384
Coffea|Cc04_g07120	Lycium|Lba01G021004	2745	1.4829	620.0	2125.0	0.1616	0.2276	1.4083
Coffea|Cc04_g07480	Lycium|Lba01G012003	1371	2.1927	317.3	1053.7	0.1979	0.3771	1.9059
Coffea|Cc04_g07760	Lycium|Lba01G026553	318	2.6628	85.5	232.5	0.1507	0.3529	2.3415
Coffea|Cc04_g08190	Lycium|Lba01G020600	1638	1.5461	408.0	1230.0	0.2352	0.2847	1.2107
Coffea|Cc04_g08560	Lycium|Lba01G015657	297	4.1491	73.3	223.7	0.0654	0.3058	4.6728
Coffea|Cc04_g09030	Lycium|Lba01G033888	327	1.6836	86.4	240.6	0.0746	0.1312	1.7583
Coffea|Cc04_g09290	Lycium|Lba01G027832	579	1.1136	131.2	447.8	0.0491	0.0689	1.4032
Coffea|Cc04_g09550	Lycium|Lba01G027718	1692	1.3381	389.2	1302.8	0.1343	0.1796	1.3377
Coffea|Cc04_g09970	Lycium|Lba01G026377	1521	1.5772	424.1	1096.9	0.1627	0.2159	1.3271
Coffea|Cc04_g10280	Lycium|Lba01G026580	1413	1.2413	332.6	1080.4	0.1575	0.1832	1.1630
Coffea|Cc04_g10580	Lycium|Lba01G029309	1533	3.1812	359.4	1173.6	0.1179	0.3851	3.2656
Coffea|Cc04_g10940	Lycium|Lba01G026905	360	4.1981	78.9	281.1	0.0976	0.4624	4.7393
Coffea|Cc04_g11490	Lycium|Lba01G033225	411	6.3147	79.3	331.7	0.3534	1.5555	4.4020
Coffea|Cc04_g12150	Lycium|Lba01G027143	597	1.0800	144.6	452.4	0.1014	0.1144	1.1281
Coffea|Cc04_g12600	Lycium|Lba01G026432	1401	2.3229	335.0	1066.0	0.2123	0.4102	1.9327
Coffea|Cc04_g13100	Lycium|Lba01G027598	651	50.0000	146.0	505.0	0.0033	0.2452	73.4647
Coffea|Cc04_g13640	Lycium|Lba01G026010	474	5.9087	119.2	354.8	0.0290	0.2093	7.2113
Coffea|Cc04_g14140	Lycium|Lba01G027682	4215	1.6720	1017.0	3198.0	0.2072	0.2898	1.3986
Coffea|Cc04_g14820	Lycium|Lba01G005755	969	1.9962	227.2	741.8	0.1294	0.2581	1.9946
Coffea|Cc04_g15200	Lycium|Lba01G039956	2406	1.5031	607.0	1799.0	0.1335	0.1899	1.4230
Coffea|Cc04_g15770	Lycium|Lba01G026443	1725	1.2690	454.1	1270.9	0.0986	0.1241	1.2593
Coffea|Cc04_g16050	Lycium|Lba01G002827	288	1.6170	72.4	215.6	0.2280	0.2912	1.2770
Coffea|Cc04_g16330	Lycium|Lba01G027499	777	1.1691	172.7	604.3	0.2108	0.2127	1.0089
Coffea|Cc04_g16770	Lycium|Lba01G020872	3057	1.9621	699.8	2357.2	0.1187	0.2423	2.0409
Coffea|Cc05_g00020	Lycium|Lba01G037262	1731	1.1132	412.5	1318.5	0.1010	0.1189	1.1770
Coffea|Cc05_g00520	Lycium|Lba01G005809	1644	2.1640	366.6	1277.4	0.1396	0.3038	2.1760
Coffea|Cc05_g01340	Lycium|Lba01G012560	906	2.1448	188.1	717.9	0.1658	0.3497	2.1090
Coffea|Cc05_g01850	Lycium|Lba01G030408	675	1.2379	175.4	499.6	0.1534	0.1695	1.1051
Coffea|Cc05_g02470	Lycium|Lba01G030616	1851	2.4514	402.9	1448.1	0.1678	0.3929	2.3419
Coffea|Cc05_g03070	Lycium|Lba01G032988	1131	1.4875	305.8	825.2	0.2719	0.2876	1.0577
Coffea|Cc05_g03620	Lycium|Lba01G003218	1695	2.7477	395.1	1299.9	0.3123	0.6052	1.9378
Coffea|Cc05_g04300	Lycium|Lba01G004132	2706	1.5249	604.7	2101.3	0.1364	0.2105	1.5432
Coffea|Cc05_g04930	Lycium|Lba01G022226	834	1.4255	173.7	660.3	0.0966	0.1612	1.6684
Coffea|Cc05_g05510	Lycium|Lba01G022299	840	1.2034	168.1	671.9	0.1054	0.1487	1.4103
Coffea|Cc05_g06160	Lycium|Lba01G022419	264	1.5534	67.6	196.4	0.1614	0.2222	1.3771
Coffea|Cc05_g06520	Lycium|Lba01G022424	2925	1.7138	685.5	2239.5	0.1079	0.1945	1.8022
Coffea|Cc05_g06970	Lycium|Lba01G008944	930	1.3513	242.5	687.5	0.1104	0.1452	1.3157
Coffea|Cc05_g07450	Lycium|Lba01G006510	1125	1.5721	268.9	856.1	0.1021	0.1689	1.6544
Coffea|Cc05_g07790	Lycium|Lba01G006502	1227	1.7531	288.8	938.2	0.1299	0.2269	1.7459
Coffea|Cc05_g08100	Lycium|Lba01G013434	228	1.9634	66.7	161.3	0.0653	0.1263	1.9327
Coffea|Cc05_g08460	Lycium|Lba01G013782	1185	1.8095	275.7	909.3	0.2174	0.3283	1.5097
Coffea|Cc05_g09050	Lycium|Lba01G013745	1158	1.3902	263.2	894.8	0.1018	0.1542	1.5147
Coffea|Cc05_g09470	Lycium|Lba01G006482	2304	1.2489	549.0	1755.0	0.1287	0.1593	1.2378
Coffea|Cc05_g09820	Lycium|Lba01G006570	1551	1.3008	371.6	1179.4	0.0472	0.0743	1.5741
Coffea|Cc05_g10210	Lycium|Lba01G006499	1806	3.6621	450.2	1355.8	0.0314	0.1407	4.4732
Coffea|Cc05_g10490	Lycium|Lba01G047189	1536	2.3254	385.5	1150.5	0.1423	0.3085	2.1675
Coffea|Cc05_g10880	Lycium|Lba01G006533	1395	2.2254	359.8	1035.2	0.2059	0.3719	1.8059
Coffea|Cc05_g11170	Lycium|Lba01G013816	2499	1.5325	539.7	1959.3	0.0845	0.1529	1.8101
Coffea|Cc05_g11460	Lycium|Lba01G048765	1461	1.3170	408.3	1052.7	0.1126	0.1371	1.2174
Coffea|Cc05_g11730	Lycium|Lba01G050477	1569	1.2571	402.1	1166.9	0.1423	0.1647	1.1571
Coffea|Cc05_g12010	Lycium|Lba01G050757	2067	1.2443	476.3	1590.7	0.1448	0.1756	1.2134
Coffea|Cc05_g12320	Lycium|Lba01G050702	1446	1.0823	356.1	1089.9	0.1208	0.1292	1.0695
Coffea|Cc05_g12600	Lycium|Lba01G050393	867	1.0886	232.1	634.9	0.1411	0.1380	0.9780
Coffea|Cc05_g12920	Lycium|Lba01G013506	1269	3.0704	283.9	985.1	0.1059	0.3544	3.3452
Coffea|Cc05_g13170	Lycium|Lba01G013763	654	2.7502	156.6	497.4	0.0744	0.2303	3.0962
Coffea|Cc05_g13400	Lycium|Lba01G013673	1407	1.2613	364.0	1043.0	0.1233	0.1481	1.2008
Coffea|Cc05_g13680	Lycium|Lba01G013587	558	1.4416	170.7	387.3	0.1176	0.1458	1.2398
Coffea|Cc05_g13990	Lycium|Lba01G050381	351	2.6718	89.1	261.9	0.3196	0.5782	1.8091
Coffea|Cc05_g14320	Lycium|Lba01G001590	1713	1.0938	388.5	1324.5	0.0710	0.0919	1.2943
Coffea|Cc05_g14560	Lycium|Lba01G050708	786	1.7086	209.3	576.7	0.1342	0.2095	1.5614
Coffea|Cc05_g14810	Lycium|Lba01G050560	1902	1.8453	432.7	1469.3	0.1735	0.2952	1.7017
Coffea|Cc05_g15030	Lycium|Lba01G001699	3468	1.8037	825.0	2643.0	0.2263	0.3315	1.4653
Coffea|Cc05_g15300	Lycium|Lba01G013799	666	0.7993	165.4	500.6	0.0417	0.0397	0.9525
Coffea|Cc05_g15590	Lycium|Lba01G050364	588	1.7179	137.2	450.8	0.1853	0.2826	1.5257
Coffea|Cc05_g15850	Lycium|Lba01G050274	1266	3.2044	296.5	969.5	0.0947	0.3298	3.4824
Coffea|Cc05_g16110	Lycium|Lba01G003448	954	3.0555	243.3	710.7	0.1201	0.3551	2.9568
Coffea|Cc05_g16480	Lycium|Lba01G013697	1107	1.4532	285.3	821.7	0.0669	0.1054	1.5762
Coffea|Cc06_g00160	Lycium|Lba01G009976	630	2.1093	145.1	484.9	0.2671	0.4309	1.6129
Coffea|Cc06_g00440	Lycium|Lba01G029990	1614	1.1973	388.7	1225.3	0.0993	0.1253	1.2620
Coffea|Cc06_g00690	Lycium|Lba01G030015	1485	1.3083	417.5	1067.5	0.2000	0.2053	1.0263
Coffea|Cc06_g00940	Lycium|Lba01G014253	1485	2.3522	367.5	1117.5	0.2449	0.4447	1.8161
Coffea|Cc06_g01230	Lycium|Lba01G014272	681	1.6631	164.8	516.2	0.1177	0.1971	1.6738
Coffea|Cc06_g01480	Lycium|Lba01G014310	2400	1.3168	569.0	1831.0	0.1774	0.2091	1.1787
Coffea|Cc06_g01730	Lycium|Lba01G045709	678	1.2621	171.0	507.0	0.1529	0.1755	1.1477
Coffea|Cc06_g01950	Lycium|Lba01G049019	2433	2.4243	570.6	1862.4	0.4163	0.6081	1.4609
Coffea|Cc06_g02260	Lycium|Lba01G048902	1440	1.5451	369.1	1070.9	0.1652	0.2244	1.3584
Coffea|Cc06_g02540	Lycium|Lba01G029664	1239	1.3989	310.9	928.1	0.0907	0.1327	1.4621
Coffea|Cc06_g02870	Lycium|Lba01G036219	1299	1.6741	308.7	990.3	0.0829	0.1537	1.8549
Coffea|Cc06_g03120	Lycium|Lba01G037012	1029	2.0058	240.9	788.1	0.1293	0.2595	2.0066
Coffea|Cc06_g03350	Lycium|Lba01G036272	567	2.2430	155.5	411.5	0.1622	0.3094	1.9070
Coffea|Cc06_g03570	Lycium|Lba01G036594	426	0.8656	112.7	313.3	0.0010	0.0011	1.0879
Coffea|Cc06_g03820	Lycium|Lba01G036575	1449	1.5581	350.4	1098.6	0.0780	0.1346	1.7255
Coffea|Cc06_g04140	Lycium|Lba01G033124	2415	2.1184	519.9	1895.1	0.0096	0.0304	3.1690
Coffea|Cc06_g04360	Lycium|Lba01G036408	777	1.3568	203.4	573.6	0.0489	0.0743	1.5184
Coffea|Cc06_g04640	Lycium|Lba01G028564	1443	2.5119	369.2	1073.8	0.1128	0.2779	2.4642
Coffea|Cc06_g04950	Lycium|Lba01G028962	1332	2.0682	319.5	1012.5	0.1218	0.2526	2.0734
Coffea|Cc06_g05250	Lycium|Lba01G048663	282	2.1513	68.5	213.5	0.2520	0.4166	1.6535
Coffea|Cc06_g05550	Lycium|Lba01G008579	1080	1.9947	255.5	824.5	0.1321	0.2603	1.9706
Coffea|Cc06_g05810	Lycium|Lba01G028746	819	1.6593	208.4	610.6	0.1258	0.1998	1.5883
Coffea|Cc06_g06130	Lycium|Lba01G008534	663	1.6209	183.1	479.9	0.2016	0.2581	1.2801
Coffea|Cc06_g06390	Lycium|Lba01G029952	771	1.0429	203.1	567.9	0.1661	0.1497	0.9013
Coffea|Cc06_g06690	Lycium|Lba01G042531	960	1.2415	222.1	737.9	0.0965	0.1307	1.3544
Coffea|Cc06_g06970	Lycium|Lba01G035179	1614	1.1851	374.0	1240.0	0.0877	0.1158	1.3206
Coffea|Cc06_g07320	Lycium|Lba01G004459	4833	1.4686	1171.7	3661.3	0.1911	0.2416	1.2644
Coffea|Cc06_g07600	Lycium|Lba01G037686	525	1.7965	125.1	399.9	0.2005	0.3071	1.5313
Coffea|Cc06_g07920	Lycium|Lba01G043746	1122	1.9251	275.7	846.3	0.1408	0.2568	1.8235
Coffea|Cc06_g08200	Lycium|Lba01G050371	1296	1.4416	323.3	972.7	0.0984	0.1462	1.4864
Coffea|Cc06_g08530	Lycium|Lba01G030868	5373	1.2272	1294.2	4078.8	0.1240	0.1514	1.2212
Coffea|Cc06_g08870	Lycium|Lba01G030899	996	1.6817	241.5	754.5	0.0985	0.1741	1.7683
Coffea|Cc06_g09210	Lycium|Lba01G047597	4257	0.9824	1097.1	3159.9	0.0884	0.0895	1.0127
Coffea|Cc06_g09510	Lycium|Lba01G037386	996	2.2868	192.4	803.6	0.0898	0.2577	2.8697
Coffea|Cc06_g09860	Lycium|Lba01G023174	1542	1.3179	384.9	1157.1	0.1307	0.1652	1.2634
Coffea|Cc06_g10170	Lycium|Lba01G030286	1485	1.6893	334.8	1150.2	0.2253	0.3172	1.4079
Coffea|Cc06_g10480	Lycium|Lba01G031948	1323	1.7652	297.9	1025.1	0.0811	0.1657	2.0427
Coffea|Cc06_g10730	Lycium|Lba01G031933	1260	1.2416	269.1	990.9	0.1307	0.1710	1.3081
Coffea|Cc06_g11060	Lycium|Lba01G045458	1491	1.0689	364.2	1126.8	0.1281	0.1338	1.0447
Coffea|Cc06_g11340	Lycium|Lba01G045436	1212	1.1280	273.2	938.8	0.1120	0.1349	1.2045
Coffea|Cc06_g11590	Lycium|Lba01G031185	1497	1.9008	347.1	1149.9	0.1014	0.2074	2.0453
Coffea|Cc06_g11880	Lycium|Lba01G045466	936	1.2420	227.0	709.0	0.1219	0.1507	1.2366
Coffea|Cc06_g12150	Lycium|Lba01G045442	822	2.1179	210.7	611.3	0.3056	0.4462	1.4599
Coffea|Cc06_g12460	Lycium|Lba01G045383	915	1.6149	239.0	676.0	0.1903	0.2549	1.3397
Coffea|Cc06_g12680	Lycium|Lba01G045636	2415	0.9397	617.5	1797.5	0.0512	0.0546	1.0661
Coffea|Cc06_g13070	Lycium|Lba01G018152	555	1.8670	161.1	393.9	0.1717	0.2593	1.5101
Coffea|Cc06_g13320	Lycium|Lba01G016358	741	1.4530	178.8	562.2	0.1012	0.1541	1.5228
Coffea|Cc06_g13780	Lycium|Lba01G025688	1068	1.8069	268.7	799.3	0.2265	0.3240	1.4304
Coffea|Cc06_g14280	Lycium|Lba01G016331	453	17.4113	121.3	331.7	0.0140	0.2924	20.8737
Coffea|Cc06_g14630	Lycium|Lba01G004252	2040	1.3008	485.9	1554.1	0.1518	0.1860	1.2254
Coffea|Cc06_g15000	Lycium|Lba01G002966	1074	1.1787	270.2	803.8	0.1961	0.1934	0.9863
Coffea|Cc06_g15310	Lycium|Lba01G004531	531	2.0005	126.1	404.9	0.0790	0.1770	2.2399
Coffea|Cc06_g15650	Lycium|Lba01G040967	1008	1.0409	259.1	748.9	0.0690	0.0777	1.1254
Coffea|Cc06_g16000	Lycium|Lba01G041169	1176	1.1939	298.1	877.9	0.0892	0.1109	1.2435
Coffea|Cc06_g16380	Lycium|Lba01G041128	672	1.2304	147.1	524.9	0.0441	0.0713	1.6186
Coffea|Cc06_g16650	Lycium|Lba01G030017	1836	0.9470	445.5	1390.5	0.0826	0.0854	1.0343
Coffea|Cc06_g17030	Lycium|Lba01G049315	2181	2.0851	534.2	1646.8	0.2519	0.4024	1.5971
Coffea|Cc06_g17450	Lycium|Lba01G007446	2457	1.8463	541.4	1915.6	0.1993	0.3265	1.6378
Coffea|Cc06_g17870	Lycium|Lba01G021486	2586	1.0988	643.5	1942.5	0.1108	0.1222	1.1029
Coffea|Cc06_g18300	Lycium|Lba01G021191	942	1.6846	217.0	725.0	0.2799	0.3526	1.2597
Coffea|Cc06_g18550	Lycium|Lba01G041207	1284	1.3123	302.6	981.4	0.1667	0.2008	1.2049
Coffea|Cc06_g19020	Lycium|Lba01G041415	1038	2.1379	257.4	780.6	0.0809	0.1867	2.3077
Coffea|Cc06_g19610	Lycium|Lba01G041715	1152	3.4773	260.4	891.6	0.1830	0.5769	3.1523
Coffea|Cc06_g20190	Lycium|Lba01G006314	759	1.4396	202.4	556.6	0.1195	0.1618	1.3546
Coffea|Cc06_g20840	Lycium|Lba01G012035	1260	1.6094	281.4	978.6	0.1454	0.2320	1.5957
Coffea|Cc06_g21410	Lycium|Lba01G028921	4524	1.4646	1036.9	3487.1	0.0621	0.1094	1.7619
Coffea|Cc06_g21750	Lycium|Lba01G037805	1176	0.9988	279.1	896.9	0.1043	0.1096	1.0506
Coffea|Cc06_g22740	Lycium|Lba01G040939	1209	1.1360	283.6	925.4	0.0569	0.0775	1.3612
Coffea|Cc06_g23000	Lycium|Lba01G012847	792	1.9688	179.5	612.5	0.1159	0.2404	2.0750
Coffea|Cc06_g23510	Lycium|Lba01G045545	1722	2.7575	381.3	1340.7	0.2584	0.5621	2.1748
Coffea|Cc07_g00020	Lycium|Lba01G010588	1200	1.2803	288.7	911.3	0.1567	0.1860	1.1869
Coffea|Cc07_g00300	Lycium|Lba01G010354	981	1.7404	237.9	743.1	0.1001	0.1825	1.8223
Coffea|Cc07_g00560	Lycium|Lba01G016813	3477	1.3084	897.9	2579.1	0.0424	0.0639	1.5054
Coffea|Cc07_g00790	Lycium|Lba01G010696	1011	1.0179	244.8	766.2	0.1202	0.1224	1.0182
Coffea|Cc07_g01090	Lycium|Lba01G010639	1119	1.8243	307.5	811.5	0.0883	0.1585	1.7945
Coffea|Cc07_g01440	Lycium|Lba01G010683	1902	1.7804	452.0	1450.0	0.1799	0.2849	1.5832
Coffea|Cc07_g01760	Lycium|Lba01G007760	1521	1.3824	373.4	1147.6	0.1521	0.1945	1.2792
Coffea|Cc07_g02070	Lycium|Lba01G004618	525	1.0230	132.8	392.2	0.0765	0.0841	1.0993
Coffea|Cc07_g02390	Lycium|Lba01G010403	1482	1.4468	360.9	1121.1	0.1300	0.1834	1.4107
Coffea|Cc07_g02700	Lycium|Lba01G020159	2181	1.6662	535.0	1646.0	0.1121	0.1887	1.6835
Coffea|Cc07_g02970	Lycium|Lba01G010594	414	1.4528	103.2	310.8	0.0925	0.1405	1.5198
Coffea|Cc07_g03290	Lycium|Lba01G018894	6540	1.5090	1553.1	4986.9	0.1943	0.2534	1.3043
Coffea|Cc07_g03580	Lycium|Lba01G010415	1143	1.6531	285.3	857.7	0.0818	0.1449	1.7720
Coffea|Cc07_g03810	Lycium|Lba01G010884	972	1.5025	259.8	712.2	0.1053	0.1531	1.4539
Coffea|Cc07_g04090	Lycium|Lba01G010586	1572	2.8538	384.2	1187.8	0.1408	0.3818	2.7120
Coffea|Cc07_g04370	Lycium|Lba01G010813	1224	1.1186	329.1	894.9	0.1282	0.1318	1.0283
Coffea|Cc07_g04590	Lycium|Lba01G010544	1314	1.0618	323.0	991.0	0.0455	0.0575	1.2636
Coffea|Cc07_g04920	Lycium|Lba01G019714	1266	1.9702	308.4	957.6	0.1336	0.2546	1.9056
Coffea|Cc07_g05210	Lycium|Lba01G010478	1905	2.0270	450.2	1454.8	0.1503	0.2892	1.9247
Coffea|Cc07_g05530	Lycium|Lba01G010462	1338	2.4173	282.7	1055.3	0.2093	0.4481	2.1406
Coffea|Cc07_g05830	Lycium|Lba01G019725	792	1.6110	227.9	564.1	0.1057	0.1564	1.4791
Coffea|Cc07_g06070	Lycium|Lba01G041866	381	2.5698	92.5	288.5	0.2344	0.4777	2.0383
Coffea|Cc07_g06290	Lycium|Lba01G042919	1224	1.5695	294.5	929.5	0.0969	0.1613	1.6651
Coffea|Cc07_g06690	Lycium|Lba01G042097	1674	1.5738	400.8	1273.2	0.2064	0.2731	1.3234
Coffea|Cc07_g06970	Lycium|Lba01G042079	1860	1.1522	451.1	1408.9	0.1334	0.1491	1.1180
Coffea|Cc07_g07190	Lycium|Lba01G042035	525	1.3694	135.4	389.6	0.1446	0.1808	1.2499
Coffea|Cc07_g07490	Lycium|Lba01G042136	1407	1.5693	347.0	1060.0	0.0739	0.1279	1.7306
Coffea|Cc07_g07740	Lycium|Lba01G033449	972	1.1706	233.9	738.1	0.0801	0.1037	1.2944
Coffea|Cc07_g08090	Lycium|Lba01G042021	1416	1.2309	334.4	1081.6	0.0948	0.1261	1.3296
Coffea|Cc07_g08360	Lycium|Lba01G042146	993	1.3366	252.1	740.9	0.1012	0.1369	1.3526
Coffea|Cc07_g08630	Lycium|Lba01G011628	747	2.1847	165.7	581.3	0.1230	0.2821	2.2930
Coffea|Cc07_g08920	Lycium|Lba01G011153	270	0.7745	59.9	210.1	0.1239	0.1005	0.8112
Coffea|Cc07_g09230	Lycium|Lba01G044077	216	2.9074	54.2	161.8	0.1204	0.3420	2.8399
Coffea|Cc07_g09460	Lycium|Lba01G042081	1755	1.6704	476.9	1278.1	0.0989	0.1602	1.6197
Coffea|Cc07_g09730	Lycium|Lba01G042060	1122	1.7408	276.6	845.4	0.2407	0.3264	1.3561
Coffea|Cc07_g09980	Lycium|Lba01G042092	2544	1.4617	624.4	1919.6	0.1275	0.1818	1.4260
Coffea|Cc07_g10260	Lycium|Lba01G005292	2379	1.5822	585.4	1793.6	0.1465	0.2167	1.4793
Coffea|Cc07_g10540	Lycium|Lba01G005253	564	1.5177	165.7	398.3	0.2332	0.2573	1.1033
Coffea|Cc07_g10780	Lycium|Lba01G009432	483	10.0867	126.0	357.0	0.0374	0.4356	11.6562
Coffea|Cc07_g11030	Lycium|Lba01G005398	1890	1.2623	501.5	1388.5	0.1237	0.1461	1.1813
Coffea|Cc07_g11260	Lycium|Lba01G005262	2445	1.3558	605.5	1839.5	0.0729	0.1089	1.4939
Coffea|Cc07_g11530	Lycium|Lba01G005250	846	2.2307	199.8	646.2	0.3034	0.4821	1.5893
Coffea|Cc07_g11860	Lycium|Lba01G032180	2940	1.4679	697.0	2243.0	0.1947	0.2471	1.2688
Coffea|Cc07_g12150	Lycium|Lba01G032231	1674	1.5379	391.3	1282.7	0.0907	0.1534	1.6903
Coffea|Cc07_g12430	Lycium|Lba01G019776	675	4.7189	161.5	513.5	0.1148	0.5528	4.8153
Coffea|Cc07_g12770	Lycium|Lba01G032117	3177	1.5422	750.0	2427.0	0.2093	0.2717	1.2983
Coffea|Cc07_g13060	Lycium|Lba01G011250	1638	1.3829	378.0	1260.0	0.1518	0.2013	1.3264
Coffea|Cc07_g13360	Lycium|Lba01G011640	552	0.7957	143.8	408.2	0.0450	0.0406	0.9028
Coffea|Cc07_g13720	Lycium|Lba01G011572	2166	4.0188	545.4	1620.6	0.0374	0.1790	4.7886
Coffea|Cc07_g14110	Lycium|Lba01G011612	2019	1.5348	500.8	1518.2	0.1998	0.2566	1.2845
Coffea|Cc07_g14510	Lycium|Lba01G011262	1182	2.7441	230.2	951.8	0.1756	0.4779	2.7211
Coffea|Cc07_g14830	Lycium|Lba01G025729	906	1.6086	213.4	692.6	0.2495	0.3139	1.2579
Coffea|Cc07_g15220	Lycium|Lba01G003970	813	1.3604	213.0	600.0	0.1141	0.1495	1.3099
Coffea|Cc07_g15510	Lycium|Lba01G001826	1164	1.6066	267.1	896.9	0.2021	0.2810	1.3902
Coffea|Cc07_g16030	Lycium|Lba01G001912	2247	1.1353	534.8	1712.2	0.1320	0.1475	1.1178
Coffea|Cc07_g16410	Lycium|Lba01G001770	624	1.4382	136.4	487.6	0.1697	0.2316	1.3649
Coffea|Cc07_g16700	Lycium|Lba01G001762	1125	1.3604	284.9	840.1	0.2234	0.2412	1.0795
Coffea|Cc07_g17420	Lycium|Lba01G043347	642	2.0833	167.0	475.0	0.1380	0.2645	1.9169
Coffea|Cc07_g18060	Lycium|Lba01G043575	1881	1.5628	434.4	1446.6	0.1007	0.1701	1.6893
Coffea|Cc07_g18510	Lycium|Lba01G038042	783	1.6338	181.6	601.4	0.1291	0.2124	1.6448
Coffea|Cc07_g18950	Lycium|Lba01G039700	207	0.6650	50.8	156.2	0.0504	0.0394	0.7819
Coffea|Cc07_g19430	Lycium|Lba01G037173	825	1.2465	200.2	624.8	0.0999	0.1304	1.3051
Coffea|Cc07_g19930	Lycium|Lba01G045055	606	1.9077	158.8	447.2	0.0565	0.1183	2.0932
Coffea|Cc07_g21030	Lycium|Lba01G029532	1599	2.7370	386.2	1212.8	0.0708	0.2189	3.0902
Coffea|Cc08_g00130	Lycium|Lba01G042601	1281	1.2149	322.5	958.5	0.1887	0.1945	1.0306
Coffea|Cc08_g00410	Lycium|Lba01G042371	615	1.4721	168.8	446.2	0.1005	0.1420	1.4127
Coffea|Cc08_g00640	Lycium|Lba01G038340	849	1.3675	206.5	642.5	0.2066	0.2357	1.1408
Coffea|Cc08_g00960	Lycium|Lba01G046040	642	1.3370	182.9	459.1	0.1611	0.1795	1.1140
Coffea|Cc08_g01180	Lycium|Lba01G001299	1539	1.9471	405.7	1133.3	0.1429	0.2515	1.7596
Coffea|Cc08_g01540	Lycium|Lba01G046274	1245	1.2664	258.4	986.6	0.1343	0.1805	1.3445
Coffea|Cc08_g02100	Lycium|Lba01G021835	1644	1.3215	404.9	1239.1	0.2434	0.2495	1.0250
Coffea|Cc08_g02480	Lycium|Lba01G046197	864	1.3848	216.8	647.2	0.1365	0.1784	1.3070
Coffea|Cc08_g02870	Lycium|Lba01G046306	666	2.0740	171.9	494.1	0.2747	0.4111	1.4965
Coffea|Cc08_g03180	Lycium|Lba01G000957	1614	2.0972	364.0	1250.0	0.2560	0.4222	1.6497
Coffea|Cc08_g03520	Lycium|Lba01G046103	1083	1.5868	253.5	829.5	0.1030	0.1741	1.6899
Coffea|Cc08_g03980	Lycium|Lba01G046183	1485	1.3677	395.1	1089.9	0.1197	0.1542	1.2883
Coffea|Cc08_g04650	Lycium|Lba01G023651	1173	1.4004	280.7	892.3	0.1596	0.2066	1.2941
Coffea|Cc08_g05240	Lycium|Lba01G014379	240	0.8757	54.1	185.9	0.1620	0.1348	0.8317
Coffea|Cc08_g05630	Lycium|Lba01G046335	1836	1.1118	469.6	1366.4	0.1113	0.1219	1.0944
Coffea|Cc08_g05990	Lycium|Lba01G013890	549	1.8885	142.4	406.6	0.2573	0.3600	1.3992
Coffea|Cc08_g06560	Lycium|Lba01G019233	801	5.5606	221.0	580.0	0.1206	0.6154	5.1037
Coffea|Cc08_g07170	Lycium|Lba01G040475	819	1.1197	199.9	619.1	0.1079	0.1236	1.1463
Coffea|Cc08_g07780	Lycium|Lba01G006322	642	5.4863	132.2	509.8	0.0691	0.4844	7.0136
Coffea|Cc08_g08260	Lycium|Lba01G046624	4971	1.8876	1077.6	3893.4	0.2356	0.3694	1.5680
Coffea|Cc08_g08610	Lycium|Lba01G046779	1338	1.9942	321.4	1016.6	0.2713	0.4041	1.4894
Coffea|Cc08_g09240	Lycium|Lba01G046593	1467	1.5583	348.8	1118.2	0.1503	0.2216	1.4742
Coffea|Cc08_g09720	Lycium|Lba01G014172	810	1.3267	210.4	599.6	0.2424	0.2441	1.0071
Coffea|Cc08_g10050	Lycium|Lba01G017265	4293	1.2916	998.2	3294.8	0.1149	0.1542	1.3425
Coffea|Cc08_g10470	Lycium|Lba01G018262	1302	2.0670	314.8	987.2	0.1530	0.2947	1.9256
Coffea|Cc08_g10810	Lycium|Lba01G017217	1035	2.0916	244.5	790.5	0.1565	0.3068	1.9597
Coffea|Cc08_g11050	Lycium|Lba01G037703	3207	2.1272	728.6	2478.4	0.2435	0.4157	1.7072
Coffea|Cc08_g11380	Lycium|Lba01G034655	741	2.7502	177.2	563.8	0.1038	0.2992	2.8817
Coffea|Cc08_g11670	Lycium|Lba01G037029	225	2.7070	62.3	162.7	0.1716	0.3863	2.2514
Coffea|Cc08_g11950	Lycium|Lba01G034384	660	1.2638	154.8	505.2	0.1219	0.1566	1.2847
Coffea|Cc08_g12250	Lycium|Lba01G021808	1320	1.2601	332.0	988.0	0.1516	0.1745	1.1509
Coffea|Cc08_g12520	Lycium|Lba01G034495	1278	1.4506	296.7	981.3	0.2218	0.2665	1.2013
Coffea|Cc08_g12830	Lycium|Lba01G034352	867	1.5085	218.5	648.5	0.1402	0.1975	1.4092
Coffea|Cc08_g13140	Lycium|Lba01G034343	1131	1.5745	267.3	863.7	0.0699	0.1266	1.8114
Coffea|Cc08_g13420	Lycium|Lba01G022019	978	1.2480	276.7	701.3	0.1942	0.1914	0.9854
Coffea|Cc08_g13730	Lycium|Lba01G034561	897	1.2959	208.6	688.4	0.1505	0.1868	1.2410
Coffea|Cc08_g14040	Lycium|Lba01G034622	852	1.7426	183.7	668.3	0.0709	0.1518	2.1424
Coffea|Cc08_g14390	Lycium|Lba01G034373	576	1.8767	109.8	466.2	0.1792	0.3339	1.8632
Coffea|Cc08_g14690	Lycium|Lba01G034616	1554	1.0075	385.1	1168.9	0.0765	0.0842	1.0997
Coffea|Cc08_g15040	Lycium|Lba01G034441	489	1.4113	137.4	351.6	0.1130	0.1467	1.2988
Coffea|Cc08_g15340	Lycium|Lba01G034377	657	2.0794	152.1	504.9	0.1374	0.2825	2.0564
Coffea|Cc08_g15620	Lycium|Lba01G034451	2202	1.4677	588.0	1614.0	0.1224	0.1679	1.3714
Coffea|Cc08_g15880	Lycium|Lba01G003302	975	1.3071	240.5	734.5	0.1125	0.1479	1.3147
Coffea|Cc08_g16100	Lycium|Lba01G003321	675	1.7515	151.3	523.7	0.1782	0.2871	1.6109
Coffea|Cc08_g16340	Lycium|Lba01G003323	1995	2.7753	516.4	1478.6	0.1246	0.3281	2.6344
Coffea|Cc08_g16620	Lycium|Lba01G003402	318	1.0844	77.4	240.6	0.0183	0.0257	1.4055
Coffea|Cc08_g16900	Lycium|Lba01G003366	1233	2.3704	267.9	965.1	0.1564	0.3637	2.3264
Coffea|Cc09_g00070	Lycium|Lba01G005791	1398	1.0846	300.2	1097.8	0.1289	0.1475	1.1442
Coffea|Cc09_g00360	Lycium|Lba01G011360	396	2.1898	96.1	299.9	0.1155	0.2555	2.2115
Coffea|Cc09_g00770	Lycium|Lba01G011660	798	0.9098	192.3	605.7	0.0965	0.0932	0.9651
Coffea|Cc09_g01050	Lycium|Lba01G011219	684	2.8802	134.4	549.6	0.1801	0.5068	2.8140
Coffea|Cc09_g01340	Lycium|Lba01G032119	1104	1.5481	272.6	831.4	0.1295	0.1940	1.4982
Coffea|Cc09_g01640	Lycium|Lba01G005384	3525	1.4447	811.6	2713.4	0.1321	0.1917	1.4508
Coffea|Cc09_g01940	Lycium|Lba01G047417	1068	1.3052	256.6	811.4	0.1429	0.1782	1.2472
Coffea|Cc09_g02160	Lycium|Lba01G008737	2127	2.1071	512.3	1614.7	0.1144	0.2453	2.1431
Coffea|Cc09_g02630	Lycium|Lba01G023410	669	1.1457	195.1	473.9	0.1948	0.1731	0.8888
Coffea|Cc09_g03060	Lycium|Lba01G019165	1242	1.4520	318.6	923.4	0.0949	0.1404	1.4799
Coffea|Cc09_g03410	Lycium|Lba01G023470	1896	1.7216	453.9	1442.1	0.1962	0.2897	1.4767
Coffea|Cc09_g03710	Lycium|Lba01G023298	1134	1.1438	274.1	859.9	0.0838	0.1047	1.2488
Coffea|Cc09_g04010	Lycium|Lba01G025620	1344	1.3286	316.1	1027.9	0.1411	0.1821	1.2907
Coffea|Cc09_g04250	Lycium|Lba01G032049	1935	1.2848	514.4	1420.6	0.0849	0.1108	1.3049
Coffea|Cc09_g04620	Lycium|Lba01G047425	840	2.3894	187.8	652.2	0.2422	0.4687	1.9348
Coffea|Cc09_g04930	Lycium|Lba01G013002	1608	1.4372	350.4	1257.6	0.1514	0.2156	1.4246
Coffea|Cc09_g05300	Lycium|Lba01G032093	1032	1.9198	268.6	763.4	0.1160	0.2145	1.8490
Coffea|Cc09_g05790	Lycium|Lba01G003810	543	2.3584	158.0	385.0	0.0700	0.1616	2.3081
Coffea|Cc09_g06130	Lycium|Lba01G032322	975	1.1274	237.9	737.1	0.0750	0.0937	1.2499
Coffea|Cc09_g06740	Lycium|Lba01G000101	741	1.5476	185.1	555.9	0.1135	0.1748	1.5403
Coffea|Cc09_g07310	Lycium|Lba01G000237	999	2.0975	227.4	771.6	0.0780	0.1894	2.4287
Coffea|Cc09_g07770	Lycium|Lba01G017359	1521	1.2686	369.0	1152.0	0.0677	0.0975	1.4389
Coffea|Cc09_g08080	Lycium|Lba01G000232	621	2.8810	158.3	462.7	0.0918	0.2728	2.9702
Coffea|Cc09_g08720	Lycium|Lba01G000303	1971	1.3902	455.5	1515.5	0.1002	0.1507	1.5038
Coffea|Cc09_g09230	Lycium|Lba01G000117	876	1.7574	214.6	661.4	0.1234	0.2138	1.7324
Coffea|Cc09_g09590	Lycium|Lba01G008487	1026	1.6508	254.9	771.1	0.2093	0.2839	1.3563
Coffea|Cc09_g09940	Lycium|Lba01G000074	1095	2.1377	284.3	810.7	0.1186	0.2432	2.0510
Coffea|Cc09_g10290	Lycium|Lba01G029276	1005	0.8255	232.5	772.5	0.0151	0.0171	1.1323
Coffea|Cc09_g10580	Lycium|Lba01G029927	2352	2.4078	556.6	1795.4	0.1387	0.3249	2.3434
Coffea|Cc09_g10870	Lycium|Lba01G029295	1104	2.3861	272.3	831.7	0.2380	0.4445	1.8671
Coffea|Cc10_g00200	Lycium|Lba01G039950	963	0.9544	225.7	737.3	0.1227	0.1189	0.9692
Coffea|Cc10_g00480	Lycium|Lba01G040057	1716	1.4593	435.3	1280.7	0.1031	0.1517	1.4712
Coffea|Cc10_g00740	Lycium|Lba01G014096	1224	3.3851	322.6	901.4	0.0580	0.2136	3.6845
Coffea|Cc10_g01020	Lycium|Lba01G025343	558	1.7973	148.6	409.4	0.1898	0.2804	1.4770
Coffea|Cc10_g01310	Lycium|Lba01G030011	1080	1.4776	269.7	810.3	0.0741	0.1196	1.6131
Coffea|Cc10_g01660	Lycium|Lba01G040087	717	2.2509	167.8	549.2	0.1765	0.3587	2.0322
Coffea|Cc10_g01880	Lycium|Lba01G047670	441	3.1097	109.2	331.8	0.0289	0.1112	3.8480
Coffea|Cc10_g02090	Lycium|Lba01G047661	2736	1.8249	621.6	2114.4	0.2017	0.3203	1.5880
Coffea|Cc10_g02350	Lycium|Lba01G037169	1803	1.4674	425.5	1377.5	0.1473	0.2067	1.4034
Coffea|Cc10_g02720	Lycium|Lba01G037474	2133	1.6637	484.3	1648.7	0.1700	0.2630	1.5471
Coffea|Cc10_g02960	Lycium|Lba01G037531	1077	1.1049	261.7	815.3	0.0737	0.0908	1.2325
Coffea|Cc10_g03230	Lycium|Lba01G014162	741	1.0264	183.3	557.7	0.1016	0.1073	1.0565
Coffea|Cc10_g03580	Lycium|Lba01G044376	1554	3.1692	432.0	1122.0	0.0409	0.1406	3.4348
Coffea|Cc10_g03940	Lycium|Lba01G044258	915	4.0612	201.2	713.8	0.0744	0.3624	4.8710
Coffea|Cc10_g04210	Lycium|Lba01G044857	1740	1.6687	423.8	1316.2	0.0983	0.1720	1.7495
Coffea|Cc10_g04540	Lycium|Lba01G045276	897	1.1233	169.8	727.2	0.0912	0.1298	1.4227
Coffea|Cc10_g04820	Lycium|Lba01G043810	1386	2.1147	323.7	1062.3	0.1103	0.2445	2.2159
Coffea|Cc10_g05200	Lycium|Lba01G044464	411	3.7211	114.8	296.2	0.0956	0.3406	3.5615
Coffea|Cc10_g05630	Lycium|Lba01G043866	1845	2.3797	435.2	1409.8	0.2432	0.4575	1.8807
Coffea|Cc10_g05920	Lycium|Lba01G044870	354	0.8088	78.5	275.5	0.2299	0.1547	0.6729
Coffea|Cc10_g06290	Lycium|Lba01G031751	1080	2.2964	281.4	798.6	0.0782	0.1881	2.4040
Coffea|Cc10_g06690	Lycium|Lba01G044093	828	2.3898	175.5	652.5	0.1301	0.3296	2.5333
Coffea|Cc10_g07160	Lycium|Lba01G044942	2037	1.0951	492.9	1544.1	0.0743	0.0910	1.2237
Coffea|Cc10_g07490	Lycium|Lba01G044643	4251	1.8069	1070.3	3180.7	0.1612	0.2607	1.6173
Coffea|Cc10_g07760	Lycium|Lba01G044804	684	1.1073	141.1	542.9	0.1296	0.1547	1.1937
Coffea|Cc10_g08080	Lycium|Lba01G044988	2553	2.4696	566.8	1986.2	0.0918	0.2576	2.8052
Coffea|Cc10_g08440	Lycium|Lba01G043852	2721	1.8771	625.6	2095.4	0.1615	0.2852	1.7661
Coffea|Cc10_g08800	Lycium|Lba01G010578	357	4.0850	81.4	275.6	0.3657	0.9758	2.6686
Coffea|Cc10_g09430	Lycium|Lba01G040604	1008	2.2626	233.4	774.6	0.0948	0.2348	2.4780
Coffea|Cc10_g10110	Lycium|Lba01G040802	3003	1.3348	681.2	2321.8	0.1068	0.1536	1.4380
Coffea|Cc10_g10560	Lycium|Lba01G043843	2361	1.6616	486.7	1874.3	0.0872	0.1754	2.0115
Coffea|Cc10_g11030	Lycium|Lba01G045264	3183	1.7790	710.6	2472.4	0.1671	0.2807	1.6795
Coffea|Cc10_g11640	Lycium|Lba01G044027	828	2.2983	179.9	648.1	0.1708	0.3729	2.1832
Coffea|Cc10_g12100	Lycium|Lba01G028686	279	1.1304	58.6	220.4	0.0387	0.0607	1.5669
Coffea|Cc10_g12580	Lycium|Lba01G020269	3129	1.3972	783.8	2345.2	0.1213	0.1655	1.3642
Coffea|Cc10_g12910	Lycium|Lba01G045113	1224	1.3225	258.1	965.9	0.1818	0.2262	1.2441
Coffea|Cc10_g13260	Lycium|Lba01G043772	1800	1.4789	408.8	1391.2	0.1645	0.2289	1.3915
Coffea|Cc10_g13740	Lycium|Lba01G044936	4185	2.7618	892.4	3292.6	0.2694	0.5833	2.1649
Coffea|Cc10_g14230	Lycium|Lba01G044375	675	1.4844	167.6	507.4	0.1614	0.2161	1.3386
Coffea|Cc10_g14710	Lycium|Lba01G017700	408	3.2419	97.2	310.8	0.0022	0.0098	4.5028
Coffea|Cc10_g15120	Lycium|Lba01G044288	879	2.2335	224.6	654.4	0.2322	0.4035	1.7376
Coffea|Cc10_g15540	Lycium|Lba01G043930	693	1.7106	162.8	530.2	0.0773	0.1498	1.9392
Coffea|Cc10_g15880	Lycium|Lba01G044333	3549	1.5123	794.6	2754.4	0.1064	0.1750	1.6449
Coffea|Cc10_g16150	Lycium|Lba01G009631	552	1.4423	143.3	408.7	0.2043	0.2390	1.1700
Coffea|Cc10_g16460	Lycium|Lba01G006131	1539	0.8354	369.2	1169.8	0.0557	0.0549	0.9867
Coffea|Cc11_g00260	Lycium|Lba01G034990	5193	1.5490	1176.2	4016.8	0.1320	0.2074	1.5715
Coffea|Cc11_g01080	Lycium|Lba01G041818	1080	1.5872	249.1	830.9	0.1132	0.1885	1.6650
Coffea|Cc11_g01660	Lycium|Lba01G046900	519	1.2219	112.7	406.3	0.1148	0.1523	1.3270
Coffea|Cc11_g02260	Lycium|Lba01G038282	1002	1.3348	229.7	772.3	0.0241	0.0433	1.7954
Coffea|Cc11_g02820	Lycium|Lba01G003032	456	1.6887	120.3	335.7	0.1149	0.1857	1.6152
Coffea|Cc11_g03360	Lycium|Lba01G003130	1224	2.0632	266.1	957.9	0.1986	0.3664	1.8447
Coffea|Cc11_g04240	Lycium|Lba01G044187	1182	1.4812	292.2	889.8	0.1206	0.1761	1.4608
Coffea|Cc11_g04910	Lycium|Lba01G015569	1692	2.2587	416.6	1275.4	0.1074	0.2472	2.3010
Coffea|Cc11_g05610	Lycium|Lba01G013307	918	2.5754	213.5	704.5	0.1359	0.3463	2.5487
Coffea|Cc11_g06180	Lycium|Lba01G007179	1854	3.6072	469.0	1385.0	0.1442	0.4807	3.3337
Coffea|Cc11_g07010	Lycium|Lba01G021652	480	0.8565	122.7	357.3	0.0653	0.0613	0.9382
Coffea|Cc11_g07680	Lycium|Lba01G036260	597	8.6097	143.8	453.2	0.1915	1.4228	7.4296
Coffea|Cc11_g08240	Lycium|Lba01G021253	1662	0.9440	408.1	1253.9	0.1207	0.1128	0.9349
Coffea|Cc11_g08680	Lycium|Lba01G038655	1929	1.3487	514.4	1414.6	0.0619	0.0892	1.4406
Coffea|Cc11_g09100	Lycium|Lba01G032637	510	4.6158	120.8	389.2	0.0481	0.2704	5.6245
Coffea|Cc11_g09580	Lycium|Lba01G004154	384	2.4723	83.7	300.3	0.3143	0.5586	1.7771
Coffea|Cc11_g09920	Lycium|Lba01G039587	2343	1.2026	526.2	1816.8	0.0617	0.0907	1.4717
Coffea|Cc11_g10210	Lycium|Lba01G048055	1089	50.0000	233.3	855.7	0.0159	1.1699	73.5070
Coffea|Cc11_g10530	Lycium|Lba01G039342	831	1.3089	151.8	679.2	0.1926	0.2471	1.2828
Coffea|Cc11_g10780	Lycium|Lba01G039216	762	1.9219	173.8	588.2	0.0754	0.1687	2.2380
Coffea|Cc11_g11150	Lycium|Lba01G032640	1185	1.5368	294.1	890.9	0.1518	0.2147	1.4138
Coffea|Cc11_g11470	Lycium|Lba01G039401	936	1.5430	208.6	727.4	0.1272	0.2034	1.5985
Coffea|Cc11_g11760	Lycium|Lba01G039454	3438	2.6891	763.8	2674.2	0.3088	0.5987	1.9386
Coffea|Cc11_g12110	Lycium|Lba01G039579	255	10.8815	68.4	186.6	0.0151	0.1955	12.9820
Coffea|Cc11_g12430	Lycium|Lba01G039629	1107	1.4375	245.5	861.5	0.1668	0.2273	1.3629
Coffea|Cc11_g12730	Lycium|Lba01G026328	1566	1.5201	357.0	1209.0	0.1665	0.2367	1.4212
Coffea|Cc11_g13050	Lycium|Lba01G038489	993	1.5290	256.5	736.5	0.2013	0.2516	1.2504
Coffea|Cc11_g13320	Lycium|Lba01G034804	576	1.1970	160.2	415.8	0.1763	0.1735	0.9844
Coffea|Cc11_g13570	Lycium|Lba01G018285	1188	1.6691	292.4	895.6	0.1875	0.2692	1.4357
Coffea|Cc11_g13910	Lycium|Lba01G013124	642	1.9152	153.9	488.1	0.2701	0.3874	1.4341
Coffea|Cc11_g14210	Lycium|Lba01G012988	1302	1.8137	322.0	980.0	0.0946	0.1796	1.8982
Coffea|Cc11_g14450	Lycium|Lba01G013373	2631	1.0011	640.8	1990.2	0.0899	0.0963	1.0711
Coffea|Cc11_g14800	Lycium|Lba01G009097	594	1.6849	156.2	437.8	0.0765	0.1345	1.7589
Coffea|Cc11_g15080	Lycium|Lba01G035586	2400	0.9844	553.2	1846.8	0.0849	0.0942	1.1092
Coffea|Cc11_g15390	Lycium|Lba01G030262	1110	2.0857	300.0	810.0	0.1914	0.3246	1.6958
Coffea|Cc11_g15720	Lycium|Lba01G030326	2427	2.4274	587.8	1839.2	0.2590	0.4780	1.8454
Coffea|Cc11_g16060	Lycium|Lba01G042618	816	1.3010	195.9	620.1	0.0525	0.0813	1.5485
Coffea|Cc11_g16310	Lycium|Lba01G050060	2775	1.2778	690.1	2084.9	0.1103	0.1417	1.2846
Coffea|Cc11_g16630	Lycium|Lba01G042590	2112	1.5216	524.9	1587.1	0.1381	0.1989	1.4396
Coffea|Cc11_g16880	Lycium|Lba01G013376	663	1.9505	170.2	492.8	0.2043	0.3251	1.5915
Coffea|Cc11_g17110	Lycium|Lba01G013046	723	0.6668	156.8	566.2	0.0317	0.0291	0.9197
Coffea|Cc11_g17380	Lycium|Lba01G039903	1311	0.9558	318.5	992.5	0.0854	0.0884	1.0359
Coffea|Cc00_g00170	Lycium|Lba01G004842	1584	1.2948	399.0	1185.0	0.0737	0.1037	1.4057
Coffea|Cc00_g01010	Lycium|Lba01G012592	2145	1.2452	515.8	1629.2	0.0976	0.1288	1.3193
Coffea|Cc00_g01600	Lycium|Lba01G027972	1293	1.7186	327.3	965.7	0.0902	0.1612	1.7874
Coffea|Cc00_g02270	Lycium|Lba01G047652	2313	2.2598	613.1	1699.9	0.1920	0.3560	1.8545
Coffea|Cc00_g02800	Lycium|Lba01G027574	726	1.0989	146.4	579.6	0.1428	0.1657	1.1606
Coffea|Cc00_g03450	Lycium|Lba01G027625	1905	1.0355	485.7	1419.3	0.0773	0.0854	1.1043
Coffea|Cc00_g04150	Lycium|Lba01G012611	1191	2.3480	281.1	909.9	0.1070	0.2635	2.4633
Coffea|Cc00_g04680	Lycium|Lba01G031144	1125	1.4452	256.0	869.0	0.0440	0.0811	1.8420
Coffea|Cc00_g05200	Lycium|Lba01G034213	450	6.1857	107.0	343.0	0.0236	0.1901	8.0650
Coffea|Cc00_g05950	Lycium|Lba01G022487	2001	1.5496	506.6	1494.4	0.1451	0.2073	1.4287
Coffea|Cc00_g06790	Lycium|Lba01G046956	969	1.8958	246.1	722.9	0.0842	0.1679	1.9947
Coffea|Cc00_g07480	Lycium|Lba01G046070	1404	1.5967	349.9	1054.1	0.0606	0.1094	1.8060
Coffea|Cc00_g08050	Lycium|Lba01G022466	870	1.7138	182.8	687.2	0.1781	0.2901	1.6287
Coffea|Cc00_g08760	Lycium|Lba01G030439	1764	2.0913	401.0	1363.0	0.1239	0.2673	2.1580
Coffea|Cc00_g09310	Lycium|Lba01G026991	744	3.6253	172.7	571.3	0.2171	0.6577	3.0296
Coffea|Cc00_g10370	Lycium|Lba01G023696	204	0.9725	59.1	144.9	0.1162	0.1012	0.8709
Coffea|Cc00_g10750	Lycium|Lba01G037789	2430	1.5284	548.8	1881.2	0.1282	0.2009	1.5669
Coffea|Cc00_g11590	Lycium|Lba01G048034	834	2.1426	172.4	661.6	0.2404	0.4320	1.7973
Coffea|Cc00_g12240	Lycium|Lba01G027751	2367	1.1044	552.4	1814.6	0.1196	0.1355	1.1324
Coffea|Cc00_g12830	Lycium|Lba01G000191	3786	1.8679	957.6	2828.4	0.0916	0.1775	1.9373
Coffea|Cc00_g13550	Lycium|Lba01G047144	987	1.2603	275.7	711.3	0.0742	0.0937	1.2621
Coffea|Cc00_g13980	Lycium|Lba01G020943	369	0.9793	81.9	287.1	0.0187	0.0258	1.3807
Coffea|Cc00_g14590	Lycium|Lba01G033892	705	1.3041	184.4	520.6	0.1356	0.1630	1.2018
Coffea|Cc00_g15150	Lycium|Lba01G027754	867	1.5735	206.4	660.6	0.2059	0.2734	1.3282
Coffea|Cc00_g15870	Lycium|Lba01G019609	135	1.4855	42.1	92.9	0.3670	0.3219	0.8770
Coffea|Cc00_g16730	Lycium|Lba01G022547	351	2.3112	75.3	275.7	0.1802	0.3898	2.1628
Coffea|Cc00_g17410	Lycium|Lba01G025876	711	0.9764	179.0	532.0	0.1364	0.1254	0.9199
Coffea|Cc00_g18220	Lycium|Lba01G002467	762	1.9640	181.6	580.4	0.1527	0.2819	1.8460
Coffea|Cc00_g19020	Lycium|Lba01G000339	1074	1.9443	264.5	809.5	0.1363	0.2531	1.8571
Coffea|Cc00_g19850	Lycium|Lba01G010618	687	1.9469	164.4	522.6	0.1480	0.2730	1.8444
Coffea|Cc00_g20360	Lycium|Lba01G025705	1701	1.2938	414.3	1286.7	0.1012	0.1363	1.3473
Coffea|Cc00_g21110	Lycium|Lba01G022445	690	1.0013	132.6	557.4	0.0843	0.1081	1.2820
Coffea|Cc00_g22250	Lycium|Lba01G044141	576	13.2240	167.8	408.2	0.0317	0.4458	14.0450
Coffea|Cc00_g23010	Lycium|Lba01G025900	813	9.1895	196.0	617.0	0.0284	0.3308	11.6620
Coffea|Cc00_g24010	Lycium|Lba01G000144	2316	2.4276	515.8	1800.2	0.1664	0.3825	2.2985
Coffea|Cc00_g24690	Lycium|Lba01G027196	834	1.4161	228.0	606.0	0.2013	0.2264	1.1249
Coffea|Cc00_g26550	Lycium|Lba01G027961	993	3.4213	236.3	756.7	0.1686	0.5248	3.1120
Coffea|Cc00_g28550	Lycium|Lba01G035536	906	2.2048	218.7	687.3	0.1467	0.3057	2.0838
Coffea|Cc00_g30010	Lycium|Lba01G044783	444	1.2906	94.9	349.1	0.1139	0.1616	1.4181
Coffea|Cc00_g31710	Lycium|Lba01G002268	1740	2.0299	342.5	1397.5	0.0341	0.1028	3.0180
Coffea|Cc01_g00030	Lycium|Lba01G005753	5454	1.3380	1321.0	4133.0	0.1456	0.1842	1.2652
Coffea|Cc01_g00320	Lycium|Lba01G050894	633	1.4447	158.9	474.1	0.0775	0.1207	1.5581
Coffea|Cc01_g01050	Lycium|Lba01G004682	1359	1.4118	315.8	1043.2	0.2132	0.2533	1.1883
Coffea|Cc01_g02130	Lycium|Lba01G007008	1170	1.3868	303.1	866.9	0.1424	0.1806	1.2681
Coffea|Cc01_g02990	Lycium|Lba01G007523	1416	2.4479	358.9	1057.1	0.1115	0.2702	2.4233
Coffea|Cc01_g03960	Lycium|Lba01G008234	1293	2.2579	279.0	1014.0	0.1750	0.3731	2.1318
Coffea|Cc01_g04450	Lycium|Lba01G033401	588	1.5799	158.5	429.5	0.0866	0.1370	1.5824
Coffea|Cc01_g05020	Lycium|Lba01G006958	2742	1.6492	627.7	2114.3	0.1546	0.2442	1.5790
Coffea|Cc01_g05560	Lycium|Lba01G020788	825	1.3530	204.3	620.7	0.0877	0.1261	1.4380
Coffea|Cc01_g06110	Lycium|Lba01G006987	543	1.1354	132.9	410.1	0.0651	0.0838	1.2872
Coffea|Cc01_g06690	Lycium|Lba01G045929	1251	0.9632	285.6	965.4	0.0504	0.0606	1.2017
Coffea|Cc01_g07250	Lycium|Lba01G016552	1071	1.3716	244.7	826.3	0.1489	0.1983	1.3316
Coffea|Cc01_g07690	Lycium|Lba01G033858	957	1.7902	231.0	726.0	0.1124	0.2054	1.8268
Coffea|Cc01_g07990	Lycium|Lba01G016730	3063	1.3603	724.5	2338.5	0.0739	0.1144	1.5476
Coffea|Cc01_g08550	Lycium|Lba01G018518	2772	1.5832	652.3	2119.7	0.1843	0.2585	1.4026
Coffea|Cc01_g08870	Lycium|Lba01G016882	1146	1.2561	299.6	846.4	0.0962	0.1211	1.2595
Coffea|Cc01_g09290	Lycium|Lba01G016593	1356	1.2291	320.3	1035.7	0.0953	0.1263	1.3259
Coffea|Cc01_g09570	Lycium|Lba01G038151	2397	1.5822	561.9	1835.1	0.1842	0.2587	1.4048
Coffea|Cc01_g09890	Lycium|Lba01G033227	1599	1.1739	404.7	1194.3	0.0613	0.0802	1.3092
Coffea|Cc01_g10120	Lycium|Lba01G037966	1317	1.5127	295.3	1021.7	0.1305	0.2022	1.5491
Coffea|Cc01_g10380	Lycium|Lba01G038129	783	1.2257	202.2	580.8	0.1512	0.1667	1.1030
Coffea|Cc01_g10700	Lycium|Lba01G038024	1773	1.5525	417.5	1355.5	0.1636	0.2348	1.4352
Coffea|Cc01_g11070	Lycium|Lba01G037996	534	1.7445	152.1	381.9	0.0503	0.0911	1.8126
Coffea|Cc01_g11410	Lycium|Lba01G038089	2235	1.4640	543.4	1691.6	0.1917	0.2410	1.2570
Coffea|Cc01_g11650	Lycium|Lba01G016551	1719	2.1869	419.8	1299.2	0.1542	0.3116	2.0208
Coffea|Cc01_g12000	Lycium|Lba01G016803	3144	1.1615	754.9	2389.1	0.0781	0.1010	1.2928
Coffea|Cc01_g12250	Lycium|Lba01G022530	1161	1.4815	273.0	888.0	0.2735	0.3039	1.1115
Coffea|Cc01_g12640	Lycium|Lba01G022512	750	50.0000	193.5	556.5	0.0026	0.1647	64.1102
Coffea|Cc01_g12930	Lycium|Lba01G028168	1335	1.8734	334.1	1000.9	0.0716	0.1471	2.0544
Coffea|Cc01_g13250	Lycium|Lba01G033428	894	2.8437	210.4	683.6	0.0901	0.2806	3.1156
Coffea|Cc01_g13460	Lycium|Lba01G027217	933	0.9770	197.0	736.0	0.0314	0.0433	1.3804
Coffea|Cc01_g13730	Lycium|Lba01G038879	492	2.5926	122.0	370.0	0.0798	0.2239	2.8068
Coffea|Cc01_g14020	Lycium|Lba01G033688	1161	1.0640	279.1	881.9	0.1660	0.1606	0.9679
Coffea|Cc01_g14330	Lycium|Lba01G038901	1131	1.7473	275.9	855.1	0.0986	0.1804	1.8286
Coffea|Cc01_g14670	Lycium|Lba01G033143	1623	1.3018	390.4	1232.6	0.1631	0.1942	1.1907
Coffea|Cc01_g15010	Lycium|Lba01G033144	600	1.6776	145.8	454.2	0.3117	0.3639	1.1674
Coffea|Cc01_g15280	Lycium|Lba01G002556	2907	1.1160	669.8	2237.2	0.1284	0.1451	1.1300
Coffea|Cc01_g15610	Lycium|Lba01G017586	2610	1.4963	604.5	2005.5	0.2107	0.2670	1.2676
Coffea|Cc01_g15830	Lycium|Lba01G018041	1593	1.2427	389.3	1203.7	0.1249	0.1527	1.2229
Coffea|Cc01_g16130	Lycium|Lba01G009957	1143	1.3499	298.7	844.3	0.1433	0.1756	1.2257
Coffea|Cc01_g16410	Lycium|Lba01G015985	1620	1.3204	375.6	1244.4	0.0492	0.0804	1.6322
Coffea|Cc01_g16780	Lycium|Lba01G015385	1785	1.2608	386.5	1398.5	0.0481	0.0795	1.6534
Coffea|Cc01_g17040	Lycium|Lba01G016035	519	2.3553	128.1	390.9	0.1321	0.2994	2.2670
Coffea|Cc01_g17380	Lycium|Lba01G015350	1998	3.2001	496.6	1501.4	0.1574	0.4578	2.9078
Coffea|Cc01_g17700	Lycium|Lba01G023660	2403	1.5360	551.8	1851.2	0.1725	0.2436	1.4124
Coffea|Cc01_g17920	Lycium|Lba01G015730	1353	1.2042	330.6	1022.4	0.2586	0.2361	0.9128
Coffea|Cc01_g18170	Lycium|Lba01G014891	798	1.5441	207.7	590.3	0.1277	0.1853	1.4507
Coffea|Cc01_g18450	Lycium|Lba01G000428	1638	2.0100	425.6	1212.4	0.2263	0.3548	1.5680
Coffea|Cc01_g18760	Lycium|Lba01G016002	1155	1.7075	280.5	874.5	0.1537	0.2436	1.5844
Coffea|Cc01_g19040	Lycium|Lba01G023555	960	2.6391	214.1	745.9	0.1334	0.3593	2.6926
Coffea|Cc01_g19380	Lycium|Lba01G014961	528	2.0275	140.0	388.0	0.2614	0.3864	1.4780
Coffea|Cc01_g19590	Lycium|Lba01G015376	393	1.8658	93.8	299.2	0.2602	0.3706	1.4240
Coffea|Cc01_g19830	Lycium|Lba01G015620	1344	0.9757	322.9	1021.1	0.0463	0.0547	1.1807
Coffea|Cc01_g20100	Lycium|Lba01G003000	3393	1.5991	757.8	2635.2	0.1305	0.2142	1.6416
Coffea|Cc01_g20390	Lycium|Lba01G000390	306	1.7062	73.8	232.2	0.0961	0.1741	1.8103
Coffea|Cc01_g20660	Lycium|Lba01G015794	579	2.0842	159.5	419.5	0.1612	0.2855	1.7715
Coffea|Cc01_g20940	Lycium|Lba01G019263	417	1.5076	97.4	319.6	0.0943	0.1550	1.6426
Coffea|Cc01_g21240	Lycium|Lba01G015522	723	3.0114	194.1	528.9	0.2252	0.5218	2.3171
Coffea|Cc01_g21560	Lycium|Lba01G036426	702	1.3123	156.7	545.3	0.1490	0.1923	1.2903
Coffea|Cc01_g21810	Lycium|Lba01G038745	3858	1.3064	1027.8	2830.2	0.1083	0.1363	1.2592
Coffea|Cc02_g00150	Lycium|Lba01G028197	1233	2.0482	333.5	899.5	0.1369	0.2523	1.8436
Coffea|Cc02_g00480	Lycium|Lba01G028157	1464	1.1684	377.5	1086.5	0.1162	0.1315	1.1320
Coffea|Cc02_g00750	Lycium|Lba01G027607	387	2.5418	80.8	306.2	0.1580	0.4011	2.5387
Coffea|Cc02_g01040	Lycium|Lba01G021833	756	1.6817	199.5	556.5	0.1110	0.1800	1.6223
Coffea|Cc02_g01350	Lycium|Lba01G026990	693	1.8299	181.6	511.4	0.1323	0.2244	1.6960
Coffea|Cc02_g01670	Lycium|Lba01G028067	1659	1.4027	438.0	1221.0	0.1432	0.1812	1.2658
Coffea|Cc02_g01930	Lycium|Lba01G027974	813	1.4889	213.9	599.1	0.1732	0.2201	1.2703
Coffea|Cc02_g02270	Lycium|Lba01G027234	1317	1.3168	321.6	995.4	0.1753	0.2043	1.1653
Coffea|Cc02_g02550	Lycium|Lba01G026397	1509	1.8419	434.2	1074.8	0.1305	0.2104	1.6128
Coffea|Cc02_g02840	Lycium|Lba01G021767	1569	1.4421	365.0	1204.0	0.1683	0.2236	1.3287
Coffea|Cc02_g03170	Lycium|Lba01G026508	516	2.7625	119.8	396.2	0.0756	0.2398	3.1732
Coffea|Cc02_g03470	Lycium|Lba01G040357	1533	1.4160	387.7	1145.3	0.1761	0.2162	1.2275
Coffea|Cc02_g03740	Lycium|Lba01G040230	1983	1.3515	469.1	1513.9	0.1036	0.1479	1.4272
Coffea|Cc02_g03990	Lycium|Lba01G029993	453	1.6199	97.8	355.2	0.0071	0.0173	2.4391
Coffea|Cc02_g04200	Lycium|Lba01G040312	1173	1.8184	283.5	889.5	0.1366	0.2398	1.7556
Coffea|Cc02_g04470	Lycium|Lba01G021892	939	0.9305	224.2	714.8	0.0661	0.0709	1.0728
Coffea|Cc02_g04750	Lycium|Lba01G021860	402	2.9644	106.5	295.5	0.0457	0.1514	3.3110
Coffea|Cc02_g05030	Lycium|Lba01G015081	783	1.6460	212.5	570.5	0.1854	0.2502	1.3497
Coffea|Cc02_g05280	Lycium|Lba01G015496	414	1.5611	97.6	316.4	0.1285	0.2002	1.5584
Coffea|Cc02_g05550	Lycium|Lba01G015342	1722	2.0574	505.9	1216.1	0.0534	0.1104	2.0688
Coffea|Cc02_g05800	Lycium|Lba01G016273	486	2.3350	121.4	364.6	0.1469	0.3176	2.1622
Coffea|Cc02_g06070	Lycium|Lba01G003608	2262	1.1931	544.2	1717.8	0.1928	0.1981	1.0277
Coffea|Cc02_g06330	Lycium|Lba01G021828	1326	1.6934	324.1	1001.9	0.0712	0.1347	1.8926
Coffea|Cc02_g06650	Lycium|Lba01G026149	1833	1.3793	421.4	1411.6	0.2213	0.2542	1.1483
Coffea|Cc02_g06960	Lycium|Lba01G003776	1176	0.8413	317.5	858.5	0.0729	0.0633	0.8675
Coffea|Cc02_g07390	Lycium|Lba01G022760	1449	1.7725	407.6	1041.4	0.0845	0.1460	1.7275
Coffea|Cc02_g07720	Lycium|Lba01G009637	1965	2.0368	450.1	1514.9	0.0870	0.1995	2.2926
Coffea|Cc02_g08050	Lycium|Lba01G020852	504	1.0366	121.2	382.8	0.0343	0.0444	1.2970
Coffea|Cc02_g08410	Lycium|Lba01G021201	1140	1.9688	297.2	842.8	0.1996	0.3208	1.6073
Coffea|Cc02_g08710	Lycium|Lba01G020302	2607	1.7416	582.1	2024.9	0.1745	0.2824	1.6177
Coffea|Cc02_g09040	Lycium|Lba01G043561	1116	1.6850	287.5	828.5	0.1244	0.1996	1.6051
Coffea|Cc02_g09270	Lycium|Lba01G043365	690	1.3129	175.4	514.6	0.1584	0.1862	1.1751
Coffea|Cc02_g09530	Lycium|Lba01G043544	1863	1.8931	415.8	1447.2	0.1002	0.2100	2.0964
Coffea|Cc02_g09770	Lycium|Lba01G033951	1059	1.6818	282.7	776.3	0.1473	0.2202	1.4954
Coffea|Cc02_g10250	Lycium|Lba01G025459	5517	2.1379	1343.2	4173.8	0.3396	0.4836	1.4242
Coffea|Cc02_g10540	Lycium|Lba01G025614	1104	1.8643	282.1	821.9	0.1257	0.2238	1.7801
Coffea|Cc02_g10750	Lycium|Lba01G025616	1749	2.1358	418.7	1330.3	0.0899	0.2080	2.3132
Coffea|Cc02_g11060	Lycium|Lba01G025407	2631	2.1382	580.3	2050.7	0.2228	0.4029	1.8078
Coffea|Cc02_g11330	Lycium|Lba01G029729	2706	1.3357	658.2	2047.8	0.1691	0.2028	1.1995
Coffea|Cc02_g11590	Lycium|Lba01G005332	1635	1.6306	430.5	1204.5	0.1368	0.2043	1.4929
Coffea|Cc02_g11920	Lycium|Lba01G002414	489	2.4979	136.3	352.7	0.0985	0.2345	2.3800
Coffea|Cc02_g12350	Lycium|Lba01G002435	774	1.2457	183.1	590.9	0.0692	0.0993	1.4344
Coffea|Cc02_g12630	Lycium|Lba01G002251	1638	1.1088	410.8	1227.2	0.1102	0.1221	1.1088
Coffea|Cc02_g12900	Lycium|Lba01G002243	1626	1.4081	321.9	1304.1	0.0347	0.0721	2.0788
Coffea|Cc02_g13270	Lycium|Lba01G012240	579	2.2271	146.7	432.3	0.1372	0.2863	2.0860
Coffea|Cc02_g13550	Lycium|Lba01G004969	771	1.7917	180.3	590.7	0.2038	0.3121	1.5312
Coffea|Cc02_g13840	Lycium|Lba01G002423	1026	1.0508	248.4	777.6	0.0529	0.0657	1.2412
Coffea|Cc02_g14250	Lycium|Lba01G000556	798	3.6846	167.9	630.1	0.1133	0.4639	4.0962
Coffea|Cc02_g14660	Lycium|Lba01G035437	447	2.0086	124.4	322.6	0.2051	0.3222	1.5707
Coffea|Cc02_g15140	Lycium|Lba01G000647	663	1.8070	145.6	517.4	0.1493	0.2675	1.7922
Coffea|Cc02_g15640	Lycium|Lba01G000611	1368	1.6218	313.2	1054.8	0.0843	0.1550	1.8389
Coffea|Cc02_g16190	Lycium|Lba01G000080	1107	1.5900	243.8	863.2	0.0877	0.1610	1.8365
Coffea|Cc02_g16460	Lycium|Lba01G007584	1089	3.6880	290.5	798.5	0.0800	0.3022	3.7782
Coffea|Cc02_g16810	Lycium|Lba01G007933	1674	2.1833	419.6	1254.4	0.0559	0.1391	2.4877
Coffea|Cc02_g17050	Lycium|Lba01G036205	1368	1.2642	339.6	1028.4	0.1520	0.1767	1.1624
Coffea|Cc02_g17290	Lycium|Lba01G007825	1197	1.0455	273.9	923.1	0.0354	0.0481	1.3610
Coffea|Cc02_g17610	Lycium|Lba01G030021	1413	0.9751	351.3	1061.7	0.0894	0.0920	1.0291
Coffea|Cc02_g17980	Lycium|Lba01G008053	744	1.4102	166.1	577.9	0.1089	0.1664	1.5271
Coffea|Cc02_g18320	Lycium|Lba01G029195	1275	1.4966	288.4	986.6	0.1978	0.2602	1.3155
Coffea|Cc02_g18610	Lycium|Lba01G029608	1029	1.1364	247.3	781.7	0.1059	0.1250	1.1810
Coffea|Cc02_g18880	Lycium|Lba01G008117	1551	1.1026	380.9	1170.1	0.1420	0.1480	1.0420
Coffea|Cc02_g19160	Lycium|Lba01G007980	1134	1.9095	322.0	812.0	0.1100	0.1930	1.7551
Coffea|Cc02_g19400	Lycium|Lba01G007912	2451	1.4107	587.5	1863.5	0.1422	0.1923	1.3520
Coffea|Cc02_g19710	Lycium|Lba01G007992	1881	1.0563	447.7	1433.3	0.1163	0.1253	1.0781
Coffea|Cc02_g20050	Lycium|Lba01G003138	2340	1.3677	560.2	1779.8	0.2428	0.2610	1.0751
Coffea|Cc02_g20400	Lycium|Lba01G008866	1068	1.1392	276.7	791.3	0.0502	0.0644	1.2815
Coffea|Cc02_g20750	Lycium|Lba01G036862	1614	1.0012	424.9	1189.1	0.0710	0.0751	1.0576
Coffea|Cc02_g21050	Lycium|Lba01G036155	1371	1.3908	336.2	1034.8	0.1770	0.2166	1.2238
Coffea|Cc02_g21470	Lycium|Lba01G028730	1800	1.4574	443.8	1356.2	0.1260	0.1792	1.4226
Coffea|Cc02_g21730	Lycium|Lba01G036353	1905	2.8373	468.2	1436.8	0.2718	0.5703	2.0980
Coffea|Cc02_g22030	Lycium|Lba01G034020	1083	1.7046	293.5	789.5	0.1981	0.2709	1.3678
Coffea|Cc02_g22310	Lycium|Lba01G019162	1656	1.7894	371.8	1284.2	0.1172	0.2216	1.8911
Coffea|Cc02_g22570	Lycium|Lba01G036863	1068	2.5988	271.4	796.6	0.1965	0.4249	2.1619
Coffea|Cc02_g22840	Lycium|Lba01G005667	1875	1.3613	461.5	1413.5	0.0511	0.0814	1.5942
Coffea|Cc02_g23070	Lycium|Lba01G017960	2634	0.9785	659.0	1975.0	0.1173	0.1132	0.9645
Coffea|Cc02_g23350	Lycium|Lba01G009575	642	1.1193	169.4	472.6	0.0446	0.0561	1.2577
Coffea|Cc02_g23640	Lycium|Lba01G002091	1218	1.4123	319.3	898.7	0.0937	0.1331	1.4210
Coffea|Cc02_g23980	Lycium|Lba01G049706	1740	1.6129	391.5	1348.5	0.1457	0.2318	1.5912
Coffea|Cc02_g24230	Lycium|Lba01G049466	483	1.2613	113.1	369.9	0.2924	0.2683	0.9177
Coffea|Cc02_g24530	Lycium|Lba01G049843	504	1.3191	109.3	394.7	0.1448	0.1927	1.3312
Coffea|Cc02_g24790	Lycium|Lba01G030216	1464	5.6235	336.7	1127.3	0.0679	0.4509	6.6413
Coffea|Cc02_g25090	Lycium|Lba01G049505	1002	1.3588	219.0	783.0	0.0989	0.1513	1.5310
Coffea|Cc02_g25440	Lycium|Lba01G030381	1497	1.6240	314.2	1182.8	0.0743	0.1497	2.0155
Coffea|Cc02_g25760	Lycium|Lba01G049410	1191	1.3011	292.0	899.0	0.1951	0.2156	1.1051
Coffea|Cc02_g26160	Lycium|Lba01G001015	801	3.1958	193.6	607.4	0.0462	0.1777	3.8493
Coffea|Cc02_g26530	Lycium|Lba01G015495	831	2.1055	199.1	631.9	0.0852	0.1964	2.3061
Coffea|Cc02_g26940	Lycium|Lba01G024395	1410	0.7809	347.4	1062.6	0.0633	0.0560	0.8852
Coffea|Cc02_g27380	Lycium|Lba01G017628	1944	1.7538	470.0	1474.0	0.2452	0.3352	1.3668
Coffea|Cc02_g27760	Lycium|Lba01G017667	183	7.2657	66.6	116.4	0.0453	0.2793	6.1667
Coffea|Cc02_g28120	Lycium|Lba01G043242	1428	2.7849	316.8	1111.2	0.2644	0.5740	2.1712
Coffea|Cc02_g28590	Lycium|Lba01G044806	948	1.1760	221.8	726.2	0.0689	0.0942	1.3668
Coffea|Cc02_g29230	Lycium|Lba01G048069	1527	1.8310	392.1	1134.9	0.0978	0.1812	1.8524
Coffea|Cc02_g29710	Lycium|Lba01G043354	1236	1.6384	318.8	917.2	0.0383	0.0730	1.9071
Coffea|Cc02_g30370	Lycium|Lba01G017704	1842	1.6487	457.4	1384.6	0.2051	0.2801	1.3654
Coffea|Cc02_g30900	Lycium|Lba01G024290	717	1.3092	180.8	536.2	0.1526	0.1818	1.1912
Coffea|Cc02_g31340	Lycium|Lba01G024682	2874	1.5469	682.1	2191.9	0.1979	0.2628	1.3279
Coffea|Cc02_g31930	Lycium|Lba01G010408	1377	1.9645	357.5	1019.5	0.1831	0.3034	1.6571
Coffea|Cc02_g32430	Lycium|Lba01G024510	2919	1.4022	681.5	2237.5	0.1720	0.2201	1.2794
Coffea|Cc02_g32800	Lycium|Lba01G010372	969	1.1883	251.5	717.5	0.1059	0.1241	1.1718
Coffea|Cc02_g33300	Lycium|Lba01G049866	2319	1.5834	490.9	1828.1	0.1992	0.2851	1.4315
Coffea|Cc02_g33600	Lycium|Lba01G049796	2463	3.2336	501.1	1961.9	0.2679	0.6928	2.5857
Coffea|Cc02_g34180	Lycium|Lba01G049930	1269	0.9320	325.8	943.2	0.0129	0.0151	1.1667
Coffea|Cc02_g34540	Lycium|Lba01G049784	1134	1.8421	235.7	898.3	0.0290	0.0772	2.6604
Coffea|Cc02_g34840	Lycium|Lba01G049508	1452	1.3489	347.9	1104.1	0.1375	0.1796	1.3064
Coffea|Cc02_g35110	Lycium|Lba01G033404	549	1.0278	143.8	405.2	0.0417	0.0488	1.1707
Coffea|Cc02_g35490	Lycium|Lba01G049898	1362	1.1279	325.8	1036.2	0.1417	0.1535	1.0836
Coffea|Cc02_g35910	Lycium|Lba01G036275	2007	2.1349	456.1	1550.9	0.1994	0.3722	1.8660
Coffea|Cc02_g36520	Lycium|Lba01G049943	2022	1.6152	431.0	1591.0	0.1923	0.2841	1.4771
Coffea|Cc02_g36760	Lycium|Lba01G036793	654	1.6393	164.6	489.4	0.1160	0.1873	1.6140
Coffea|Cc02_g37020	Lycium|Lba01G049791	1239	1.5112	299.0	940.0	0.1108	0.1715	1.5481
Coffea|Cc02_g37370	Lycium|Lba01G049498	1791	1.3047	455.2	1335.8	0.0659	0.0945	1.4340
Coffea|Cc02_g37770	Lycium|Lba01G004953	1236	1.7421	302.9	933.1	0.2194	0.3102	1.4140
Coffea|Cc02_g38030	Lycium|Lba01G003741	408	1.8869	92.5	315.5	0.2402	0.3663	1.5246
Coffea|Cc02_g38370	Lycium|Lba01G003927	3306	0.9341	789.9	2516.1	0.0972	0.0967	0.9952
Coffea|Cc02_g38670	Lycium|Lba01G003746	624	1.8762	171.8	452.2	0.1151	0.2006	1.7434
Coffea|Cc02_g39030	Lycium|Lba01G024021	1062	1.0035	292.8	769.2	0.0569	0.0600	1.0557
Coffea|Cc02_g39350	Lycium|Lba01G024785	1170	1.5598	299.6	870.4	0.2453	0.2909	1.1855
Coffea|Cc02_g39670	Lycium|Lba01G024877	1953	1.8563	441.9	1511.1	0.2152	0.3390	1.5752
Coffea|Cc02_g39980	Lycium|Lba01G047260	504	2.0675	144.5	359.5	0.1962	0.3170	1.6153
Coffea|Cc03_g00290	Lycium|Lba01G035452	5784	1.8042	1363.0	4421.0	0.2543	0.3557	1.3985
Coffea|Cc03_g00550	Lycium|Lba01G041466	1629	1.0303	430.0	1199.0	0.0943	0.0971	1.0303
Coffea|Cc03_g00860	Lycium|Lba01G026042	3165	2.8466	682.6	2482.4	0.4229	0.7331	1.7336
Coffea|Cc03_g01120	Lycium|Lba01G009875	1038	1.5592	257.6	780.4	0.1148	0.1784	1.5539
Coffea|Cc03_g01430	Lycium|Lba01G009836	3309	1.1068	789.5	2519.5	0.0917	0.1097	1.1962
Coffea|Cc03_g01700	Lycium|Lba01G025896	1392	0.8079	353.5	1038.5	0.0124	0.0127	1.0232
Coffea|Cc03_g02000	Lycium|Lba01G026009	1188	1.3957	285.9	902.1	0.1488	0.1958	1.3156
Coffea|Cc03_g02230	Lycium|Lba01G040852	1065	1.4171	245.9	819.1	0.1636	0.2166	1.3240
Coffea|Cc03_g02490	Lycium|Lba01G040677	2937	2.4352	651.1	2285.9	0.2473	0.4848	1.9598
Coffea|Cc03_g02810	Lycium|Lba01G024045	1863	1.4074	486.8	1376.2	0.1174	0.1582	1.3481
Coffea|Cc03_g03130	Lycium|Lba01G024607	435	1.2917	83.0	352.0	0.0670	0.1178	1.7572
Coffea|Cc03_g03380	Lycium|Lba01G024581	1719	1.1600	399.4	1319.6	0.1955	0.1976	1.0112
Coffea|Cc03_g03690	Lycium|Lba01G015943	906	1.3065	187.2	718.8	0.1005	0.1528	1.5212
Coffea|Cc03_g03920	Lycium|Lba01G006246	732	2.5116	157.3	574.7	0.3765	0.6174	1.6400
Coffea|Cc03_g04160	Lycium|Lba01G015913	1191	1.6419	297.4	893.6	0.1143	0.1865	1.6313
Coffea|Cc03_g04470	Lycium|Lba01G041370	243	1.0964	55.4	187.6	0.0710	0.0917	1.2918
Coffea|Cc03_g04810	Lycium|Lba01G005496	2481	1.5072	546.2	1934.8	0.1352	0.2086	1.5432
Coffea|Cc03_g05150	Lycium|Lba01G006227	717	50.0000	186.6	530.4	0.0031	0.1982	63.4655
Coffea|Cc03_g05520	Lycium|Lba01G006226	825	1.8624	173.0	652.0	0.1721	0.3091	1.7958
Coffea|Cc03_g05870	Lycium|Lba01G006223	2184	1.4080	523.4	1660.6	0.1065	0.1559	1.4639
Coffea|Cc03_g06260	Lycium|Lba01G014304	897	1.1667	202.9	694.1	0.2567	0.2350	0.9154
Coffea|Cc03_g06600	Lycium|Lba01G041820	1251	50.0000	301.8	949.2	0.0100	0.6718	66.9672
Coffea|Cc03_g07030	Lycium|Lba01G015684	375	1.5633	87.2	287.8	0.1546	0.2294	1.4840
Coffea|Cc03_g07330	Lycium|Lba01G022924	981	1.5749	237.2	743.8	0.1803	0.2500	1.3870
Coffea|Cc03_g07730	Lycium|Lba01G041374	3003	1.1343	761.1	2241.9	0.0703	0.0869	1.2357
Coffea|Cc03_g08080	Lycium|Lba01G033022	762	1.0710	213.5	548.5	0.2016	0.1692	0.8395
Coffea|Cc03_g09080	Lycium|Lba01G007187	1713	1.8327	378.9	1334.1	0.0419	0.1009	2.4064
Coffea|Cc03_g09680	Lycium|Lba01G007254	1089	1.4358	254.4	834.6	0.1582	0.2133	1.3488
Coffea|Cc03_g10640	Lycium|Lba01G025963	2079	25.3202	411.2	1667.8	0.0139	0.5613	40.3980
Coffea|Cc03_g11120	Lycium|Lba01G020758	309	2.5492	65.2	243.8	0.0375	0.1326	3.5315
Coffea|Cc03_g11610	Lycium|Lba01G050660	3096	1.4203	738.3	2357.7	0.0970	0.1471	1.5157
Coffea|Cc03_g12380	Lycium|Lba01G019524	3471	1.2154	827.5	2643.5	0.1317	0.1575	1.1962
Coffea|Cc03_g13110	Lycium|Lba01G033469	780	5.7896	183.1	596.9	0.0321	0.2391	7.4436
Coffea|Cc03_g14060	Lycium|Lba01G024799	570	1.1973	121.5	448.5	0.0261	0.0445	1.7075
Coffea|Cc03_g14500	Lycium|Lba01G037037	1071	1.7023	232.2	838.8	0.2119	0.3141	1.4824
Coffea|Cc03_g15360	Lycium|Lba01G023967	1029	1.8018	248.8	780.2	0.0866	0.1691	1.9537
Coffea|Cc03_g15990	Lycium|Lba01G019252	828	1.1387	192.5	635.5	0.1628	0.1729	1.0617
Coffea|Cc03_g16220	Lycium|Lba01G041697	1128	1.4256	293.8	834.2	0.1463	0.1886	1.2888
Coffea|Cc04_g00160	Lycium|Lba01G031380	1869	0.8298	463.2	1405.8	0.0303	0.0309	1.0221
Coffea|Cc04_g00420	Lycium|Lba01G020725	2883	2.0945	757.1	2125.9	0.1555	0.2878	1.8504
Coffea|Cc04_g00720	Lycium|Lba01G040436	963	3.9981	269.1	693.9	0.1000	0.3790	3.7919
Coffea|Cc04_g00950	Lycium|Lba01G047789	3765	1.9462	897.5	2867.5	0.2280	0.3590	1.5745
Coffea|Cc04_g01270	Lycium|Lba01G047732	2112	1.6007	495.5	1616.5	0.0731	0.1342	1.8364
Coffea|Cc04_g01590	Lycium|Lba01G020835	306	1.5299	83.9	222.1	0.1479	0.1977	1.3364
Coffea|Cc04_g01870	Lycium|Lba01G047980	1401	1.4528	319.9	1081.1	0.1423	0.2038	1.4321
Coffea|Cc04_g02080	Lycium|Lba01G047704	714	1.6636	166.3	547.7	0.1591	0.2485	1.5623
Coffea|Cc04_g02320	Lycium|Lba01G020394	1983	2.5716	463.9	1519.1	0.3621	0.6070	1.6765
Coffea|Cc04_g02600	Lycium|Lba01G048140	4479	1.4089	1186.7	3292.3	0.0850	0.1219	1.4344
Coffea|Cc04_g02900	Lycium|Lba01G048212	684	1.7255	183.6	500.4	0.2313	0.3040	1.3144
Coffea|Cc04_g03220	Lycium|Lba01G048078	2091	1.2078	451.6	1639.4	0.1048	0.1415	1.3503
Coffea|Cc04_g03510	Lycium|Lba01G020932	2745	0.8901	632.1	2112.9	0.0515	0.0566	1.0992
Coffea|Cc04_g03790	Lycium|Lba01G047842	1263	1.7245	318.8	944.2	0.1006	0.1766	1.7544
Coffea|Cc04_g04130	Lycium|Lba01G027590	360	1.9472	97.9	262.1	0.1605	0.2680	1.6695
Coffea|Cc04_g04390	Lycium|Lba01G035721	834	1.6283	200.3	633.7	0.0936	0.1632	1.7434
Coffea|Cc04_g04650	Lycium|Lba01G027404	1062	1.7660	229.4	832.6	0.0623	0.1384	2.2227
Coffea|Cc04_g04960	Lycium|Lba01G028019	735	1.5934	185.4	549.6	0.1002	0.1626	1.6236
Coffea|Cc04_g05200	Lycium|Lba01G021029	1326	1.0865	321.6	1004.4	0.0540	0.0690	1.2778
Coffea|Cc04_g05510	Lycium|Lba01G020755	1629	1.4285	433.5	1195.5	0.0841	0.1222	1.4524
Coffea|Cc04_g05760	Lycium|Lba01G027427	666	2.2625	144.8	521.2	0.1142	0.2807	2.4585
Coffea|Cc04_g06000	Lycium|Lba01G027233	1599	1.9903	386.3	1212.7	0.1614	0.2941	1.8227
Coffea|Cc04_g06290	Lycium|Lba01G047938	1758	1.1858	432.2	1325.8	0.0663	0.0886	1.3360
Coffea|Cc04_g06660	Lycium|Lba01G021108	1605	1.6198	350.9	1254.1	0.0777	0.1502	1.9331
Coffea|Cc04_g07020	Lycium|Lba01G048165	3726	1.3331	864.6	2861.4	0.1779	0.2144	1.2055
Coffea|Cc04_g07260	Lycium|Lba01G020586	1665	1.5387	382.1	1282.9	0.2430	0.2991	1.2308
Coffea|Cc04_g07630	Lycium|Lba01G020547	1767	2.6913	434.2	1332.8	0.3608	0.6251	1.7323
Coffea|Cc04_g07930	Lycium|Lba01G045776	1119	0.9421	255.7	863.3	0.1247	0.1206	0.9671
Coffea|Cc04_g08430	Lycium|Lba01G027678	696	2.8163	167.7	528.3	0.0989	0.2937	2.9703
Coffea|Cc04_g08850	Lycium|Lba01G021376	531	1.8305	131.8	399.2	0.1046	0.1952	1.8666
Coffea|Cc04_g09140	Lycium|Lba01G008633	228	2.8201	74.9	153.1	0.1639	0.3513	2.1439
Coffea|Cc04_g09430	Lycium|Lba01G019658	696	2.1326	187.5	508.5	0.0977	0.2038	2.0858
Coffea|Cc04_g09800	Lycium|Lba01G019510	585	2.3986	155.1	429.9	0.0616	0.1588	2.5755
Coffea|Cc04_g10080	Lycium|Lba01G027041	1557	1.2073	380.3	1176.7	0.0643	0.0884	1.3742
Coffea|Cc04_g10420	Lycium|Lba01G005734	1476	4.2297	343.8	1132.2	0.1510	0.6105	4.0422
Coffea|Cc04_g10730	Lycium|Lba01G027644	2895	1.7691	672.5	2222.5	0.2268	0.3291	1.4510
Coffea|Cc04_g11170	Lycium|Lba01G011414	3444	1.3443	774.7	2669.3	0.0635	0.1038	1.6343
Coffea|Cc04_g11770	Lycium|Lba01G033248	1371	1.1885	324.7	1046.3	0.0607	0.0850	1.3988
Coffea|Cc04_g12380	Lycium|Lba01G026699	3735	2.1934	900.5	2834.5	0.2915	0.4610	1.5815
Coffea|Cc04_g12930	Lycium|Lba01G019001	1809	2.5119	417.1	1391.9	0.0739	0.2152	2.9130
Coffea|Cc04_g13430	Lycium|Lba01G028073	1590	1.5776	376.0	1214.0	0.1770	0.2505	1.4151
Coffea|Cc04_g13870	Lycium|Lba01G033307	483	4.2935	128.6	354.4	0.0687	0.3104	4.5203
Coffea|Cc04_g14330	Lycium|Lba01G027721	2055	1.0870	487.8	1567.2	0.1085	0.1228	1.1320
Coffea|Cc04_g15000	Lycium|Lba01G027229	429	0.6664	95.7	333.3	0.0831	0.0641	0.7722
Coffea|Cc04_g15530	Lycium|Lba01G020705	834	1.0375	208.3	625.7	0.0446	0.0544	1.2215
Coffea|Cc04_g15920	Lycium|Lba01G027264	1458	1.6043	354.8	1103.2	0.1114	0.1818	1.6322
Coffea|Cc04_g16170	Lycium|Lba01G042913	249	7.2018	71.1	177.9	0.0531	0.3939	7.4228
Coffea|Cc04_g16560	Lycium|Lba01G026386	1140	3.6412	285.8	854.2	0.0116	0.0542	4.6791
Coffea|Cc04_g17060	Lycium|Lba01G026465	261	1.2778	64.5	196.5	0.3892	0.3069	0.7886
Coffea|Cc05_g00170	Lycium|Lba01G037422	2673	1.5904	674.2	1998.8	0.1460	0.2142	1.4669
Coffea|Cc05_g00860	Lycium|Lba01G012681	1182	1.1097	278.1	903.9	0.0673	0.0869	1.2900
Coffea|Cc05_g01630	Lycium|Lba01G012724	1752	1.0164	404.0	1348.0	0.0604	0.0739	1.2227
Coffea|Cc05_g02050	Lycium|Lba01G012850	1014	1.1451	232.1	781.9	0.0816	0.1067	1.3079
Coffea|Cc05_g02620	Lycium|Lba01G012745	585	1.4743	133.3	451.7	0.2323	0.2803	1.2067
Coffea|Cc05_g03300	Lycium|Lba01G046480	1584	1.0935	397.6	1186.4	0.1685	0.1628	0.9663
Coffea|Cc05_g03890	Lycium|Lba01G032296	1593	4.5358	332.7	1260.3	0.0465	0.2862	6.1559
Coffea|Cc05_g04600	Lycium|Lba01G006049	1155	1.4759	258.3	896.7	0.1966	0.2571	1.3074
Coffea|Cc05_g05180	Lycium|Lba01G031221	339	1.8672	66.8	272.2	0.1285	0.2664	2.0733
Coffea|Cc05_g05920	Lycium|Lba01G048790	687	0.9697	180.1	506.9	0.1144	0.1067	0.9330
Coffea|Cc05_g06400	Lycium|Lba01G013098	519	3.5490	133.2	385.8	0.0350	0.1466	4.1837
Coffea|Cc05_g06780	Lycium|Lba01G008928	945	0.9165	206.0	739.0	0.1005	0.1035	1.0300
Coffea|Cc05_g07190	Lycium|Lba01G006742	627	4.4039	134.6	492.4	0.1011	0.5046	4.9921
Coffea|Cc05_g07660	Lycium|Lba01G006718	267	3.3744	88.4	178.6	0.0750	0.2212	2.9495
Coffea|Cc05_g07980	Lycium|Lba01G049786	1023	1.6471	253.7	769.3	0.2187	0.2911	1.3312
Coffea|Cc05_g08320	Lycium|Lba01G006688	846	3.7753	173.3	672.7	0.1302	0.5315	4.0809
Coffea|Cc05_g08630	Lycium|Lba01G006741	1617	1.5978	343.9	1273.1	0.0733	0.1444	1.9695
Coffea|Cc05_g09260	Lycium|Lba01G006580	1620	1.3504	418.7	1201.3	0.1634	0.1937	1.1857
Coffea|Cc05_g09660	Lycium|Lba01G048699	825	1.9781	198.0	627.0	0.3654	0.4654	1.2736
Coffea|Cc05_g09980	Lycium|Lba01G033662	474	0.7854	112.8	361.2	0.0726	0.0648	0.8925
Coffea|Cc05_g10390	Lycium|Lba01G032308	894	2.2217	229.9	664.1	0.1932	0.3571	1.8483
Coffea|Cc05_g10630	Lycium|Lba01G006450	948	1.5486	219.2	728.8	0.0866	0.1501	1.7334
Coffea|Cc05_g11000	Lycium|Lba01G048532	621	1.7384	157.1	463.9	0.0921	0.1659	1.8010
Coffea|Cc05_g11320	Lycium|Lba01G048737	978	1.8127	216.8	761.2	0.3779	0.4427	1.1713
Coffea|Cc05_g11580	Lycium|Lba01G048628	1911	3.7675	433.0	1478.0	0.0933	0.3921	4.2041
Coffea|Cc05_g11860	Lycium|Lba01G050660	3096	1.4203	738.3	2357.7	0.0970	0.1471	1.5157
Coffea|Cc05_g12130	Lycium|Lba01G050489	408	2.0833	117.7	290.3	0.1270	0.2328	1.8330
Coffea|Cc05_g12450	Lycium|Lba01G050272	1641	2.1205	380.9	1260.1	0.1516	0.3075	2.0280
Coffea|Cc05_g12730	Lycium|Lba01G048712	2022	1.3681	535.3	1486.7	0.0945	0.1289	1.3646
Coffea|Cc05_g13050	Lycium|Lba01G050724	1386	2.0722	409.1	976.9	0.0984	0.1864	1.8949
Coffea|Cc05_g13270	Lycium|Lba01G048503	609	2.3243	141.8	467.2	0.1698	0.3624	2.1338
Coffea|Cc05_g13520	Lycium|Lba01G013570	2085	1.7928	523.0	1562.0	0.1343	0.2283	1.7004
Coffea|Cc05_g13850	Lycium|Lba01G050478	444	1.6519	108.0	336.0	0.1396	0.2203	1.5784
Coffea|Cc05_g14170	Lycium|Lba01G050552	279	10.1357	77.0	202.0	0.0732	0.7517	10.2704
Coffea|Cc05_g14430	Lycium|Lba01G003253	207	1.1677	57.6	149.4	0.0464	0.0579	1.2492
Coffea|Cc05_g14680	Lycium|Lba01G036053	1746	2.1076	397.2	1348.8	0.1834	0.3490	1.9031
Coffea|Cc05_g14930	Lycium|Lba01G001658	597	2.0395	144.1	452.9	0.0913	0.1997	2.1881
Coffea|Cc05_g15140	Lycium|Lba01G050450	1161	1.2883	280.1	880.9	0.1099	0.1454	1.3226
Coffea|Cc05_g15460	Lycium|Lba01G050709	1041	2.2654	223.6	817.4	0.2041	0.4109	2.0135
Coffea|Cc05_g15740	Lycium|Lba01G050502	579	4.0830	167.4	411.6	0.0962	0.3664	3.8073
Coffea|Cc05_g15980	Lycium|Lba01G013483	1200	2.6712	304.8	895.2	0.1185	0.3081	2.6006
Coffea|Cc05_g16300	Lycium|Lba01G041720	3951	1.7134	977.0	2974.0	0.2376	0.3184	1.3403
Coffea|Cc06_g00010	Lycium|Lba01G029584	1554	1.6763	361.9	1192.1	0.1771	0.2684	1.5152
Coffea|Cc06_g00280	Lycium|Lba01G018121	417	1.4777	107.6	309.4	0.1147	0.1646	1.4353
Coffea|Cc06_g00550	Lycium|Lba01G014391	1608	1.7522	391.3	1216.7	0.1521	0.2478	1.6296
Coffea|Cc06_g00830	Lycium|Lba01G029587	1326	1.3173	315.8	1010.2	0.1404	0.1786	1.2722
Coffea|Cc06_g01100	Lycium|Lba01G016967	2232	2.3134	548.5	1683.5	0.1270	0.2868	2.2578
Coffea|Cc06_g01340	Lycium|Lba01G014052	1227	1.8143	291.6	935.4	0.2546	0.3566	1.4007
Coffea|Cc06_g01620	Lycium|Lba01G028451	1668	1.7048	442.6	1225.4	0.0623	0.1138	1.8268
Coffea|Cc06_g01830	Lycium|Lba01G045811	1014	1.7430	244.4	769.6	0.1608	0.2573	1.6001
Coffea|Cc06_g02100	Lycium|Lba01G048993	498	1.5812	124.9	373.1	0.0962	0.1569	1.6321
Coffea|Cc06_g02410	Lycium|Lba01G030071	1455	1.7264	400.4	1054.6	0.2006	0.2745	1.3683
Coffea|Cc06_g02700	Lycium|Lba01G036768	1128	24.9446	287.2	840.8	0.0010	0.0326	32.5656
Coffea|Cc06_g02980	Lycium|Lba01G022509	447	3.3627	105.5	341.5	0.0117	0.0536	4.5756
Coffea|Cc06_g03240	Lycium|Lba01G036672	792	4.7588	198.8	593.2	0.1032	0.4988	4.8313
Coffea|Cc06_g03490	Lycium|Lba01G036718	729	1.1757	179.1	549.9	0.0602	0.0811	1.3462
Coffea|Cc06_g03680	Lycium|Lba01G036572	933	4.3672	204.3	728.7	0.1207	0.5608	4.6478
Coffea|Cc06_g03960	Lycium|Lba01G029558	654	0.7324	174.3	479.7	0.0874	0.0645	0.7384
Coffea|Cc06_g04250	Lycium|Lba01G036578	231	2.8509	60.4	170.6	0.2073	0.4750	2.2915
Coffea|Cc06_g04500	Lycium|Lba01G029165	867	1.1112	200.1	666.9	0.1544	0.1636	1.0596
Coffea|Cc06_g04780	Lycium|Lba01G029602	696	1.1891	169.4	526.6	0.1799	0.1879	1.0445
Coffea|Cc06_g05080	Lycium|Lba01G042527	1626	1.9638	405.9	1220.1	0.2171	0.3444	1.5868
Coffea|Cc06_g05400	Lycium|Lba01G042477	2562	1.2093	561.8	2000.2	0.0920	0.1274	1.3847
Coffea|Cc06_g05670	Lycium|Lba01G008496	654	2.0025	176.6	477.4	0.1105	0.2104	1.9038
Coffea|Cc06_g05960	Lycium|Lba01G008575	243	12.1395	61.7	181.3	0.0174	0.2641	15.1639
Coffea|Cc06_g06270	Lycium|Lba01G008559	1431	1.7952	367.0	1064.0	0.0940	0.1723	1.8338
Coffea|Cc06_g06560	Lycium|Lba01G035245	774	1.1231	213.5	560.5	0.1235	0.1266	1.0248
Coffea|Cc06_g06870	Lycium|Lba01G029921	555	3.7497	141.8	413.2	0.0865	0.3379	3.9082
Coffea|Cc06_g07110	Lycium|Lba01G029024	1209	1.2988	316.5	892.5	0.1459	0.1709	1.1716
Coffea|Cc06_g07440	Lycium|Lba01G037662	540	1.5127	130.0	410.0	0.1620	0.2246	1.3864
Coffea|Cc06_g07790	Lycium|Lba01G043612	1182	1.1628	320.7	861.3	0.0580	0.0717	1.2359
Coffea|Cc06_g08070	Lycium|Lba01G043645	2493	1.8174	629.9	1863.1	0.1006	0.1860	1.8477
Coffea|Cc06_g08370	Lycium|Lba01G002954	1815	1.5339	458.3	1356.7	0.0967	0.1523	1.5744
Coffea|Cc06_g08740	Lycium|Lba01G030369	603	3.0852	140.5	462.5	0.0983	0.3276	3.3343
Coffea|Cc06_g09080	Lycium|Lba01G031023	1155	2.1939	275.2	879.8	0.0979	0.2289	2.3374
Coffea|Cc06_g09340	Lycium|Lba01G032440	1059	1.2063	235.2	823.8	0.1187	0.1518	1.2786
Coffea|Cc06_g09690	Lycium|Lba01G030483	846	3.0482	196.0	650.0	0.1448	0.4289	2.9629
Coffea|Cc06_g10050	Lycium|Lba01G047036	627	1.0078	148.0	479.0	0.0898	0.0991	1.1028
Coffea|Cc06_g10330	Lycium|Lba01G030734	1278	2.4700	293.0	985.0	0.1743	0.3946	2.2643
Coffea|Cc06_g10610	Lycium|Lba01G030725	1944	1.3304	444.1	1499.9	0.1364	0.1813	1.3289
Coffea|Cc06_g10920	Lycium|Lba01G011244	582	1.0653	149.1	432.9	0.1191	0.1226	1.0299
Coffea|Cc06_g11200	Lycium|Lba01G030542	840	1.7111	179.8	660.2	0.2778	0.3664	1.3192
Coffea|Cc06_g11490	Lycium|Lba01G045385	2433	1.7834	503.1	1929.9	0.2046	0.3295	1.6108
Coffea|Cc06_g11730	Lycium|Lba01G037450	3807	1.6668	924.5	2882.5	0.2069	0.2878	1.3906
Coffea|Cc06_g12020	Lycium|Lba01G047326	666	0.8773	153.2	512.8	0.0435	0.0483	1.1099
Coffea|Cc06_g12310	Lycium|Lba01G031048	738	0.8427	180.7	557.3	0.0380	0.0391	1.0268
Coffea|Cc06_g12560	Lycium|Lba01G045492	756	2.0295	182.2	573.8	0.1786	0.3209	1.7964
Coffea|Cc06_g12820	Lycium|Lba01G009062	2859	1.0502	706.5	2152.5	0.0951	0.1044	1.0984
Coffea|Cc06_g13200	Lycium|Lba01G022986	798	1.6309	195.2	602.8	0.1658	0.2437	1.4697
Coffea|Cc06_g13570	Lycium|Lba01G045253	1284	2.0434	307.5	976.5	0.1598	0.3014	1.8867
Coffea|Cc06_g13980	Lycium|Lba01G016377	1449	1.3648	368.9	1080.1	0.0861	0.1228	1.4274
Coffea|Cc06_g14460	Lycium|Lba01G016443	1077	1.8723	270.3	806.7	0.1556	0.2643	1.6981
Coffea|Cc06_g14840	Lycium|Lba01G004244	1371	1.4083	304.5	1066.5	0.0939	0.1493	1.5905
Coffea|Cc06_g15140	Lycium|Lba01G004280	2013	2.9602	415.2	1597.8	0.2805	0.6454	2.3005
Coffea|Cc06_g15520	Lycium|Lba01G040949	3726	1.5105	821.5	2904.5	0.1896	0.2592	1.3672
Coffea|Cc06_g15790	Lycium|Lba01G025817	1014	2.8732	229.6	784.4	0.2372	0.5542	2.3363
Coffea|Cc06_g16150	Lycium|Lba01G010929	1704	1.6283	380.0	1324.0	0.2789	0.3443	1.2343
Coffea|Cc06_g16500	Lycium|Lba01G041162	837	1.0275	178.1	658.9	0.1331	0.1436	1.0787
Coffea|Cc06_g16820	Lycium|Lba01G041230	1002	5.5461	241.2	760.8	0.0233	0.1667	7.1553
Coffea|Cc06_g17230	Lycium|Lba01G041583	921	1.7641	221.6	699.4	0.1124	0.2028	1.8042
Coffea|Cc06_g17650	Lycium|Lba01G003115	5685	1.2538	1423.4	4261.6	0.1430	0.1672	1.1687
Coffea|Cc06_g18110	Lycium|Lba01G021631	4554	1.1625	1071.5	3482.5	0.1054	0.1293	1.2269
Coffea|Cc06_g18430	Lycium|Lba01G028911	342	3.6017	102.3	239.7	0.1238	0.3853	3.1109
Coffea|Cc06_g18820	Lycium|Lba01G010725	681	1.7389	173.7	507.3	0.1133	0.1935	1.7075
Coffea|Cc06_g19260	Lycium|Lba01G024033	426	4.7827	94.2	331.8	0.0914	0.4983	5.4535
Coffea|Cc06_g19970	Lycium|Lba01G017820	2268	2.1199	557.7	1710.3	0.1102	0.2367	2.1475
Coffea|Cc06_g20510	Lycium|Lba01G040145	1953	1.2246	475.7	1477.3	0.1353	0.1597	1.1800
Coffea|Cc06_g21070	Lycium|Lba01G028578	396	1.2588	98.0	298.0	0.1176	0.1469	1.2489
Coffea|Cc06_g21600	Lycium|Lba01G045343	1182	1.7197	250.6	931.4	0.0683	0.1472	2.1570
Coffea|Cc06_g22410	Lycium|Lba01G040279	249	1.9038	70.0	179.0	0.4105	0.4522	1.1014
Coffea|Cc06_g22870	Lycium|Lba01G017785	1677	1.8627	393.4	1283.6	0.1129	0.2184	1.9343
Coffea|Cc06_g23280	Lycium|Lba01G025970	321	5.4171	99.5	221.5	0.0642	0.3273	5.0968
Coffea|Cc06_g23740	Lycium|Lba01G045430	1815	1.4683	431.5	1383.5	0.1874	0.2410	1.2861
Coffea|Cc07_g00140	Lycium|Lba01G007716	1095	1.3353	269.9	825.1	0.0224	0.0379	1.6901
Coffea|Cc07_g00420	Lycium|Lba01G010421	1530	0.9332	371.7	1158.3	0.0698	0.0734	1.0517
Coffea|Cc07_g00660	Lycium|Lba01G033221	417	5.0003	92.9	324.1	0.0484	0.3098	6.4038
Coffea|Cc07_g00910	Lycium|Lba01G010755	1773	1.2195	482.1	1290.9	0.0868	0.1053	1.2130
Coffea|Cc07_g01250	Lycium|Lba01G010303	2058	1.9673	489.7	1568.3	0.2283	0.3634	1.5921
Coffea|Cc07_g01600	Lycium|Lba01G010622	1953	2.0019	470.1	1482.9	0.1479	0.2796	1.8903
Coffea|Cc07_g01920	Lycium|Lba01G010370	2826	1.4619	674.7	2151.3	0.0949	0.1487	1.5670
Coffea|Cc07_g02200	Lycium|Lba01G033442	1143	2.0651	283.1	859.9	0.1613	0.3009	1.8657
Coffea|Cc07_g02570	Lycium|Lba01G010829	2931	1.4833	746.7	2184.3	0.1068	0.1579	1.4789
Coffea|Cc07_g02820	Lycium|Lba01G010608	1410	3.1229	308.5	1101.5	0.4375	0.8124	1.8570
Coffea|Cc07_g03120	Lycium|Lba01G019963	1233	2.5505	312.9	920.1	0.1967	0.4175	2.1227
Coffea|Cc07_g03420	Lycium|Lba01G018914	1254	2.0757	348.6	905.4	0.1152	0.2207	1.9156
Coffea|Cc07_g03690	Lycium|Lba01G050616	351	1.3541	82.7	268.3	0.0919	0.1357	1.4759
Coffea|Cc07_g03950	Lycium|Lba01G010811	1521	1.9066	425.0	1096.0	0.0859	0.1600	1.8618
Coffea|Cc07_g04230	Lycium|Lba01G010487	336	2.8478	85.6	250.4	0.2516	0.5400	2.1464
Coffea|Cc07_g04490	Lycium|Lba01G010389	678	1.0476	164.3	513.7	0.1146	0.1216	1.0607
Coffea|Cc07_g04710	Lycium|Lba01G010629	537	1.3569	136.6	400.4	0.1327	0.1699	1.2801
Coffea|Cc07_g05050	Lycium|Lba01G020236	696	1.0508	208.8	487.2	0.1707	0.1425	0.8349
Coffea|Cc07_g05380	Lycium|Lba01G010296	192	3.3364	52.7	139.3	0.0918	0.2995	3.2621
Coffea|Cc07_g05680	Lycium|Lba01G037867	1434	2.0113	311.3	1122.7	0.1665	0.3212	1.9300
Coffea|Cc07_g05940	Lycium|Lba01G019973	477	2.0078	104.5	372.5	0.1294	0.2705	2.0902
Coffea|Cc07_g06180	Lycium|Lba01G042171	3174	2.1815	745.4	2428.6	0.2486	0.4253	1.7107
Coffea|Cc07_g06460	Lycium|Lba01G042109	2283	1.2123	585.9	1697.1	0.1687	0.1784	1.0577
Coffea|Cc07_g06820	Lycium|Lba01G044522	231	9.6233	50.8	180.2	0.0027	0.0394	14.4510
Coffea|Cc07_g07080	Lycium|Lba01G042155	1668	1.0837	403.1	1264.9	0.0699	0.0857	1.2258
Coffea|Cc07_g07340	Lycium|Lba01G041861	540	4.3390	137.6	402.4	0.1794	0.6678	3.7225
Coffea|Cc07_g07600	Lycium|Lba01G046200	2010	7.0242	452.1	1557.9	0.1429	0.9969	6.9740
Coffea|Cc07_g07910	Lycium|Lba01G042702	258	50.0000	70.3	187.7	0.0060	0.3610	60.2109
Coffea|Cc07_g08220	Lycium|Lba01G041930	1092	1.4892	270.3	821.7	0.1114	0.1668	1.4982
Coffea|Cc07_g08490	Lycium|Lba01G041980	387	2.4888	90.6	296.4	0.0928	0.2524	2.7183
Coffea|Cc07_g08770	Lycium|Lba01G041894	1125	1.7186	290.9	834.1	0.1706	0.2538	1.4876
Coffea|Cc07_g09080	Lycium|Lba01G041943	1470	1.3383	400.2	1069.8	0.0893	0.1181	1.3229
Coffea|Cc07_g09340	Lycium|Lba01G019736	1341	9.2342	307.7	1033.3	0.0105	0.1364	12.9545
Coffea|Cc07_g09620	Lycium|Lba01G020034	963	3.3823	258.4	704.6	0.2577	0.6359	2.4678
Coffea|Cc07_g09860	Lycium|Lba01G032111	2115	1.5891	470.3	1644.7	0.1327	0.2159	1.6271
Coffea|Cc07_g10160	Lycium|Lba01G005372	1851	1.3412	430.4	1420.6	0.1041	0.1489	1.4310
Coffea|Cc07_g10390	Lycium|Lba01G019873	1929	1.3650	498.2	1430.8	0.1241	0.1612	1.2986
Coffea|Cc07_g10660	Lycium|Lba01G005325	819	1.9145	186.0	633.0	0.1870	0.3212	1.7172
Coffea|Cc07_g10910	Lycium|Lba01G019759	1194	1.2906	268.3	925.7	0.1654	0.2016	1.2189
Coffea|Cc07_g11140	Lycium|Lba01G011200	1533	2.1652	329.8	1203.2	0.1310	0.2974	2.2697
Coffea|Cc07_g11390	Lycium|Lba01G005224	969	2.2679	217.8	751.2	0.1440	0.3236	2.2474
Coffea|Cc07_g11680	Lycium|Lba01G032236	1287	1.1306	318.9	968.1	0.1278	0.1401	1.0958
Coffea|Cc07_g11990	Lycium|Lba01G032329	2508	1.5181	552.2	1955.8	0.1866	0.2582	1.3839
Coffea|Cc07_g12270	Lycium|Lba01G020088	1203	1.4893	326.6	876.4	0.2547	0.2766	1.0861
Coffea|Cc07_g12630	Lycium|Lba01G020177	3354	1.7840	768.7	2585.3	0.1787	0.2896	1.6206
Coffea|Cc07_g12870	Lycium|Lba01G021169	1626	1.9854	407.3	1218.7	0.1420	0.2633	1.8543
Coffea|Cc07_g13230	Lycium|Lba01G011544	2229	1.6014	494.3	1734.7	0.0859	0.1588	1.8495
Coffea|Cc07_g13500	Lycium|Lba01G011394	447	1.5738	121.9	325.1	0.1917	0.2440	1.2732
Coffea|Cc07_g13990	Lycium|Lba01G011603	1389	1.6169	321.0	1068.0	0.1159	0.1951	1.6832
Coffea|Cc07_g14300	Lycium|Lba01G011537	1017	1.7245	233.0	784.0	0.2344	0.3288	1.4026
Coffea|Cc07_g14640	Lycium|Lba01G047677	408	5.9388	109.9	298.1	0.0010	0.0073	7.3299
Coffea|Cc07_g15050	Lycium|Lba01G003773	978	1.8607	215.7	762.3	0.1163	0.2318	1.9935
Coffea|Cc07_g15360	Lycium|Lba01G023427	546	2.9586	136.2	409.8	0.1019	0.3083	3.0264
Coffea|Cc07_g15690	Lycium|Lba01G024560	2703	3.5813	564.4	2138.6	0.2577	0.7455	2.8927
Coffea|Cc07_g16220	Lycium|Lba01G001866	624	1.2108	145.6	478.4	0.1283	0.1561	1.2169
Coffea|Cc07_g16560	Lycium|Lba01G001789	9201	1.5326	2236.8	6964.2	0.2187	0.2734	1.2502
Coffea|Cc07_g17290	Lycium|Lba01G045226	1053	0.9465	261.8	791.2	0.1105	0.1051	0.9514
Coffea|Cc07_g17650	Lycium|Lba01G014935	2553	1.2670	641.9	1911.1	0.0762	0.1043	1.3691
Coffea|Cc07_g18300	Lycium|Lba01G043438	3411	1.3927	726.6	2684.4	0.0683	0.1188	1.7405
Coffea|Cc07_g18780	Lycium|Lba01G020745	879	1.8807	204.1	674.9	0.1173	0.2281	1.9450
Coffea|Cc07_g19240	Lycium|Lba01G013154	2694	1.4776	643.6	2050.4	0.1445	0.2040	1.4117
Coffea|Cc07_g19550	Lycium|Lba01G007871	1155	1.2235	262.5	892.5	0.1388	0.1692	1.2190
Coffea|Cc07_g20600	Lycium|Lba01G007265	1233	3.6653	300.1	932.9	0.0411	0.1828	4.4521
Coffea|Cc08_g00030	Lycium|Lba01G006102	2640	2.6564	627.0	2013.0	0.2171	0.4770	2.1970
Coffea|Cc08_g00260	Lycium|Lba01G005882	1440	3.1806	367.2	1072.8	0.0296	0.1133	3.8271
Coffea|Cc08_g00510	Lycium|Lba01G038377	1764	1.4292	413.7	1350.3	0.1082	0.1625	1.5010
Coffea|Cc08_g00820	Lycium|Lba01G025154	603	4.5243	159.5	443.5	0.1031	0.4570	4.4317
Coffea|Cc08_g01070	Lycium|Lba01G002095	831	4.8723	202.5	628.5	0.0864	0.4539	5.2554
Coffea|Cc08_g01340	Lycium|Lba01G001257	882	1.2477	219.8	662.2	0.0652	0.0910	1.3949
Coffea|Cc08_g01750	Lycium|Lba01G046144	345	8.2838	82.8	262.2	0.0503	0.4996	9.9264
Coffea|Cc08_g02380	Lycium|Lba01G001043	1479	1.9240	361.7	1117.3	0.2292	0.3518	1.5354
Coffea|Cc08_g02700	Lycium|Lba01G045363	987	2.3024	250.5	736.5	0.1527	0.3186	2.0869
Coffea|Cc08_g03000	Lycium|Lba01G046099	636	1.8906	172.6	463.4	0.1536	0.2525	1.6440
Coffea|Cc08_g03380	Lycium|Lba01G046270	993	1.8060	257.4	735.6	0.1664	0.2620	1.5738
Coffea|Cc08_g03830	Lycium|Lba01G022874	1158	1.0579	293.9	864.1	0.0710	0.0816	1.1495
Coffea|Cc08_g04340	Lycium|Lba01G022161	732	1.5002	176.7	555.3	0.0551	0.0972	1.7662
Coffea|Cc08_g05140	Lycium|Lba01G046309	1653	1.5595	379.4	1273.6	0.1436	0.2195	1.5280
Coffea|Cc08_g05430	Lycium|Lba01G046235	1584	1.3772	355.8	1228.2	0.1164	0.1698	1.4578
Coffea|Cc08_g05860	Lycium|Lba01G001071	471	3.7416	118.3	352.7	0.0775	0.3126	4.0339
Coffea|Cc08_g06320	Lycium|Lba01G018387	750	2.1009	180.9	569.1	0.0955	0.2132	2.2331
Coffea|Cc08_g06810	Lycium|Lba01G014155	705	2.1134	190.2	514.8	0.0643	0.1430	2.2240
Coffea|Cc08_g07380	Lycium|Lba01G047790	1512	2.5999	347.1	1164.9	0.1426	0.3641	2.5529
Coffea|Cc08_g08030	Lycium|Lba01G006162	4167	1.1031	1022.2	3144.8	0.1202	0.1315	1.0942
Coffea|Cc08_g08400	Lycium|Lba01G045034	813	1.2060	217.7	595.3	0.1052	0.1226	1.1660
Coffea|Cc08_g09070	Lycium|Lba01G025375	1125	1.4246	283.3	841.7	0.1487	0.1945	1.3077
Coffea|Cc08_g09560	Lycium|Lba01G046655	1080	1.8656	232.7	847.3	0.2346	0.3652	1.5567
Coffea|Cc08_g09900	Lycium|Lba01G014473	882	0.8116	208.8	673.2	0.0261	0.0275	1.0539
Coffea|Cc08_g10310	Lycium|Lba01G017178	858	2.4073	207.5	650.5	0.1382	0.3198	2.3150
Coffea|Cc08_g10610	Lycium|Lba01G017176	1203	1.6195	328.3	874.7	0.1217	0.1817	1.4940
Coffea|Cc08_g10920	Lycium|Lba01G017151	1527	1.4224	389.6	1137.4	0.1812	0.2203	1.2154
Coffea|Cc08_g11240	Lycium|Lba01G035020	765	1.1595	177.2	587.8	0.1327	0.1538	1.1587
Coffea|Cc08_g11520	Lycium|Lba01G034453	1086	2.0646	253.1	832.9	0.2227	0.3795	1.7041
Coffea|Cc08_g11840	Lycium|Lba01G015824	585	3.8886	150.4	434.6	0.1680	0.5701	3.3942
Coffea|Cc08_g12100	Lycium|Lba01G034273	1002	1.1625	227.5	774.5	0.0918	0.1194	1.3001
Coffea|Cc08_g12400	Lycium|Lba01G027699	1275	1.1901	320.2	954.8	0.1315	0.1492	1.1346
Coffea|Cc08_g12690	Lycium|Lba01G034410	366	1.0389	95.8	270.2	0.0505	0.0585	1.1578
Coffea|Cc08_g12990	Lycium|Lba01G024277	3942	1.5153	929.7	3012.3	0.1697	0.2345	1.3819
Coffea|Cc08_g13280	Lycium|Lba01G019023	1995	1.0193	498.3	1496.7	0.0798	0.0875	1.0973
Coffea|Cc08_g13530	Lycium|Lba01G034088	2646	1.2162	614.9	2031.1	0.1214	0.1512	1.2452
Coffea|Cc08_g13870	Lycium|Lba01G034346	1821	1.9209	411.1	1409.9	0.1808	0.3165	1.7508
Coffea|Cc08_g14160	Lycium|Lba01G034497	2850	1.6664	668.3	2181.7	0.2219	0.3049	1.3736
Coffea|Cc08_g14530	Lycium|Lba01G034530	750	1.3354	174.3	575.7	0.1374	0.1811	1.3177
Coffea|Cc08_g14890	Lycium|Lba01G034149	1386	1.6936	298.5	1087.5	0.0593	0.1279	2.1554
Coffea|Cc08_g15180	Lycium|Lba01G034650	966	2.1181	198.9	767.1	0.1537	0.3309	2.1527
Coffea|Cc08_g15490	Lycium|Lba01G042162	1509	2.9969	357.4	1151.6	0.4176	0.7509	1.7981
Coffea|Cc08_g15760	Lycium|Lba01G031316	2079	1.6742	442.8	1636.2	0.0265	0.0632	2.3866
Coffea|Cc08_g15980	Lycium|Lba01G003329	870	1.4993	192.9	677.1	0.1396	0.2112	1.5129
Coffea|Cc08_g16200	Lycium|Lba01G003440	1215	1.7401	263.0	952.0	0.1009	0.1981	1.9629
Coffea|Cc08_g16470	Lycium|Lba01G003419	2037	1.1807	493.1	1543.9	0.0602	0.0823	1.3681
Coffea|Cc08_g16760	Lycium|Lba01G024325	384	0.7393	79.2	304.8	0.0010	0.0012	1.1902
Coffea|Cc08_g17060	Lycium|Lba01G003465	537	1.1304	121.7	415.3	0.1252	0.1458	1.1648
Coffea|Cc09_g00250	Lycium|Lba01G005738	1644	1.4000	418.8	1225.2	0.1122	0.1548	1.3792
Coffea|Cc09_g00570	Lycium|Lba01G022621	1557	1.8917	378.5	1178.5	0.0859	0.1758	2.0467
Coffea|Cc09_g00900	Lycium|Lba01G005712	591	2.0242	132.2	458.8	0.1488	0.2960	1.9892
Coffea|Cc09_g01180	Lycium|Lba01G032108	906	1.5757	251.2	654.8	0.1239	0.1774	1.4320
Coffea|Cc09_g01500	Lycium|Lba01G005345	819	0.9905	200.6	618.4	0.2976	0.2092	0.7031
Coffea|Cc09_g01800	Lycium|Lba01G005160	327	1.8646	71.1	255.9	0.1876	0.3202	1.7066
Coffea|Cc09_g02040	Lycium|Lba01G021560	570	1.3775	147.1	422.9	0.0995	0.1376	1.3836
Coffea|Cc09_g02380	Lycium|Lba01G021454	708	1.9282	163.6	544.4	0.0790	0.1740	2.2026
Coffea|Cc09_g02910	Lycium|Lba01G023494	1689	1.4993	395.9	1293.1	0.1593	0.2234	1.4025
Coffea|Cc09_g03240	Lycium|Lba01G023469	828	2.0733	213.0	615.0	0.0993	0.2073	2.0879
Coffea|Cc09_g03560	Lycium|Lba01G025518	855	1.6738	214.9	640.1	0.1746	0.2550	1.4602
Coffea|Cc09_g03900	Lycium|Lba01G021001	1212	1.0122	261.3	950.7	0.0499	0.0660	1.3248
Coffea|Cc09_g04120	Lycium|Lba01G039740	1182	1.0170	293.7	888.3	0.0801	0.0879	1.0981
Coffea|Cc09_g04400	Lycium|Lba01G041722	5049	1.3404	1175.4	3873.6	0.1500	0.1927	1.2842
Coffea|Cc09_g04760	Lycium|Lba01G022084	879	1.7612	205.3	673.7	0.0885	0.1723	1.9479
Coffea|Cc09_g05110	Lycium|Lba01G032144	990	1.1932	231.8	758.2	0.1450	0.1671	1.1520
Coffea|Cc09_g05480	Lycium|Lba01G015651	1476	1.5957	344.7	1131.3	0.1581	0.2371	1.4997
Coffea|Cc09_g05990	Lycium|Lba01G032309	543	1.5347	140.2	402.8	0.1072	0.1623	1.5148
Coffea|Cc09_g06340	Lycium|Lba01G000257	2301	1.2277	571.0	1730.0	0.1269	0.1511	1.1912
Coffea|Cc09_g07030	Lycium|Lba01G000296	2310	1.7832	550.8	1759.2	0.2082	0.3117	1.4972
Coffea|Cc09_g07600	Lycium|Lba01G041098	903	5.2863	225.8	677.2	0.0320	0.2058	6.4299
Coffea|Cc09_g07930	Lycium|Lba01G032356	390	0.8385	105.4	284.6	0.0731	0.0632	0.8638
Coffea|Cc09_g08450	Lycium|Lba01G049548	1515	1.9668	364.5	1150.5	0.1031	0.2120	2.0558
Coffea|Cc09_g08950	Lycium|Lba01G043996	387	1.7207	87.6	299.4	0.0893	0.1734	1.9415
Coffea|Cc09_g09440	Lycium|Lba01G000205	450	0.6153	105.4	344.6	0.0391	0.0304	0.7768
Coffea|Cc09_g09770	Lycium|Lba01G000267	399	1.6015	94.9	304.1	0.0373	0.0748	2.0050
Coffea|Cc09_g10130	Lycium|Lba01G000213	2817	1.2342	670.5	2146.5	0.0961	0.1271	1.3216
Coffea|Cc09_g10420	Lycium|Lba01G008694	1686	1.2571	421.4	1264.6	0.0929	0.1218	1.3108
Coffea|Cc09_g10750	Lycium|Lba01G008707	2424	1.4718	605.8	1818.2	0.2423	0.2754	1.1365
Coffea|Cc10_g00050	Lycium|Lba01G009031	2106	2.4237	529.0	1577.0	0.1970	0.3992	2.0263
Coffea|Cc10_g00330	Lycium|Lba01G013656	2556	2.7851	651.1	1904.9	0.0832	0.2438	2.9312
Coffea|Cc10_g00640	Lycium|Lba01G040090	2376	1.3989	558.1	1817.9	0.1239	0.1753	1.4144
Coffea|Cc10_g00890	Lycium|Lba01G002585	888	1.1338	211.8	676.2	0.0453	0.0628	1.3842
Coffea|Cc10_g01150	Lycium|Lba01G040026	438	2.4366	119.7	318.3	0.1844	0.3677	1.9936
Coffea|Cc10_g01540	Lycium|Lba01G040024	2190	1.5717	515.7	1674.3	0.0392	0.0773	1.9737
Coffea|Cc10_g01780	Lycium|Lba01G013859	852	1.3262	211.4	640.6	0.1969	0.2197	1.1158
Coffea|Cc10_g01980	Lycium|Lba01G047658	936	1.2623	233.5	702.5	0.0653	0.0921	1.4098
Coffea|Cc10_g02210	Lycium|Lba01G037211	2424	1.2715	651.2	1772.8	0.0797	0.1033	1.2964
Coffea|Cc10_g02510	Lycium|Lba01G044820	888	1.7112	204.7	683.3	0.0813	0.1582	1.9461
Coffea|Cc10_g02840	Lycium|Lba01G043791	660	1.4442	179.5	480.5	0.2577	0.2699	1.0475
Coffea|Cc10_g03080	Lycium|Lba01G043811	1191	0.9605	323.9	867.1	0.0513	0.0531	1.0351
Coffea|Cc10_g03360	Lycium|Lba01G044018	2286	1.1470	528.1	1757.9	0.0831	0.1077	1.2963
Coffea|Cc10_g03760	Lycium|Lba01G044953	1716	1.6700	460.3	1255.7	0.1394	0.2096	1.5035
Coffea|Cc10_g04100	Lycium|Lba01G044285	1509	1.1375	358.4	1150.6	0.0812	0.1028	1.2665
Coffea|Cc10_g04320	Lycium|Lba01G044659	966	1.7438	222.3	743.7	0.1392	0.2398	1.7235
Coffea|Cc10_g04700	Lycium|Lba01G045265	651	1.2046	159.7	491.3	0.1171	0.1409	1.2035
Coffea|Cc10_g04990	Lycium|Lba01G044838	738	2.0327	150.9	587.1	0.2075	0.3805	1.8337
Coffea|Cc10_g05460	Lycium|Lba01G017845	264	1.1962	66.3	197.7	0.1438	0.1598	1.1109
Coffea|Cc10_g05750	Lycium|Lba01G044476	1071	2.5973	319.4	751.6	0.0501	0.1302	2.5968
Coffea|Cc10_g06060	Lycium|Lba01G031722	825	1.8799	169.3	655.7	0.0918	0.2067	2.2530
Coffea|Cc10_g06450	Lycium|Lba01G044218	555	1.6218	134.9	420.1	0.0651	0.1204	1.8492
Coffea|Cc10_g06880	Lycium|Lba01G045131	936	1.7203	234.2	701.8	0.1354	0.2207	1.6302
Coffea|Cc10_g07310	Lycium|Lba01G044458	1335	2.3616	261.7	1073.3	0.1963	0.4367	2.2249
Coffea|Cc10_g07630	Lycium|Lba01G044944	474	2.1492	105.6	368.4	0.3027	0.4734	1.5640
Coffea|Cc10_g07920	Lycium|Lba01G044670	387	1.3420	109.9	277.1	0.0713	0.0952	1.3351
Coffea|Cc10_g08230	Lycium|Lba01G043942	1308	1.0930	324.5	983.5	0.0670	0.0817	1.2209
Coffea|Cc10_g08640	Lycium|Lba01G020891	657	1.1963	161.4	495.6	0.1378	0.1572	1.1406
Coffea|Cc10_g09130	Lycium|Lba01G005938	1068	1.4059	288.2	779.8	0.1447	0.1806	1.2480
Coffea|Cc10_g09660	Lycium|Lba01G040641	294	2.1495	77.0	217.0	0.2119	0.3630	1.7132
Coffea|Cc10_g10310	Lycium|Lba01G040781	807	3.1298	178.2	628.8	0.0705	0.2669	3.7835
Coffea|Cc10_g10880	Lycium|Lba01G044173	387	1.3989	91.0	296.0	0.0966	0.1457	1.5085
Coffea|Cc10_g11320	Lycium|Lba01G044367	1260	1.5075	328.4	931.6	0.1753	0.2257	1.2878
Coffea|Cc10_g11980	Lycium|Lba01G044151	1599	1.1402	399.9	1199.1	0.0769	0.0950	1.2349
Coffea|Cc10_g12260	Lycium|Lba01G045267	2130	1.4557	492.8	1637.2	0.1498	0.2098	1.4002
Coffea|Cc10_g12730	Lycium|Lba01G044896	1464	1.2955	337.1	1126.9	0.1326	0.1723	1.2993
Coffea|Cc10_g13120	Lycium|Lba01G043950	1275	1.7008	285.5	989.5	0.2207	0.3166	1.4345
Coffea|Cc10_g13450	Lycium|Lba01G044492	753	1.1376	183.3	569.7	0.1657	0.1704	1.0283
Coffea|Cc10_g14060	Lycium|Lba01G044511	651	1.9237	153.3	497.7	0.1084	0.2183	2.0142
Coffea|Cc10_g14460	Lycium|Lba01G044763	615	1.6792	131.9	483.1	0.0974	0.1873	1.9237
Coffea|Cc10_g14830	Lycium|Lba01G017498	1080	3.0292	275.7	804.3	0.0859	0.2716	3.1627
Coffea|Cc10_g15370	Lycium|Lba01G044297	1941	1.4615	434.7	1506.3	0.1530	0.2175	1.4216
Coffea|Cc10_g15750	Lycium|Lba01G045215	1251	2.2983	324.0	927.0	0.1578	0.3216	2.0380
Coffea|Cc10_g15980	Lycium|Lba01G028963	1467	1.3534	380.5	1086.5	0.1362	0.1705	1.2524
Coffea|Cc10_g16260	Lycium|Lba01G025270	861	1.1264	234.7	626.3	0.0891	0.0991	1.1129
Coffea|Cc11_g00150	Lycium|Lba01G009418	1389	14.8948	324.5	1064.5	0.0362	0.6874	18.9991
Coffea|Cc11_g00490	Lycium|Lba01G009586	861	1.0370	219.2	641.8	0.1146	0.1165	1.0167
Coffea|Cc11_g01300	Lycium|Lba01G006235	1683	0.8528	397.4	1285.6	0.0319	0.0348	1.0914
Coffea|Cc11_g01810	Lycium|Lba01G046927	2247	2.2567	465.8	1781.2	0.1424	0.3346	2.3491
Coffea|Cc11_g02430	Lycium|Lba01G009059	1644	1.5815	422.0	1222.0	0.0823	0.1365	1.6585
Coffea|Cc11_g03190	Lycium|Lba01G007218	1386	1.2663	321.7	1064.3	0.0810	0.1161	1.4342
Coffea|Cc11_g03530	Lycium|Lba01G049834	1038	1.2947	280.7	757.3	0.1412	0.1632	1.1556
Coffea|Cc11_g04610	Lycium|Lba01G035091	879	3.6975	231.2	647.8	0.0718	0.2803	3.9006
Coffea|Cc11_g05100	Lycium|Lba01G009081	981	1.7883	249.0	732.0	0.1718	0.2680	1.5605
Coffea|Cc11_g05800	Lycium|Lba01G044201	945	1.5374	219.8	725.2	0.1188	0.1880	1.5829
Coffea|Cc11_g06580	Lycium|Lba01G021490	1545	2.7174	349.4	1195.6	0.1520	0.4004	2.6349
Coffea|Cc11_g07270	Lycium|Lba01G021445	1230	1.2052	312.8	917.2	0.0603	0.0810	1.3425
Coffea|Cc11_g08050	Lycium|Lba01G021673	1518	1.5001	380.8	1137.2	0.0781	0.1263	1.6163
Coffea|Cc11_g08510	Lycium|Lba01G020876	291	1.7168	74.4	216.6	0.0493	0.0965	1.9574
Coffea|Cc11_g08880	Lycium|Lba01G014218	1206	1.2249	277.0	929.0	0.1219	0.1538	1.2617
Coffea|Cc11_g09300	Lycium|Lba01G004156	1164	2.3572	238.4	925.6	0.0881	0.2519	2.8583
Coffea|Cc11_g09750	Lycium|Lba01G039514	1242	1.7880	277.4	964.6	0.1528	0.2662	1.7426
Coffea|Cc11_g10070	Lycium|Lba01G039151	711	1.7430	170.8	540.2	0.2738	0.3549	1.2962
Coffea|Cc11_g10360	Lycium|Lba01G039438	501	2.0740	130.3	370.7	0.1780	0.3141	1.7646
Coffea|Cc11_g10660	Lycium|Lba01G039489	1368	1.9652	370.2	997.8	0.1452	0.2526	1.7399
Coffea|Cc11_g11010	Lycium|Lba01G039555	792	1.5688	178.0	614.0	0.1149	0.1915	1.6663
Coffea|Cc11_g11290	Lycium|Lba01G039286	588	1.8831	167.5	420.5	0.1201	0.2033	1.6931
Coffea|Cc11_g11640	Lycium|Lba01G039163	1422	1.3678	347.1	1074.9	0.1011	0.1438	1.4224
Coffea|Cc11_g11930	Lycium|Lba01G039613	1119	1.7811	249.6	869.4	0.1258	0.2328	1.8506
Coffea|Cc11_g12270	Lycium|Lba01G039279	987	0.9572	216.6	770.4	0.0589	0.0708	1.2020
Coffea|Cc11_g12590	Lycium|Lba01G039020	1263	1.1125	297.0	966.0	0.0658	0.0855	1.2989
Coffea|Cc11_g12870	Lycium|Lba01G032573	1227	1.5776	310.2	916.8	0.2644	0.3088	1.1677
Coffea|Cc11_g13200	Lycium|Lba01G006353	2523	1.5696	549.5	1973.5	0.0695	0.1336	1.9224
Coffea|Cc11_g13440	Lycium|Lba01G018225	984	1.2461	224.2	759.8	0.1296	0.1642	1.2670
Coffea|Cc11_g13740	Lycium|Lba01G018211	894	1.4547	188.5	705.5	0.1279	0.1989	1.5556
Coffea|Cc11_g14040	Lycium|Lba01G013105	2250	2.0023	553.9	1696.1	0.1741	0.3079	1.7684
Coffea|Cc11_g14330	Lycium|Lba01G049252	471	1.3402	110.2	360.8	0.0625	0.0991	1.5844
Coffea|Cc11_g14610	Lycium|Lba01G013325	2718	1.9332	672.3	2045.7	0.1568	0.2766	1.7635
Coffea|Cc11_g14930	Lycium|Lba01G021250	1896	1.9133	515.0	1381.0	0.0463	0.0967	2.0884
Coffea|Cc11_g15270	Lycium|Lba01G005682	2208	0.9077	527.7	1680.3	0.0517	0.0562	1.0872
Coffea|Cc11_g15540	Lycium|Lba01G030162	1278	0.9946	323.7	954.3	0.0208	0.0257	1.2332
Coffea|Cc11_g15900	Lycium|Lba01G050031	1524	1.9188	384.1	1139.9	0.1363	0.2462	1.8070
Coffea|Cc11_g16190	Lycium|Lba01G050087	1605	0.9876	383.5	1221.5	0.0276	0.0349	1.2664
Coffea|Cc11_g16470	Lycium|Lba01G042703	624	1.5991	135.9	488.1	0.0542	0.1111	2.0483
Coffea|Cc11_g16760	Lycium|Lba01G013244	2301	1.2633	565.1	1735.9	0.0997	0.1309	1.3126
Coffea|Cc11_g16980	Lycium|Lba01G013135	849	1.1293	208.0	641.0	0.0578	0.0754	1.3044
Coffea|Cc11_g17260	Lycium|Lba01G013203	1746	1.1103	399.4	1346.6	0.0816	0.1035	1.2689
Coffea|Cc11_g17510	Lycium|Lba01G027079	402	2.9677	106.6	295.4	0.1135	0.3220	2.8384
Coffea|Cc00_g00180	Lycium|Lba01G004981	2970	1.2461	672.2	2297.8	0.0449	0.0715	1.5909
Coffea|Cc00_g01020	Lycium|Lba01G012619	1029	1.6266	259.3	769.7	0.2789	0.3283	1.1773
Coffea|Cc00_g01620	Lycium|Lba01G022158	363	2.0833	78.3	284.7	0.3035	0.4645	1.5306
Coffea|Cc00_g02280	Lycium|Lba01G021973	939	2.3767	221.8	717.2	0.1760	0.3763	2.1376
Coffea|Cc00_g02810	Lycium|Lba01G028557	546	6.1492	120.8	425.2	0.0475	0.3770	7.9387
Coffea|Cc00_g03480	Lycium|Lba01G026785	3045	1.6444	762.2	2282.8	0.1982	0.2724	1.3740
Coffea|Cc00_g04160	Lycium|Lba01G012771	1230	2.3107	259.2	970.8	0.1666	0.3750	2.2504
Coffea|Cc00_g04700	Lycium|Lba01G001983	894	2.3671	198.3	695.7	0.1763	0.3875	2.1977
Coffea|Cc00_g05210	Lycium|Lba01G002734	2061	1.0737	475.6	1585.4	0.1031	0.1190	1.1543
Coffea|Cc00_g06000	Lycium|Lba01G010406	1068	2.2289	248.8	819.2	0.1295	0.2896	2.2359
Coffea|Cc00_g06800	Lycium|Lba01G012776	1200	4.8914	310.7	889.3	0.0471	0.2614	5.5484
Coffea|Cc00_g07510	Lycium|Lba01G028231	1452	1.0485	393.9	1058.1	0.1236	0.1195	0.9673
Coffea|Cc00_g08090	Lycium|Lba01G032100	1302	3.4276	322.0	980.0	0.2899	0.7115	2.4543
Coffea|Cc00_g08770	Lycium|Lba01G044149	2277	2.1143	539.8	1737.2	0.2219	0.3848	1.7344
Coffea|Cc00_g09350	Lycium|Lba01G003258	2220	1.6771	547.8	1672.2	0.1888	0.2714	1.4371
Coffea|Cc00_g10390	Lycium|Lba01G042661	2064	1.5677	495.7	1568.3	0.1288	0.1991	1.5459
Coffea|Cc00_g10760	Lycium|Lba01G037847	834	1.4870	196.8	637.2	0.1539	0.2158	1.4021
Coffea|Cc00_g11600	Lycium|Lba01G035911	573	0.8675	118.8	454.2	0.0447	0.0532	1.1916
Coffea|Cc00_g12250	Lycium|Lba01G012723	2577	3.3482	566.8	2010.2	0.2090	0.6091	2.9142
Coffea|Cc00_g12840	Lycium|Lba01G039234	1425	1.2171	346.9	1078.1	0.1020	0.1290	1.2656
Coffea|Cc00_g13610	Lycium|Lba01G012448	978	1.4263	251.3	726.7	0.1167	0.1615	1.3833
Coffea|Cc00_g13990	Lycium|Lba01G020604	1872	1.8501	489.0	1383.0	0.2242	0.3239	1.4448
Coffea|Cc00_g14600	Lycium|Lba01G041222	477	1.0270	118.8	358.2	0.1193	0.1206	1.0111
Coffea|Cc00_g15270	Lycium|Lba01G005796	345	1.0642	87.6	257.4	0.0425	0.0528	1.2423
Coffea|Cc00_g15950	Lycium|Lba01G035199	204	2.3588	49.3	154.7	0.1648	0.3535	2.1454
Coffea|Cc00_g16740	Lycium|Lba01G011657	1881	1.5620	434.4	1446.6	0.1286	0.2029	1.5786
Coffea|Cc00_g17470	Lycium|Lba01G039564	1452	1.3106	402.8	1049.2	0.1534	0.1726	1.1252
Coffea|Cc00_g18290	Lycium|Lba01G050343	447	1.1949	112.5	334.5	0.1922	0.1935	1.0070
Coffea|Cc00_g19060	Lycium|Lba01G023398	336	1.0917	78.6	257.4	0.1489	0.1557	1.0455
Coffea|Cc00_g19870	Lycium|Lba01G010419	1428	1.3615	398.4	1029.6	0.0753	0.1025	1.3618
Coffea|Cc00_g20370	Lycium|Lba01G045959	771	1.6629	200.1	570.9	0.2495	0.3112	1.2476
Coffea|Cc00_g21120	Lycium|Lba01G022324	1935	2.6552	420.7	1514.3	0.2535	0.5396	2.1286
Coffea|Cc00_g22260	Lycium|Lba01G044483	795	2.1150	204.4	590.6	0.1670	0.3089	1.8495
Coffea|Cc00_g23030	Lycium|Lba01G018924	120	0.3395	30.5	89.5	0.5996	0.0967	0.1613
Coffea|Cc00_g24070	Lycium|Lba01G016536	735	1.7983	169.6	565.4	0.1001	0.1951	1.9479
Coffea|Cc00_g24750	Lycium|Lba01G040098	1410	3.3075	356.5	1053.5	0.0834	0.2919	3.4981
Coffea|Cc00_g26580	Lycium|Lba01G005203	303	1.2454	65.7	237.3	0.1161	0.1565	1.3486
Coffea|Cc00_g28590	Lycium|Lba01G030906	1503	1.5787	397.9	1105.1	0.0950	0.1494	1.5727
Coffea|Cc00_g30020	Lycium|Lba01G014025	747	2.1453	181.4	565.6	0.1544	0.3070	1.9881
Coffea|Cc00_g31940	Lycium|Lba01G041311	1344	2.0306	322.4	1021.6	0.0282	0.0730	2.5902
Coffea|Cc01_g00060	Lycium|Lba01G034988	585	2.9902	142.2	442.8	0.0295	0.1109	3.7552
Coffea|Cc01_g00330	Lycium|Lba01G050806	4782	2.4568	1162.7	3619.3	0.3162	0.5367	1.6973
Coffea|Cc01_g01130	Lycium|Lba01G024261	1437	4.4872	344.7	1092.3	0.0480	0.2596	5.4124
Coffea|Cc01_g02140	Lycium|Lba01G035156	1479	2.0950	369.4	1109.6	0.0888	0.1960	2.2071
Coffea|Cc01_g03060	Lycium|Lba01G012735	1575	1.5445	372.1	1202.9	0.2126	0.2745	1.2915
Coffea|Cc01_g03970	Lycium|Lba01G043856	924	1.8708	238.1	685.9	0.0783	0.1545	1.9747
Coffea|Cc01_g04470	Lycium|Lba01G022483	1062	1.4540	270.0	792.0	0.1075	0.1558	1.4494
Coffea|Cc01_g05030	Lycium|Lba01G006321	486	11.5035	130.3	355.7	0.0171	0.2341	13.6649
Coffea|Cc01_g05600	Lycium|Lba01G026049	216	1.7852	66.6	149.4	0.0680	0.1138	1.6750
Coffea|Cc01_g06230	Lycium|Lba01G006980	2946	1.9162	662.7	2283.3	0.2326	0.3667	1.5762
Coffea|Cc01_g06700	Lycium|Lba01G009345	1122	1.3993	260.0	862.0	0.1033	0.1549	1.4995
Coffea|Cc01_g07300	Lycium|Lba01G016832	1371	0.9398	345.5	1025.5	0.0780	0.0787	1.0094
Coffea|Cc01_g07700	Lycium|Lba01G018433	1191	1.5870	284.7	906.3	0.1489	0.2236	1.5013
Coffea|Cc01_g08000	Lycium|Lba01G016911	3831	1.7461	885.9	2945.1	0.1358	0.2355	1.7339
Coffea|Cc01_g08570	Lycium|Lba01G016531	750	2.5921	199.3	550.7	0.1817	0.3934	2.1645
Coffea|Cc01_g08880	Lycium|Lba01G033155	1485	1.6464	328.0	1157.0	0.0967	0.1792	1.8524
Coffea|Cc01_g09310	Lycium|Lba01G033709	1050	1.4340	262.6	787.4	0.1524	0.1999	1.3119
Coffea|Cc01_g09580	Lycium|Lba01G038131	543	1.3780	117.7	425.3	0.0810	0.1327	1.6390
Coffea|Cc01_g09900	Lycium|Lba01G038090	1386	1.4606	375.6	1010.4	0.1126	0.1553	1.3788
Coffea|Cc01_g10130	Lycium|Lba01G033628	777	50.0000	190.0	587.0	0.0068	0.4571	66.7580
Coffea|Cc01_g10390	Lycium|Lba01G024915	1650	2.0034	442.2	1207.8	0.0854	0.1725	2.0207
Coffea|Cc01_g10710	Lycium|Lba01G033472	447	3.0404	116.8	330.2	0.0666	0.2173	3.2641
Coffea|Cc01_g11110	Lycium|Lba01G037915	861	2.6379	243.9	617.1	0.0426	0.1193	2.8023
Coffea|Cc01_g11420	Lycium|Lba01G038036	1215	0.9918	291.8	923.2	0.1009	0.1053	1.0435
Coffea|Cc01_g11670	Lycium|Lba01G033804	849	1.7061	186.1	662.9	0.1270	0.2269	1.7863
Coffea|Cc01_g12010	Lycium|Lba01G033136	309	5.0955	71.5	237.5	0.0010	0.0073	7.3161
Coffea|Cc01_g12270	Lycium|Lba01G016579	585	1.0625	143.8	441.2	0.2260	0.1923	0.8509
Coffea|Cc01_g12660	Lycium|Lba01G022464	1101	1.2866	281.0	820.0	0.1338	0.1617	1.2085
Coffea|Cc01_g12940	Lycium|Lba01G027449	378	2.3488	88.1	289.9	0.0476	0.1383	2.9045
Coffea|Cc01_g13260	Lycium|Lba01G028116	1581	1.9096	399.9	1181.1	0.1177	0.2198	1.8676
Coffea|Cc01_g13470	Lycium|Lba01G033228	1119	1.8491	295.5	823.5	0.2400	0.3357	1.3984
Coffea|Cc01_g13740	Lycium|Lba01G038860	3981	1.1534	968.5	3012.5	0.1041	0.1242	1.1938
Coffea|Cc01_g14040	Lycium|Lba01G033737	1572	2.5839	345.7	1226.3	0.0792	0.2422	3.0570
Coffea|Cc01_g14360	Lycium|Lba01G038982	1458	1.5225	378.3	1079.7	0.0991	0.1511	1.5249
Coffea|Cc01_g14680	Lycium|Lba01G033187	639	2.2663	181.9	457.1	0.2165	0.3721	1.7186
Coffea|Cc01_g15030	Lycium|Lba01G029852	1308	2.0547	309.5	998.5	0.0496	0.1237	2.4952
Coffea|Cc01_g15290	Lycium|Lba01G035390	1362	2.3364	330.9	1031.1	0.1908	0.3836	2.0105
Coffea|Cc01_g15620	Lycium|Lba01G033309	687	2.0647	166.3	520.7	0.0922	0.2034	2.2067
Coffea|Cc01_g15840	Lycium|Lba01G038844	1623	1.0963	415.8	1207.2	0.2140	0.1883	0.8797
Coffea|Cc01_g16140	Lycium|Lba01G037863	489	4.3683	135.5	353.5	0.1063	0.4373	4.1138
Coffea|Cc01_g16420	Lycium|Lba01G014954	438	1.0739	104.5	333.5	0.1209	0.1309	1.0828
Coffea|Cc01_g16790	Lycium|Lba01G016301	735	2.2044	186.8	548.2	0.1937	0.3571	1.8431
Coffea|Cc01_g17060	Lycium|Lba01G015232	594	2.6635	152.1	441.9	0.0906	0.2488	2.7449
Coffea|Cc01_g17400	Lycium|Lba01G015299	1332	0.9790	327.5	1004.5	0.0054	0.0070	1.3058
Coffea|Cc01_g17710	Lycium|Lba01G038880	1926	1.3924	454.4	1471.6	0.0811	0.1264	1.5578
Coffea|Cc01_g17940	Lycium|Lba01G015441	3177	1.4763	800.7	2376.3	0.1765	0.2262	1.2814
Coffea|Cc01_g18180	Lycium|Lba01G015915	3546	1.5050	813.2	2732.8	0.1433	0.2115	1.4766
Coffea|Cc01_g18460	Lycium|Lba01G015769	384	2.6964	87.9	296.1	0.2083	0.4807	2.3075
Coffea|Cc01_g18780	Lycium|Lba01G002986	1740	1.2911	435.6	1304.4	0.2165	0.2258	1.0430
Coffea|Cc01_g19050	Lycium|Lba01G015046	2649	1.1936	682.6	1966.4	0.0945	0.1147	1.2136
Coffea|Cc01_g19390	Lycium|Lba01G006151	522	0.9055	133.7	388.3	0.0266	0.0291	1.0940
Coffea|Cc01_g19600	Lycium|Lba01G015932	1383	1.4299	334.2	1048.8	0.2128	0.2517	1.1827
Coffea|Cc01_g19840	Lycium|Lba01G023715	1026	0.9826	260.7	765.3	0.0808	0.0842	1.0418
Coffea|Cc01_g20110	Lycium|Lba01G023879	1233	1.3636	318.5	914.5	0.0608	0.0911	1.4980
Coffea|Cc01_g20400	Lycium|Lba01G016159	744	1.5324	185.7	558.3	0.1368	0.1984	1.4501
Coffea|Cc01_g20670	Lycium|Lba01G015416	555	2.9857	140.1	414.9	0.2589	0.5777	2.2312
Coffea|Cc01_g20950	Lycium|Lba01G033266	693	3.0100	167.2	525.8	0.0934	0.3002	3.2140
Coffea|Cc01_g21250	Lycium|Lba01G024777	1122	50.0000	242.8	879.2	0.0087	0.6466	74.6843
Coffea|Cc01_g21570	Lycium|Lba01G000362	2595	2.4895	644.6	1950.4	0.0963	0.2491	2.5869
Coffea|Cc01_g21820	Lycium|Lba01G023920	1677	5.3343	387.8	1289.2	0.0479	0.3178	6.6325
Coffea|Cc02_g00160	Lycium|Lba01G026754	267	1.0710	62.7	204.3	0.1709	0.1670	0.9768
Coffea|Cc02_g00520	Lycium|Lba01G004417	744	1.7028	178.6	565.4	0.1021	0.1825	1.7870
Coffea|Cc02_g00760	Lycium|Lba01G028007	1050	1.8077	277.3	772.7	0.0543	0.1077	1.9817
Coffea|Cc02_g01050	Lycium|Lba01G021941	1461	1.2467	358.5	1102.5	0.1248	0.1528	1.2237
Coffea|Cc02_g01380	Lycium|Lba01G027903	1158	1.1912	293.9	864.1	0.1451	0.1591	1.0965
Coffea|Cc02_g01690	Lycium|Lba01G026742	471	1.3980	133.1	337.9	0.0864	0.1168	1.3526
Coffea|Cc02_g01940	Lycium|Lba01G021920	1080	50.0000	278.5	801.5	0.0051	0.3262	63.6954
Coffea|Cc02_g02280	Lycium|Lba01G021957	975	1.1177	262.4	712.6	0.1443	0.1435	0.9948
Coffea|Cc02_g02560	Lycium|Lba01G027958	750	1.6957	214.8	535.2	0.0534	0.0930	1.7417
Coffea|Cc02_g02850	Lycium|Lba01G026422	552	1.8126	152.0	400.0	0.1572	0.2440	1.5518
Coffea|Cc02_g03180	Lycium|Lba01G027532	366	3.8705	81.0	285.0	0.1192	0.4894	4.1074
Coffea|Cc02_g03480	Lycium|Lba01G001821	441	1.8766	110.3	330.7	0.0809	0.1628	2.0131
Coffea|Cc02_g03760	Lycium|Lba01G040452	285	1.3388	74.0	211.0	0.2240	0.2350	1.0490
Coffea|Cc02_g03990	Lycium|Lba01G040380	453	0.7252	105.2	347.8	0.0180	0.0177	0.9820
Coffea|Cc02_g04210	Lycium|Lba01G040388	612	2.4405	131.7	480.3	0.2758	0.5198	1.8847
Coffea|Cc02_g04480	Lycium|Lba01G021896	1260	1.2863	318.5	941.5	0.1470	0.1738	1.1826
Coffea|Cc02_g04770	Lycium|Lba01G010046	975	2.3567	218.1	756.9	0.0848	0.2300	2.7138
Coffea|Cc02_g05040	Lycium|Lba01G014807	1446	1.4459	359.3	1086.7	0.2557	0.2797	1.0938
Coffea|Cc02_g05290	Lycium|Lba01G021997	1578	1.3934	390.1	1187.9	0.0954	0.1389	1.4558
Coffea|Cc02_g05560	Lycium|Lba01G003695	1311	1.1500	322.6	988.4	0.1304	0.1451	1.1129
Coffea|Cc02_g05810	Lycium|Lba01G015349	972	1.1106	249.7	722.3	0.0896	0.1026	1.1444
Coffea|Cc02_g06090	Lycium|Lba01G022123	1032	1.4425	250.1	781.9	0.0270	0.0494	1.8296
Coffea|Cc02_g06370	Lycium|Lba01G022093	336	1.1876	76.5	259.5	0.0808	0.1102	1.3643
Coffea|Cc02_g06660	Lycium|Lba01G026153	1644	1.5885	466.6	1177.4	0.1409	0.1939	1.3761
Coffea|Cc02_g06990	Lycium|Lba01G006713	1281	1.6439	359.9	921.1	0.1909	0.2501	1.3102
Coffea|Cc02_g07400	Lycium|Lba01G022701	1002	1.0395	255.9	746.1	0.0748	0.0833	1.1141
Coffea|Cc02_g07730	Lycium|Lba01G009623	3381	1.2808	828.5	2552.5	0.1850	0.2053	1.1097
Coffea|Cc02_g08060	Lycium|Lba01G021475	570	2.1274	161.2	408.8	0.0785	0.1642	2.0909
Coffea|Cc02_g08450	Lycium|Lba01G045844	597	1.5331	132.5	464.5	0.0646	0.1212	1.8773
Coffea|Cc02_g08720	Lycium|Lba01G020422	1179	1.3774	316.2	862.8	0.0662	0.0959	1.4503
Coffea|Cc02_g09050	Lycium|Lba01G043284	849	1.8740	248.0	601.0	0.0434	0.0840	1.9353
Coffea|Cc02_g09280	Lycium|Lba01G043490	2166	1.5629	519.4	1646.6	0.1578	0.2285	1.4482
Coffea|Cc02_g09540	Lycium|Lba01G043198	1392	1.8674	420.8	971.2	0.0636	0.1142	1.7957
Coffea|Cc02_g09790	Lycium|Lba01G043173	735	1.9847	210.5	524.5	0.0470	0.0971	2.0677
Coffea|Cc02_g10260	Lycium|Lba01G025491	963	2.2734	229.2	733.8	0.1042	0.2488	2.3872
Coffea|Cc02_g10550	Lycium|Lba01G025741	2502	1.2045	593.4	1908.6	0.0974	0.1255	1.2892
Coffea|Cc02_g10760	Lycium|Lba01G025333	1812	1.7556	467.4	1344.6	0.1047	0.1825	1.7435
Coffea|Cc02_g11070	Lycium|Lba01G042620	885	1.8680	207.6	677.4	0.1609	0.2801	1.7409
Coffea|Cc02_g11340	Lycium|Lba01G020408	813	1.2304	196.5	616.5	0.1320	0.1584	1.1999
Coffea|Cc02_g11620	Lycium|Lba01G005274	375	1.3069	95.3	279.7	0.0865	0.1183	1.3670
Coffea|Cc02_g11930	Lycium|Lba01G002521	993	2.4881	187.9	805.1	0.2691	0.5478	2.0355
Coffea|Cc02_g12360	Lycium|Lba01G012526	1554	2.5928	412.4	1141.6	0.0458	0.1324	2.8900
Coffea|Cc02_g12640	Lycium|Lba01G002490	183	50.0000	48.3	134.7	0.0065	0.4045	62.0592
Coffea|Cc02_g12910	Lycium|Lba01G002471	1533	1.3854	411.2	1121.8	0.1005	0.1358	1.3512
Coffea|Cc02_g13280	Lycium|Lba01G002302	1428	2.3652	355.8	1072.2	0.2266	0.4261	1.8803
Coffea|Cc02_g13580	Lycium|Lba01G002380	786	50.0000	195.6	590.4	0.0078	0.5086	65.4531
Coffea|Cc02_g13850	Lycium|Lba01G002487	4455	1.4369	1029.5	3425.5	0.1618	0.2180	1.3474
Coffea|Cc02_g14260	Lycium|Lba01G000586	1101	1.8675	271.7	829.3	0.2277	0.3388	1.4883
Coffea|Cc02_g14680	Lycium|Lba01G021265	1455	2.1897	353.9	1101.1	0.1207	0.2634	2.1813
Coffea|Cc02_g15150	Lycium|Lba01G000727	762	2.2482	178.8	583.2	0.2399	0.4299	1.7917
Coffea|Cc02_g15670	Lycium|Lba01G000496	645	0.9344	174.1	470.9	0.0713	0.0689	0.9674
Coffea|Cc02_g16200	Lycium|Lba01G000137	636	15.6925	162.1	473.9	0.0168	0.3281	19.5640
Coffea|Cc02_g16470	Lycium|Lba01G007654	996	1.4328	265.5	730.5	0.1310	0.1726	1.3171
Coffea|Cc02_g16820	Lycium|Lba01G007838	2052	1.5853	469.2	1582.8	0.1210	0.1986	1.6412
Coffea|Cc02_g17060	Lycium|Lba01G035429	3099	1.5100	714.9	2384.1	0.0646	0.1160	1.7951
Coffea|Cc02_g17300	Lycium|Lba01G027137	3414	1.2284	815.4	2598.6	0.0726	0.1010	1.3924
Coffea|Cc02_g17620	Lycium|Lba01G007985	1332	1.7098	375.4	956.6	0.1140	0.1786	1.5669
Coffea|Cc02_g17990	Lycium|Lba01G007958	1761	1.0304	382.3	1378.7	0.0967	0.1135	1.1730
Coffea|Cc02_g18330	Lycium|Lba01G008071	1050	3.6092	244.8	805.2	0.0443	0.1996	4.5041
Coffea|Cc02_g18640	Lycium|Lba01G007963	3111	1.1700	747.6	2363.4	0.0959	0.1194	1.2454
Coffea|Cc02_g18890	Lycium|Lba01G007924	480	1.8574	124.9	355.1	0.2168	0.3191	1.4721
Coffea|Cc02_g19170	Lycium|Lba01G038299	468	2.2652	121.0	347.0	0.0878	0.2047	2.3333
Coffea|Cc02_g19410	Lycium|Lba01G008013	273	5.4229	83.3	189.7	0.1650	0.7105	4.3048
Coffea|Cc02_g19720	Lycium|Lba01G008040	567	1.8612	153.1	413.9	0.2148	0.3123	1.4537
Coffea|Cc02_g20060	Lycium|Lba01G008890	1368	1.2289	358.3	1009.7	0.0568	0.0766	1.3482
Coffea|Cc02_g20410	Lycium|Lba01G008861	1287	1.2504	346.3	940.7	0.1402	0.1573	1.1216
Coffea|Cc02_g20760	Lycium|Lba01G034742	579	3.9783	153.4	425.6	0.0239	0.1123	4.6934
Coffea|Cc02_g21070	Lycium|Lba01G028599	1176	1.5381	277.3	898.7	0.1503	0.2198	1.4622
Coffea|Cc02_g21490	Lycium|Lba01G036545	837	0.9201	203.5	633.5	0.0803	0.0810	1.0090
Coffea|Cc02_g21750	Lycium|Lba01G036396	537	2.4866	165.2	371.8	0.1522	0.3055	2.0069
Coffea|Cc02_g22040	Lycium|Lba01G006041	1572	1.9995	378.9	1193.1	0.1488	0.2802	1.8830
Coffea|Cc02_g22320	Lycium|Lba01G036907	1320	1.4419	334.8	985.2	0.1893	0.2304	1.2172
Coffea|Cc02_g22580	Lycium|Lba01G016891	1356	1.5114	331.2	1024.8	0.3139	0.3285	1.0463
Coffea|Cc02_g22850	Lycium|Lba01G003159	1254	1.5455	266.6	987.4	0.0953	0.1707	1.7909
Coffea|Cc02_g23100	Lycium|Lba01G036782	1227	1.4910	313.3	913.7	0.1743	0.2250	1.2903
Coffea|Cc02_g23360	Lycium|Lba01G041569	606	0.9059	124.0	482.0	0.0240	0.0323	1.3503
Coffea|Cc02_g23660	Lycium|Lba01G036335	2844	1.1820	666.5	2177.5	0.1207	0.1456	1.2057
Coffea|Cc02_g23990	Lycium|Lba01G049968	2037	1.1865	486.3	1550.7	0.1358	0.1570	1.1561
Coffea|Cc02_g24280	Lycium|Lba01G004844	612	1.6678	146.5	465.5	0.2140	0.2959	1.3825
Coffea|Cc02_g24540	Lycium|Lba01G001414	858	2.4273	211.3	646.7	0.1029	0.2571	2.4986
Coffea|Cc02_g24800	Lycium|Lba01G044971	1752	1.7705	399.2	1352.8	0.1987	0.3075	1.5478
Coffea|Cc02_g25100	Lycium|Lba01G049597	2259	1.8520	552.1	1706.9	0.1417	0.2489	1.7562
Coffea|Cc02_g25460	Lycium|Lba01G022058	363	1.5962	70.6	292.4	0.0721	0.1519	2.1057
Coffea|Cc02_g25770	Lycium|Lba01G049760	828	1.6705	195.5	632.5	0.1722	0.2608	1.5147
Coffea|Cc02_g26200	Lycium|Lba01G024634	1770	1.1911	432.6	1337.4	0.1236	0.1453	1.1754
Coffea|Cc02_g26570	Lycium|Lba01G024097	1290	1.8518	291.2	998.8	0.1257	0.2403	1.9107
Coffea|Cc02_g26950	Lycium|Lba01G010990	330	2.3450	88.3	241.7	0.4637	0.5969	1.2871
Coffea|Cc02_g27400	Lycium|Lba01G017623	2379	1.5728	551.0	1828.0	0.0921	0.1597	1.7337
Coffea|Cc02_g27790	Lycium|Lba01G017329	1206	1.7139	242.9	963.1	0.2086	0.3239	1.5524
Coffea|Cc02_g28130	Lycium|Lba01G017526	1872	1.3976	400.8	1471.2	0.2082	0.2568	1.2332
Coffea|Cc02_g28610	Lycium|Lba01G032350	1785	1.2252	430.5	1354.5	0.0970	0.1258	1.2975
Coffea|Cc02_g29280	Lycium|Lba01G026362	849	0.9708	209.2	639.8	0.0734	0.0787	1.0722
Coffea|Cc02_g29720	Lycium|Lba01G004000	1005	2.3938	251.4	753.6	0.0792	0.2041	2.5783
Coffea|Cc02_g30380	Lycium|Lba01G043935	1065	1.6009	268.3	796.7	0.1429	0.2125	1.4874
Coffea|Cc02_g30970	Lycium|Lba01G023979	1710	3.4083	374.1	1335.9	0.1611	0.5312	3.2965
Coffea|Cc02_g31350	Lycium|Lba01G024237	2151	1.0996	504.3	1646.7	0.1378	0.1485	1.0783
Coffea|Cc02_g31990	Lycium|Lba01G024065	2004	1.2731	475.3	1528.7	0.1596	0.1887	1.1824
Coffea|Cc02_g32440	Lycium|Lba01G024834	1443	1.5525	316.8	1126.2	0.1751	0.2544	1.4529
Coffea|Cc02_g32810	Lycium|Lba01G039838	939	1.0708	218.3	720.7	0.1374	0.1451	1.0562
Coffea|Cc02_g33310	Lycium|Lba01G049688	5625	1.8621	1258.4	4366.6	0.2290	0.3541	1.5459
Coffea|Cc02_g33610	Lycium|Lba01G031072	642	2.3928	142.0	500.0	0.3047	0.5300	1.7396
Coffea|Cc02_g34190	Lycium|Lba01G049984	504	1.1542	116.9	387.1	0.0685	0.0926	1.3523
Coffea|Cc02_g34550	Lycium|Lba01G049695	630	1.2813	138.5	491.5	0.1177	0.1613	1.3704
Coffea|Cc02_g34860	Lycium|Lba01G036812	243	1.4933	48.2	194.8	0.0575	0.1171	2.0370
Coffea|Cc02_g35120	Lycium|Lba01G049923	1203	1.0271	295.1	907.9	0.0803	0.0898	1.1194
Coffea|Cc02_g35540	Lycium|Lba01G049611	375	1.7915	95.9	279.1	0.0989	0.1793	1.8126
Coffea|Cc02_g35920	Lycium|Lba01G036685	1818	50.0000	453.0	1365.0	0.0174	1.1028	63.5603
Coffea|Cc02_g36530	Lycium|Lba01G019030	408	0.9269	99.9	308.1	0.0324	0.0372	1.1476
Coffea|Cc02_g36780	Lycium|Lba01G036217	1848	1.3992	419.1	1428.9	0.0548	0.0950	1.7328
Coffea|Cc02_g37030	Lycium|Lba01G049671	2238	1.6210	576.6	1661.4	0.1368	0.2058	1.5043
Coffea|Cc02_g37380	Lycium|Lba01G049602	2391	1.0414	630.8	1760.2	0.0745	0.0812	1.0892
Coffea|Cc02_g37780	Lycium|Lba01G003660	1560	1.7533	377.4	1182.6	0.1558	0.2528	1.6232
Coffea|Cc02_g38040	Lycium|Lba01G004096	2784	2.3115	645.4	2138.6	0.2902	0.4917	1.6944
Coffea|Cc02_g38380	Lycium|Lba01G003978	2127	1.7579	561.0	1566.0	0.1574	0.2429	1.5435
Coffea|Cc02_g38680	Lycium|Lba01G003728	789	1.4460	208.1	580.9	0.1320	0.1763	1.3356
Coffea|Cc02_g39050	Lycium|Lba01G030428	1194	1.4181	305.0	889.0	0.0777	0.1173	1.5086
Coffea|Cc02_g39360	Lycium|Lba01G024587	720	3.0213	161.8	558.2	0.0631	0.2321	3.6809
Coffea|Cc02_g39690	Lycium|Lba01G030923	720	1.3637	178.8	541.2	0.0677	0.1029	1.5194
Coffea|Cc02_g39990	Lycium|Lba01G047217	2250	1.8259	569.3	1680.7	0.2559	0.3507	1.3703
Coffea|Cc03_g00310	Lycium|Lba01G030949	231	11.2290	54.1	176.9	0.0155	0.2364	15.2193
Coffea|Cc03_g00580	Lycium|Lba01G041524	1554	1.9141	397.8	1156.2	0.1661	0.2792	1.6808
Coffea|Cc03_g00870	Lycium|Lba01G041805	2019	1.4947	492.9	1526.1	0.1497	0.2088	1.3944
Coffea|Cc03_g01130	Lycium|Lba01G009776	1437	1.5510	327.9	1109.1	0.1357	0.2107	1.5531
Coffea|Cc03_g01440	Lycium|Lba01G006822	555	12.8000	144.4	410.6	0.0252	0.3858	15.3061
Coffea|Cc03_g01740	Lycium|Lba01G040889	291	0.8994	72.9	218.1	0.1370	0.1163	0.8491
Coffea|Cc03_g02010	Lycium|Lba01G040675	870	3.6689	204.5	665.5	0.1628	0.5537	3.4005
Coffea|Cc03_g02250	Lycium|Lba01G006280	711	1.1266	175.0	536.0	0.0525	0.0690	1.3143
Coffea|Cc03_g02540	Lycium|Lba01G040630	1287	0.9593	320.4	966.6	0.0881	0.0894	1.0148
Coffea|Cc03_g02820	Lycium|Lba01G005855	1749	1.3642	465.1	1283.9	0.1128	0.1471	1.3038
Coffea|Cc03_g03140	Lycium|Lba01G024598	954	2.6572	222.8	731.2	0.0775	0.2344	3.0241
Coffea|Cc03_g03390	Lycium|Lba01G024805	1041	1.6399	260.9	780.1	0.1338	0.2085	1.5580
Coffea|Cc03_g03700	Lycium|Lba01G006253	1230	1.0208	337.7	892.3	0.1482	0.1320	0.8905
Coffea|Cc03_g03930	Lycium|Lba01G016172	1056	1.4980	257.2	798.8	0.2475	0.2868	1.1592
Coffea|Cc03_g04170	Lycium|Lba01G014799	954	1.0718	216.7	737.3	0.0844	0.1031	1.2218
Coffea|Cc03_g04480	Lycium|Lba01G012220	549	1.1675	138.4	410.6	0.0395	0.0546	1.3816
Coffea|Cc03_g04820	Lycium|Lba01G005510	729	2.7800	154.6	574.4	0.1623	0.4424	2.7262
Coffea|Cc03_g05160	Lycium|Lba01G015721	1746	1.2865	430.0	1316.0	0.1067	0.1401	1.3126
Coffea|Cc03_g05530	Lycium|Lba01G015967	996	0.9001	263.6	732.4	0.0374	0.0384	1.0270
Coffea|Cc03_g05900	Lycium|Lba01G016066	444	1.8549	117.0	327.0	0.1478	0.2454	1.6603
Coffea|Cc03_g06270	Lycium|Lba01G012099	897	1.3478	199.9	697.1	0.1330	0.1832	1.3772
Coffea|Cc03_g06720	Lycium|Lba01G014863	1257	1.4100	320.4	936.6	0.1581	0.1994	1.2610
Coffea|Cc03_g07040	Lycium|Lba01G014767	1725	1.1988	446.1	1278.9	0.0365	0.0510	1.3989
Coffea|Cc03_g07350	Lycium|Lba01G014872	1896	1.2696	429.9	1466.1	0.0816	0.1192	1.4599
Coffea|Cc03_g07740	Lycium|Lba01G022832	1113	1.6896	232.4	880.6	0.1296	0.2344	1.8091
Coffea|Cc03_g08090	Lycium|Lba01G022805	2406	1.1507	554.4	1851.6	0.1205	0.1430	1.1870
Coffea|Cc03_g09090	Lycium|Lba01G013785	2334	1.1011	541.4	1792.6	0.0626	0.0821	1.3105
Coffea|Cc03_g09690	Lycium|Lba01G007224	384	1.2057	83.5	300.5	0.0650	0.0974	1.4984
Coffea|Cc03_g10660	Lycium|Lba01G007196	1398	1.7788	351.0	1047.0	0.1302	0.2214	1.7013
Coffea|Cc03_g11130	Lycium|Lba01G002354	2310	1.7131	502.6	1807.4	0.1823	0.2890	1.5851
Coffea|Cc03_g11620	Lycium|Lba01G009488	2196	1.5741	501.8	1694.2	0.1254	0.2023	1.6132
Coffea|Cc03_g12390	Lycium|Lba01G015345	567	1.9088	141.3	425.7	0.2728	0.3823	1.4013
Coffea|Cc03_g13130	Lycium|Lba01G027639	972	1.0214	235.4	736.6	0.0577	0.0687	1.1909
Coffea|Cc03_g14080	Lycium|Lba01G019558	681	1.4624	140.6	540.4	0.2037	0.2697	1.3243
Coffea|Cc03_g14530	Lycium|Lba01G020902	660	2.5731	146.8	513.2	0.1632	0.4007	2.4555
Coffea|Cc03_g15460	Lycium|Lba01G001911	465	2.8149	97.1	367.9	0.2186	0.5372	2.4574
Coffea|Cc03_g16000	Lycium|Lba01G013923	657	1.0887	173.0	484.0	0.0807	0.0908	1.1242
Coffea|Cc03_g16230	Lycium|Lba01G034908	1275	0.9028	305.9	969.1	0.0705	0.0723	1.0254
Coffea|Cc04_g00170	Lycium|Lba01G025934	408	3.2814	102.0	306.0	0.0575	0.2147	3.7324
Coffea|Cc04_g00430	Lycium|Lba01G047905	2850	1.6198	735.3	2114.7	0.2211	0.2829	1.2793
Coffea|Cc04_g00730	Lycium|Lba01G020782	1461	0.9959	360.0	1101.0	0.0593	0.0677	1.1402
Coffea|Cc04_g00960	Lycium|Lba01G047825	4347	1.4382	1075.8	3271.2	0.1435	0.1936	1.3485
Coffea|Cc04_g01280	Lycium|Lba01G021646	534	1.5584	143.7	390.3	0.0853	0.1337	1.5678
Coffea|Cc04_g01610	Lycium|Lba01G005975	885	1.5115	198.3	686.7	0.1110	0.1803	1.6245
Coffea|Cc04_g01880	Lycium|Lba01G020379	2112	1.4200	513.4	1598.6	0.1780	0.2230	1.2529
Coffea|Cc04_g02090	Lycium|Lba01G048196	2163	1.1344	521.3	1641.7	0.1045	0.1234	1.1804
Coffea|Cc04_g02340	Lycium|Lba01G048257	1221	3.6828	303.5	917.5	0.1534	0.5176	3.3739
Coffea|Cc04_g02630	Lycium|Lba01G047725	1110	1.9753	269.9	840.1	0.2242	0.3576	1.5952
Coffea|Cc04_g02920	Lycium|Lba01G047837	588	1.6499	156.0	432.0	0.0699	0.1214	1.7365
Coffea|Cc04_g03230	Lycium|Lba01G047898	918	3.3346	254.0	664.0	0.0336	0.1240	3.6931
Coffea|Cc04_g03530	Lycium|Lba01G020470	1236	1.5658	278.4	957.6	0.2347	0.3009	1.2821
Coffea|Cc04_g03800	Lycium|Lba01G031605	1857	1.0659	462.4	1394.6	0.0820	0.0938	1.1439
Coffea|Cc04_g04140	Lycium|Lba01G027366	1341	1.7954	321.8	1019.2	0.1947	0.3004	1.5426
Coffea|Cc04_g04400	Lycium|Lba01G027192	567	1.5761	160.2	406.8	0.1005	0.1489	1.4817
Coffea|Cc04_g04660	Lycium|Lba01G027059	1731	1.1269	412.1	1318.9	0.0874	0.1078	1.2330
Coffea|Cc04_g04980	Lycium|Lba01G028058	879	1.6746	234.0	645.0	0.0854	0.1449	1.6971
Coffea|Cc04_g05210	Lycium|Lba01G026752	459	2.2926	98.3	360.7	0.0727	0.2047	2.8162
Coffea|Cc04_g05520	Lycium|Lba01G026666	855	1.1293	206.5	648.5	0.1648	0.1693	1.0272
Coffea|Cc04_g05770	Lycium|Lba01G020292	813	1.2471	201.8	611.2	0.0721	0.0991	1.3745
Coffea|Cc04_g06020	Lycium|Lba01G005985	813	1.2144	167.4	645.6	0.0448	0.0750	1.6768
Coffea|Cc04_g06300	Lycium|Lba01G047875	1473	1.0433	327.7	1145.3	0.0684	0.0863	1.2618
Coffea|Cc04_g06670	Lycium|Lba01G020284	738	1.1734	190.8	547.2	0.1969	0.1904	0.9668
Coffea|Cc04_g07030	Lycium|Lba01G048186	702	3.1678	140.2	561.8	0.0794	0.3184	4.0106
Coffea|Cc04_g07270	Lycium|Lba01G047861	3411	0.9841	822.1	2588.9	0.0858	0.0919	1.0716
Coffea|Cc04_g07650	Lycium|Lba01G047970	930	1.4630	235.4	694.6	0.1416	0.1924	1.3586
Coffea|Cc04_g07940	Lycium|Lba01G020317	1026	0.8077	241.9	784.1	0.0800	0.0726	0.9067
Coffea|Cc04_g08440	Lycium|Lba01G020112	1881	1.9653	493.4	1387.6	0.0650	0.1373	2.1115
Coffea|Cc04_g08870	Lycium|Lba01G027813	2562	1.3299	624.4	1937.6	0.1587	0.1934	1.2186
Coffea|Cc04_g09150	Lycium|Lba01G033539	915	1.7748	212.0	703.0	0.1536	0.2599	1.6920
Coffea|Cc04_g09440	Lycium|Lba01G027883	1320	1.1060	325.6	994.4	0.1149	0.1271	1.1064
Coffea|Cc04_g09810	Lycium|Lba01G027017	819	2.0794	226.1	592.9	0.3399	0.4512	1.3277
Coffea|Cc04_g10090	Lycium|Lba01G027045	927	4.2921	222.6	704.4	0.0699	0.3410	4.8783
Coffea|Cc04_g10450	Lycium|Lba01G026349	507	1.7536	120.6	386.4	0.2055	0.3045	1.4821
Coffea|Cc04_g10750	Lycium|Lba01G027263	1023	1.2581	261.2	761.8	0.1374	0.1611	1.1725
Coffea|Cc04_g11180	Lycium|Lba01G037161	864	1.2926	201.3	662.7	0.1562	0.1908	1.2211
Coffea|Cc04_g11850	Lycium|Lba01G033649	513	1.4096	118.2	394.8	0.1425	0.1969	1.3815
Coffea|Cc04_g12400	Lycium|Lba01G004390	1824	2.1769	412.8	1411.2	0.1104	0.2569	2.3280
Coffea|Cc04_g12960	Lycium|Lba01G023074	1719	1.3974	416.9	1302.1	0.0983	0.1444	1.4694
Coffea|Cc04_g13440	Lycium|Lba01G026354	423	1.4160	109.8	313.2	0.1784	0.2149	1.2051
Coffea|Cc04_g13920	Lycium|Lba01G033824	336	50.0000	74.8	261.2	0.0056	0.4094	73.4773
Coffea|Cc04_g14350	Lycium|Lba01G020959	999	2.3274	283.9	715.1	0.2013	0.3646	1.8114
Coffea|Cc04_g15010	Lycium|Lba01G036016	2196	1.2191	531.0	1665.0	0.0797	0.1072	1.3445
Coffea|Cc04_g15540	Lycium|Lba01G026912	1152	2.3809	269.5	882.5	0.1655	0.3641	2.2001
Coffea|Cc04_g15930	Lycium|Lba01G027092	1728	1.0366	408.5	1319.5	0.0689	0.0823	1.1956
Coffea|Cc04_g16210	Lycium|Lba01G026507	990	1.6804	221.4	768.6	0.1199	0.2121	1.7684
Coffea|Cc04_g16600	Lycium|Lba01G021006	672	2.9317	173.0	499.0	0.0851	0.2595	3.0479
Coffea|Cc04_g17070	Lycium|Lba01G028062	2364	1.4591	608.5	1755.5	0.1595	0.2064	1.2941
Coffea|Cc05_g00180	Lycium|Lba01G012676	1164	0.9528	276.1	887.9	0.0912	0.0944	1.0353
Coffea|Cc05_g00870	Lycium|Lba01G020643	1515	1.3030	359.1	1155.9	0.0513	0.0807	1.5726
Coffea|Cc05_g01650	Lycium|Lba01G000994	2715	8.8293	695.6	2019.4	0.0567	0.5593	9.8642
Coffea|Cc05_g02080	Lycium|Lba01G012554	447	2.0741	120.4	326.6	0.1015	0.2044	2.0129
Coffea|Cc05_g02820	Lycium|Lba01G030635	1914	1.3094	430.0	1484.0	0.0826	0.1249	1.5118
Coffea|Cc05_g03340	Lycium|Lba01G012663	1806	1.6334	448.6	1357.4	0.1644	0.2407	1.4636
Coffea|Cc05_g03910	Lycium|Lba01G015976	1287	0.9953	338.6	948.4	0.1222	0.1148	0.9395
Coffea|Cc05_g04620	Lycium|Lba01G005286	363	5.9359	96.2	266.8	0.1955	0.9465	4.8409
Coffea|Cc05_g05190	Lycium|Lba01G022326	813	1.6370	185.5	627.5	0.1743	0.2622	1.5043
Coffea|Cc05_g05930	Lycium|Lba01G022330	918	1.6056	227.4	690.6	0.2094	0.2765	1.3205
Coffea|Cc05_g06420	Lycium|Lba01G043903	1602	0.9509	391.0	1211.0	0.0883	0.0900	1.0199
Coffea|Cc05_g06790	Lycium|Lba01G008919	594	1.5305	136.8	457.2	0.1768	0.2462	1.3926
Coffea|Cc05_g07200	Lycium|Lba01G006609	432	1.7825	119.8	312.2	0.0857	0.1501	1.7518
Coffea|Cc05_g07670	Lycium|Lba01G048190	1350	0.9233	313.8	1036.2	0.0803	0.0840	1.0465
Coffea|Cc05_g07990	Lycium|Lba01G006522	990	1.7381	201.0	789.0	0.1723	0.2933	1.7021
Coffea|Cc05_g08340	Lycium|Lba01G048566	750	1.2863	185.3	564.7	0.2442	0.2430	0.9948
Coffea|Cc05_g08640	Lycium|Lba01G006366	2064	0.9899	545.8	1518.2	0.0502	0.0550	1.0950
Coffea|Cc05_g09280	Lycium|Lba01G006702	1056	1.7060	253.7	802.3	0.1557	0.2469	1.5862
Coffea|Cc05_g09670	Lycium|Lba01G006776	5700	1.2082	1387.7	4312.3	0.1330	0.1557	1.1704
Coffea|Cc05_g10020	Lycium|Lba01G006519	2823	1.3591	703.2	2119.8	0.1179	0.1582	1.3418
Coffea|Cc05_g10400	Lycium|Lba01G006540	693	2.3592	136.9	556.1	0.0954	0.2738	2.8689
Coffea|Cc05_g10660	Lycium|Lba01G006672	1959	0.9106	443.3	1515.7	0.0523	0.0595	1.1379
Coffea|Cc05_g11040	Lycium|Lba01G006388	1131	1.4308	272.8	858.2	0.1098	0.1613	1.4696
Coffea|Cc05_g11330	Lycium|Lba01G048795	1335	50.0000	323.0	1012.0	0.0067	0.4534	67.4659
Coffea|Cc05_g11610	Lycium|Lba01G013636	888	2.7734	266.0	622.0	0.2009	0.4219	2.0995
Coffea|Cc05_g11870	Lycium|Lba01G050729	888	1.1716	223.0	665.0	0.1440	0.1566	1.0881
Coffea|Cc05_g12140	Lycium|Lba01G048668	528	1.7080	147.3	380.7	0.1431	0.2133	1.4898
Coffea|Cc05_g12490	Lycium|Lba01G050596	1812	1.6197	478.9	1333.1	0.1266	0.1913	1.5104
Coffea|Cc05_g12750	Lycium|Lba01G050283	813	1.8629	207.2	605.8	0.0814	0.1602	1.9678
Coffea|Cc05_g13070	Lycium|Lba01G032454	1608	2.5702	399.3	1208.7	0.1185	0.3009	2.5395
Coffea|Cc05_g13280	Lycium|Lba01G024589	558	0.9593	147.6	410.4	0.0316	0.0351	1.1112
Coffea|Cc05_g13530	Lycium|Lba01G050766	3153	1.8117	677.3	2475.7	0.1666	0.2910	1.7475
Coffea|Cc05_g13870	Lycium|Lba01G050649	531	5.7165	121.5	409.5	0.0420	0.3061	7.2967
Coffea|Cc05_g14180	Lycium|Lba01G032181	330	1.2632	88.6	241.4	0.1912	0.1972	1.0312
Coffea|Cc05_g14440	Lycium|Lba01G003267	2589	1.5004	571.4	2017.6	0.1113	0.1811	1.6268
Coffea|Cc05_g14690	Lycium|Lba01G050606	306	1.4092	85.7	220.3	0.0447	0.0672	1.5038
Coffea|Cc05_g14940	Lycium|Lba01G050260	1212	3.1240	328.5	883.5	0.0661	0.2156	3.2621
Coffea|Cc05_g15160	Lycium|Lba01G050254	1431	2.6843	350.9	1080.1	0.2132	0.4697	2.2028
Coffea|Cc05_g15470	Lycium|Lba01G050767	984	1.0033	251.2	732.8	0.0826	0.0872	1.0556
Coffea|Cc05_g15760	Lycium|Lba01G050656	2031	2.5424	474.3	1556.7	0.3980	0.6262	1.5735
Coffea|Cc05_g15990	Lycium|Lba01G050271	1704	1.4522	404.4	1299.6	0.0998	0.1541	1.5445
Coffea|Cc05_g16310	Lycium|Lba01G041725	912	1.1620	226.9	685.1	0.1349	0.1492	1.1062
Coffea|Cc06_g00030	Lycium|Lba01G028425	1299	1.4649	318.1	980.9	0.0908	0.1415	1.5576
Coffea|Cc06_g00300	Lycium|Lba01G028541	1089	4.6208	264.4	824.6	0.1054	0.5031	4.7744
Coffea|Cc06_g00560	Lycium|Lba01G028272	537	5.4217	158.9	378.1	0.1138	0.5471	4.8061
Coffea|Cc06_g00840	Lycium|Lba01G028418	1152	1.7039	290.2	861.8	0.1563	0.2406	1.5401
Coffea|Cc06_g01110	Lycium|Lba01G014302	342	50.0000	94.1	247.9	0.0054	0.3206	59.6987
Coffea|Cc06_g01360	Lycium|Lba01G014142	1527	1.0445	401.5	1125.5	0.0455	0.0534	1.1744
Coffea|Cc06_g01630	Lycium|Lba01G029750	768	1.4239	180.3	587.7	0.2045	0.2481	1.2130
Coffea|Cc06_g01840	Lycium|Lba01G045752	1506	2.3015	382.3	1123.7	0.1992	0.3796	1.9061
Coffea|Cc06_g02110	Lycium|Lba01G028839	1770	1.3123	472.3	1297.7	0.1444	0.1695	1.1736
Coffea|Cc06_g02420	Lycium|Lba01G049091	1311	1.7735	354.4	956.6	0.0962	0.1671	1.7359
Coffea|Cc06_g02710	Lycium|Lba01G036714	807	1.6079	203.0	604.0	0.2281	0.2895	1.2694
Coffea|Cc06_g03000	Lycium|Lba01G036278	618	1.5052	120.5	497.5	0.1270	0.2144	1.6884
Coffea|Cc06_g03250	Lycium|Lba01G036253	537	1.8887	134.0	403.0	0.2121	0.3267	1.5404
Coffea|Cc06_g03500	Lycium|Lba01G036544	2778	1.0761	672.6	2105.4	0.1111	0.1222	1.0991
Coffea|Cc06_g03690	Lycium|Lba01G029424	258	1.9643	63.5	194.5	0.2361	0.3644	1.5432
Coffea|Cc06_g03970	Lycium|Lba01G036574	1554	1.5221	398.2	1155.8	0.1741	0.2290	1.3153
Coffea|Cc06_g04260	Lycium|Lba01G036313	3726	1.0544	1025.7	2700.3	0.0555	0.0619	1.1140
Coffea|Cc06_g04520	Lycium|Lba01G036856	843	2.9759	197.9	645.1	0.1719	0.4654	2.7080
Coffea|Cc06_g04790	Lycium|Lba01G028899	669	1.5450	176.2	492.8	0.2048	0.2546	1.2432
Coffea|Cc06_g05090	Lycium|Lba01G042546	897	2.3782	234.6	662.4	0.1696	0.3476	2.0496
Coffea|Cc06_g05410	Lycium|Lba01G042545	2010	1.1538	488.6	1521.4	0.0911	0.1122	1.2325
Coffea|Cc06_g05680	Lycium|Lba01G008583	1257	3.1131	313.3	943.7	0.0916	0.2989	3.2628
Coffea|Cc06_g05970	Lycium|Lba01G008568	1704	0.8757	435.5	1268.5	0.0929	0.0835	0.8988
Coffea|Cc06_g06280	Lycium|Lba01G028316	1635	1.5780	401.7	1233.3	0.1460	0.2158	1.4783
Coffea|Cc06_g06570	Lycium|Lba01G029326	2355	1.4840	565.5	1789.5	0.0700	0.1181	1.6866
Coffea|Cc06_g06880	Lycium|Lba01G034850	1812	1.8815	430.1	1381.9	0.0878	0.1809	2.0608
Coffea|Cc06_g07120	Lycium|Lba01G028357	705	1.3014	189.2	515.8	0.1783	0.1939	1.0876
Coffea|Cc06_g07460	Lycium|Lba01G037637	1500	1.7573	322.0	1178.0	0.1039	0.2054	1.9774
Coffea|Cc06_g07820	Lycium|Lba01G043703	1767	1.8670	421.7	1345.3	0.1366	0.2481	1.8161
Coffea|Cc06_g08080	Lycium|Lba01G043740	798	1.8318	202.9	595.1	0.2216	0.3226	1.4554
Coffea|Cc06_g08380	Lycium|Lba01G043699	246	1.4940	60.2	185.8	0.3293	0.3324	1.0094
Coffea|Cc06_g08750	Lycium|Lba01G030585	297	1.7228	66.5	230.5	0.2014	0.3042	1.5103
Coffea|Cc06_g09090	Lycium|Lba01G044499	1491	2.1262	351.4	1139.6	0.0953	0.2189	2.2973
Coffea|Cc06_g09360	Lycium|Lba01G047624	1137	1.0536	279.4	857.6	0.0986	0.1082	1.0973
Coffea|Cc06_g09710	Lycium|Lba01G031233	1308	1.0193	334.6	973.4	0.1859	0.1603	0.8619
Coffea|Cc06_g10060	Lycium|Lba01G023038	3087	1.6713	749.2	2337.8	0.1671	0.2521	1.5088
Coffea|Cc06_g10360	Lycium|Lba01G030597	3018	2.2742	662.5	2355.5	0.2127	0.4183	1.9661
Coffea|Cc06_g10620	Lycium|Lba01G031995	453	2.9466	108.6	344.4	0.3393	0.6696	1.9732
Coffea|Cc06_g10930	Lycium|Lba01G030963	360	0.8092	87.1	272.9	0.0533	0.0509	0.9559
Coffea|Cc06_g11230	Lycium|Lba01G045390	903	1.3844	220.9	682.1	0.1430	0.1871	1.3088
Coffea|Cc06_g11500	Lycium|Lba01G045695	927	1.4508	236.5	690.5	0.1832	0.2263	1.2350
Coffea|Cc06_g11740	Lycium|Lba01G045373	1512	2.1563	352.1	1159.9	0.1908	0.3616	1.8955
Coffea|Cc06_g12030	Lycium|Lba01G045409	2946	1.1149	672.2	2273.8	0.0860	0.1085	1.2617
Coffea|Cc06_g12320	Lycium|Lba01G045615	1266	1.7497	290.0	976.0	0.2411	0.3389	1.4057
Coffea|Cc06_g12580	Lycium|Lba01G045523	3831	1.5597	962.4	2868.6	0.1735	0.2367	1.3640
Coffea|Cc06_g12860	Lycium|Lba01G017321	522	1.8407	140.1	381.9	0.0847	0.1573	1.8577
Coffea|Cc06_g13210	Lycium|Lba01G022994	1158	1.0730	273.5	884.5	0.0588	0.0748	1.2726
Coffea|Cc06_g13580	Lycium|Lba01G029169	1329	2.6879	326.0	1003.0	0.1889	0.4363	2.3101
Coffea|Cc06_g13990	Lycium|Lba01G018816	837	1.2572	169.9	667.1	0.1654	0.2070	1.2515
Coffea|Cc06_g14490	Lycium|Lba01G016398	453	1.9647	116.9	336.1	0.2179	0.3399	1.5602
Coffea|Cc06_g14850	Lycium|Lba01G004285	819	1.5421	195.5	623.5	0.2058	0.2676	1.3003
Coffea|Cc06_g15150	Lycium|Lba01G004276	1338	1.4032	338.7	999.3	0.1793	0.2167	1.2085
Coffea|Cc06_g15530	Lycium|Lba01G041113	513	6.7076	121.3	391.7	0.0609	0.4815	7.9019
Coffea|Cc06_g15810	Lycium|Lba01G039729	1107	1.5604	246.9	860.1	0.0842	0.1518	1.8031
Coffea|Cc06_g16210	Lycium|Lba01G024928	147	1.4379	32.9	114.1	0.1643	0.2241	1.3640
Coffea|Cc06_g16520	Lycium|Lba01G041059	189	3.0556	69.0	120.0	0.2679	0.5098	1.9030
Coffea|Cc06_g16860	Lycium|Lba01G008432	2262	1.0266	554.3	1707.7	0.0968	0.1041	1.0757
Coffea|Cc06_g17270	Lycium|Lba01G031827	963	2.1118	243.3	719.7	0.1634	0.3070	1.8783
Coffea|Cc06_g17660	Lycium|Lba01G003058	732	1.7495	168.0	564.0	0.1436	0.2462	1.7149
Coffea|Cc06_g18120	Lycium|Lba01G040926	897	1.2450	250.9	646.1	0.1094	0.1266	1.1575
Coffea|Cc06_g18450	Lycium|Lba01G021134	480	1.4919	121.1	358.9	0.1673	0.2204	1.3178
Coffea|Cc06_g18830	Lycium|Lba01G041188	1125	1.6671	237.3	887.7	0.1110	0.2066	1.8615
Coffea|Cc06_g19270	Lycium|Lba01G049709	2199	1.9507	482.5	1716.5	0.1511	0.2912	1.9271
Coffea|Cc06_g20030	Lycium|Lba01G005423	303	0.7503	70.8	232.2	0.3303	0.1697	0.5138
Coffea|Cc06_g20540	Lycium|Lba01G027838	873	1.8093	230.9	642.1	0.1055	0.1859	1.7631
Coffea|Cc06_g21080	Lycium|Lba01G042903	756	2.7287	157.1	598.9	0.1336	0.3874	2.8997
Coffea|Cc06_g21610	Lycium|Lba01G029238	975	1.2998	223.3	751.7	0.2030	0.2281	1.1237
Coffea|Cc06_g22560	Lycium|Lba01G045910	735	1.0471	208.8	526.2	0.0725	0.0753	1.0387
Coffea|Cc06_g22880	Lycium|Lba01G017822	891	1.7721	225.0	666.0	0.2180	0.3099	1.4218
Coffea|Cc06_g23340	Lycium|Lba01G028897	1035	1.3617	275.9	759.1	0.1118	0.1456	1.3022
Coffea|Cc06_g23750	Lycium|Lba01G037460	1233	0.9967	295.6	937.4	0.0394	0.0486	1.2319
Coffea|Cc07_g00150	Lycium|Lba01G007752	1125	1.2109	292.9	832.1	0.0902	0.1113	1.2340
Coffea|Cc07_g00430	Lycium|Lba01G010504	1320	2.1938	308.5	1011.5	0.2005	0.3786	1.8876
Coffea|Cc07_g00670	Lycium|Lba01G012311	657	3.2129	145.9	511.1	0.1405	0.4540	3.2313
Coffea|Cc07_g00920	Lycium|Lba01G010886	369	1.0081	86.1	282.9	0.0909	0.1008	1.1088
Coffea|Cc07_g01280	Lycium|Lba01G039848	1212	6.4657	287.1	924.9	0.1479	0.9113	6.1634
Coffea|Cc07_g01610	Lycium|Lba01G007739	951	1.7378	266.7	684.3	0.2403	0.3070	1.2778
Coffea|Cc07_g01940	Lycium|Lba01G010653	321	1.0657	85.7	235.3	0.1376	0.1329	0.9655
Coffea|Cc07_g02210	Lycium|Lba01G010630	2088	1.7819	484.0	1604.0	0.0988	0.1907	1.9305
Coffea|Cc07_g02580	Lycium|Lba01G000315	1725	2.0367	432.8	1292.2	0.2972	0.4261	1.4335
Coffea|Cc07_g02830	Lycium|Lba01G019913	1791	1.6172	380.4	1410.6	0.0801	0.1567	1.9568
Coffea|Cc07_g03130	Lycium|Lba01G018842	1770	1.1597	420.6	1349.4	0.0712	0.0943	1.3242
Coffea|Cc07_g03430	Lycium|Lba01G010650	2223	1.6688	499.1	1723.9	0.1252	0.2166	1.7295
Coffea|Cc07_g03710	Lycium|Lba01G019915	1560	1.1214	337.2	1222.8	0.1383	0.1593	1.1517
Coffea|Cc07_g03980	Lycium|Lba01G020052	1242	1.9732	269.7	972.3	0.1629	0.3108	1.9083
Coffea|Cc07_g04250	Lycium|Lba01G010305	1005	4.8564	243.5	761.5	0.1102	0.5476	4.9680
Coffea|Cc07_g04500	Lycium|Lba01G005567	2346	1.3066	539.1	1806.9	0.1099	0.1523	1.3850
Coffea|Cc07_g04730	Lycium|Lba01G010587	1623	1.0075	364.7	1258.3	0.0720	0.0862	1.1972
Coffea|Cc07_g05060	Lycium|Lba01G010784	1887	1.4016	468.9	1418.1	0.0733	0.1128	1.5391
Coffea|Cc07_g05390	Lycium|Lba01G010869	1353	3.3653	351.6	1001.4	0.0685	0.2473	3.6123
Coffea|Cc07_g05690	Lycium|Lba01G039500	456	3.0918	114.7	341.3	0.2228	0.5489	2.4637
Coffea|Cc07_g05950	Lycium|Lba01G042031	1503	2.0467	416.0	1087.0	0.1270	0.2350	1.8507
Coffea|Cc07_g06190	Lycium|Lba01G042999	1122	1.3361	216.1	905.9	0.1760	0.2342	1.3307
Coffea|Cc07_g06470	Lycium|Lba01G042297	1005	1.9532	256.1	748.9	0.0938	0.1881	2.0049
Coffea|Cc07_g06830	Lycium|Lba01G042758	855	0.8291	204.4	650.6	0.0239	0.0256	1.0747
Coffea|Cc07_g07090	Lycium|Lba01G042054	1509	1.7432	356.2	1152.8	0.0653	0.1327	2.0319
Coffea|Cc07_g07350	Lycium|Lba01G042324	1722	1.4420	443.9	1278.1	0.2624	0.2787	1.0621
Coffea|Cc07_g07610	Lycium|Lba01G042699	303	1.1369	84.7	218.3	0.1674	0.1585	0.9468
Coffea|Cc07_g07930	Lycium|Lba01G042066	2148	1.1863	545.7	1602.3	0.1095	0.1289	1.1780
Coffea|Cc07_g08230	Lycium|Lba01G042059	963	2.7670	221.3	741.7	0.0650	0.2141	3.2958
Coffea|Cc07_g08510	Lycium|Lba01G042072	1092	1.4908	271.7	820.3	0.1251	0.1814	1.4496
Coffea|Cc07_g08780	Lycium|Lba01G011561	1113	1.6961	263.5	849.5	0.1201	0.2068	1.7215
Coffea|Cc07_g09120	Lycium|Lba01G042302	1425	1.8306	380.9	1044.1	0.1570	0.2506	1.5960
Coffea|Cc07_g09360	Lycium|Lba01G020158	486	50.0000	138.9	347.1	0.0045	0.2571	57.6933
Coffea|Cc07_g09630	Lycium|Lba01G025426	1890	1.3123	474.1	1415.9	0.0819	0.1147	1.4013
Coffea|Cc07_g09870	Lycium|Lba01G025697	693	1.7861	189.6	503.4	0.3438	0.3911	1.1376
Coffea|Cc07_g10170	Lycium|Lba01G005357	1365	1.4423	344.3	1020.7	0.1541	0.2016	1.3084
Coffea|Cc07_g10410	Lycium|Lba01G005200	1797	1.6279	398.3	1398.7	0.1439	0.2340	1.6266
Coffea|Cc07_g10670	Lycium|Lba01G005374	993	0.9338	226.1	766.9	0.0845	0.0898	1.0627
Coffea|Cc07_g10920	Lycium|Lba01G005119	432	1.4184	96.2	335.8	0.2273	0.2691	1.1841
Coffea|Cc07_g11150	Lycium|Lba01G019981	261	1.8485	61.0	200.0	0.1129	0.2173	1.9246
Coffea|Cc07_g11400	Lycium|Lba01G019693	1395	2.0590	336.1	1058.9	0.0513	0.1258	2.4520
Coffea|Cc07_g11690	Lycium|Lba01G020196	1359	1.5921	339.3	1019.7	0.2490	0.3027	1.2158
Coffea|Cc07_g12000	Lycium|Lba01G032434	2769	1.1789	631.8	2137.2	0.0798	0.1083	1.3561
Coffea|Cc07_g12320	Lycium|Lba01G032024	909	1.4469	244.4	664.6	0.1179	0.1601	1.3584
Coffea|Cc07_g12650	Lycium|Lba01G032150	531	1.4789	117.4	413.6	0.0620	0.1135	1.8307
Coffea|Cc07_g12920	Lycium|Lba01G005671	483	1.3787	123.0	360.0	0.0908	0.1294	1.4255
Coffea|Cc07_g13250	Lycium|Lba01G003658	1233	1.8760	310.4	922.6	0.0989	0.1899	1.9195
Coffea|Cc07_g13520	Lycium|Lba01G011195	999	1.6930	259.7	739.3	0.1245	0.1995	1.6029
Coffea|Cc07_g14000	Lycium|Lba01G011063	630	1.7034	184.2	445.8	0.1646	0.2285	1.3886
Coffea|Cc07_g14330	Lycium|Lba01G005648	1458	1.0607	349.1	1108.9	0.0869	0.1006	1.1572
Coffea|Cc07_g14650	Lycium|Lba01G047341	1395	1.6477	313.9	1081.1	0.2001	0.2892	1.4448
Coffea|Cc07_g15080	Lycium|Lba01G003834	1038	1.9012	255.2	782.8	0.1621	0.2791	1.7216
Coffea|Cc07_g15380	Lycium|Lba01G023201	1101	1.2769	272.0	829.0	0.1021	0.1342	1.3140
Coffea|Cc07_g15730	Lycium|Lba01G001823	477	2.0038	115.4	361.6	0.1151	0.2336	2.0288
Coffea|Cc07_g16230	Lycium|Lba01G021527	885	1.3273	222.6	662.4	0.1338	0.1683	1.2581
Coffea|Cc07_g16570	Lycium|Lba01G001934	648	1.2456	130.5	517.5	0.1566	0.1992	1.2718
Coffea|Cc07_g17320	Lycium|Lba01G043453	816	1.7694	174.5	641.5	0.2729	0.3758	1.3770
Coffea|Cc07_g17760	Lycium|Lba01G043371	1797	2.1661	437.3	1359.7	0.1498	0.3032	2.0243
Coffea|Cc07_g18340	Lycium|Lba01G018393	261	50.0000	67.5	193.5	0.0107	0.6722	62.5588
Coffea|Cc07_g18790	Lycium|Lba01G041839	1779	1.5056	358.6	1420.4	0.0838	0.1566	1.8695
Coffea|Cc07_g19250	Lycium|Lba01G041735	585	1.0420	158.9	426.1	0.1286	0.1222	0.9509
Coffea|Cc07_g19580	Lycium|Lba01G027905	1227	1.7187	254.3	972.7	0.1229	0.2311	1.8805
Coffea|Cc07_g20640	Lycium|Lba01G049487	858	1.5170	206.4	651.6	0.1626	0.2258	1.3892
Coffea|Cc08_g00040	Lycium|Lba01G013266	1356	2.2883	345.3	1010.7	0.1235	0.2717	2.1999
Coffea|Cc08_g00270	Lycium|Lba01G033418	477	1.2366	101.9	375.1	0.0240	0.0426	1.7726
Coffea|Cc08_g00530	Lycium|Lba01G006186	654	1.3387	193.8	460.2	0.1127	0.1338	1.1880
Coffea|Cc08_g00840	Lycium|Lba01G019780	897	50.0000	198.3	698.7	0.0046	0.3403	74.2071
Coffea|Cc08_g01070	Lycium|Lba01G011705	831	4.8723	202.5	628.5	0.0864	0.4539	5.2554
Coffea|Cc08_g01380	Lycium|Lba01G037736	879	1.8786	217.2	661.8	0.3753	0.4437	1.1822
Coffea|Cc08_g01760	Lycium|Lba01G046198	582	2.1129	145.5	436.5	0.2305	0.3838	1.6655
Coffea|Cc08_g02390	Lycium|Lba01G000942	492	1.0607	133.1	358.9	0.1204	0.1188	0.9866
Coffea|Cc08_g02710	Lycium|Lba01G043330	3921	1.5592	900.6	3020.4	0.2423	0.3025	1.2482
Coffea|Cc08_g03010	Lycium|Lba01G046299	831	2.8926	220.4	610.6	0.1408	0.3683	2.6149
Coffea|Cc08_g03390	Lycium|Lba01G046065	489	1.2860	121.5	367.5	0.0325	0.0511	1.5706
Coffea|Cc08_g03840	Lycium|Lba01G046066	222	2.5173	66.7	155.3	0.3679	0.5535	1.5045
Coffea|Cc08_g04350	Lycium|Lba01G013993	1446	4.6505	351.4	1094.6	0.1486	0.6478	4.3607
Coffea|Cc08_g05150	Lycium|Lba01G046471	1050	3.1222	247.0	803.0	0.1515	0.4492	2.9641
Coffea|Cc08_g05440	Lycium|Lba01G046108	1335	0.8297	324.7	1010.3	0.1809	0.1316	0.7275
Coffea|Cc08_g05870	Lycium|Lba01G046113	1815	0.7991	427.5	1387.5	0.0238	0.0250	1.0498
Coffea|Cc08_g06340	Lycium|Lba01G018987	849	1.0628	213.5	635.5	0.0510	0.0624	1.2228
Coffea|Cc08_g06850	Lycium|Lba01G044570	3366	4.5658	772.8	2593.2	0.1493	0.6592	4.4165
Coffea|Cc08_g07440	Lycium|Lba01G040095	1293	6.2395	306.3	986.7	0.0826	0.5730	6.9350
Coffea|Cc08_g08040	Lycium|Lba01G043209	462	2.1727	103.8	358.2	0.0770	0.1961	2.5463
Coffea|Cc08_g08470	Lycium|Lba01G046515	984	2.1475	253.5	730.5	0.0955	0.2081	2.1789
Coffea|Cc08_g09100	Lycium|Lba01G046868	1554	1.0391	366.8	1187.2	0.0446	0.0572	1.2826
Coffea|Cc08_g09570	Lycium|Lba01G024525	1533	2.0190	373.4	1159.6	0.0505	0.1206	2.3888
Coffea|Cc08_g09910	Lycium|Lba01G009704	696	1.9516	180.2	515.8	0.1094	0.2093	1.9131
Coffea|Cc08_g10320	Lycium|Lba01G017144	1455	1.1256	334.5	1120.5	0.0953	0.1179	1.2372
Coffea|Cc08_g10640	Lycium|Lba01G017304	984	2.1325	220.1	763.9	0.2115	0.3876	1.8326
Coffea|Cc08_g10930	Lycium|Lba01G017456	1713	1.1528	436.0	1277.0	0.0953	0.1125	1.1803
Coffea|Cc08_g11250	Lycium|Lba01G034337	2817	1.3162	693.0	2124.0	0.1107	0.1474	1.3315
Coffea|Cc08_g11570	Lycium|Lba01G000352	1152	2.0431	300.7	851.3	0.1393	0.2607	1.8710
Coffea|Cc08_g11850	Lycium|Lba01G015577	255	2.1247	58.7	196.3	0.1169	0.2587	2.2130
Coffea|Cc08_g12130	Lycium|Lba01G034108	1410	1.6836	336.4	1073.6	0.1786	0.2676	1.4983
Coffea|Cc08_g12410	Lycium|Lba01G034217	1395	1.2600	284.5	1110.5	0.1088	0.1572	1.4456
Coffea|Cc08_g12700	Lycium|Lba01G034291	654	1.3192	176.7	477.3	0.1158	0.1436	1.2399
Coffea|Cc08_g13010	Lycium|Lba01G034118	1425	1.8347	332.2	1092.8	0.1032	0.2020	1.9585
Coffea|Cc08_g13290	Lycium|Lba01G019103	243	4.7941	57.4	185.6	0.0196	0.1244	6.3583
Coffea|Cc08_g13540	Lycium|Lba01G034378	1479	1.4976	366.8	1112.2	0.1084	0.1642	1.5151
Coffea|Cc08_g13890	Lycium|Lba01G031672	2085	1.0057	526.6	1558.4	0.1077	0.1084	1.0066
Coffea|Cc08_g14170	Lycium|Lba01G034549	540	3.0994	144.9	395.1	0.1988	0.4963	2.4971
Coffea|Cc08_g14580	Lycium|Lba01G018797	2982	1.3994	766.6	2215.4	0.0664	0.1011	1.5222
Coffea|Cc08_g14900	Lycium|Lba01G034635	1290	1.5707	326.9	963.1	0.1466	0.2115	1.4429
Coffea|Cc08_g15200	Lycium|Lba01G034362	1476	1.2278	359.5	1116.5	0.1194	0.1463	1.2260
Coffea|Cc08_g15520	Lycium|Lba01G034582	1992	1.4062	530.9	1461.1	0.1620	0.1971	1.2165
Coffea|Cc08_g15770	Lycium|Lba01G018665	2385	2.9155	550.7	1834.3	0.1533	0.4272	2.7859
Coffea|Cc08_g15990	Lycium|Lba01G003351	1149	3.7317	251.4	897.6	0.2384	0.7322	3.0710
Coffea|Cc08_g16220	Lycium|Lba01G031407	654	1.0873	156.9	497.1	0.2050	0.1878	0.9160
Coffea|Cc08_g16500	Lycium|Lba01G003307	1746	1.3542	391.8	1354.2	0.1456	0.1948	1.3381
Coffea|Cc08_g16770	Lycium|Lba01G017254	498	1.9236	121.6	376.4	0.0415	0.0966	2.3271
Coffea|Cc08_g17080	Lycium|Lba01G018719	747	2.3308	186.9	560.1	0.1667	0.3451	2.0709
Coffea|Cc09_g00260	Lycium|Lba01G005669	804	3.1422	201.5	602.5	0.1478	0.4283	2.8983
Coffea|Cc09_g00590	Lycium|Lba01G005721	1149	1.9174	290.2	858.8	0.1635	0.2788	1.7053
Coffea|Cc09_g00910	Lycium|Lba01G011505	1260	1.1934	322.9	937.1	0.0777	0.0984	1.2668
Coffea|Cc09_g01190	Lycium|Lba01G032419	1029	1.6981	238.6	790.4	0.1101	0.1970	1.7887
Coffea|Cc09_g01510	Lycium|Lba01G028676	339	2.1779	76.7	262.3	0.1745	0.3507	2.0098
Coffea|Cc09_g01830	Lycium|Lba01G005280	1890	1.3488	458.2	1431.8	0.1316	0.1729	1.3143
Coffea|Cc09_g02050	Lycium|Lba01G011968	1341	1.8251	356.5	984.5	0.0711	0.1360	1.9132
Coffea|Cc09_g02410	Lycium|Lba01G043205	1665	2.0726	372.9	1292.1	0.1249	0.2689	2.1530
Coffea|Cc09_g02930	Lycium|Lba01G023458	4356	1.5290	959.3	3396.7	0.1691	0.2448	1.4475
Coffea|Cc09_g03260	Lycium|Lba01G020883	678	2.7691	152.7	525.3	0.4281	0.7096	1.6576
Coffea|Cc09_g03590	Lycium|Lba01G001443	462	1.8138	114.8	347.2	0.2088	0.3114	1.4915
Coffea|Cc09_g03910	Lycium|Lba01G008764	819	1.4413	209.5	609.5	0.1698	0.2134	1.2569
Coffea|Cc09_g04130	Lycium|Lba01G025602	561	1.6301	136.1	424.9	0.1062	0.1786	1.6821
Coffea|Cc09_g04410	Lycium|Lba01G047225	726	1.5333	170.2	555.8	0.0867	0.1472	1.6989
Coffea|Cc09_g04770	Lycium|Lba01G025186	1308	1.3191	361.2	946.8	0.0808	0.1061	1.3140
Coffea|Cc09_g05120	Lycium|Lba01G032344	759	1.4435	185.5	573.5	0.0536	0.0905	1.6891
Coffea|Cc09_g05490	Lycium|Lba01G000364	483	1.6439	128.9	354.1	0.1052	0.1676	1.5927
Coffea|Cc09_g06000	Lycium|Lba01G032035	363	1.4925	99.0	264.0	0.0478	0.0774	1.6184
Coffea|Cc09_g06350	Lycium|Lba01G029252	1434	1.6661	371.2	1062.8	0.1430	0.2177	1.5222
Coffea|Cc09_g07050	Lycium|Lba01G040780	1245	0.9399	299.8	945.2	0.0699	0.0745	1.0663
Coffea|Cc09_g07620	Lycium|Lba01G039879	1941	1.3145	476.8	1464.2	0.1404	0.1750	1.2464
Coffea|Cc09_g07940	Lycium|Lba01G018073	990	0.9270	227.6	762.4	0.0961	0.0977	1.0167
Coffea|Cc09_g08480	Lycium|Lba01G033315	954	50.0000	197.6	756.4	0.0068	0.5343	78.4252
Coffea|Cc09_g08970	Lycium|Lba01G005702	2328	1.8458	497.5	1830.5	0.0961	0.2043	2.1272
Coffea|Cc09_g09460	Lycium|Lba01G000346	1551	1.8492	398.4	1152.6	0.1575	0.2596	1.6487
Coffea|Cc09_g09780	Lycium|Lba01G008719	786	2.0750	180.2	605.8	0.1708	0.3274	1.9162
Coffea|Cc09_g10140	Lycium|Lba01G008646	1989	1.7188	469.6	1519.4	0.1445	0.2389	1.6535
Coffea|Cc09_g10430	Lycium|Lba01G008645	1653	1.3758	421.6	1231.4	0.1373	0.1762	1.2834
Coffea|Cc09_g10760	Lycium|Lba01G017783	792	2.2132	193.2	598.8	0.1746	0.3426	1.9625
Coffea|Cc10_g00060	Lycium|Lba01G035081	3435	2.2700	778.7	2656.3	0.2507	0.4511	1.7992
Coffea|Cc10_g00350	Lycium|Lba01G039923	1848	1.3590	476.0	1372.0	0.1270	0.1635	1.2873
Coffea|Cc10_g00650	Lycium|Lba01G040000	636	1.6920	138.5	497.5	0.2883	0.3668	1.2724
Coffea|Cc10_g00900	Lycium|Lba01G039914	318	1.7915	80.5	237.5	0.1079	0.1930	1.7889
Coffea|Cc10_g01160	Lycium|Lba01G039934	873	1.1443	220.3	652.7	0.0646	0.0819	1.2687
Coffea|Cc10_g01550	Lycium|Lba01G040062	858	1.7136	228.7	629.3	0.1755	0.2536	1.4452
Coffea|Cc10_g01790	Lycium|Lba01G039935	477	1.3622	109.7	367.3	0.1812	0.2227	1.2286
Coffea|Cc10_g01990	Lycium|Lba01G047677	408	1.1774	115.0	293.0	0.0010	0.0014	1.3889
Coffea|Cc10_g02230	Lycium|Lba01G037190	576	1.4250	117.1	458.9	0.1165	0.1869	1.6039
Coffea|Cc10_g02530	Lycium|Lba01G008178	1581	1.6591	358.5	1222.5	0.0942	0.1739	1.8460
Coffea|Cc10_g02850	Lycium|Lba01G045172	993	1.1196	264.6	728.4	0.1786	0.1677	0.9390
Coffea|Cc10_g03110	Lycium|Lba01G045053	1500	4.2512	423.9	1076.1	0.0792	0.3308	4.1750
Coffea|Cc10_g03380	Lycium|Lba01G037195	1128	1.3388	310.9	817.1	0.2265	0.2299	1.0149
Coffea|Cc10_g03790	Lycium|Lba01G044955	1167	1.3459	324.1	842.9	0.1699	0.1903	1.1203
Coffea|Cc10_g04110	Lycium|Lba01G044897	633	2.7197	154.9	478.1	0.3159	0.5926	1.8758
Coffea|Cc10_g04340	Lycium|Lba01G044142	609	2.3446	150.8	458.2	0.1683	0.3515	2.0888
Coffea|Cc10_g04710	Lycium|Lba01G044015	420	2.9063	77.1	342.9	0.0206	0.0996	4.8350
Coffea|Cc10_g05000	Lycium|Lba01G044425	690	1.0519	159.3	530.7	0.0394	0.0528	1.3427
Coffea|Cc10_g05470	Lycium|Lba01G044154	1404	1.1350	372.5	1031.5	0.0596	0.0730	1.2239
Coffea|Cc10_g05770	Lycium|Lba01G043783	1065	1.9247	257.0	808.0	0.1076	0.2138	1.9865
Coffea|Cc10_g06070	Lycium|Lba01G043926	834	1.2840	205.3	628.7	0.1419	0.1720	1.2121
Coffea|Cc10_g06460	Lycium|Lba01G031556	1491	1.1620	340.2	1150.8	0.1483	0.1676	1.1305
Coffea|Cc10_g07000	Lycium|Lba01G014229	1437	2.1016	353.8	1083.2	0.0650	0.1542	2.3731
Coffea|Cc10_g07320	Lycium|Lba01G044098	849	1.1651	220.0	629.0	0.1039	0.1201	1.1555
Coffea|Cc10_g07650	Lycium|Lba01G044407	1635	1.6111	411.6	1223.4	0.2270	0.2891	1.2739
Coffea|Cc10_g07930	Lycium|Lba01G044428	1338	1.6572	388.5	949.5	0.0691	0.1125	1.6275
Coffea|Cc10_g08240	Lycium|Lba01G045227	1311	2.4437	310.8	1000.2	0.1593	0.3618	2.2713
Coffea|Cc10_g08650	Lycium|Lba01G029670	327	5.3816	80.7	246.3	0.1258	0.6609	5.2532
Coffea|Cc10_g09140	Lycium|Lba01G029815	1923	1.4242	440.9	1482.1	0.1215	0.1786	1.4704
Coffea|Cc10_g09680	Lycium|Lba01G044026	1437	2.1162	315.4	1121.6	0.2037	0.3797	1.8638
Coffea|Cc10_g10330	Lycium|Lba01G040479	885	1.8365	228.4	656.6	0.2315	0.3297	1.4242
Coffea|Cc10_g10920	Lycium|Lba01G045143	1122	4.1633	315.3	806.7	0.0642	0.2724	4.2416
Coffea|Cc10_g11380	Lycium|Lba01G045109	2082	1.5252	435.3	1646.7	0.1440	0.2267	1.5743
Coffea|Cc10_g11990	Lycium|Lba01G006199	321	1.9879	91.8	229.2	0.0691	0.1366	1.9767
Coffea|Cc10_g12290	Lycium|Lba01G044791	1155	1.3579	275.5	879.5	0.2178	0.2438	1.1195
Coffea|Cc10_g12760	Lycium|Lba01G044663	792	2.3332	179.0	613.0	0.1639	0.3612	2.2037
Coffea|Cc10_g13130	Lycium|Lba01G043825	1068	1.4498	245.4	822.6	0.0528	0.0943	1.7873
Coffea|Cc10_g13500	Lycium|Lba01G028465	1512	1.7199	336.0	1176.0	0.1629	0.2676	1.6433
Coffea|Cc10_g14070	Lycium|Lba01G028630	585	2.0368	150.7	434.3	0.1655	0.2953	1.7840
Coffea|Cc10_g14540	Lycium|Lba01G044745	1554	1.3082	375.4	1178.6	0.1300	0.1667	1.2819
Coffea|Cc10_g14850	Lycium|Lba01G044383	939	1.3688	211.2	727.8	0.2755	0.2867	1.0406
Coffea|Cc10_g15380	Lycium|Lba01G031510	1098	1.5351	273.1	824.9	0.0791	0.1314	1.6607
Coffea|Cc10_g15760	Lycium|Lba01G044560	3576	1.0937	853.4	2722.6	0.0972	0.1133	1.1660
Coffea|Cc10_g16020	Lycium|Lba01G029429	600	1.0289	136.3	463.7	0.1002	0.1129	1.1260
Coffea|Cc10_g16270	Lycium|Lba01G020425	1014	1.2022	250.4	763.6	0.0986	0.1230	1.2478
Coffea|Cc11_g00160	Lycium|Lba01G009135	1704	3.4266	431.4	1272.6	0.0556	0.2155	3.8758
Coffea|Cc11_g00500	Lycium|Lba01G015719	375	2.2783	91.7	283.3	0.0768	0.1927	2.5113
Coffea|Cc11_g01330	Lycium|Lba01G005889	1248	1.8624	268.0	980.0	0.1299	0.2546	1.9598
Coffea|Cc11_g01820	Lycium|Lba01G046612	1068	1.7779	250.1	817.9	0.1613	0.2673	1.6566
Coffea|Cc11_g02540	Lycium|Lba01G024526	1014	1.9899	243.5	770.5	0.1173	0.2362	2.0146
Coffea|Cc11_g03200	Lycium|Lba01G003071	2169	2.3612	484.6	1684.4	0.2183	0.4372	2.0032
Coffea|Cc11_g03540	Lycium|Lba01G049561	2325	1.2711	557.0	1768.0	0.1489	0.1789	1.2009
Coffea|Cc11_g04640	Lycium|Lba01G045599	318	1.9564	74.2	243.8	0.2493	0.3830	1.5363
Coffea|Cc11_g05180	Lycium|Lba01G009462	1752	1.1340	448.6	1303.4	0.0717	0.0876	1.2217
Coffea|Cc11_g05810	Lycium|Lba01G021598	993	1.6790	225.5	767.5	0.1261	0.2174	1.7245
Coffea|Cc11_g06590	Lycium|Lba01G009384	1452	1.1621	370.3	1081.7	0.1497	0.1582	1.0567
Coffea|Cc11_g07290	Lycium|Lba01G021689	765	1.2371	183.2	581.8	0.1894	0.2036	1.0751
Coffea|Cc11_g08060	Lycium|Lba01G034989	744	2.1127	186.9	557.1	0.1918	0.3421	1.7834
Coffea|Cc11_g08520	Lycium|Lba01G026321	1704	1.1741	457.7	1246.3	0.0817	0.0974	1.1919
Coffea|Cc11_g08910	Lycium|Lba01G038491	2070	1.2187	524.2	1545.8	0.0993	0.1232	1.2408
Coffea|Cc11_g09310	Lycium|Lba01G032644	1278	1.0044	337.6	940.4	0.1050	0.1030	0.9805
Coffea|Cc11_g09760	Lycium|Lba01G039215	1086	1.2463	262.8	823.2	0.1587	0.1820	1.1466
Coffea|Cc11_g10090	Lycium|Lba01G032877	1038	1.8275	272.4	765.6	0.2159	0.3119	1.4445
Coffea|Cc11_g10380	Lycium|Lba01G039186	1539	1.0171	394.8	1144.2	0.0241	0.0297	1.2356
Coffea|Cc11_g10670	Lycium|Lba01G039212	873	1.1395	202.1	670.9	0.0669	0.0899	1.3426
Coffea|Cc11_g11030	Lycium|Lba01G032768	441	50.0000	96.9	344.1	0.0095	0.6983	73.3885
Coffea|Cc11_g11350	Lycium|Lba01G039510	1881	2.1259	435.1	1445.9	0.1798	0.3448	1.9176
Coffea|Cc11_g11650	Lycium|Lba01G039120	1317	1.4110	319.8	997.2	0.1495	0.1975	1.3211
Coffea|Cc11_g11940	Lycium|Lba01G039439	1254	1.4031	285.4	968.6	0.1251	0.1805	1.4424
Coffea|Cc11_g12290	Lycium|Lba01G039497	1551	1.6909	337.6	1213.4	0.1265	0.2251	1.7802
Coffea|Cc11_g12620	Lycium|Lba01G039474	657	1.3277	168.1	488.9	0.0825	0.1151	1.3951
Coffea|Cc11_g12880	Lycium|Lba01G023015	234	7.5541	57.7	176.3	0.0476	0.4244	8.9169
Coffea|Cc11_g13210	Lycium|Lba01G034806	891	1.5691	217.4	673.6	0.1561	0.2255	1.4450
Coffea|Cc11_g13460	Lycium|Lba01G035102	828	1.2688	218.3	609.7	0.0551	0.0766	1.3900
Coffea|Cc11_g13750	Lycium|Lba01G018373	1881	1.3334	434.7	1446.3	0.1080	0.1529	1.4148
Coffea|Cc11_g14050	Lycium|Lba01G032915	735	1.9154	188.6	546.4	0.1103	0.2080	1.8851
Coffea|Cc11_g14340	Lycium|Lba01G035114	1188	1.8243	255.1	932.9	0.1126	0.2259	2.0058
Coffea|Cc11_g14630	Lycium|Lba01G013122	1047	2.2957	230.2	816.8	0.1654	0.3628	2.1935
Coffea|Cc11_g14940	Lycium|Lba01G035324	1458	1.5609	351.2	1106.8	0.0314	0.0617	1.9655
Coffea|Cc11_g15280	Lycium|Lba01G030112	1014	0.9413	236.9	777.1	0.1036	0.1038	1.0023
Coffea|Cc11_g15560	Lycium|Lba01G030314	831	2.5094	223.5	607.5	0.4574	0.6341	1.3863
Coffea|Cc11_g15950	Lycium|Lba01G050074	1173	1.2291	277.2	895.8	0.1613	0.1839	1.1396
Coffea|Cc11_g16200	Lycium|Lba01G050035	1200	8.5450	273.2	926.8	0.0068	0.0832	12.2286
Coffea|Cc11_g16480	Lycium|Lba01G013146	621	1.0660	149.4	471.6	0.0311	0.0418	1.3455
Coffea|Cc11_g16770	Lycium|Lba01G001171	816	1.4271	204.6	611.4	0.0477	0.0793	1.6604
Coffea|Cc11_g16990	Lycium|Lba01G013258	1275	1.6685	317.3	957.7	0.3136	0.3601	1.1481
Coffea|Cc11_g17280	Lycium|Lba01G012936	1347	1.0573	321.3	1025.7	0.0853	0.0990	1.1614
Coffea|Cc00_g00190	Lycium|Lba01G034019	702	1.0150	182.6	519.4	0.1124	0.1107	0.9855
Coffea|Cc00_g01040	Lycium|Lba01G030365	687	3.6299	159.3	527.7	0.2390	0.6961	2.9121
Coffea|Cc00_g01650	Lycium|Lba01G018832	435	50.0000	95.0	340.0	0.0102	0.7488	73.6135
Coffea|Cc00_g02290	Lycium|Lba01G026939	201	50.0000	55.6	145.4	0.0088	0.5206	58.9162
Coffea|Cc00_g02830	Lycium|Lba01G029118	1350	2.1479	368.5	981.5	0.1052	0.2155	2.0491
Coffea|Cc00_g03500	Lycium|Lba01G021023	2073	3.6071	436.0	1637.0	0.2519	0.7401	2.9377
Coffea|Cc00_g04170	Lycium|Lba01G022499	594	1.4828	151.7	442.3	0.1200	0.1721	1.4334
Coffea|Cc00_g04710	Lycium|Lba01G026776	1041	20.8546	266.6	774.4	0.0623	1.4315	22.9841
Coffea|Cc00_g05220	Lycium|Lba01G046919	1485	1.3429	346.1	1138.9	0.1441	0.1877	1.3030
Coffea|Cc00_g06050	Lycium|Lba01G017591	3243	1.2607	794.7	2448.3	0.1570	0.1815	1.1559
Coffea|Cc00_g06820	Lycium|Lba01G012830	1542	1.2822	388.6	1153.4	0.0793	0.1089	1.3728
Coffea|Cc00_g07550	Lycium|Lba01G024739	3132	1.2553	745.0	2387.0	0.1137	0.1466	1.2892
Coffea|Cc00_g08160	Lycium|Lba01G024132	822	1.6344	191.0	631.0	0.1508	0.2360	1.5651
Coffea|Cc00_g08780	Lycium|Lba01G044214	966	1.9560	225.4	740.6	0.1334	0.2591	1.9431
Coffea|Cc00_g09360	Lycium|Lba01G015896	429	1.4917	114.0	315.0	0.0471	0.0779	1.6556
Coffea|Cc00_g10400	Lycium|Lba01G037895	1737	1.5798	405.6	1331.4	0.1661	0.2424	1.4596
Coffea|Cc00_g10770	Lycium|Lba01G020444	453	50.0000	127.1	325.9	0.0149	0.8512	57.2091
Coffea|Cc00_g11640	Lycium|Lba01G021669	906	50.0000	205.0	701.0	0.0113	0.7986	70.9182
Coffea|Cc00_g12260	Lycium|Lba01G007375	2496	1.2487	613.3	1882.7	0.1313	0.1586	1.2073
Coffea|Cc00_g12880	Lycium|Lba01G035888	720	1.7663	171.1	548.9	0.1517	0.2528	1.6666
Coffea|Cc00_g13620	Lycium|Lba01G002373	1230	1.3600	285.7	944.3	0.1096	0.1571	1.4326
Coffea|Cc00_g14000	Lycium|Lba01G021555	927	1.0395	239.9	687.1	0.0894	0.0953	1.0660
Coffea|Cc00_g14610	Lycium|Lba01G033929	1692	1.2730	392.4	1299.6	0.1173	0.1546	1.3176
Coffea|Cc00_g15460	Lycium|Lba01G012758	1221	5.8712	328.4	892.6	0.0394	0.2591	6.5730
Coffea|Cc00_g15980	Lycium|Lba01G000180	345	1.2924	81.7	263.3	0.0598	0.0912	1.5249
Coffea|Cc00_g16790	Lycium|Lba01G034723	534	2.2010	136.7	397.3	0.1786	0.3369	1.8864
Coffea|Cc00_g17490	Lycium|Lba01G039294	1428	2.0949	388.5	1039.5	0.0883	0.1834	2.0758
Coffea|Cc00_g18320	Lycium|Lba01G038701	558	50.0000	123.5	434.5	0.0053	0.3952	73.9396
Coffea|Cc00_g19070	Lycium|Lba01G047945	1395	1.5344	328.3	1066.7	0.0686	0.1219	1.7769
Coffea|Cc00_g19880	Lycium|Lba01G019922	939	1.2450	202.8	736.2	0.1291	0.1689	1.3084
Coffea|Cc00_g20380	Lycium|Lba01G019181	621	2.7935	148.0	473.0	0.0964	0.2880	2.9867
Coffea|Cc00_g21200	Lycium|Lba01G040751	2040	1.2986	454.4	1585.6	0.1114	0.1559	1.3994
Coffea|Cc00_g22270	Lycium|Lba01G044981	993	1.6626	224.1	768.9	0.1276	0.2180	1.7077
Coffea|Cc00_g23080	Lycium|Lba01G023003	1458	1.5850	337.1	1120.9	0.1594	0.2380	1.4935
Coffea|Cc00_g24100	Lycium|Lba01G012246	1146	2.5766	255.3	890.7	0.0995	0.2847	2.8621
Coffea|Cc00_g24800	Lycium|Lba01G029179	1467	1.9695	356.5	1110.5	0.1620	0.2909	1.7953
Coffea|Cc00_g26600	Lycium|Lba01G005170	1032	1.2423	234.5	797.5	0.1225	0.1576	1.2864
Coffea|Cc00_g28600	Lycium|Lba01G008715	1209	2.4103	287.4	921.6	0.1354	0.3191	2.3565
Coffea|Cc00_g30030	Lycium|Lba01G045152	1509	1.3023	416.0	1093.0	0.0884	0.1129	1.2780
Coffea|Cc00_g31960	Lycium|Lba01G010410	1191	1.1040	304.7	886.3	0.0623	0.0758	1.2176
Coffea|Cc01_g00070	Lycium|Lba01G025957	6456	0.9744	1654.4	4801.6	0.0739	0.0772	1.0436
Coffea|Cc01_g00350	Lycium|Lba01G040150	534	1.2490	130.2	403.8	0.0538	0.0788	1.4638
Coffea|Cc01_g01180	Lycium|Lba01G015804	3174	3.0232	658.7	2515.3	0.2754	0.6519	2.3667
Coffea|Cc01_g02400	Lycium|Lba01G033298	963	1.0863	222.3	740.7	0.1302	0.1425	1.0940
Coffea|Cc01_g03160	Lycium|Lba01G040112	819	2.0864	204.8	614.2	0.2939	0.4345	1.4783
Coffea|Cc01_g04050	Lycium|Lba01G034953	2382	4.5414	522.5	1859.5	0.1589	0.7005	4.4082
Coffea|Cc01_g04490	Lycium|Lba01G040035	2328	1.6826	566.0	1762.0	0.2323	0.3110	1.3386
Coffea|Cc01_g05040	Lycium|Lba01G041475	1983	1.8376	418.8	1564.2	0.1342	0.2592	1.9321
Coffea|Cc01_g05690	Lycium|Lba01G007020	957	1.0905	254.0	703.0	0.0969	0.1046	1.0798
Coffea|Cc01_g06240	Lycium|Lba01G006956	1116	1.0499	240.1	875.9	0.1512	0.1585	1.0482
Coffea|Cc01_g06720	Lycium|Lba01G045888	1620	1.2378	374.1	1245.9	0.0752	0.1074	1.4290
Coffea|Cc01_g07320	Lycium|Lba01G017059	1224	2.4975	336.3	887.7	0.0862	0.2128	2.4680
Coffea|Cc01_g07740	Lycium|Lba01G016948	891	1.8226	225.7	665.3	0.1511	0.2507	1.6597
Coffea|Cc01_g08010	Lycium|Lba01G016712	966	1.5324	248.3	717.7	0.1022	0.1568	1.5343
Coffea|Cc01_g08580	Lycium|Lba01G033389	624	1.8168	159.1	464.9	0.0951	0.1768	1.8586
Coffea|Cc01_g08900	Lycium|Lba01G016604	765	50.0000	172.5	592.5	0.0044	0.3188	72.8086
Coffea|Cc01_g09320	Lycium|Lba01G016524	1020	1.2931	250.1	769.9	0.1810	0.2043	1.1289
Coffea|Cc01_g09590	Lycium|Lba01G038007	1911	1.5809	443.3	1467.7	0.1181	0.1929	1.6329
Coffea|Cc01_g09910	Lycium|Lba01G017389	249	50.0000	49.2	199.8	0.0027	0.2214	83.3899
[truncated: 10,932 more rows]
