# Supplementary material for: Wolfberry genomes and the evolution of Lycium (Solanaceae)
Source: Commun Biol. 2021 Jun 3;4:671. doi: 10.1038/s42003-021-02152-8 (PMC8175696; doi:10.1038/s42003-021-02152-8)
Supplement: Supplementary file 23 — Supplementary Data 20 [file 42003_2021_2152_MOESM23_ESM.zip]

Archive with 7 entries (4 files):
- Supplementary data for Figure 4/
- Supplementary data for Figure 4/Lycium_PCA.matrix
- __MACOSX/
- __MACOSX/Supplementary data for Figure 4/
- __MACOSX/Supplementary data for Figure 4/._Lycium_PCA.matrix
- Supplementary data for Figure 4/Phylogeny_For_Lycium.tre
- __MACOSX/Supplementary data for Figure 4/._Phylogeny_For_Lycium.tre
