# Supplementary material for: Wolfberry genomes and the evolution of Lycium (Solanaceae)
Source: Commun Biol. 2021 Jun 3;4:671. doi: 10.1038/s42003-021-02152-8 (PMC8175696; doi:10.1038/s42003-021-02152-8)
Supplement: Supplementary file 23 — Supplementary Data 20 [file 42003_2021_2152_MOESM23_ESM.zip › Supplementary data for Figure 4/Lycium_PCA.matrix]

N1	N2	X	Y	Z
barbrarum	barbrarum	-0.328305	0.459148	-0.0915601
chineneses	chineneses	-0.136804	-0.38035	-0.184936
yunnanense	yunnanense	0.275212	-0.0105878	-0.0431397
dasystemum	dasystemum	-0.0867073	0.0362403	0.381929
truncatum	truncatum	-0.272607	0.403692	-0.166228
Changji	Changji	0.23356	-0.0290321	-0.0573123
L_cylindricum	L_cylindricum	-0.0838419	-0.13514	0.370014
ruthenicum	ruthenicum	0.290613	0.103902	0.0319306
fremontii	fremontii	0.251282	0.0497067	0.00615031
exsertum	exsertum	0.225092	0.0511337	0.00283404
berlandieri	berlandieri	0.265987	0.04662	0.00993578
andersonii	andersonii	0.263801	0.0443388	0.00757622
depressum	depressum	0.259172	0.0114945	-0.0407544
