# Supplementary material for: Wolfberry genomes and the evolution of Lycium (Solanaceae)
Source: Commun Biol. 2021 Jun 3;4:671. doi: 10.1038/s42003-021-02152-8 (PMC8175696; doi:10.1038/s42003-021-02152-8)
Supplement: Supplementary file 23 — Supplementary Data 20 [file 42003_2021_2152_MOESM23_ESM.zip › Supplementary data for Figure 4/Phylogeny_For_Lycium.tre]

(((((((((('L.barbrarum':1.0,'L.truncatum':1.0):1.0,'L.dasystemum':2.0):1.0,'L.cylindricum':3.0):1.0,'L.chinense':4.0):1.0,'L.yunnanense':5.0):1.0,'L.changjicum':6.0):4.0,((('L.fremontii':1.0,'L.exsertum':1.0):1.0,'L.berlandieri':2.0):1.0,'L.andersonii':3.0):7.0):1.0,'L.depressum':11.0):1.0,'L.ruthenicum':12.0):1.0,Capsicum_annuum:13.0);
